# Supplementary material for: Epigenetic dysregulation from chromosomal transit in micronuclei
Source: Nature. 2023 Jun 7;619(7968):176–83. doi: 10.1038/s41586-023-06084-7 (PMC10322720; doi:10.1038/s41586-023-06084-7)
Supplement: Supplementary file 3 — List of pathways for which the genes are more accessible in micronuclei than in primary nuclei. Pathway enrichment was determined using an over-representation statistical test (a one-sided version of Fisher’s exact test) and P values were adjusted for multiple hypothesis testing using the Benjamini-Hochberg correction. [file 41586_2023_6084_MOESM3_ESM.xlsx]

## Sheet: Enriched in micronuclei
Supplementary Table 3.1: Pathways whose genes are more accessible in micronuclei relative to primary nuclei
ID	Description	GeneRatio	BgRatio	pvalue	p.adjust	qvalue	Count
GO:0016569	GO:0016569	covalent chromatin modification	229/4629	462/21529	2.42583e-41	1.51323e-37	9.83098e-38	229
GO:0016570	GO:0016570	histone modification	223/4629	448/21529	1.18985e-40	3.71116e-37	2.41102e-37	223
GO:0034248	GO:0034248	regulation of cellular amide metabolic process	197/4629	404/21529	1.98748e-34	4.13264e-31	2.68484e-31	197
GO:0006417	GO:0006417	regulation of translation	174/4629	345/21529	7.61144e-33	1.187e-29	7.71159e-30	174
GO:1903311	GO:1903311	regulation of mRNA metabolic process	136/4629	256/21529	7.34438e-29	9.16285e-26	5.95282e-26	136
GO:0034504	GO:0034504	protein localization to nucleus	148/4629	300/21529	8.00542e-27	8.32297e-24	5.40717e-24	148
GO:0007346	GO:0007346	regulation of mitotic cell cycle	196/4629	452/21529	5.60943e-26	4.9988e-23	3.24756e-23	196
GO:0009896	GO:0009896	positive regulation of catabolic process	197/4629	456/21529	7.35374e-26	5.73408e-23	3.72525e-23	197
GO:0006913	GO:0006913	nucleocytoplasmic transport	146/4629	305/21529	8.63389e-25	5.38582e-22	3.499e-22	146
GO:0051169	GO:0051169	nuclear transport	146/4629	305/21529	8.63389e-25	5.38582e-22	3.499e-22	146
GO:0044770	GO:0044770	cell cycle phase transition	184/4629	423/21529	1.19017e-24	6.18692e-22	4.01945e-22	184
GO:0010498	GO:0010498	proteasomal protein catabolic process	197/4629	473/21529	1.61161e-23	7.73327e-21	5.02406e-21	197
GO:0018205	GO:0018205	peptidyl-lysine modification	162/4629	363/21529	2.89695e-23	1.20475e-20	7.82685e-21	162
GO:0031331	GO:0031331	positive regulation of cellular catabolic process	168/4629	388/21529	2.3485e-22	8.13887e-20	5.28757e-20	168
GO:0031647	GO:0031647	regulation of protein stability	136/4629	291/21529	5.66287e-22	1.85921e-19	1.20787e-19	136
GO:0042176	GO:0042176	regulation of protein catabolic process	166/4629	390/21529	3.60512e-21	1.12444e-18	7.30511e-19	166
GO:0022411	GO:0022411	cellular component disassembly	164/4629	385/21529	5.685e-21	1.68872e-18	1.09711e-18	164
GO:0006914	GO:0006914	autophagy	174/4629	425/21529	5.53893e-20	1.50225e-17	9.75967e-18	174
GO:0061919	GO:0061919	process utilizing autophagic mechanism	174/4629	425/21529	5.53893e-20	1.50225e-17	9.75967e-18	174
GO:0006402	GO:0006402	mRNA catabolic process	107/4629	218/21529	1.47636e-19	3.6838e-17	2.39325e-17	107
GO:0042326	GO:0042326	negative regulation of phosphorylation	167/4629	406/21529	1.79359e-19	4.30324e-17	2.79568e-17	167
GO:0051098	GO:0051098	regulation of binding	163/4629	394/21529	2.4895e-19	5.75167e-17	3.73668e-17	163
GO:2001233	GO:2001233	regulation of apoptotic signaling pathway	158/4629	391/21529	1.23841e-17	2.41412e-15	1.56838e-15	158
GO:1901987	GO:1901987	regulation of cell cycle phase transition	131/4629	304/21529	1.61318e-17	3.0494e-15	1.9811e-15	131
GO:0001933	GO:0001933	negative regulation of protein phosphorylation	145/4629	353/21529	5.06716e-17	9.03113e-15	5.86724e-15	145
GO:0006281	GO:0006281	DNA repair	184/4629	487/21529	9.57617e-17	1.65934e-14	1.07802e-14	184
GO:1903829	GO:1903829	positive regulation of cellular protein localization	119/4629	272/21529	1.21092e-16	1.98782e-14	1.29143e-14	119
GO:0051348	GO:0051348	negative regulation of transferase activity	116/4629	263/21529	1.40833e-16	2.25261e-14	1.46345e-14	116
GO:0048511	GO:0048511	rhythmic process	127/4629	300/21529	2.7279e-16	3.95736e-14	2.57097e-14	127
GO:0071375	GO:0071375	cellular response to peptide hormone stimulus	113/4629	256/21529	3.24274e-16	4.45714e-14	2.89566e-14	113
GO:0022604	GO:0022604	regulation of cell morphogenesis	135/4629	327/21529	3.72919e-16	4.65254e-14	3.02261e-14	135
GO:0072594	GO:0072594	establishment of protein localization to organelle	166/4629	431/21529	3.99676e-16	4.88859e-14	3.17596e-14	166
GO:0006338	GO:0006338	chromatin remodeling	81/4629	162/21529	9.65954e-16	1.09557e-13	7.11756e-14	81
GO:0097193	GO:0097193	intrinsic apoptotic signaling pathway	125/4629	298/21529	1.09141e-15	1.21575e-13	7.89837e-14	125
GO:0033044	GO:0033044	regulation of chromosome organization	121/4629	287/21529	1.98647e-15	2.08404e-13	1.35394e-13	121
GO:0043254	GO:0043254	regulation of protein-containing complex assembly	167/4629	441/21529	2.00453e-15	2.08404e-13	1.35394e-13	167
GO:1902275	GO:1902275	regulation of chromatin organization	96/4629	209/21529	2.52281e-15	2.51876e-13	1.63636e-13	96
GO:0032386	GO:0032386	regulation of intracellular transport	132/4629	324/21529	2.7547e-15	2.68498e-13	1.74434e-13	132
GO:0098732	GO:0098732	macromolecule deacylation	62/4629	112/21529	4.90129e-15	4.63246e-13	3.00957e-13	62
GO:0007005	GO:0007005	mitochondrion organization	178/4629	484/21529	5.98253e-15	5.48809e-13	3.56544e-13	178
GO:0007264	GO:0007264	small GTPase mediated signal transduction	164/4629	439/21529	1.45325e-14	1.31382e-12	8.5355e-13	164
GO:1901652	GO:1901652	response to peptide	154/4629	405/21529	1.66686e-14	1.44415e-12	9.38218e-13	154
GO:0198738	GO:0198738	cell-cell signaling by wnt	163/4629	438/21529	2.57667e-14	2.1431e-12	1.3923e-12	163
GO:0016055	GO:0016055	Wnt signaling pathway	162/4629	436/21529	3.62224e-14	2.87244e-12	1.86613e-12	162
GO:0050767	GO:0050767	regulation of neurogenesis	164/4629	443/21529	3.63775e-14	2.87244e-12	1.86613e-12	164
GO:0070997	GO:0070997	neuron death	157/4629	420/21529	5.00489e-14	3.90256e-12	2.53537e-12	157
GO:1901214	GO:1901214	regulation of neuron death	145/4629	379/21529	5.51205e-14	4.24496e-12	2.75782e-12	145
GO:0071559	GO:0071559	response to transforming growth factor beta	97/4629	221/21529	6.15595e-14	4.68302e-12	3.04241e-12	97
GO:0001558	GO:0001558	regulation of cell growth	161/4629	439/21529	1.5637e-13	1.05419e-11	6.84873e-12	161
GO:0051402	GO:0051402	neuron apoptotic process	121/4629	302/21529	1.61064e-13	1.06885e-11	6.94397e-12	121
GO:0071560	GO:0071560	cellular response to transforming growth factor beta stimulus	94/4629	217/21529	3.88336e-13	2.44691e-11	1.58968e-11	94
GO:0032922	GO:0032922	circadian regulation of gene expression	43/4629	70/21529	5.63004e-13	3.31322e-11	2.1525e-11	43
GO:0034976	GO:0034976	response to endoplasmic reticulum stress	105/4629	254/21529	6.34204e-13	3.66312e-11	2.37981e-11	105
GO:0043523	GO:0043523	regulation of neuron apoptotic process	110/4629	271/21529	7.49099e-13	4.2098e-11	2.73497e-11	110
GO:0031346	GO:0031346	positive regulation of cell projection organization	158/4629	436/21529	8.13921e-13	4.53325e-11	2.94511e-11	158
GO:2001020	GO:2001020	regulation of response to DNA damage stimulus	94/4629	220/21529	1.03209e-12	5.64754e-11	3.66903e-11	94
GO:0009895	GO:0009895	negative regulation of catabolic process	121/4629	309/21529	1.0526e-12	5.70969e-11	3.70941e-11	121
GO:0006606	GO:0006606	protein import into nucleus	77/4629	167/21529	1.10265e-12	5.9296e-11	3.85228e-11	77
GO:0050657	GO:0050657	nucleic acid transport	73/4629	155/21529	1.15487e-12	6.10513e-11	3.96631e-11	73
GO:0050658	GO:0050658	RNA transport	73/4629	155/21529	1.15487e-12	6.10513e-11	3.96631e-11	73
GO:0031589	GO:0031589	cell-substrate adhesion	135/4629	358/21529	1.40857e-12	7.38377e-11	4.797e-11	135
GO:0016311	GO:0016311	dephosphorylation	141/4629	379/21529	1.47276e-12	7.59264e-11	4.9327e-11	141
GO:0009314	GO:0009314	response to radiation	151/4629	415/21529	1.81774e-12	9.29433e-11	6.03823e-11	151
GO:0010720	GO:0010720	positive regulation of cell development	137/4629	368/21529	2.88221e-12	1.39932e-10	9.09097e-11	137
GO:0044270	GO:0044270	cellular nitrogen compound catabolic process	145/4629	396/21529	2.89376e-12	1.39932e-10	9.09097e-11	145
GO:0046700	GO:0046700	heterocycle catabolic process	145/4629	397/21529	3.60372e-12	1.66519e-10	1.08182e-10	145
GO:0051236	GO:0051236	establishment of RNA localization	73/4629	158/21529	3.73092e-12	1.69879e-10	1.10365e-10	73
GO:0043409	GO:0043409	negative regulation of MAPK cascade	79/4629	177/21529	4.51108e-12	2.03914e-10	1.32476e-10	79
GO:0010256	GO:0010256	endomembrane system organization	153/4629	427/21529	5.15435e-12	2.31316e-10	1.50278e-10	153
GO:0017038	GO:0017038	protein import	92/4629	219/21529	5.70174e-12	2.54053e-10	1.65051e-10	92
GO:1902903	GO:1902903	regulation of supramolecular fiber organization	139/4629	380/21529	8.86565e-12	3.81406e-10	2.47788e-10	139
GO:0007163	GO:0007163	establishment or maintenance of cell polarity	93/4629	224/21529	9.72095e-12	4.12512e-10	2.67996e-10	93
GO:0150115	GO:0150115	cell-substrate junction organization	52/4629	99/21529	1.14991e-11	4.82737e-10	3.13619e-10	52
GO:0031330	GO:0031330	negative regulation of cellular catabolic process	99/4629	245/21529	1.41355e-11	5.83957e-10	3.79378e-10	99
GO:0048638	GO:0048638	regulation of developmental growth	144/4629	400/21529	1.46445e-11	6.01001e-10	3.90452e-10	144
GO:0043401	GO:0043401	steroid hormone mediated signaling pathway	57/4629	114/21529	1.65635e-11	6.66602e-10	4.33071e-10	57
GO:0034599	GO:0034599	cellular response to oxidative stress	107/4629	274/21529	2.57484e-11	1.01018e-09	6.56283e-10	107
GO:0001667	GO:0001667	ameboidal-type cell migration	154/4629	439/21529	2.82389e-11	1.10096e-09	7.15261e-10	154
GO:0043620	GO:0043620	regulation of DNA-templated transcription in response to stress	33/4629	51/21529	3.65764e-11	1.39124e-09	9.03845e-10	33
GO:0007044	GO:0007044	cell-substrate junction assembly	49/4629	93/21529	3.86834e-11	1.46247e-09	9.50119e-10	49
GO:0035966	GO:0035966	response to topologically incorrect protein	66/4629	143/21529	4.19573e-11	1.57112e-09	1.02071e-09	66
GO:1904951	GO:1904951	positive regulation of establishment of protein localization	121/4629	324/21529	4.20611e-11	1.57112e-09	1.02071e-09	121
GO:0006979	GO:0006979	response to oxidative stress	145/4629	410/21529	5.49285e-11	1.9806e-09	1.28674e-09	145
GO:0051222	GO:0051222	positive regulation of protein transport	116/4629	308/21529	5.72716e-11	2.05322e-09	1.33391e-09	116
GO:0032956	GO:0032956	regulation of actin cytoskeleton organization	132/4629	364/21529	5.82413e-11	2.07605e-09	1.34875e-09	132
GO:0022613	GO:0022613	ribonucleoprotein complex biogenesis	144/4629	407/21529	6.17787e-11	2.18963e-09	1.42254e-09	144
GO:0071496	GO:0071496	cellular response to external stimulus	107/4629	278/21529	7.12297e-11	2.4823e-09	1.61267e-09	107
GO:0010810	GO:0010810	regulation of cell-substrate adhesion	90/4629	221/21529	7.20548e-11	2.4971e-09	1.62229e-09	90
GO:0048872	GO:0048872	homeostasis of number of cells	127/4629	349/21529	1.03054e-10	3.41943e-09	2.22149e-09	127
GO:0016032	GO:0016032	viral process	119/4629	322/21529	1.30805e-10	4.24981e-09	2.76097e-09	119
GO:0051656	GO:0051656	establishment of organelle localization	140/4629	397/21529	1.47514e-10	4.68363e-09	3.04281e-09	140
GO:0031668	GO:0031668	cellular response to extracellular stimulus	88/4629	217/21529	1.51264e-10	4.76559e-09	3.09605e-09	88
GO:0061614	GO:0061614	pri-miRNA transcription by RNA polymerase II	35/4629	58/21529	1.64097e-10	5.1439e-09	3.34183e-09	35
GO:0007015	GO:0007015	actin filament organization	152/4629	443/21529	2.40542e-10	7.24879e-09	4.70931e-09	152
GO:0045927	GO:0045927	positive regulation of growth	115/4629	311/21529	2.55694e-10	7.56821e-09	4.91683e-09	115
GO:0043087	GO:0043087	regulation of GTPase activity	117/4629	318/21529	2.55994e-10	7.56821e-09	4.91683e-09	117
GO:0042752	GO:0042752	regulation of circadian rhythm	60/4629	130/21529	3.16529e-10	9.14453e-09	5.94091e-09	60
GO:0090132	GO:0090132	epithelium migration	113/4629	306/21529	4.00099e-10	1.15015e-08	7.47213e-09	113
GO:0032970	GO:0032970	regulation of actin filament-based process	142/4629	410/21529	4.53199e-10	1.29089e-08	8.38652e-09	142
GO:0032259	GO:0032259	methylation	125/4629	349/21529	4.62739e-10	1.30614e-08	8.48557e-09	125
GO:0032535	GO:0032535	regulation of cellular component size	143/4629	415/21529	5.85962e-10	1.63912e-08	1.06488e-08	143
GO:0045444	GO:0045444	fat cell differentiation	98/4629	256/21529	6.2333e-10	1.7299e-08	1.12386e-08	98
GO:0060560	GO:0060560	developmental growth involved in morphogenesis	104/4629	277/21529	6.78838e-10	1.86546e-08	1.21193e-08	104
GO:0019439	GO:0019439	aromatic compound catabolic process	143/4629	416/21529	7.05821e-10	1.90602e-08	1.23828e-08	143
GO:0035303	GO:0035303	regulation of dephosphorylation	72/4629	171/21529	9.76011e-10	2.56893e-08	1.66895e-08	72
GO:0007059	GO:0007059	chromosome segregation	118/4629	328/21529	1.0389e-09	2.68907e-08	1.74701e-08	118
GO:0071826	GO:0071826	ribonucleoprotein complex subunit organization	74/4629	178/21529	1.14269e-09	2.9455e-08	1.9136e-08	74
GO:0030099	GO:0030099	myeloid cell differentiation	143/4629	419/21529	1.22437e-09	3.10473e-08	2.01705e-08	143
GO:0035967	GO:0035967	cellular response to topologically incorrect protein	53/4629	113/21529	1.64339e-09	4.08426e-08	2.65341e-08	53
GO:0042594	GO:0042594	response to starvation	73/4629	176/21529	1.6666e-09	4.12551e-08	2.68021e-08	73
GO:1990778	GO:1990778	protein localization to cell periphery	128/4629	367/21529	1.9731e-09	4.84324e-08	3.1465e-08	128
GO:0000422	GO:0000422	autophagy of mitochondrion	37/4629	68/21529	2.89145e-09	6.83215e-08	4.43863e-08	37
GO:0150116	GO:0150116	regulation of cell-substrate junction organization	37/4629	68/21529	2.89145e-09	6.83215e-08	4.43863e-08	37
GO:1901361	GO:1901361	organic cyclic compound catabolic process	148/4629	443/21529	3.28067e-09	7.69355e-08	4.99825e-08	148
GO:0006260	GO:0006260	DNA replication	95/4629	253/21529	3.6306e-09	8.45062e-08	5.4901e-08	95
GO:0051893	GO:0051893	regulation of focal adhesion assembly	35/4629	63/21529	3.68549e-09	8.51485e-08	5.53183e-08	35
GO:0090109	GO:0090109	regulation of cell-substrate junction assembly	35/4629	63/21529	3.68549e-09	8.51485e-08	5.53183e-08	35
GO:0090398	GO:0090398	cellular senescence	36/4629	66/21529	4.32e-09	9.87111e-08	6.41295e-08	36
GO:0021915	GO:0021915	neural tube development	78/4629	196/21529	4.51032e-09	1.02684e-07	6.67104e-08	78
GO:0060562	GO:0060562	epithelial tube morphogenesis	133/4629	390/21529	4.85996e-09	1.09446e-07	7.11033e-08	133
GO:0060966	GO:0060966	regulation of gene silencing by RNA	31/4629	53/21529	5.30968e-09	1.17936e-07	7.6619e-08	31
GO:0022618	GO:0022618	ribonucleoprotein complex assembly	70/4629	171/21529	6.90029e-09	1.51032e-07	9.81204e-08	70
GO:0016358	GO:0016358	dendrite development	110/4629	309/21529	7.39166e-09	1.60659e-07	1.04375e-07	110
GO:0034446	GO:0034446	substrate adhesion-dependent cell spreading	50/4629	108/21529	8.12089e-09	1.73487e-07	1.12709e-07	50
GO:0045185	GO:0045185	maintenance of protein location	47/4629	99/21529	8.32187e-09	1.77173e-07	1.15104e-07	47
GO:1990138	GO:1990138	neuron projection extension	78/4629	200/21529	1.30104e-08	2.66094e-07	1.72873e-07	78
GO:0006457	GO:0006457	protein folding	65/4629	157/21529	1.3872e-08	2.8279e-07	1.8372e-07	65
GO:0033002	GO:0033002	muscle cell proliferation	91/4629	245/21529	1.41896e-08	2.88322e-07	1.87314e-07	91
GO:0007033	GO:0007033	vacuole organization	71/4629	177/21529	1.48114e-08	2.99008e-07	1.94256e-07	71
GO:0001503	GO:0001503	ossification	135/4629	404/21529	1.5646e-08	3.13825e-07	2.03882e-07	135
GO:0030865	GO:0030865	cortical cytoskeleton organization	34/4629	63/21529	1.66139e-08	3.32171e-07	2.15801e-07	34
GO:1902115	GO:1902115	regulation of organelle assembly	78/4629	201/21529	1.68204e-08	3.35225e-07	2.17785e-07	78
GO:0045926	GO:0045926	negative regulation of growth	96/4629	264/21529	1.97214e-08	3.86861e-07	2.51332e-07	96
GO:0045599	GO:0045599	negative regulation of fat cell differentiation	32/4629	58/21529	2.14732e-08	4.18593e-07	2.71947e-07	32
GO:0019827	GO:0019827	stem cell population maintenance	69/4629	172/21529	2.34002e-08	4.53325e-07	2.94511e-07	69
GO:0098727	GO:0098727	maintenance of cell number	70/4629	176/21529	2.808e-08	5.35666e-07	3.48005e-07	70
GO:0000302	GO:0000302	response to reactive oxygen species	77/4629	200/21529	3.08626e-08	5.83396e-07	3.79014e-07	77
GO:0007051	GO:0007051	spindle organization	71/4629	180/21529	3.34195e-08	6.29822e-07	4.09175e-07	71
GO:1903706	GO:1903706	regulation of hemopoiesis	131/4629	394/21529	3.55194e-08	6.67379e-07	4.33575e-07	131
GO:0031503	GO:0031503	protein-containing complex localization	93/4629	257/21529	4.26616e-08	7.75869e-07	5.04057e-07	93
GO:0051962	GO:0051962	positive regulation of nervous system development	119/4629	352/21529	5.31784e-08	9.61156e-07	6.24433e-07	119
GO:0001649	GO:0001649	osteoblast differentiation	81/4629	216/21529	5.3312e-08	9.61156e-07	6.24433e-07	81
GO:0048588	GO:0048588	developmental cell growth	96/4629	269/21529	5.66345e-08	1.01519e-06	6.59537e-07	96
GO:0003007	GO:0003007	heart morphogenesis	98/4629	279/21529	1.00346e-07	1.72917e-06	1.12339e-06	98
GO:0050673	GO:0050673	epithelial cell proliferation	142/4629	443/21529	1.21872e-07	2.0715e-06	1.34579e-06	142
GO:0035264	GO:0035264	multicellular organism growth	78/4629	210/21529	1.48218e-07	2.459e-06	1.59753e-06	78
GO:0098760	GO:0098760	response to interleukin-7	14/4629	17/21529	1.54732e-07	2.54676e-06	1.65455e-06	14
GO:0098761	GO:0098761	cellular response to interleukin-7	14/4629	17/21529	1.54732e-07	2.54676e-06	1.65455e-06	14
GO:0000209	GO:0000209	protein polyubiquitination	85/4629	235/21529	1.63178e-07	2.67205e-06	1.73595e-06	85
GO:0043547	GO:0043547	positive regulation of GTPase activity	83/4629	228/21529	1.65246e-07	2.69843e-06	1.75309e-06	83
GO:0048545	GO:0048545	response to steroid hormone	81/4629	221/21529	1.66387e-07	2.70292e-06	1.756e-06	81
GO:0030856	GO:0030856	regulation of epithelial cell differentiation	61/4629	153/21529	1.92303e-07	3.0997e-06	2.01378e-06	61
GO:0032507	GO:0032507	maintenance of protein location in cell	34/4629	68/21529	1.9614e-07	3.13845e-06	2.03895e-06	34
GO:0000910	GO:0000910	cytokinesis	63/4629	160/21529	2.08294e-07	3.29781e-06	2.14248e-06	63
GO:0048285	GO:0048285	organelle fission	152/4629	485/21529	2.13827e-07	3.37685e-06	2.19383e-06	152
GO:0033500	GO:0033500	carbohydrate homeostasis	95/4629	273/21529	2.56383e-07	4.00701e-06	2.60323e-06	95
GO:0048524	GO:0048524	positive regulation of viral process	33/4629	66/21529	2.95596e-07	4.59832e-06	2.98738e-06	33
GO:0048608	GO:0048608	reproductive structure development	149/4629	476/21529	3.04254e-07	4.70952e-06	3.05962e-06	149
GO:0001666	GO:0001666	response to hypoxia	77/4629	210/21529	3.25485e-07	5.00093e-06	3.24895e-06	77
GO:0071478	GO:0071478	cellular response to radiation	63/4629	162/21529	3.51074e-07	5.36765e-06	3.48719e-06	63
GO:0006091	GO:0006091	generation of precursor metabolites and energy	128/4629	398/21529	4.09873e-07	6.19077e-06	4.02195e-06	128
GO:0008637	GO:0008637	apoptotic mitochondrial changes	48/4629	113/21529	4.17569e-07	6.27661e-06	4.07772e-06	48
GO:0010632	GO:0010632	regulation of epithelial cell migration	85/4629	240/21529	4.60798e-07	6.84395e-06	4.4463e-06	85
GO:0006839	GO:0006839	mitochondrial transport	75/4629	205/21529	5.08473e-07	7.3764e-06	4.79222e-06	75
GO:0032886	GO:0032886	regulation of microtubule-based process	89/4629	255/21529	5.21224e-07	7.54384e-06	4.90099e-06	89
GO:0050678	GO:0050678	regulation of epithelial cell proliferation	122/4629	377/21529	5.28306e-07	7.61403e-06	4.9466e-06	122
GO:0001837	GO:0001837	epithelial to mesenchymal transition	58/4629	147/21529	5.73367e-07	8.18458e-06	5.31726e-06	58
GO:0061351	GO:0061351	neural precursor cell proliferation	71/4629	192/21529	6.36661e-07	8.90168e-06	5.78314e-06	71
GO:0021549	GO:0021549	cerebellum development	46/4629	108/21529	6.57128e-07	9.14992e-06	5.94441e-06	46
GO:0043467	GO:0043467	regulation of generation of precursor metabolites and energy	55/4629	138/21529	7.61421e-07	1.03255e-05	6.70817e-06	55
GO:0042063	GO:0042063	gliogenesis	112/4629	343/21529	9.29647e-07	1.23649e-05	8.03308e-06	112
GO:0051258	GO:0051258	protein polymerization	99/4629	295/21529	9.88144e-07	1.30318e-05	8.46635e-06	99
GO:0019318	GO:0019318	hexose metabolic process	84/4629	241/21529	1.14263e-06	1.49116e-05	9.6876e-06	84
GO:0099173	GO:0099173	postsynapse organization	73/4629	202/21529	1.22341e-06	1.59325e-05	1.03508e-05	73
GO:0090342	GO:0090342	regulation of cell aging	26/4629	49/21529	1.23175e-06	1.60076e-05	1.03996e-05	26
GO:0001654	GO:0001654	eye development	131/4629	417/21529	1.24964e-06	1.61727e-05	1.05069e-05	131
GO:0060537	GO:0060537	muscle tissue development	145/4629	471/21529	1.25942e-06	1.62656e-05	1.05672e-05	145
GO:0009306	GO:0009306	protein secretion	124/4629	391/21529	1.39095e-06	1.77802e-05	1.15512e-05	124
GO:0007569	GO:0007569	cell aging	59/4629	154/21529	1.45075e-06	1.84313e-05	1.19742e-05	59
GO:0035592	GO:0035592	establishment of protein localization to extracellular region	124/4629	392/21529	1.6088e-06	2.02333e-05	1.31449e-05	124
GO:0048008	GO:0048008	platelet-derived growth factor receptor signaling pathway	31/4629	64/21529	1.62041e-06	2.02567e-05	1.31601e-05	31
GO:0042692	GO:0042692	muscle cell differentiation	127/4629	405/21529	2.00049e-06	2.46135e-05	1.59906e-05	127
GO:0060491	GO:0060491	regulation of cell projection assembly	71/4629	198/21529	2.35072e-06	2.80378e-05	1.82153e-05	71
GO:2000772	GO:2000772	regulation of cellular senescence	23/4629	42/21529	2.46186e-06	2.9088e-05	1.88975e-05	23
GO:0071692	GO:0071692	protein localization to extracellular region	125/4629	399/21529	2.53056e-06	2.97842e-05	1.93498e-05	125
GO:0032200	GO:0032200	telomere organization	50/4629	126/21529	2.75298e-06	3.22802e-05	2.09715e-05	50
GO:0071456	GO:0071456	cellular response to hypoxia	43/4629	103/21529	2.8443e-06	3.32261e-05	2.15859e-05	43
GO:0006109	GO:0006109	regulation of carbohydrate metabolic process	71/4629	199/21529	2.89358e-06	3.37386e-05	2.19189e-05	71
GO:0090150	GO:0090150	establishment of protein localization to membrane	84/4629	246/21529	2.92523e-06	3.4044e-05	2.21173e-05	84
GO:0051648	GO:0051648	vesicle localization	65/4629	178/21529	3.04858e-06	3.52821e-05	2.29217e-05	65
GO:0046034	GO:0046034	ATP metabolic process	85/4629	250/21529	3.11218e-06	3.58521e-05	2.3292e-05	85
GO:0098813	GO:0098813	nuclear chromosome segregation	89/4629	265/21529	3.27924e-06	3.7496e-05	2.43599e-05	89
GO:1903201	GO:1903201	regulation of oxidative stress-induced cell death	35/4629	78/21529	3.32522e-06	3.79209e-05	2.4636e-05	35
GO:0034063	GO:0034063	stress granule assembly	15/4629	22/21529	3.39551e-06	3.86518e-05	2.51109e-05	15
GO:0048732	GO:0048732	gland development	143/4629	471/21529	3.4482e-06	3.918e-05	2.5454e-05	143
GO:0007568	GO:0007568	aging	84/4629	247/21529	3.50809e-06	3.97159e-05	2.58022e-05	84
GO:0060324	GO:0060324	face development	29/4629	60/21529	3.68332e-06	4.14739e-05	2.69443e-05	29
GO:1904019	GO:1904019	epithelial cell apoptotic process	48/4629	121/21529	4.36313e-06	4.8087e-05	3.12406e-05	48
GO:0045740	GO:0045740	positive regulation of DNA replication	24/4629	46/21529	4.65767e-06	5.11524e-05	3.32321e-05	24
GO:0060840	GO:0060840	artery development	44/4629	108/21529	4.74696e-06	5.20414e-05	3.38096e-05	44
GO:0007422	GO:0007422	peripheral nervous system development	33/4629	73/21529	5.15698e-06	5.63384e-05	3.66013e-05	33
GO:0035162	GO:0035162	embryonic hemopoiesis	18/4629	30/21529	5.39914e-06	5.87781e-05	3.81863e-05	18
GO:0046426	GO:0046426	negative regulation of receptor signaling pathway via JAK-STAT	16/4629	25/21529	5.5369e-06	5.97563e-05	3.88218e-05	16
GO:0010657	GO:0010657	muscle cell apoptotic process	42/4629	102/21529	5.61886e-06	6.03278e-05	3.91931e-05	42
GO:0006337	GO:0006337	nucleosome disassembly	4629-11-01	14/21529	8.49713e-06	8.86372e-05	5.75848e-05	11
GO:0071824	GO:0071824	protein-DNA complex subunit organization	73/4629	212/21529	9.05417e-06	9.42904e-05	6.12575e-05	73
GO:0010821	GO:0010821	regulation of mitochondrion organization	48/4629	124/21529	9.60085e-06	9.89919e-05	6.43119e-05	48
GO:0007517	GO:0007517	muscle organ development	110/4629	351/21529	9.67335e-06	9.95749e-05	6.46906e-05	110
GO:0031345	GO:0031345	negative regulation of cell projection organization	72/4629	209/21529	1.02031e-05	0.00010434	6.77862e-05	72
GO:0010721	GO:0010721	negative regulation of cell development	70/4629	202/21529	1.0719e-05	0.000109079	7.0865e-05	70
GO:0007369	GO:0007369	gastrulation	63/4629	177/21529	1.11132e-05	0.000112906	7.33512e-05	63
GO:0043281	GO:0043281	regulation of cysteine-type endopeptidase activity involved in apoptotic process	71/4629	206/21529	1.1498e-05	0.000116418	7.56331e-05	71
GO:0030323	GO:0030323	respiratory tube development	78/4629	232/21529	1.22937e-05	0.000123492	8.02286e-05	78
GO:0031099	GO:0031099	regeneration	56/4629	153/21529	1.31625e-05	0.000131582	8.54849e-05	56
GO:0048660	GO:0048660	regulation of smooth muscle cell proliferation	61/4629	171/21529	1.40422e-05	0.000139706	9.07624e-05	61
GO:0051961	GO:0051961	negative regulation of nervous system development	59/4629	164/21529	1.43783e-05	0.000142594	9.26391e-05	59
GO:0002790	GO:0002790	peptide secretion	132/4629	440/21529	1.541e-05	0.000151621	9.85035e-05	132
GO:0048144	GO:0048144	fibroblast proliferation	43/4629	109/21529	1.58245e-05	0.000155362	0.000100934	43
GO:0032465	GO:0032465	regulation of cytokinesis	34/4629	80/21529	1.91674e-05	0.000184326	0.000119751	34
GO:0048705	GO:0048705	skeletal system morphogenesis	82/4629	250/21529	2.09258e-05	0.000200207	0.000130068	82
GO:0048145	GO:0048145	regulation of fibroblast proliferation	42/4629	107/21529	2.27788e-05	0.000215294	0.00013987	42
GO:0010660	GO:0010660	regulation of muscle cell apoptotic process	39/4629	97/21529	2.31099e-05	0.000218093	0.000141688	39
GO:0071166	GO:0071166	ribonucleoprotein complex localization	31/4629	71/21529	2.32052e-05	0.000218662	0.000142058	31
GO:0044262	GO:0044262	cellular carbohydrate metabolic process	94/4629	296/21529	2.33959e-05	0.000220126	0.000143009	94
GO:0021799	GO:0021799	cerebral cortex radially oriented cell migration	20/4629	38/21529	2.44e-05	0.00022854	0.000148475	20
GO:0051302	GO:0051302	regulation of cell division	58/4629	163/21529	2.45276e-05	0.00022939	0.000149027	58
GO:0051645	GO:0051645	Golgi localization	4629-11-01	15/21529	2.56281e-05	0.000238966	0.000155249	11
GO:0051881	GO:0051881	regulation of mitochondrial membrane potential	34/4629	81/21529	2.62559e-05	0.000244262	0.00015869	34
GO:0006998	GO:0006998	nuclear envelope organization	21/4629	41/21529	2.63528e-05	0.000244262	0.00015869	21
GO:0010171	GO:0010171	body morphogenesis	28/4629	62/21529	2.68002e-05	0.000247674	0.000160906	28
GO:0009135	GO:0009135	purine nucleoside diphosphate metabolic process	40/4629	101/21529	2.77e-05	0.000254856	0.000165572	40
GO:0009179	GO:0009179	purine ribonucleoside diphosphate metabolic process	40/4629	101/21529	2.77e-05	0.000254856	0.000165572	40
GO:0062012	GO:0062012	regulation of small molecule metabolic process	108/4629	351/21529	2.77816e-05	0.000255231	0.000165815	108
GO:1903332	GO:1903332	regulation of protein folding	4629-10-01	13/21529	3.12957e-05	0.000282114	0.00018328	10
GO:0045216	GO:0045216	cell-cell junction organization	70/4629	208/21529	3.22155e-05	0.000289986	0.000188395	70
GO:0033598	GO:0033598	mammary gland epithelial cell proliferation	18/4629	33/21529	3.30199e-05	0.000296372	0.000192543	18
GO:0051817	GO:0051817	modulation of process of other organism involved in symbiotic interaction	34/4629	82/21529	3.56551e-05	0.00031608	0.000205347	34
GO:0009611	GO:0009611	response to wounding	145/4629	499/21529	3.63045e-05	0.000321132	0.00020863	145
GO:0009743	GO:0009743	response to carbohydrate	69/4629	205/21529	3.63449e-05	0.000321132	0.00020863	69
GO:1903578	GO:1903578	regulation of ATP metabolic process	37/4629	92/21529	3.67625e-05	0.000324363	0.000210728	37
GO:0097581	GO:0097581	lamellipodium organization	36/4629	89/21529	4.02659e-05	0.000352779	0.00022919	36
GO:0007019	GO:0007019	microtubule depolymerization	25/4629	54/21529	4.27913e-05	0.000373332	0.000242542	25
GO:0007405	GO:0007405	neuroblast proliferation	30/4629	70/21529	4.80121e-05	0.000410273	0.000266542	30
GO:0106106	GO:0106106	cold-induced thermogenesis	52/4629	145/21529	4.95416e-05	0.000421036	0.000273534	52
GO:0120161	GO:0120161	regulation of cold-induced thermogenesis	52/4629	145/21529	4.95416e-05	0.000421036	0.000273534	52
GO:0070670	GO:0070670	response to interleukin-4	17/4629	31/21529	4.98913e-05	0.000423431	0.00027509	17
GO:0060038	GO:0060038	cardiac muscle cell proliferation	28/4629	64/21529	5.43489e-05	0.000456911	0.000296841	28
GO:1902882	GO:1902882	regulation of response to oxidative stress	38/4629	97/21529	5.75466e-05	0.000479914	0.000311785	38
GO:0001678	GO:0001678	cellular glucose homeostasis	57/4629	164/21529	6.13465e-05	0.000507604	0.000329774	57
GO:0002042	GO:0002042	cell migration involved in sprouting angiogenesis	25/4629	55/21529	6.25165e-05	0.000515691	0.000335028	25
GO:0043112	GO:0043112	receptor metabolic process	64/4629	190/21529	6.64769e-05	0.000540656	0.000351247	64
GO:0040029	GO:0040029	regulation of gene expression, epigenetic	56/4629	161/21529	6.91501e-05	0.000558755	0.000363005	56
GO:0002064	GO:0002064	epithelial cell development	83/4629	262/21529	7.46791e-05	0.000599547	0.000389507	83
GO:0070988	GO:0070988	demethylation	28/4629	65/21529	7.60227e-05	0.000608767	0.000395497	28
GO:0006997	GO:0006997	nucleus organization	46/4629	126/21529	8.01192e-05	0.000633439	0.000411525	46
GO:0045682	GO:0045682	regulation of epidermis development	27/4629	62/21529	8.09103e-05	0.000638884	0.000415063	27
GO:0051147	GO:0051147	regulation of muscle cell differentiation	51/4629	144/21529	8.43466e-05	0.000665176	0.000432144	51
GO:0048011	GO:0048011	neurotrophin TRK receptor signaling pathway	17/4629	32/21529	8.51493e-05	0.000670658	0.000435706	17
GO:0051984	GO:0051984	positive regulation of chromosome segregation	4629-10-01	14/21529	8.82921e-05	0.00069366	0.000450649	10
GO:0106027	GO:0106027	neuron projection organization	41/4629	109/21529	8.89751e-05	0.00069727	0.000452994	41
GO:0043500	GO:0043500	muscle adaptation	45/4629	123/21529	8.98718e-05	0.000703413	0.000456986	45
GO:0003158	GO:0003158	endothelium development	46/4629	127/21529	9.97178e-05	0.000771761	0.000501389	46
GO:0034612	GO:0034612	response to tumor necrosis factor	63/4629	190/21529	0.000126119	0.000949012	0.000616543	63
GO:0001824	GO:0001824	blastocyst development	54/4629	157/21529	0.00012889	0.000965204	0.000627063	54
GO:1902414	GO:1902414	protein localization to cell junction	48/4629	136/21529	0.000147621	0.00108504	0.000704915	48
GO:0006991	GO:0006991	response to sterol depletion	4629-11-01	17/21529	0.000150516	0.00109944	0.000714269	11
GO:0001763	GO:0001763	morphogenesis of a branching structure	77/4629	244/21529	0.000152515	0.00111144	0.000722066	77
GO:0061448	GO:0061448	connective tissue development	86/4629	279/21529	0.000161206	0.00116659	0.000757897	86
GO:0002011	GO:0002011	morphogenesis of an epithelial sheet	26/4629	61/21529	0.000167247	0.00120472	0.000782668	26
GO:0043462	GO:0043462	regulation of ATPase activity	26/4629	61/21529	0.000167247	0.00120472	0.000782668	26
GO:0007498	GO:0007498	mesoderm development	43/4629	119/21529	0.000175608	0.00125769	0.00081708	43
GO:0006090	GO:0006090	pyruvate metabolic process	42/4629	116/21529	0.000197384	0.00139286	0.000904894	42
GO:0016050	GO:0016050	vesicle organization	85/4629	277/21529	0.000207009	0.00145747	0.000946874	85
GO:0022406	GO:0022406	membrane docking	33/4629	85/21529	0.000210016	0.00147324	0.000957115	33
GO:0099527	GO:0099527	postsynapse to nucleus signaling pathway	4629-10-01	15/21529	0.00021362	0.00149056	0.000968371	10
GO:0007097	GO:0007097	nuclear migration	16/4629	31/21529	0.000214205	0.00149297	0.000969936	16
GO:1990845	GO:1990845	adaptive thermogenesis	54/4629	160/21529	0.000223498	0.00154394	0.00100305	54
GO:0051271	GO:0051271	negative regulation of cellular component movement	92/4629	306/21529	0.000257153	0.00174931	0.00113647	92
GO:0043154	GO:0043154	negative regulation of cysteine-type endopeptidase activity involved in apoptotic process	31/4629	79/21529	0.000257865	0.00175034	0.00113714	31
GO:0046785	GO:0046785	microtubule polymerization	31/4629	79/21529	0.000257865	0.00175034	0.00113714	31
GO:0048488	GO:0048488	synaptic vesicle endocytosis	28/4629	69/21529	0.000261229	0.00176698	0.00114795	28
GO:0140238	GO:0140238	presynaptic endocytosis	28/4629	69/21529	0.000261229	0.00176698	0.00114795	28
GO:0019216	GO:0019216	regulation of lipid metabolic process	105/4629	358/21529	0.000277963	0.00186645	0.00121257	105
GO:0046486	GO:0046486	glycerolipid metabolic process	108/4629	370/21529	0.000279821	0.0018763	0.00121898	108
GO:0007088	GO:0007088	regulation of mitotic nuclear division	39/4629	107/21529	0.000280032	0.0018763	0.00121898	39
GO:0031113	GO:0031113	regulation of microtubule polymerization	23/4629	53/21529	0.000284516	0.00190227	0.00123584	23
GO:0007183	GO:0007183	SMAD protein complex assembly	4629-09-01	13/21529	0.000296736	0.00196919	0.00127932	9
GO:0045136	GO:0045136	development of secondary sexual characteristics	4629-09-01	13/21529	0.000296736	0.00196919	0.00127932	9
GO:1902170	GO:1902170	cellular response to reactive nitrogen species	4629-09-01	13/21529	0.000296736	0.00196919	0.00127932	9
GO:2000177	GO:2000177	regulation of neural precursor cell proliferation	42/4629	118/21529	0.000301799	0.00199205	0.00129417	42
GO:0051438	GO:0051438	regulation of ubiquitin-protein transferase activity	22/4629	50/21529	0.000302096	0.00199205	0.00129417	22
GO:0099175	GO:0099175	regulation of postsynapse organization	40/4629	111/21529	0.000309722	0.00204018	0.00132544	40
GO:0014910	GO:0014910	regulation of smooth muscle cell migration	34/4629	90/21529	0.000311436	0.00204475	0.00132841	34
GO:0046939	GO:0046939	nucleotide phosphorylation	38/4629	104/21529	0.000314542	0.00205846	0.00133731	38
GO:1904888	GO:1904888	cranial skeletal system development	29/4629	73/21529	0.000314807	0.00205846	0.00133731	29
GO:0071353	GO:0071353	cellular response to interleukin-4	15/4629	29/21529	0.000326977	0.00212689	0.00138177	15
GO:0001836	GO:0001836	release of cytochrome c from mitochondria	25/4629	60/21529	0.000338838	0.00218674	0.00142065	25
GO:0050803	GO:0050803	regulation of synapse structure or activity	83/4629	273/21529	0.000338983	0.00218674	0.00142065	83
GO:0016052	GO:0016052	carbohydrate catabolic process	47/4629	137/21529	0.000363353	0.00232471	0.00151029	47
GO:0007034	GO:0007034	vacuolar transport	48/4629	141/21529	0.000387327	0.00246797	0.00160336	48
GO:0006323	GO:0006323	DNA packaging	63/4629	197/21529	0.000388312	0.00247173	0.0016058	63
GO:0043502	GO:0043502	regulation of muscle adaptation	36/4629	98/21529	0.000396571	0.00251659	0.00163495	36
GO:0071322	GO:0071322	cellular response to carbohydrate stimulus	52/4629	156/21529	0.000405461	0.00257039	0.0016699	52
GO:0071333	GO:0071333	cellular response to glucose stimulus	49/4629	145/21529	0.000411175	0.00260133	0.00169	49
GO:0071501	GO:0071501	cellular response to sterol depletion	4629-10-01	16/21529	0.000459671	0.00286457	0.00186102	10
GO:0072673	GO:0072673	lamellipodium morphogenesis	4629-10-01	16/21529	0.000459671	0.00286457	0.00186102	10
GO:0017158	GO:0017158	regulation of calcium ion-dependent exocytosis	20/4629	45/21529	0.00047834	0.00297496	0.00193274	20
GO:0017156	GO:0017156	calcium-ion regulated exocytosis	27/4629	68/21529	0.000504467	0.00310342	0.00201619	27
GO:0031497	GO:0031497	chromatin assembly	50/4629	150/21529	0.000517864	0.00317332	0.0020616	50
GO:0051783	GO:0051783	regulation of nuclear division	47/4629	139/21529	0.000525142	0.00321475	0.00208852	47
GO:0034260	GO:0034260	negative regulation of GTPase activity	16/4629	33/21529	0.000534058	0.00324703	0.00210949	16
GO:1904035	GO:1904035	regulation of epithelial cell apoptotic process	35/4629	96/21529	0.000557406	0.0033555	0.00217997	35
GO:0002791	GO:0002791	regulation of peptide secretion	98/4629	337/21529	0.000598049	0.0035734	0.00232152	98
GO:0030100	GO:0030100	regulation of endocytosis	70/4629	227/21529	0.000613093	0.00365279	0.0023731	70
GO:1903034	GO:1903034	regulation of response to wounding	55/4629	170/21529	0.000642841	0.0038046	0.00247173	55
GO:0060759	GO:0060759	regulation of response to cytokine stimulus	42/4629	122/21529	0.000668664	0.00394445	0.00256258	42
GO:0035924	GO:0035924	cellular response to vascular endothelial growth factor stimulus	24/4629	59/21529	0.000672162	0.00394445	0.00256258	24
GO:0099072	GO:0099072	regulation of postsynaptic membrane neurotransmitter receptor levels	35/4629	97/21529	0.000694013	0.0040574	0.00263597	35
GO:2000377	GO:2000377	regulation of reactive oxygen species metabolic process	64/4629	205/21529	0.000717484	0.00416728	0.00270735	64
GO:0048863	GO:0048863	stem cell differentiation	72/4629	236/21529	0.000723201	0.00419659	0.00272639	72
GO:0060216	GO:0060216	definitive hemopoiesis	13/4629	25/21529	0.000765967	0.00439568	0.00285573	13
GO:0032801	GO:0032801	receptor catabolic process	14/4629	28/21529	0.000803081	0.00457918	0.00297495	14
GO:0032292	GO:0032292	peripheral nervous system axon ensheathment	15/4629	31/21529	0.000815512	0.00463312	0.00300999	15
GO:0043276	GO:0043276	anoikis	15/4629	31/21529	0.000815512	0.00463312	0.00300999	15
GO:0051851	GO:0051851	modulation by host of symbiont process	24/4629	60/21529	0.000894378	0.00504442	0.0032772	24
GO:0061744	GO:0061744	motor behavior	4629-10-01	17/21529	0.000901322	0.00506527	0.00329074	10
GO:0008544	GO:0008544	epidermis development	91/4629	313/21529	0.000922967	0.00517758	0.00336371	91
GO:0043473	GO:0043473	pigmentation	35/4629	99/21529	0.00105805	0.00582534	0.00378454	35
GO:0042255	GO:0042255	ribosome assembly	25/4629	64/21529	0.00106109	0.00583178	0.00378872	25
GO:0017145	GO:0017145	stem cell division	18/4629	41/21529	0.00108028	0.00589516	0.0038299	18
GO:0046902	GO:0046902	regulation of mitochondrial membrane permeability	22/4629	54/21529	0.00108207	0.00589516	0.0038299	22
GO:0048562	GO:0048562	embryonic organ morphogenesis	94/4629	327/21529	0.00114239	0.00618635	0.00401908	94
GO:0031114	GO:0031114	regulation of microtubule depolymerization	17/4629	38/21529	0.00114246	0.00618635	0.00401908	17
GO:2000463	GO:2000463	positive regulation of excitatory postsynaptic potential	17/4629	38/21529	0.00114246	0.00618635	0.00401908	17
GO:0065004	GO:0065004	protein-DNA complex assembly	54/4629	170/21529	0.00115328	0.00623411	0.0040501	54
GO:0034405	GO:0034405	response to fluid shear stress	4629-12-01	23/21529	0.00117611	0.0063465	0.00412312	12
GO:0097194	GO:0097194	execution phase of apoptosis	26/4629	68/21529	0.00123352	0.00658227	0.00427629	26
GO:0042982	GO:0042982	amyloid precursor protein metabolic process	28/4629	75/21529	0.00125697	0.00666181	0.00432797	28
GO:0040013	GO:0040013	negative regulation of locomotion	95/4629	332/21529	0.00126507	0.00669339	0.00434849	95
GO:0007270	GO:0007270	neuron-neuron synaptic transmission	4629-07-01	10/21529	0.00136394	0.00706664	0.00459097	7
GO:0009791	GO:0009791	post-embryonic development	44/4629	134/21529	0.00152228	0.00783499	0.00509015	44
GO:0006900	GO:0006900	vesicle budding from membrane	24/4629	62/21529	0.00153435	0.00787759	0.00511782	24
GO:0060021	GO:0060021	roof of mouth development	35/4629	101/21529	0.00157906	0.00807102	0.00524348	35
GO:0046847	GO:0046847	filopodium assembly	26/4629	69/21529	0.00157979	0.00807102	0.00524348	26
GO:0045664	GO:0045664	regulation of neuron differentiation	71/4629	239/21529	0.00172108	0.00870024	0.00565227	71
GO:0008203	GO:0008203	cholesterol metabolic process	43/4629	131/21529	0.00172263	0.00870105	0.0056528	43
GO:0140056	GO:0140056	organelle localization by membrane tethering	29/4629	80/21529	0.00176545	0.00888133	0.00576992	29
GO:0032682	GO:0032682	negative regulation of chemokine production	4629-11-01	21/21529	0.00181056	0.00904532	0.00587646	11
GO:0097300	GO:0097300	programmed necrotic cell death	18/4629	43/21529	0.00208722	0.010252	0.00666042	18
GO:0001974	GO:0001974	blood vessel remodeling	21/4629	53/21529	0.00210582	0.0103109	0.00669869	21
GO:0061383	GO:0061383	trabecula morphogenesis	21/4629	53/21529	0.00210582	0.0103109	0.00669869	21
GO:0034728	GO:0034728	nucleosome organization	44/4629	136/21529	0.00211071	0.0103267	0.00670896	44
GO:0014743	GO:0014743	regulation of muscle hypertrophy	27/4629	74/21529	0.00224293	0.0109223	0.00709584	27
GO:0035886	GO:0035886	vascular associated smooth muscle cell differentiation	17/4629	40/21529	0.00226427	0.011009	0.00715218	17
GO:0051647	GO:0051647	nucleus localization	16/4629	37/21529	0.00244009	0.0118177	0.00767762	16
GO:0032608	GO:0032608	interferon-beta production	22/4629	57/21529	0.00247225	0.0119457	0.00776075	22
GO:0003222	GO:0003222	ventricular trabecula myocardium morphogenesis	4629-09-01	16/21529	0.00251621	0.0120554	0.00783202	9
GO:0043217	GO:0043217	myelin maintenance	4629-09-01	16/21529	0.00251621	0.0120554	0.00783202	9
GO:0071243	GO:0071243	cellular response to arsenic-containing substance	4629-09-01	16/21529	0.00251621	0.0120554	0.00783202	9
GO:0021954	GO:0021954	central nervous system neuron development	34/4629	100/21529	0.00261636	0.0124873	0.00811259	34
GO:0006595	GO:0006595	polyamine metabolic process	4629-10-01	19/21529	0.0027958	0.0132405	0.00860196	10
GO:0070242	GO:0070242	thymocyte apoptotic process	4629-11-01	22/21529	0.00292254	0.0136824	0.00888902	11
GO:0006970	GO:0006970	response to osmotic stress	30/4629	86/21529	0.00293179	0.0136824	0.00888902	30
GO:0032878	GO:0032878	regulation of establishment or maintenance of cell polarity	4629-12-01	25/21529	0.00293695	0.0136824	0.00888902	12
GO:0046685	GO:0046685	response to arsenic-containing substance	4629-12-01	25/21529	0.00293695	0.0136824	0.00888902	12
GO:0001570	GO:0001570	vasculogenesis	33/4629	97/21529	0.00296475	0.0138016	0.00896644	33
GO:1901030	GO:1901030	positive regulation of mitochondrial outer membrane permeabilization involved in apoptotic signaling pathway	4629-07-01	11/21529	0.00305398	0.0140596	0.00913407	7
GO:2000574	GO:2000574	regulation of microtubule motor activity	4629-07-01	11/21529	0.00305398	0.0140596	0.00913407	7
GO:0051293	GO:0051293	establishment of spindle localization	20/4629	51/21529	0.00307033	0.0140932	0.00915593	20
GO:0032781	GO:0032781	positive regulation of ATPase activity	17/4629	41/21529	0.00310293	0.0142324	0.00924634	17
GO:0016445	GO:0016445	somatic diversification of immunoglobulins	26/4629	72/21529	0.0031594	0.0144808	0.0094077	26
GO:0019693	GO:0019693	ribose phosphate metabolic process	99/4629	358/21529	0.00324711	0.0148283	0.00963347	99
GO:0060249	GO:0060249	anatomical structure homeostasis	115/4629	424/21529	0.00325507	0.0148538	0.00965003	115
GO:0006898	GO:0006898	receptor-mediated endocytosis	71/4629	245/21529	0.00342853	0.0155092	0.0100758	71
GO:0043954	GO:0043954	cellular component maintenance	27/4629	76/21529	0.00346433	0.0156484	0.0101663	27
GO:0044088	GO:0044088	regulation of vacuole organization	18/4629	45/21529	0.00378356	0.016931	0.0109996	18
GO:0006596	GO:0006596	polyamine biosynthetic process	4629-08-01	14/21529	0.00387276	0.0172436	0.0112026	8
GO:0036444	GO:0036444	calcium import into the mitochondrion	4629-08-01	14/21529	0.00387276	0.0172436	0.0112026	8
GO:1902652	GO:1902652	secondary alcohol metabolic process	45/4629	144/21529	0.00399139	0.0176659	0.011477	45
GO:0043550	GO:0043550	regulation of lipid kinase activity	20/4629	52/21529	0.00399592	0.0176659	0.011477	20
GO:1905710	GO:1905710	positive regulation of membrane permeability	17/4629	42/21529	0.00418313	0.0184352	0.0119768	17
GO:0071548	GO:0071548	response to dexamethasone	13/4629	29/21529	0.00419358	0.0184352	0.0119768	13
GO:0033627	GO:0033627	cell adhesion mediated by integrin	25/4629	70/21529	0.00443556	0.0192591	0.012512	25
GO:0090407	GO:0090407	organophosphate biosynthetic process	116/4629	432/21529	0.00444274	0.0192591	0.012512	116
GO:0006349	GO:0006349	regulation of gene expression by genetic imprinting	4629-10-01	20/21529	0.00452276	0.0194601	0.0126426	10
GO:0032288	GO:0032288	myelin assembly	4629-11-01	23/21529	0.00452343	0.0194601	0.0126426	11
GO:0039529	GO:0039529	RIG-I signaling pathway	4629-11-01	23/21529	0.00452343	0.0194601	0.0126426	11
GO:0031529	GO:0031529	ruffle organization	21/4629	56/21529	0.00457301	0.0195923	0.0127285	21
GO:0051653	GO:0051653	spindle localization	21/4629	56/21529	0.00457301	0.0195923	0.0127285	21
GO:0007492	GO:0007492	endoderm development	26/4629	74/21529	0.004828	0.0205999	0.0133831	26
GO:1902991	GO:1902991	regulation of amyloid precursor protein catabolic process	18/4629	46/21529	0.00498556	0.0211564	0.0137447	18
GO:0048706	GO:0048706	embryonic skeletal system development	44/4629	142/21529	0.00519876	0.0218973	0.014226	44
GO:0046323	GO:0046323	glucose import	29/4629	86/21529	0.00590508	0.0245422	0.0159443	29
GO:0014842	GO:0014842	regulation of skeletal muscle satellite cell proliferation	4629-07-01	12/21529	0.00597344	0.0245794	0.0159685	7
GO:0007616	GO:0007616	long-term memory	16/4629	40/21529	0.00617105	0.0252758	0.0164209	16
GO:0031100	GO:0031100	animal organ regeneration	4629-12-01	27/21529	0.00638735	0.0260591	0.0169298	12
GO:0002062	GO:0002062	chondrocyte differentiation	35/4629	109/21529	0.00646453	0.0263567	0.0171231	35
GO:0050000	GO:0050000	chromosome localization	28/4629	83/21529	0.00670622	0.0271033	0.0176082	28
GO:0031268	GO:0031268	pseudopodium organization	4629-08-01	15/21529	0.00674515	0.0271033	0.0176082	8
GO:0048308	GO:0048308	organelle inheritance	4629-08-01	15/21529	0.00674515	0.0271033	0.0176082	8
GO:0010866	GO:0010866	regulation of triglyceride biosynthetic process	4629-11-01	24/21529	0.00674759	0.0271033	0.0176082	11
GO:0070841	GO:0070841	inclusion body assembly	4629-11-01	24/21529	0.00674759	0.0271033	0.0176082	11
GO:0014823	GO:0014823	response to activity	15/4629	37/21529	0.00683596	0.0274054	0.0178044	15
GO:0036344	GO:0036344	platelet morphogenesis	4629-10-01	21/21529	0.0069884	0.027891	0.0181199	10
GO:0070230	GO:0070230	positive regulation of lymphocyte apoptotic process	4629-10-01	21/21529	0.0069884	0.027891	0.0181199	10
GO:2000209	GO:2000209	regulation of anoikis	4629-10-01	21/21529	0.0069884	0.027891	0.0181199	10
GO:0007398	GO:0007398	ectoderm development	4629-09-01	18/21529	0.00702762	0.0279403	0.0181519	9
GO:0055088	GO:0055088	lipid homeostasis	47/4629	156/21529	0.00710482	0.0282112	0.018328	47
GO:1903960	GO:1903960	negative regulation of anion transmembrane transport	17/4629	44/21529	0.00726754	0.0288207	0.0187239	17
GO:0032418	GO:0032418	lysosome localization	27/4629	80/21529	0.00761923	0.0300245	0.019506	27
GO:0051259	GO:0051259	protein complex oligomerization	63/4629	221/21529	0.00821799	0.0321807	0.0209068	63
GO:0016126	GO:0016126	sterol biosynthetic process	20/4629	55/21529	0.00824324	0.0322189	0.0209316	20
GO:0045830	GO:0045830	positive regulation of isotype switching	13/4629	31/21529	0.0082784	0.0323158	0.0209946	13
GO:0003300	GO:0003300	cardiac muscle hypertrophy	33/4629	103/21529	0.0083134	0.0323667	0.0210276	33
GO:0006119	GO:0006119	oxidative phosphorylation	34/4629	107/21529	0.00856922	0.0332224	0.0215835	34
GO:0032469	GO:0032469	endoplasmic reticulum calcium ion homeostasis	4629-12-01	28/21529	0.0090232	0.0347663	0.0225866	12
GO:0051560	GO:0051560	mitochondrial calcium ion homeostasis	4629-12-01	28/21529	0.0090232	0.0347663	0.0225866	12
GO:1903539	GO:1903539	protein localization to postsynaptic membrane	21/4629	59/21529	0.00905853	0.0348165	0.0226192	21
GO:0015937	GO:0015937	coenzyme A biosynthetic process	4629-06-01	10/21529	0.00923071	0.03494	0.0226994	6
GO:0034334	GO:0034334	adherens junction maintenance	4629-06-01	10/21529	0.00923071	0.03494	0.0226994	6
GO:0042118	GO:0042118	endothelial cell activation	4629-06-01	10/21529	0.00923071	0.03494	0.0226994	6
GO:0061043	GO:0061043	regulation of vascular wound healing	4629-06-01	10/21529	0.00923071	0.03494	0.0226994	6
GO:0048332	GO:0048332	mesoderm morphogenesis	24/4629	70/21529	0.00926782	0.0350592	0.0227769	24
GO:0072593	GO:0072593	reactive oxygen species metabolic process	81/4629	296/21529	0.00947896	0.0357064	0.0231973	81
GO:0046677	GO:0046677	response to antibiotic	14/4629	35/21529	0.0101259	0.0379827	0.0246761	14
GO:0070542	GO:0070542	response to fatty acid	14/4629	35/21529	0.0101259	0.0379827	0.0246761	14
GO:0003002	GO:0003002	regionalization	101/4629	380/21529	0.0101572	0.0380773	0.0247376	101
GO:0062098	GO:0062098	regulation of programmed necrotic cell death	4629-10-01	22/21529	0.0103766	0.0387808	0.0251947	10
GO:0035627	GO:0035627	ceramide transport	4629-07-01	13/21529	0.0105581	0.0388408	0.0252336	7
GO:0090281	GO:0090281	negative regulation of calcium ion import	4629-07-01	13/21529	0.0105581	0.0388408	0.0252336	7
GO:1902653	GO:1902653	secondary alcohol biosynthetic process	18/4629	49/21529	0.0105657	0.0388408	0.0252336	18
GO:0010762	GO:0010762	regulation of fibroblast migration	16/4629	42/21529	0.0105663	0.0388408	0.0252336	16
GO:0019217	GO:0019217	regulation of fatty acid metabolic process	31/4629	97/21529	0.0107049	0.0393271	0.0255496	31
GO:0006089	GO:0006089	lactate metabolic process	4629-09-01	19/21529	0.0108363	0.0395302	0.0256815	9
GO:0072089	GO:0072089	stem cell proliferation	27/4629	82/21529	0.0108876	0.0396389	0.0257521	27
GO:0061042	GO:0061042	vascular wound healing	4629-08-01	16/21529	0.0109741	0.0396389	0.0257521	8
GO:0071498	GO:0071498	cellular response to fluid shear stress	4629-08-01	16/21529	0.0109741	0.0396389	0.0257521	8
GO:0050931	GO:0050931	pigment cell differentiation	15/4629	39/21529	0.0118868	0.042517	0.0276219	15
GO:0006904	GO:0006904	vesicle docking involved in exocytosis	17/4629	46/21529	0.0119605	0.0427318	0.0277615	17
GO:0001919	GO:0001919	regulation of receptor recycling	4629-12-01	29/21529	0.0124323	0.0442401	0.0287414	12
GO:0098698	GO:0098698	postsynaptic specialization assembly	4629-12-01	29/21529	0.0124323	0.0442401	0.0287414	12
GO:0010565	GO:0010565	regulation of cellular ketone metabolic process	41/4629	137/21529	0.0127525	0.0452926	0.0294251	41
GO:0060338	GO:0060338	regulation of type I interferon-mediated signaling pathway	4629-11-01	26/21529	0.0136601	0.0478988	0.0311183	11
GO:0043271	GO:0043271	negative regulation of ion transport	95/4629	359/21529	0.0139098	0.048692	0.0316336	95

## Sheet: Enriched in primary nuclei
Supplementary Table 3.2: Pathways whose genes are more accessible in primary nuclei relative to micronuclei
ID	Description	GeneRatio	BgRatio	pvalue	p.adjust	qvalue	Count
GO:0001655	GO:0001655	urogenital system development	100/2724	376/21529	1.62761e-13	9.86984e-10	7.9496e-10	100
GO:0097485	GO:0097485	neuron projection guidance	72/2724	251/21529	9.01066e-12	1.84454e-08	1.48567e-08	72
GO:0001667	GO:0001667	ameboidal-type cell migration	107/2724	439/21529	9.12537e-12	1.84454e-08	1.48567e-08	107
GO:0072001	GO:0072001	renal system development	87/2724	333/21529	1.7199e-11	2.53299e-08	2.04018e-08	87
GO:0007411	GO:0007411	axon guidance	71/2724	250/21529	2.08855e-11	2.53299e-08	2.04018e-08	71
GO:0007409	GO:0007409	axonogenesis	113/2724	482/21529	3.27575e-11	3.31069e-08	2.66657e-08	113
GO:0006813	GO:0006813	potassium ion transport	68/2724	240/21529	6.17832e-11	5.35219e-08	4.31089e-08	68
GO:0001822	GO:0001822	kidney development	82/2724	318/21529	1.31794e-10	9.98995e-08	8.04634e-08	82
GO:0061448	GO:0061448	connective tissue development	74/2724	279/21529	2.62377e-10	1.76784e-07	1.42389e-07	74
GO:0090596	GO:0090596	sensory organ morphogenesis	80/2724	313/21529	3.48873e-10	2.11556e-07	1.70397e-07	80
GO:0045765	GO:0045765	regulation of angiogenesis	77/2724	298/21529	4.32184e-10	2.38251e-07	1.91898e-07	77
GO:1901342	GO:1901342	regulation of vasculature development	77/2724	302/21529	8.39141e-10	4.10819e-07	3.30891e-07	77
GO:0045165	GO:0045165	cell fate commitment	74/2724	286/21529	8.80713e-10	4.10819e-07	3.30891e-07	74
GO:0010632	GO:0010632	regulation of epithelial cell migration	65/2724	240/21529	1.2581e-09	5.26772e-07	4.24285e-07	65
GO:0098742	GO:0098742	cell-cell adhesion via plasma-membrane adhesion molecules	59/2724	209/21529	1.30303e-09	5.26772e-07	4.24285e-07	59
GO:0030900	GO:0030900	forebrain development	93/2724	395/21529	1.42849e-09	5.41396e-07	4.36064e-07	93
GO:0034329	GO:0034329	cell junction assembly	99/2724	431/21529	1.73632e-09	6.19357e-07	4.98857e-07	99
GO:0060562	GO:0060562	epithelial tube morphogenesis	91/2724	390/21529	3.44928e-09	1.16202e-06	9.35944e-07	91
GO:0071805	GO:0071805	potassium ion transmembrane transport	56/2724	200/21529	4.69233e-09	1.44544e-06	1.16422e-06	56
GO:0072073	GO:0072073	kidney epithelium development	45/2724	145/21529	4.76727e-09	1.44544e-06	1.16422e-06	45
GO:0060537	GO:0060537	muscle tissue development	104/2724	471/21529	6.56099e-09	1.83998e-06	1.482e-06	104
GO:0001763	GO:0001763	morphogenesis of a branching structure	64/2724	244/21529	6.67538e-09	1.83998e-06	1.482e-06	64
GO:0048880	GO:0048880	sensory system development	95/2724	424/21529	1.37983e-08	3.63796e-06	2.93018e-06	95
GO:0010631	GO:0010631	epithelial cell migration	74/2724	304/21529	1.52056e-08	3.84194e-06	3.09447e-06	74
GO:0007264	GO:0007264	small GTPase mediated signal transduction	97/2724	439/21529	2.03184e-08	4.76133e-06	3.83499e-06	97
GO:0090132	GO:0090132	epithelium migration	74/2724	306/21529	2.04147e-08	4.76133e-06	3.83499e-06	74
GO:0035265	GO:0035265	organ growth	56/2724	209/21529	2.57932e-08	5.60242e-06	4.51243e-06	56
GO:0061138	GO:0061138	morphogenesis of a branching epithelium	59/2724	225/21529	2.58687e-08	5.60242e-06	4.51243e-06	59
GO:0090130	GO:0090130	tissue migration	74/2724	308/21529	2.72951e-08	5.70751e-06	4.59708e-06	74
GO:0001894	GO:0001894	tissue homeostasis	66/2724	264/21529	3.01015e-08	6.08452e-06	4.90074e-06	66
GO:1901888	GO:1901888	regulation of cell junction assembly	57/2724	216/21529	3.48292e-08	6.73912e-06	5.42798e-06	57
GO:0150063	GO:0150063	visual system development	93/2724	420/21529	3.55626e-08	6.73912e-06	5.42798e-06	93
GO:0048592	GO:0048592	eye morphogenesis	51/2724	185/21529	3.92199e-08	7.20695e-06	5.80479e-06	51
GO:0001654	GO:0001654	eye development	92/2724	417/21529	5.03946e-08	8.98802e-06	7.23935e-06	92
GO:0050920	GO:0050920	regulation of chemotaxis	58/2724	224/21529	5.47962e-08	9.49383e-06	7.64675e-06	58
GO:0008038	GO:0008038	neuron recognition	22/2724	51/21529	6.34557e-08	1.04068e-05	8.38213e-06	22
GO:0050808	GO:0050808	synapse organization	103/2724	485/21529	6.34982e-08	1.04068e-05	8.38213e-06	103
GO:0048754	GO:0048754	branching morphogenesis of an epithelial tube	51/2724	188/21529	6.91223e-08	1.10305e-05	8.88441e-06	51
GO:0014706	GO:0014706	striated muscle tissue development	96/2724	447/21529	1.01577e-07	1.57939e-05	1.27211e-05	96
GO:0050803	GO:0050803	regulation of synapse structure or activity	66/2724	273/21529	1.17815e-07	1.78607e-05	1.43858e-05	66
GO:0007416	GO:0007416	synapse assembly	51/2724	192/21529	1.4319e-07	2.11781e-05	1.70578e-05	51
GO:0040013	GO:0040013	negative regulation of locomotion	76/2724	332/21529	1.51696e-07	2.1902e-05	1.76409e-05	76
GO:0001503	GO:0001503	ossification	88/2724	404/21529	1.78219e-07	2.47012e-05	1.98954e-05	88
GO:0051216	GO:0051216	cartilage development	53/2724	204/21529	1.7923e-07	2.47012e-05	1.98954e-05	53
GO:0032103	GO:0032103	positive regulation of response to external stimulus	87/2724	400/21529	2.23605e-07	3.01321e-05	2.42697e-05	87
GO:0060411	GO:0060411	cardiac septum morphogenesis	29/2724	86/21529	3.56635e-07	4.70137e-05	3.78669e-05	29
GO:0010594	GO:0010594	regulation of endothelial cell migration	46/2724	171/21529	3.87058e-07	4.99387e-05	4.02228e-05	46
GO:0051962	GO:0051962	positive regulation of nervous system development	78/2724	352/21529	4.26193e-07	5.29531e-05	4.26507e-05	78
GO:0007389	GO:0007389	pattern specification process	99/2724	479/21529	4.36283e-07	5.29531e-05	4.26507e-05	99
GO:0043010	GO:0043010	camera-type eye development	81/2724	370/21529	4.36618e-07	5.29531e-05	4.26507e-05	81
GO:0003179	GO:0003179	heart valve morphogenesis	20/2724	48/21529	4.97409e-07	5.81447e-05	4.68322e-05	20
GO:0008015	GO:0008015	blood circulation	102/2724	499/21529	5.06173e-07	5.81447e-05	4.68322e-05	102
GO:0051963	GO:0051963	regulation of synapse assembly	36/2724	121/21529	5.0819e-07	5.81447e-05	4.68322e-05	36
GO:0048738	GO:0048738	cardiac muscle tissue development	62/2724	261/21529	5.40031e-07	6.06434e-05	4.88449e-05	62
GO:0003206	GO:0003206	cardiac chamber morphogenesis	41/2724	148/21529	7.05169e-07	7.74603e-05	6.23899e-05	41
GO:0043542	GO:0043542	endothelial cell migration	54/2724	218/21529	7.15333e-07	7.74603e-05	6.23899e-05	54
GO:0099173	GO:0099173	postsynapse organization	51/2724	202/21529	7.78716e-07	8.28445e-05	6.67266e-05	51
GO:0031589	GO:0031589	cell-substrate adhesion	78/2724	358/21529	8.63583e-07	9.02891e-05	7.27227e-05	78
GO:0061458	GO:0061458	reproductive system development	98/2724	480/21529	8.90443e-07	9.08547e-05	7.31783e-05	98
GO:0001764	GO:0001764	neuron migration	49/2724	192/21529	9.05819e-07	9.08547e-05	7.31783e-05	49
GO:0001657	GO:0001657	ureteric bud development	32/2724	104/21529	9.43906e-07	9.08547e-05	7.31783e-05	32
GO:0072163	GO:0072163	mesonephric epithelium development	32/2724	104/21529	9.43906e-07	9.08547e-05	7.31783e-05	32
GO:0072164	GO:0072164	mesonephric tubule development	32/2724	104/21529	9.43906e-07	9.08547e-05	7.31783e-05	32
GO:0002062	GO:0002062	chondrocyte differentiation	33/2724	109/21529	9.66965e-07	9.162e-05	7.37947e-05	33
GO:0048608	GO:0048608	reproductive structure development	97/2724	476/21529	1.10333e-06	0.000102933	8.29064e-05	97
GO:0050807	GO:0050807	regulation of synapse organization	61/2724	261/21529	1.18958e-06	0.000109297	8.80325e-05	61
GO:0007156	GO:0007156	homophilic cell adhesion via plasma membrane adhesion molecules	33/2724	110/21529	1.21508e-06	0.000109974	8.85776e-05	33
GO:0051056	GO:0051056	regulation of small GTPase mediated signal transduction	63/2724	273/21529	1.27077e-06	0.000113131	9.11205e-05	63
GO:0032970	GO:0032970	regulation of actin filament-based process	86/2724	410/21529	1.30162e-06	0.000113131	9.11205e-05	86
GO:0050921	GO:0050921	positive regulation of chemotaxis	40/2724	146/21529	1.30593e-06	0.000113131	9.11205e-05	40
GO:0048017	GO:0048017	inositol lipid-mediated signaling	45/2724	173/21529	1.4181e-06	0.000121118	9.75534e-05	45
GO:0003205	GO:0003205	cardiac chamber development	49/2724	195/21529	1.472e-06	0.000123975	9.98553e-05	49
GO:0050673	GO:0050673	epithelial cell proliferation	91/2724	443/21529	1.65221e-06	0.000137247	0.000110544	91
GO:0071900	GO:0071900	regulation of protein serine/threonine kinase activity	88/2724	425/21529	1.73135e-06	0.000141877	0.000114274	88
GO:0045860	GO:0045860	positive regulation of protein kinase activity	90/2724	438/21529	1.85604e-06	0.000150067	0.000120871	90
GO:0001823	GO:0001823	mesonephros development	32/2724	107/21529	1.88898e-06	0.00015072	0.000121397	32
GO:0045766	GO:0045766	positive regulation of angiogenesis	45/2724	175/21529	1.98909e-06	0.000154639	0.000124553	45
GO:1904018	GO:1904018	positive regulation of vasculature development	45/2724	175/21529	1.98909e-06	0.000154639	0.000124553	45
GO:0048015	GO:0048015	phosphatidylinositol-mediated signaling	44/2724	170/21529	2.13259e-06	0.000161884	0.000130389	44
GO:0060560	GO:0060560	developmental growth involved in morphogenesis	63/2724	277/21529	2.13705e-06	0.000161884	0.000130389	63
GO:0048593	GO:0048593	camera-type eye morphogenesis	41/2724	154/21529	2.16237e-06	0.000161884	0.000130389	41
GO:0048762	GO:0048762	mesenchymal cell differentiation	55/2724	232/21529	2.45936e-06	0.000180857	0.00014567	55
GO:0030336	GO:0030336	negative regulation of cell migration	64/2724	284/21529	2.47546e-06	0.000180857	0.00014567	64
GO:0050919	GO:0050919	negative chemotaxis	18/2724	44/21529	2.53994e-06	0.000183359	0.000147686	18
GO:2000146	GO:2000146	negative regulation of cell motility	66/2724	297/21529	2.88619e-06	0.000205904	0.000165844	66
GO:0043583	GO:0043583	ear development	57/2724	245/21529	3.05074e-06	0.000215113	0.000173261	57
GO:0048638	GO:0048638	regulation of developmental growth	83/2724	400/21529	3.0904e-06	0.000215404	0.000173496	83
GO:0014065	GO:0014065	phosphatidylinositol 3-kinase signaling	37/2724	135/21529	3.17817e-06	0.000219005	0.000176396	37
GO:0042391	GO:0042391	regulation of membrane potential	91/2724	451/21529	3.5972e-06	0.000245095	0.00019741	91
GO:0043271	GO:0043271	negative regulation of ion transport	76/2724	359/21529	3.69033e-06	0.000248646	0.000200271	76
GO:0003170	GO:0003170	heart valve development	21/2724	58/21529	3.96441e-06	0.000264178	0.00021278	21
GO:0051051	GO:0051051	negative regulation of transport	97/2724	491/21529	4.4881e-06	0.000295825	0.00023827	97
GO:0051057	GO:0051057	positive regulation of small GTPase mediated signal transduction	25/2724	77/21529	4.87999e-06	0.000318197	0.000256289	25
GO:0031346	GO:0031346	positive regulation of cell projection organization	88/2724	436/21529	5.10683e-06	0.000329445	0.000265349	88
GO:0060348	GO:0060348	bone development	54/2724	232/21529	5.40308e-06	0.000344887	0.000277787	54
GO:0048013	GO:0048013	ephrin receptor signaling pathway	15/2724	34/21529	5.69311e-06	0.000359615	0.00028965	15
GO:0016358	GO:0016358	dendrite development	67/2724	309/21529	5.88671e-06	0.000365159	0.000294115	67
GO:0072006	GO:0072006	nephron development	39/2724	149/21529	5.90131e-06	0.000365159	0.000294115	39
GO:0045444	GO:0045444	fat cell differentiation	58/2724	256/21529	6.02761e-06	0.000369206	0.000297375	58
GO:0003279	GO:0003279	cardiac septum development	35/2724	128/21529	6.13253e-06	0.000371877	0.000299526	35
GO:0022407	GO:0022407	regulation of cell-cell adhesion	87/2724	432/21529	6.3106e-06	0.000378886	0.000305171	87
GO:0010634	GO:0010634	positive regulation of epithelial cell migration	40/2724	155/21529	6.5491e-06	0.000389351	0.0003136	40
GO:0050731	GO:0050731	positive regulation of peptidyl-tyrosine phosphorylation	47/2724	194/21529	6.94271e-06	0.000408744	0.00032922	47
GO:0048588	GO:0048588	developmental cell growth	60/2724	269/21529	7.06803e-06	0.000410285	0.000330462	60
GO:0001933	GO:0001933	negative regulation of protein phosphorylation	74/2724	353/21529	7.10422e-06	0.000410285	0.000330462	74
GO:0051271	GO:0051271	negative regulation of cellular component movement	66/2724	306/21529	8.26693e-06	0.000472931	0.000380919	66
GO:0003151	GO:0003151	outflow tract morphogenesis	26/2724	84/21529	8.50103e-06	0.000476983	0.000384183	26
GO:0043266	GO:0043266	regulation of potassium ion transport	31/2724	109/21529	8.57373e-06	0.000476983	0.000384183	31
GO:0055017	GO:0055017	cardiac muscle tissue growth	31/2724	109/21529	8.57373e-06	0.000476983	0.000384183	31
GO:0001819	GO:0001819	positive regulation of cytokine production	89/2724	448/21529	8.71955e-06	0.000480685	0.000387165	89
GO:0045785	GO:0045785	positive regulation of cell adhesion	88/2724	442/21529	8.94446e-06	0.000488641	0.000393573	88
GO:0035051	GO:0035051	cardiocyte differentiation	44/2724	179/21529	9.06271e-06	0.000490681	0.000395216	44
GO:0050767	GO:0050767	regulation of neurogenesis	88/2724	443/21529	9.80094e-06	0.000525955	0.000423627	88
GO:0055021	GO:0055021	regulation of cardiac muscle tissue growth	25/2724	80/21529	1.04412e-05	0.000555399	0.000447342	25
GO:0003231	GO:0003231	cardiac ventricle development	38/2724	147/21529	1.05563e-05	0.000556641	0.000448343	38
GO:0046328	GO:0046328	regulation of JNK cascade	35/2724	131/21529	1.06975e-05	0.000559221	0.000450421	35
GO:0060993	GO:0060993	kidney morphogenesis	29/2724	100/21529	1.09472e-05	0.000567383	0.000456995	29
GO:0050770	GO:0050770	regulation of axonogenesis	45/2724	186/21529	1.11861e-05	0.000574853	0.000463012	45
GO:0043405	GO:0043405	regulation of MAP kinase activity	62/2724	285/21529	1.15599e-05	0.000585612	0.000471678	62
GO:0050769	GO:0050769	positive regulation of neurogenesis	63/2724	291/21529	1.15886e-05	0.000585612	0.000471678	63
GO:0050678	GO:0050678	regulation of epithelial cell proliferation	77/2724	377/21529	1.25192e-05	0.000627406	0.00050534	77
GO:0030278	GO:0030278	regulation of ossification	35/2724	132/21529	1.28064e-05	0.000632481	0.000509428	35
GO:0099175	GO:0099175	regulation of postsynapse organization	31/2724	111/21529	1.2829e-05	0.000632481	0.000509428	31
GO:0022612	GO:0022612	gland morphogenesis	39/2724	154/21529	1.36705e-05	0.000668533	0.000538466	39
GO:0001649	GO:0001649	osteoblast differentiation	50/2724	216/21529	1.38618e-05	0.000672461	0.00054163	50
GO:0030198	GO:0030198	extracellular matrix organization	65/2724	305/21529	1.4449e-05	0.000695387	0.000560095	65
GO:0043062	GO:0043062	extracellular structure organization	65/2724	306/21529	1.61164e-05	0.000757594	0.000610199	65
GO:0045229	GO:0045229	external encapsulating structure organization	65/2724	306/21529	1.61164e-05	0.000757594	0.000610199	65
GO:1902105	GO:1902105	regulation of leukocyte differentiation	65/2724	306/21529	1.61164e-05	0.000757594	0.000610199	65
GO:0070302	GO:0070302	regulation of stress-activated protein kinase signaling cascade	44/2724	183/21529	1.64374e-05	0.000766744	0.000617569	44
GO:0090287	GO:0090287	regulation of cellular response to growth factor stimulus	62/2724	289/21529	1.81952e-05	0.000842255	0.000678389	62
GO:0050900	GO:0050900	leukocyte migration	74/2724	363/21529	1.95881e-05	0.000899866	0.000724792	74
GO:1905314	GO:1905314	semi-lunar valve development	14/2724	33/21529	2.01855e-05	0.000920335	0.000741278	14
GO:0061326	GO:0061326	renal tubule development	29/2724	103/21529	2.03755e-05	0.000922066	0.000742672	29
GO:0060420	GO:0060420	regulation of heart growth	26/2724	88/21529	2.13782e-05	0.000960277	0.000773449	26
GO:0060419	GO:0060419	heart growth	32/2724	119/21529	2.17673e-05	0.000970566	0.000781737	32
GO:0060326	GO:0060326	cell chemotaxis	64/2724	303/21529	2.2431e-05	0.000992858	0.000799692	64
GO:0071902	GO:0071902	positive regulation of protein serine/threonine kinase activity	59/2724	273/21529	2.2824e-05	0.00100293	0.000807807	59
GO:0010976	GO:0010976	positive regulation of neuron projection development	50/2724	220/21529	2.33911e-05	0.00102046	0.000821921	50
GO:0032872	GO:0032872	regulation of stress-activated MAPK cascade	43/2724	180/21529	2.41058e-05	0.00104412	0.000840984	43
GO:0043406	GO:0043406	positive regulation of MAP kinase activity	48/2724	209/21529	2.53325e-05	0.00108948	0.000877514	48
GO:0048839	GO:0048839	inner ear development	49/2724	215/21529	2.59914e-05	0.00110994	0.000893995	49
GO:0007254	GO:0007254	JNK cascade	42/2724	175/21529	2.64914e-05	0.00112338	0.000904823	42
GO:0019932	GO:0019932	second-messenger-mediated signaling	66/2724	317/21529	2.71496e-05	0.0011433	0.000920865	66
GO:0045137	GO:0045137	development of primary sexual characteristics	53/2724	239/21529	2.78547e-05	0.0011649	0.000938263	53
GO:0016525	GO:0016525	negative regulation of angiogenesis	30/2724	110/21529	2.89749e-05	0.00119141	0.000959618	30
GO:0072009	GO:0072009	nephron epithelium development	30/2724	110/21529	2.89749e-05	0.00119141	0.000959618	30
GO:0071674	GO:0071674	mononuclear cell migration	41/2724	170/21529	2.90781e-05	0.00119141	0.000959618	41
GO:0032609	GO:0032609	interferon-gamma production	33/2724	126/21529	2.93606e-05	0.00119492	0.00096244	33
GO:0043087	GO:0043087	regulation of GTPase activity	66/2724	318/21529	3.00975e-05	0.00121458	0.000978277	66
GO:0003002	GO:0003002	regionalization	76/2724	380/21529	3.02444e-05	0.00121458	0.000978277	76
GO:0046620	GO:0046620	regulation of organ growth	32/2724	121/21529	3.12578e-05	0.00124702	0.00100441	32
GO:0046579	GO:0046579	positive regulation of Ras protein signal transduction	22/2724	70/21529	3.14985e-05	0.00124841	0.00100553	22
GO:0051965	GO:0051965	positive regulation of synapse assembly	24/2724	80/21529	3.3172e-05	0.0013062	0.00105207	24
GO:1903706	GO:1903706	regulation of hemopoiesis	78/2724	394/21529	3.45527e-05	0.00135179	0.00108879	78
GO:0008406	GO:0008406	gonad development	52/2724	235/21529	3.50753e-05	0.00136344	0.00109817	52
GO:0007188	GO:0007188	adenylate cyclase-modulating G protein-coupled receptor signaling pathway	49/2724	218/21529	3.8045e-05	0.00146946	0.00118357	49
GO:0032649	GO:0032649	regulation of interferon-gamma production	30/2724	112/21529	4.20315e-05	0.00160301	0.00129114	30
GO:2000181	GO:2000181	negative regulation of blood vessel morphogenesis	30/2724	112/21529	4.20315e-05	0.00160301	0.00129114	30
GO:0003007	GO:0003007	heart morphogenesis	59/2724	279/21529	4.43438e-05	0.00168063	0.00135365	59
GO:0021537	GO:0021537	telencephalon development	55/2724	255/21529	4.49836e-05	0.00169429	0.00136466	55
GO:0018108	GO:0018108	peptidyl-tyrosine phosphorylation	65/2724	316/21529	4.5844e-05	0.00171604	0.00138217	65
GO:0048813	GO:0048813	dendrite morphogenesis	43/2724	185/21529	4.83664e-05	0.00179935	0.00144927	43
GO:1901343	GO:1901343	negative regulation of vasculature development	30/2724	113/21529	5.03795e-05	0.00186281	0.00150039	30
GO:1901379	GO:1901379	regulation of potassium ion transmembrane transport	25/2724	87/21529	5.10794e-05	0.00187725	0.00151202	25
GO:0030850	GO:0030850	prostate gland development	18/2724	53/21529	5.16492e-05	0.00188509	0.00151833	18
GO:0046621	GO:0046621	negative regulation of organ growth	16/2724	44/21529	5.19146e-05	0.00188509	0.00151833	16
GO:0002040	GO:0002040	sprouting angiogenesis	32/2724	124/21529	5.26343e-05	0.00189985	0.00153022	32
GO:0014066	GO:0014066	regulation of phosphatidylinositol 3-kinase signaling	28/2724	103/21529	5.61311e-05	0.00198934	0.0016023	28
GO:0007626	GO:0007626	locomotory behavior	55/2724	257/21529	5.63012e-05	0.00198934	0.0016023	55
GO:0031098	GO:0031098	stress-activated protein kinase signaling cascade	54/2724	251/21529	5.64022e-05	0.00198934	0.0016023	54
GO:0019722	GO:0019722	calcium-mediated signaling	44/2724	192/21529	5.69283e-05	0.00198934	0.0016023	44
GO:0003180	GO:0003180	aortic valve morphogenesis	2724-10-01	20/21529	5.70214e-05	0.00198934	0.0016023	10
GO:0042326	GO:0042326	negative regulation of phosphorylation	79/2724	406/21529	5.70819e-05	0.00198934	0.0016023	79
GO:0002761	GO:0002761	regulation of myeloid leukocyte differentiation	33/2724	130/21529	5.77425e-05	0.00200086	0.00161158	33
GO:0060485	GO:0060485	mesenchyme development	60/2724	288/21529	6.03319e-05	0.00207871	0.00167428	60
GO:0018212	GO:0018212	peptidyl-tyrosine modification	65/2724	319/21529	6.17369e-05	0.0021151	0.00170359	65
GO:0072028	GO:0072028	nephron morphogenesis	24/2724	83/21529	6.41582e-05	0.0021857	0.00176046	24
GO:0051497	GO:0051497	negative regulation of stress fiber assembly	13/2724	32/21529	6.89361e-05	0.00230955	0.00186021	13
GO:0055022	GO:0055022	negative regulation of cardiac muscle tissue growth	13/2724	32/21529	6.89361e-05	0.00230955	0.00186021	13
GO:0061117	GO:0061117	negative regulation of heart growth	13/2724	32/21529	6.89361e-05	0.00230955	0.00186021	13
GO:0032956	GO:0032956	regulation of actin cytoskeleton organization	72/2724	364/21529	6.97188e-05	0.00232294	0.001871	72
GO:0050727	GO:0050727	regulation of inflammatory response	68/2724	339/21529	7.02355e-05	0.00232737	0.00187456	68
GO:0051403	GO:0051403	stress-activated MAPK cascade	51/2724	235/21529	7.06523e-05	0.00232845	0.00187544	51
GO:0045598	GO:0045598	regulation of fat cell differentiation	36/2724	148/21529	7.16895e-05	0.00234987	0.00189268	36
GO:0045667	GO:0045667	regulation of osteoblast differentiation	37/2724	154/21529	7.57657e-05	0.00247013	0.00198955	37
GO:0003184	GO:0003184	pulmonary valve morphogenesis	2724-09-01	17/21529	7.65058e-05	0.00248091	0.00199824	9
GO:0007160	GO:0007160	cell-matrix adhesion	48/2724	218/21529	7.8171e-05	0.00250976	0.00202147	48
GO:0051091	GO:0051091	positive regulation of DNA-binding transcription factor activity	55/2724	260/21529	7.82232e-05	0.00250976	0.00202147	55
GO:1903522	GO:1903522	regulation of blood circulation	53/2724	248/21529	7.90311e-05	0.00251541	0.00202602	53
GO:0048863	GO:0048863	stem cell differentiation	51/2724	236/21529	7.92288e-05	0.00251541	0.00202602	51
GO:0038084	GO:0038084	vascular endothelial growth factor signaling pathway	15/2724	41/21529	8.17147e-05	0.00258082	0.00207871	15
GO:0001508	GO:0001508	action potential	34/2724	138/21529	8.56414e-05	0.00267493	0.0021545	34
GO:0035107	GO:0035107	appendage morphogenesis	40/2724	172/21529	8.60176e-05	0.00267493	0.0021545	40
GO:0035108	GO:0035108	limb morphogenesis	40/2724	172/21529	8.60176e-05	0.00267493	0.0021545	40
GO:1903792	GO:1903792	negative regulation of anion transport	53/2724	249/21529	8.82525e-05	0.00271507	0.00218684	53
GO:0002573	GO:0002573	myeloid leukocyte differentiation	49/2724	225/21529	8.84753e-05	0.00271507	0.00218684	49
GO:0060249	GO:0060249	anatomical structure homeostasis	81/2724	424/21529	8.86518e-05	0.00271507	0.00218684	81
GO:0014033	GO:0014033	neural crest cell differentiation	26/2724	95/21529	9.01276e-05	0.0027464	0.00221207	26
GO:0035249	GO:0035249	synaptic transmission, glutamatergic	29/2724	111/21529	9.1195e-05	0.00276503	0.00222708	29
GO:0031290	GO:0031290	retinal ganglion cell axon guidance	2724-10-01	21/21529	9.65186e-05	0.00289747	0.00233375	10
GO:1900746	GO:1900746	regulation of vascular endothelial growth factor signaling pathway	2724-10-01	21/21529	9.65186e-05	0.00289747	0.00233375	10
GO:0061333	GO:0061333	renal tubule morphogenesis	24/2724	85/21529	9.72188e-05	0.00290411	0.0023391	24
GO:0030595	GO:0030595	leukocyte chemotaxis	48/2724	220/21529	9.89857e-05	0.00294187	0.00236951	48
GO:0010720	GO:0010720	positive regulation of cell development	72/2724	368/21529	9.95898e-05	0.00294187	0.00236951	72
GO:0007162	GO:0007162	negative regulation of cell adhesion	60/2724	293/21529	0.000100299	0.00294187	0.00236951	60
GO:0032874	GO:0032874	positive regulation of stress-activated MAPK cascade	30/2724	117/21529	0.000100846	0.00294187	0.00236951	30
GO:0045670	GO:0045670	regulation of osteoclast differentiation	22/2724	75/21529	0.000100909	0.00294187	0.00236951	22
GO:0001708	GO:0001708	cell fate specification	27/2724	101/21529	0.000103193	0.00299407	0.00241155	27
GO:0007413	GO:0007413	axonal fasciculation	2724-11-01	25/21529	0.000105567	0.00303143	0.00244164	11
GO:0106030	GO:0106030	neuron projection fasciculation	2724-11-01	25/21529	0.000105567	0.00303143	0.00244164	11
GO:0003148	GO:0003148	outflow tract septum morphogenesis	2724-12-01	29/21529	0.00010598	0.00303143	0.00244164	12
GO:0060600	GO:0060600	dichotomous subdivision of an epithelial terminal unit	2724-07-01	11/21529	0.000106699	0.00303766	0.00244667	7
GO:0060412	GO:0060412	ventricular septum morphogenesis	17/2724	51/21529	0.000108078	0.00306255	0.00246672	17
GO:0003281	GO:0003281	ventricular septum development	24/2724	86/21529	0.000118859	0.00333685	0.00268764	24
GO:0046330	GO:0046330	positive regulation of JNK cascade	24/2724	86/21529	0.000118859	0.00333685	0.00268764	24
GO:0061351	GO:0061351	neural precursor cell proliferation	43/2724	192/21529	0.000119919	0.0033511	0.00269912	43
GO:0002011	GO:0002011	morphogenesis of an epithelial sheet	19/2724	61/21529	0.000122421	0.00338978	0.00273028	19
GO:0032732	GO:0032732	positive regulation of interleukin-1 production	19/2724	61/21529	0.000122421	0.00338978	0.00273028	19
GO:0055117	GO:0055117	regulation of cardiac muscle contraction	20/2724	66/21529	0.000125498	0.00345918	0.00278618	20
GO:0072080	GO:0072080	nephron tubule development	26/2724	97/21529	0.000131093	0.00359705	0.00289722	26
GO:0010595	GO:0010595	positive regulation of endothelial cell migration	28/2724	108/21529	0.00013795	0.00376814	0.00303502	28
GO:0070304	GO:0070304	positive regulation of stress-activated protein kinase signaling cascade	30/2724	119/21529	0.000140202	0.00381249	0.00307074	30
GO:0032731	GO:0032731	positive regulation of interleukin-1 beta production	17/2724	52/21529	0.000141802	0.00383878	0.00309192	17
GO:0060512	GO:0060512	prostate gland morphogenesis	13/2724	34/21529	0.000144139	0.00388472	0.00312892	13
GO:0016311	GO:0016311	dephosphorylation	73/2724	379/21529	0.000148413	0.0039822	0.00320744	73
GO:0042692	GO:0042692	muscle cell differentiation	77/2724	405/21529	0.000152945	0.00403411	0.00324925	77
GO:0046578	GO:0046578	regulation of Ras protein signal transduction	51/2724	242/21529	0.00015387	0.00403411	0.00324925	51
GO:0014068	GO:0014068	positive regulation of phosphatidylinositol 3-kinase signaling	22/2724	77/21529	0.000154607	0.00403411	0.00324925	22
GO:0032729	GO:0032729	positive regulation of interferon-gamma production	22/2724	77/21529	0.000154607	0.00403411	0.00324925	22
GO:0048736	GO:0048736	appendage development	44/2724	200/21529	0.000154814	0.00403411	0.00324925	44
GO:0060173	GO:0060173	limb development	44/2724	200/21529	0.000154814	0.00403411	0.00324925	44
GO:0006814	GO:0006814	sodium ion transport	50/2724	236/21529	0.000155005	0.00403411	0.00324925	50
GO:1901890	GO:1901890	positive regulation of cell junction assembly	30/2724	120/21529	0.000164622	0.00426139	0.00343231	30
GO:0050730	GO:0050730	regulation of peptidyl-tyrosine phosphorylation	54/2724	261/21529	0.000165143	0.00426139	0.00343231	54
GO:0007044	GO:0007044	cell-substrate junction assembly	25/2724	93/21529	0.000166563	0.00426177	0.00343261	25
GO:0048864	GO:0048864	stem cell development	25/2724	93/21529	0.000166563	0.00426177	0.00343261	25
GO:0032409	GO:0032409	regulation of transporter activity	58/2724	286/21529	0.000170235	0.00433743	0.00349355	58
GO:0090257	GO:0090257	regulation of muscle system process	51/2724	243/21529	0.00017121	0.00434402	0.00349886	51
GO:0021953	GO:0021953	central nervous system neuron differentiation	50/2724	237/21529	0.000172721	0.00436409	0.00351503	50
GO:0002720	GO:0002720	positive regulation of cytokine production involved in immune response	17/2724	53/21529	0.000184374	0.00463918	0.0037366	17
GO:1904062	GO:1904062	regulation of cation transmembrane transport	71/2724	369/21529	0.00018738	0.00466951	0.00376103	71
GO:0007548	GO:0007548	sex differentiation	62/2724	312/21529	0.000187615	0.00466951	0.00376103	62
GO:0150115	GO:0150115	cell-substrate junction organization	26/2724	99/21529	0.000187889	0.00466951	0.00376103	26
GO:0002688	GO:0002688	regulation of leukocyte chemotaxis	30/2724	121/21529	0.000192772	0.0047519	0.00382739	30
GO:0030282	GO:0030282	bone mineralization	30/2724	121/21529	0.000192772	0.0047519	0.00382739	30
GO:0021884	GO:0021884	forebrain neuron development	13/2724	35/21529	0.000202909	0.00498153	0.00401234	13
GO:0071300	GO:0071300	cellular response to retinoic acid	15/2724	44/21529	0.000204492	0.00500015	0.00402734	15
GO:0002687	GO:0002687	positive regulation of leukocyte migration	35/2724	150/21529	0.000215325	0.00524389	0.00422366	35
GO:0045637	GO:0045637	regulation of myeloid cell differentiation	47/2724	221/21529	0.000218971	0.00531135	0.004278	47
GO:0007265	GO:0007265	Ras protein signal transduction	68/2724	352/21529	0.000224612	0.00542648	0.00437073	68
GO:0030316	GO:0030316	osteoclast differentiation	28/2724	111/21529	0.00022766	0.00546517	0.00440189	28
GO:0072176	GO:0072176	nephric duct development	2724-07-01	12/21529	0.000228016	0.00546517	0.00440189	7
GO:0072078	GO:0072078	nephron tubule morphogenesis	22/2724	79/21529	0.000232137	0.00554205	0.00446381	22
GO:0007015	GO:0007015	actin filament organization	82/2724	443/21529	0.000236526	0.00562469	0.00453037	82
GO:0018210	GO:0018210	peptidyl-threonine modification	31/2724	128/21529	0.000239222	0.00564452	0.00454635	31
GO:0060996	GO:0060996	dendritic spine development	31/2724	128/21529	0.000239222	0.00564452	0.00454635	31
GO:0060443	GO:0060443	mammary gland morphogenesis	18/2724	59/21529	0.000244941	0.00574286	0.00462555	18
GO:0030728	GO:0030728	ovulation	2724-10-01	23/21529	0.000246231	0.00574286	0.00462555	10
GO:1902547	GO:1902547	regulation of cellular response to vascular endothelial growth factor stimulus	2724-10-01	23/21529	0.000246231	0.00574286	0.00462555	10
GO:0097061	GO:0097061	dendritic spine organization	26/2724	101/21529	0.000265542	0.00616952	0.0049692	26
GO:0030324	GO:0030324	lung development	48/2724	229/21529	0.0002697	0.00624221	0.00502775	48
GO:0050918	GO:0050918	positive chemotaxis	15/2724	45/21529	0.000271161	0.00625217	0.00503577	15
GO:0048640	GO:0048640	negative regulation of developmental growth	31/2724	129/21529	0.000277308	0.00636968	0.00513042	31
GO:0001935	GO:0001935	endothelial cell proliferation	35/2724	152/21529	0.00028214	0.00645621	0.00520011	35
GO:0022409	GO:0022409	positive regulation of cell-cell adhesion	54/2724	267/21529	0.000300023	0.00683962	0.00550893	54
GO:0050679	GO:0050679	positive regulation of epithelial cell proliferation	45/2724	212/21529	0.000307774	0.00699005	0.00563009	45
GO:0001837	GO:0001837	epithelial to mesenchymal transition	34/2724	147/21529	0.000313142	0.00705909	0.0056857	34
GO:0051092	GO:0051092	positive regulation of NF-kappaB transcription factor activity	34/2724	147/21529	0.000313142	0.00705909	0.0056857	34
GO:0046777	GO:0046777	protein autophosphorylation	49/2724	237/21529	0.000328167	0.00737038	0.00593642	49
GO:0051090	GO:0051090	regulation of DNA-binding transcription factor activity	77/2724	415/21529	0.000334253	0.00747938	0.00602422	77
GO:0060042	GO:0060042	retina morphogenesis in camera-type eye	22/2724	81/21529	0.000341983	0.00759628	0.00611838	22
GO:0072088	GO:0072088	nephron epithelium morphogenesis	22/2724	81/21529	0.000341983	0.00759628	0.00611838	22
GO:0061098	GO:0061098	positive regulation of protein tyrosine kinase activity	15/2724	46/21529	0.000355736	0.00787294	0.00634121	15
GO:0014031	GO:0014031	mesenchymal cell development	24/2724	92/21529	0.000363469	0.00801482	0.00645549	24
GO:0030323	GO:0030323	respiratory tube development	48/2724	232/21529	0.000368941	0.00809839	0.0065228	48
GO:0072079	GO:0072079	nephron tubule formation	2724-09-01	20/21529	0.00036993	0.00809839	0.0065228	9
GO:0032232	GO:0032232	negative regulation of actin filament bundle assembly	13/2724	37/21529	0.000383501	0.00830553	0.00668964	13
GO:0048846	GO:0048846	axon extension involved in axon guidance	13/2724	37/21529	0.000383501	0.00830553	0.00668964	13
GO:1902284	GO:1902284	neuron projection extension involved in neuron projection guidance	13/2724	37/21529	0.000383501	0.00830553	0.00668964	13
GO:0050922	GO:0050922	negative regulation of chemotaxis	17/2724	56/21529	0.000385433	0.00831768	0.00669942	17
GO:1901016	GO:1901016	regulation of potassium ion transmembrane transporter activity	18/2724	61/21529	0.000387075	0.00831893	0.00670043	18
GO:0014032	GO:0014032	neural crest cell development	23/2724	87/21529	0.000388235	0.00831893	0.00670043	23
GO:0106027	GO:0106027	neuron projection organization	27/2724	109/21529	0.000399518	0.00853056	0.00687088	27
GO:0007159	GO:0007159	leukocyte cell-cell adhesion	67/2724	353/21529	0.000415121	0.00883262	0.00711418	67
GO:0010810	GO:0010810	regulation of cell-substrate adhesion	46/2724	221/21529	0.000420376	0.00891314	0.00717903	46
GO:0048732	GO:0048732	gland development	85/2724	471/21529	0.000429274	0.00907009	0.00730545	85
GO:0052646	GO:0052646	alditol phosphate metabolic process	2724-07-01	13/21529	0.000440012	0.00923264	0.00743638	7
GO:0060601	GO:0060601	lateral sprouting from an epithelium	2724-07-01	13/21529	0.000440012	0.00923264	0.00743638	7
GO:0060740	GO:0060740	prostate gland epithelium morphogenesis	2724-12-01	33/21529	0.000445538	0.00931635	0.00750379	12
GO:0010633	GO:0010633	negative regulation of epithelial cell migration	20/2724	72/21529	0.000454768	0.00944423	0.0076068	20
GO:0072171	GO:0072171	mesonephric tubule morphogenesis	20/2724	72/21529	0.000454768	0.00944423	0.0076068	20
GO:0043547	GO:0043547	positive regulation of GTPase activity	47/2724	228/21529	0.000459571	0.0095114	0.00766089	47
GO:0002685	GO:0002685	regulation of leukocyte migration	45/2724	216/21529	0.000472552	0.00974678	0.00785048	45
GO:0060043	GO:0060043	regulation of cardiac muscle cell proliferation	16/2724	52/21529	0.000479439	0.00985531	0.0079379	16
GO:0032835	GO:0032835	glomerulus development	18/2724	62/21529	0.000481695	0.00986824	0.00794831	18
GO:0032526	GO:0032526	response to retinoic acid	22/2724	83/21529	0.000494868	0.010104	0.00813818	22
GO:1902106	GO:1902106	negative regulation of leukocyte differentiation	26/2724	105/21529	0.00050984	0.0103747	0.00835626	26
GO:0035725	GO:0035725	sodium ion transmembrane transport	33/2724	145/21529	0.000517677	0.010499	0.00845634	33
GO:0043123	GO:0043123	positive regulation of I-kappaB kinase/NF-kappaB signaling	29/2724	122/21529	0.000519934	0.0105096	0.00846488	29
GO:1990264	GO:1990264	peptidyl-tyrosine dephosphorylation involved in inactivation of protein kinase activity	2724-06-01	10/21529	0.000543267	0.0109448	0.00881538	6
GO:0043122	GO:0043122	regulation of I-kappaB kinase/NF-kappaB signaling	39/2724	181/21529	0.00054925	0.0110287	0.00888296	39
GO:0003176	GO:0003176	aortic valve development	2724-10-01	25/21529	0.000553696	0.0110812	0.0089253	10
GO:0003177	GO:0003177	pulmonary valve development	2724-09-01	21/21529	0.000574988	0.0114695	0.00923804	9
GO:0022029	GO:0022029	telencephalon cell migration	19/2724	68/21529	0.000577017	0.0114722	0.00924024	19
GO:0021872	GO:0021872	forebrain generation of neurons	22/2724	84/21529	0.000591502	0.0117218	0.00944125	22
GO:0003197	GO:0003197	endocardial cushion development	15/2724	48/21529	0.00059422	0.0117373	0.00945373	15
GO:0001952	GO:0001952	regulation of cell-matrix adhesion	29/2724	123/21529	0.000599432	0.0118018	0.00950569	29
GO:0002690	GO:0002690	positive regulation of leukocyte chemotaxis	24/2724	95/21529	0.000603522	0.0118439	0.00953957	24
GO:0003012	GO:0003012	muscle system process	75/2724	410/21529	0.000607441	0.0118823	0.00957054	75
GO:0003203	GO:0003203	endocardial cushion morphogenesis	2724-12-01	34/21529	0.000609937	0.0118928	0.00957897	12
GO:0051966	GO:0051966	regulation of synaptic transmission, glutamatergic	21/2724	79/21529	0.000631059	0.0122652	0.00987893	21
GO:0060997	GO:0060997	dendritic spine morphogenesis	20/2724	74/21529	0.000668796	0.0129571	0.0104362	20
GO:0043267	GO:0043267	negative regulation of potassium ion transport	13/2724	39/21529	0.000685199	0.0132326	0.0106581	13
GO:1903426	GO:1903426	regulation of reactive oxygen species biosynthetic process	26/2724	107/21529	0.000693455	0.0133073	0.0107183	26
GO:1903707	GO:1903707	negative regulation of hemopoiesis	26/2724	107/21529	0.000693455	0.0133073	0.0107183	26
GO:0003416	GO:0003416	endochondral bone growth	2724-11-01	30/21529	0.00070746	0.0134907	0.010866	11
GO:0045671	GO:0045671	negative regulation of osteoclast differentiation	2724-11-01	30/21529	0.00070746	0.0134907	0.010866	11
GO:0032412	GO:0032412	regulation of ion transmembrane transporter activity	52/2724	264/21529	0.000731085	0.0138713	0.0111726	52
GO:0060038	GO:0060038	cardiac muscle cell proliferation	18/2724	64/21529	0.000731996	0.0138713	0.0111726	18
GO:0006874	GO:0006874	cellular calcium ion homeostasis	85/2724	479/21529	0.000735724	0.0138985	0.0111945	85
GO:0007157	GO:0007157	heterophilic cell-cell adhesion via plasma membrane cell adhesion molecules	15/2724	49/21529	0.000757365	0.0142629	0.011488	15
GO:0016331	GO:0016331	morphogenesis of embryonic epithelium	39/2724	184/21529	0.000768573	0.0143885	0.0115891	39
GO:0050863	GO:0050863	regulation of T cell activation	61/2724	322/21529	0.000769551	0.0143885	0.0115891	61
GO:0048814	GO:0048814	regulation of dendrite morphogenesis	23/2724	91/21529	0.000771151	0.0143885	0.0115891	23
GO:0060736	GO:0060736	prostate gland growth	2724-07-01	14/21529	0.000784003	0.0145388	0.0117102	7
GO:0086069	GO:0086069	bundle of His cell to Purkinje myocyte communication	2724-07-01	14/21529	0.000784003	0.0145388	0.0117102	7
GO:0001936	GO:0001936	regulation of endothelial cell proliferation	31/2724	137/21529	0.000832531	0.0153449	0.0123594	31
GO:0042471	GO:0042471	ear morphogenesis	31/2724	137/21529	0.000832531	0.0153449	0.0123594	31
GO:0018209	GO:0018209	peptidyl-serine modification	67/2724	362/21529	0.000838116	0.015401	0.0124047	67
GO:0060602	GO:0060602	branch elongation of an epithelium	2724-09-01	22/21529	0.000864422	0.0158364	0.0127553	9
GO:0042063	GO:0042063	gliogenesis	64/2724	343/21529	0.000872638	0.0158816	0.0127917	64
GO:0032674	GO:0032674	regulation of interleukin-5 production	2724-08-01	18/21529	0.000874745	0.0158816	0.0127917	8
GO:0060572	GO:0060572	morphogenesis of an epithelial bud	2724-08-01	18/21529	0.000874745	0.0158816	0.0127917	8
GO:0060349	GO:0060349	bone morphogenesis	25/2724	103/21529	0.000885362	0.0159787	0.0128699	25
GO:0090288	GO:0090288	negative regulation of cellular response to growth factor stimulus	25/2724	103/21529	0.000885362	0.0159787	0.0128699	25
GO:0003407	GO:0003407	neural retina development	21/2724	81/21529	0.000899767	0.0161426	0.0130019	21
GO:0032651	GO:0032651	regulation of interleukin-1 beta production	21/2724	81/21529	0.000899767	0.0161426	0.0130019	21
GO:0031349	GO:0031349	positive regulation of defense response	50/2724	254/21529	0.000926219	0.0165087	0.0132968	50
GO:0001754	GO:0001754	eye photoreceptor cell differentiation	17/2724	60/21529	0.000928341	0.0165087	0.0132968	17
GO:0001755	GO:0001755	neural crest cell migration	17/2724	60/21529	0.000928341	0.0165087	0.0132968	17
GO:0001569	GO:0001569	branching involved in blood vessel morphogenesis	14/2724	45/21529	0.000941645	0.016612	0.01338	14
GO:0035136	GO:0035136	forelimb morphogenesis	14/2724	45/21529	0.000941645	0.016612	0.01338	14
GO:1903532	GO:1903532	positive regulation of secretion by cell	64/2724	344/21529	0.000942369	0.016612	0.01338	64
GO:0099054	GO:0099054	presynapse assembly	15/2724	50/21529	0.000956962	0.0168117	0.0135409	15
GO:0051147	GO:0051147	regulation of muscle cell differentiation	32/2724	144/21529	0.000959242	0.0168117	0.0135409	32
GO:0008543	GO:0008543	fibroblast growth factor receptor signaling pathway	20/2724	76/21529	0.000964644	0.0168576	0.0135779	20
GO:0002063	GO:0002063	chondrocyte development	2724-11-01	31/21529	0.000972306	0.0169188	0.0136271	11
GO:0006937	GO:0006937	regulation of muscle contraction	34/2724	156/21529	0.000973724	0.0169188	0.0136271	34
GO:0060541	GO:0060541	respiratory system development	51/2724	261/21529	0.000984073	0.0170498	0.0137326	51
GO:2001233	GO:2001233	regulation of apoptotic signaling pathway	71/2724	391/21529	0.00102591	0.0176066	0.0141811	71
GO:0021885	GO:0021885	forebrain cell migration	19/2724	71/21529	0.00102765	0.0176066	0.0141811	19
GO:0060675	GO:0060675	ureteric bud morphogenesis	19/2724	71/21529	0.00102765	0.0176066	0.0141811	19
GO:0002367	GO:0002367	cytokine production involved in immune response	25/2724	104/21529	0.00102782	0.0176066	0.0141811	25
GO:0007163	GO:0007163	establishment or maintenance of cell polarity	45/2724	224/21529	0.00105315	0.0178829	0.0144037	45
GO:0006072	GO:0006072	glycerol-3-phosphate metabolic process	2724-06-01	11/21529	0.00106715	0.0178829	0.0144037	6
GO:0036005	GO:0036005	response to macrophage colony-stimulating factor	2724-06-01	11/21529	0.00106715	0.0178829	0.0144037	6
GO:0036006	GO:0036006	cellular response to macrophage colony-stimulating factor stimulus	2724-06-01	11/21529	0.00106715	0.0178829	0.0144037	6
GO:0060174	GO:0060174	limb bud formation	2724-06-01	11/21529	0.00106715	0.0178829	0.0144037	6
GO:0072172	GO:0072172	mesonephric tubule formation	2724-06-01	11/21529	0.00106715	0.0178829	0.0144037	6
GO:0072178	GO:0072178	nephric duct morphogenesis	2724-06-01	11/21529	0.00106715	0.0178829	0.0144037	6
GO:0030500	GO:0030500	regulation of bone mineralization	21/2724	82/21529	0.00106759	0.0178829	0.0144037	21
GO:0008584	GO:0008584	male gonad development	31/2724	139/21529	0.00107258	0.0178829	0.0144037	31
GO:0021987	GO:0021987	cerebral cortex development	26/2724	110/21529	0.0010764	0.0178829	0.0144037	26
GO:0071675	GO:0071675	regulation of mononuclear cell migration	26/2724	110/21529	0.0010764	0.0178829	0.0144037	26
GO:0060688	GO:0060688	regulation of morphogenesis of a branching structure	18/2724	66/21529	0.00108633	0.0179606	0.0144662	18
GO:0003401	GO:0003401	axis elongation	2724-12-01	36/21529	0.00109292	0.0179606	0.0144662	12
GO:0060441	GO:0060441	epithelial tube branching involved in lung morphogenesis	2724-12-01	36/21529	0.00109292	0.0179606	0.0144662	12
GO:0086004	GO:0086004	regulation of cardiac muscle cell contraction	2724-12-01	36/21529	0.00109292	0.0179606	0.0144662	12
GO:0022898	GO:0022898	regulation of transmembrane transporter activity	53/2724	275/21529	0.00109991	0.0180266	0.0145194	53
GO:0002027	GO:0002027	regulation of heart rate	24/2724	99/21529	0.00113103	0.0184369	0.0148499	24
GO:0032652	GO:0032652	regulation of interleukin-1 production	24/2724	99/21529	0.00113103	0.0184369	0.0148499	24
GO:0048705	GO:0048705	skeletal system morphogenesis	49/2724	250/21529	0.00114078	0.0185461	0.0149379	49
GO:0060603	GO:0060603	mammary gland duct morphogenesis	13/2724	41/21529	0.0011654	0.0188957	0.0152195	13
GO:0086001	GO:0086001	cardiac muscle cell action potential	16/2724	56/21529	0.00117686	0.0190013	0.0153044	16
GO:0030048	GO:0030048	actin filament-based movement	29/2724	128/21529	0.00117818	0.0190013	0.0153044	29
GO:0007628	GO:0007628	adult walking behavior	14/2724	46/21529	0.00119798	0.0191875	0.0154544	14
GO:0060612	GO:0060612	adipose tissue development	15/2724	51/21529	0.00119922	0.0191875	0.0154544	15
GO:0072132	GO:0072132	mesenchyme morphogenesis	15/2724	51/21529	0.00119922	0.0191875	0.0154544	15
GO:0007189	GO:0007189	adenylate cyclase-activating G protein-coupled receptor signaling pathway	31/2724	140/21529	0.00121376	0.0193182	0.0155597	31
GO:0046546	GO:0046546	development of primary male sexual characteristics	31/2724	140/21529	0.00121376	0.0193182	0.0155597	31
GO:0031214	GO:0031214	biomineral tissue development	35/2724	164/21529	0.0012248	0.019443	0.0156602	35
GO:0002718	GO:0002718	regulation of cytokine production involved in immune response	21/2724	83/21529	0.00126158	0.0199224	0.0160464	21
GO:0048041	GO:0048041	focal adhesion assembly	21/2724	83/21529	0.00126158	0.0199224	0.0160464	21
GO:0045926	GO:0045926	negative regulation of growth	51/2724	264/21529	0.00127837	0.0201184	0.0162042	51
GO:0051897	GO:0051897	positive regulation of protein kinase B signaling	27/2724	117/21529	0.00128062	0.0201184	0.0162042	27
GO:0033002	GO:0033002	muscle cell proliferation	48/2724	245/21529	0.00128438	0.0201253	0.0162098	48
GO:0097529	GO:0097529	myeloid leukocyte migration	44/2724	220/21529	0.00130456	0.0203418	0.0163842	44
GO:0006816	GO:0006816	calcium ion transport	75/2724	421/21529	0.00130491	0.0203418	0.0163842	75
GO:0021954	GO:0021954	central nervous system neuron development	24/2724	100/21529	0.00131275	0.0203777	0.0164131	24
GO:0099560	GO:0099560	synaptic membrane adhesion	2724-11-01	32/21529	0.00131393	0.0203777	0.0164131	11
GO:0045664	GO:0045664	regulation of neuron differentiation	47/2724	239/21529	0.00132191	0.0204432	0.0164659	47
GO:0055074	GO:0055074	calcium ion homeostasis	86/2724	495/21529	0.0013249	0.0204432	0.0164659	86
GO:0032634	GO:0032634	interleukin-5 production	2724-08-01	19/21529	0.00134429	0.0206374	0.0166223	8
GO:0060044	GO:0060044	negative regulation of cardiac muscle cell proliferation	2724-08-01	19/21529	0.00134429	0.0206374	0.0166223	8
GO:0035637	GO:0035637	multicellular organismal signaling	32/2724	147/21529	0.00137759	0.0210953	0.0169911	32
GO:0034764	GO:0034764	positive regulation of transmembrane transport	48/2724	246/21529	0.00140384	0.0213891	0.0172278	48
GO:0034767	GO:0034767	positive regulation of ion transmembrane transport	48/2724	246/21529	0.00140384	0.0213891	0.0172278	48
GO:0001895	GO:0001895	retina homeostasis	16/2724	57/21529	0.00144677	0.0219879	0.01771	16
GO:0016055	GO:0016055	Wnt signaling pathway	77/2724	436/21529	0.00145451	0.022041	0.0177528	77
GO:0002683	GO:0002683	negative regulation of immune system process	74/2724	416/21529	0.00145753	0.022041	0.0177528	74
GO:0008016	GO:0008016	regulation of heart contraction	38/2724	184/21529	0.00147282	0.0222169	0.0178944	38
GO:0099084	GO:0099084	postsynaptic specialization organization	13/2724	42/21529	0.0014948	0.0224367	0.0180715	13
GO:0110110	GO:0110110	positive regulation of animal organ morphogenesis	13/2724	42/21529	0.0014948	0.0224367	0.0180715	13
GO:0031345	GO:0031345	negative regulation of cell projection organization	42/2724	209/21529	0.00150484	0.0225317	0.018148	42
GO:0050974	GO:0050974	detection of mechanical stimulus involved in sensory perception	14/2724	47/21529	0.00151022	0.0225566	0.0181681	14
GO:0032760	GO:0032760	positive regulation of tumor necrosis factor production	24/2724	101/21529	0.00151902	0.0226323	0.018229	24
GO:0110148	GO:0110148	biomineralization	35/2724	166/21529	0.00152786	0.0227081	0.0182901	35
GO:0021543	GO:0021543	pallium development	34/2724	160/21529	0.00153924	0.0228214	0.0183813	34
GO:0030010	GO:0030010	establishment of cell polarity	32/2724	148/21529	0.00154849	0.0229026	0.0184467	32
GO:0007611	GO:0007611	learning or memory	57/2724	305/21529	0.001555	0.0229429	0.0184792	57
GO:0086003	GO:0086003	cardiac muscle cell contraction	18/2724	68/21529	0.00157714	0.0232131	0.0186968	18
GO:0007517	GO:0007517	muscle organ development	64/2724	351/21529	0.00158557	0.0232806	0.0187512	64
GO:0051145	GO:0051145	smooth muscle cell differentiation	20/2724	79/21529	0.00161548	0.0236625	0.0190588	20
GO:0198738	GO:0198738	cell-cell signaling by wnt	77/2724	438/21529	0.00165424	0.0241719	0.0194691	77
GO:0070371	GO:0070371	ERK1 and ERK2 cascade	61/2724	332/21529	0.0016674	0.0242225	0.0195098	61
GO:0018107	GO:0018107	peptidyl-threonine phosphorylation	27/2724	119/21529	0.00166969	0.0242225	0.0195098	27
GO:0043534	GO:0043534	blood vessel endothelial cell migration	27/2724	119/21529	0.00166969	0.0242225	0.0195098	27
GO:0048771	GO:0048771	tissue remodeling	40/2724	198/21529	0.00173403	0.0250958	0.0202133	40
GO:0044319	GO:0044319	wound healing, spreading of cells	2724-11-01	33/21529	0.00174813	0.0251797	0.0202808	11
GO:0090505	GO:0090505	epiboly involved in wound healing	2724-11-01	33/21529	0.00174813	0.0251797	0.0202808	11
GO:1903557	GO:1903557	positive regulation of tumor necrosis factor superfamily cytokine production	24/2724	102/21529	0.00175246	0.0251822	0.0202829	24
GO:0032102	GO:0032102	negative regulation of response to external stimulus	68/2724	379/21529	0.00177167	0.0253479	0.0204163	68
GO:0048639	GO:0048639	positive regulation of developmental growth	43/2724	217/21529	0.00177235	0.0253479	0.0204163	43
GO:0042474	GO:0042474	middle ear morphogenesis	2724-09-01	24/21529	0.00179426	0.025601	0.0206201	9
GO:0110020	GO:0110020	regulation of actomyosin structure organization	25/2724	108/21529	0.00181376	0.0257709	0.020757	25
GO:0030111	GO:0030111	regulation of Wnt signaling pathway	57/2724	307/21529	0.00181467	0.0257709	0.020757	57
GO:0007219	GO:0007219	Notch signaling pathway	37/2724	180/21529	0.00183833	0.0260082	0.0209481	37
GO:2000677	GO:2000677	regulation of transcription regulatory region DNA binding	15/2724	53/21529	0.00183996	0.0260082	0.0209481	15
GO:0035335	GO:0035335	peptidyl-tyrosine dephosphorylation	2724-12-01	38/21529	0.00185688	0.0260989	0.0210212	12
GO:0051953	GO:0051953	negative regulation of amine transport	2724-12-01	38/21529	0.00185688	0.0260989	0.0210212	12
GO:0001892	GO:0001892	embryonic placenta development	26/2724	114/21529	0.00186251	0.0260989	0.0210212	26
GO:0007272	GO:0007272	ensheathment of neurons	36/2724	174/21529	0.0018679	0.0260989	0.0210212	36
GO:0008366	GO:0008366	axon ensheathment	36/2724	174/21529	0.0018679	0.0260989	0.0210212	36
GO:0090659	GO:0090659	walking behavior	14/2724	48/21529	0.0018874	0.0262142	0.0211141	14
GO:0003298	GO:0003298	physiological muscle hypertrophy	13/2724	43/21529	0.00189776	0.0262142	0.0211141	13
GO:0003301	GO:0003301	physiological cardiac muscle hypertrophy	13/2724	43/21529	0.00189776	0.0262142	0.0211141	13
GO:0010092	GO:0010092	specification of animal organ identity	13/2724	43/21529	0.00189776	0.0262142	0.0211141	13
GO:0061049	GO:0061049	cell growth involved in cardiac muscle cell development	13/2724	43/21529	0.00189776	0.0262142	0.0211141	13
GO:0014855	GO:0014855	striated muscle cell proliferation	20/2724	80/21529	0.00190225	0.0262165	0.0211159	20
GO:0050729	GO:0050729	positive regulation of inflammatory response	29/2724	132/21529	0.00194323	0.0267204	0.0215218	29
GO:0035023	GO:0035023	regulation of Rho protein signal transduction	30/2724	138/21529	0.00195158	0.0267746	0.0215654	30
GO:0072676	GO:0072676	lymphocyte migration	24/2724	103/21529	0.00201588	0.0275103	0.022158	24
GO:0008347	GO:0008347	glial cell migration	17/2724	64/21529	0.00201881	0.0275103	0.022158	17
GO:0061337	GO:0061337	cardiac conduction	17/2724	64/21529	0.00201881	0.0275103	0.022158	17
GO:0008654	GO:0008654	phospholipid biosynthetic process	37/2724	181/21529	0.0020348	0.027666	0.0222834	37
GO:2001212	GO:2001212	regulation of vasculogenesis	2724-07-01	16/21529	0.00207586	0.0281612	0.0226822	7
GO:0051017	GO:0051017	actin filament bundle assembly	35/2724	169/21529	0.00210404	0.028381	0.0228593	35
GO:0060571	GO:0060571	morphogenesis of an epithelial fold	2724-10-01	29/21529	0.00210611	0.028381	0.0228593	10
GO:0061050	GO:0061050	regulation of cell growth involved in cardiac muscle cell development	2724-10-01	29/21529	0.00210611	0.028381	0.0228593	10
GO:0032535	GO:0032535	regulation of cellular component size	73/2724	415/21529	0.00211237	0.0284022	0.0228764	73
GO:0072659	GO:0072659	protein localization to plasma membrane	55/2724	296/21529	0.00211901	0.0284285	0.0228976	55
GO:0035924	GO:0035924	cellular response to vascular endothelial growth factor stimulus	16/2724	59/21529	0.00214417	0.0286571	0.0230817	16
GO:0044344	GO:0044344	cellular response to fibroblast growth factor stimulus	22/2724	92/21529	0.00214551	0.0286571	0.0230817	22
GO:0060760	GO:0060760	positive regulation of response to cytokine stimulus	15/2724	54/21529	0.00225435	0.0300447	0.0241993	15
GO:0090504	GO:0090504	epiboly	2724-11-01	34/21529	0.00229248	0.0304859	0.0245547	11
GO:0006470	GO:0006470	protein dephosphorylation	46/2724	239/21529	0.00231032	0.030656	0.0246917	46
GO:0086065	GO:0086065	cell communication involved in cardiac conduction	2724-12-01	39/21529	0.00237762	0.0314802	0.0253555	12
GO:1903115	GO:1903115	regulation of actin filament-based movement	13/2724	44/21529	0.00238619	0.0315248	0.0253914	13
GO:0018105	GO:0018105	peptidyl-serine phosphorylation	61/2724	337/21529	0.00239397	0.0315588	0.0254188	61
GO:0015837	GO:0015837	amine transport	27/2724	122/21529	0.00244193	0.0320517	0.0258158	27
GO:0060759	GO:0060759	regulation of response to cytokine stimulus	27/2724	122/21529	0.00244193	0.0320517	0.0258158	27
GO:0060048	GO:0060048	cardiac muscle contraction	28/2724	128/21529	0.00245871	0.0321328	0.0258812	28
GO:1905954	GO:1905954	positive regulation of lipid localization	28/2724	128/21529	0.00245871	0.0321328	0.0258812	28
GO:0044331	GO:0044331	cell-cell adhesion mediated by cadherin	2724-09-01	25/21529	0.00249208	0.0324989	0.026176	9
GO:0019221	GO:0019221	cytokine-mediated signaling pathway	66/2724	371/21529	0.00253511	0.0329891	0.0265709	66
GO:0042552	GO:0042552	myelination	35/2724	171/21529	0.00258489	0.0335648	0.0270346	35
GO:0006942	GO:0006942	regulation of striated muscle contraction	20/2724	82/21529	0.00260621	0.0337694	0.0271993	20
GO:0007249	GO:0007249	I-kappaB kinase/NF-kappaB signaling	42/2724	215/21529	0.00262363	0.0339225	0.0273227	42
GO:0032370	GO:0032370	positive regulation of lipid transport	24/2724	105/21529	0.00264492	0.034125	0.0274858	24
GO:0034612	GO:0034612	response to tumor necrosis factor	38/2724	190/21529	0.00267208	0.0344023	0.0277091	38
GO:0046545	GO:0046545	development of primary female sexual characteristics	26/2724	117/21529	0.00273638	0.0351556	0.0283158	26
GO:0061001	GO:0061001	regulation of dendritic spine morphogenesis	15/2724	55/21529	0.0027432	0.0351686	0.0283263	15
GO:1903409	GO:1903409	reactive oxygen species biosynthetic process	28/2724	129/21529	0.00276899	0.0354244	0.0285324	28
GO:0060041	GO:0060041	retina development in camera-type eye	36/2724	178/21529	0.00279947	0.035739	0.0287857	36
GO:0003015	GO:0003015	heart process	45/2724	235/21529	0.00283199	0.0360781	0.0290589	45
GO:0061572	GO:0061572	actin filament bundle organization	35/2724	172/21529	0.00285881	0.0362759	0.0292182	35
GO:0071774	GO:0071774	response to fibroblast growth factor	22/2724	94/21529	0.00285948	0.0362759	0.0292182	22
GO:0070588	GO:0070588	calcium ion transmembrane transport	53/2724	287/21529	0.00288327	0.0365013	0.0293998	53
GO:0072175	GO:0072175	epithelial tube formation	34/2724	166/21529	0.00291429	0.0368172	0.0296542	34
GO:0090183	GO:0090183	regulation of kidney development	2724-11-01	35/21529	0.00296631	0.0373189	0.0300582	11
GO:0098868	GO:0098868	bone growth	2724-11-01	35/21529	0.00296631	0.0373189	0.0300582	11
GO:0043254	GO:0043254	regulation of protein-containing complex assembly	76/2724	441/21529	0.0030216	0.0379357	0.0305551	76
GO:1903037	GO:1903037	regulation of leukocyte cell-cell adhesion	57/2724	314/21529	0.00304671	0.0381186	0.0307024	57
GO:0050680	GO:0050680	negative regulation of epithelial cell proliferation	31/2724	148/21529	0.00304873	0.0381186	0.0307024	31
GO:0002064	GO:0002064	epithelial cell development	49/2724	262/21529	0.0031245	0.0388278	0.0312736	49
GO:0046838	GO:0046838	phosphorylated carbohydrate dephosphorylation	2724-07-01	17/21529	0.00314653	0.0388278	0.0312736	7
GO:0097094	GO:0097094	craniofacial suture morphogenesis	2724-07-01	17/21529	0.00314653	0.0388278	0.0312736	7
GO:2001028	GO:2001028	positive regulation of endothelial cell chemotaxis	2724-07-01	17/21529	0.00314653	0.0388278	0.0312736	7
GO:0018342	GO:0018342	protein prenylation	2724-06-01	13/21529	0.00316308	0.0388278	0.0312736	6
GO:0045741	GO:0045741	positive regulation of epidermal growth factor-activated receptor activity	2724-06-01	13/21529	0.00316308	0.0388278	0.0312736	6
GO:0097354	GO:0097354	prenylation	2724-06-01	13/21529	0.00316308	0.0388278	0.0312736	6
GO:0106072	GO:0106072	negative regulation of adenylate cyclase-activating G protein-coupled receptor signaling pathway	2724-06-01	13/21529	0.00316308	0.0388278	0.0312736	6
GO:1903977	GO:1903977	positive regulation of glial cell migration	2724-06-01	13/21529	0.00316308	0.0388278	0.0312736	6
GO:0010463	GO:0010463	mesenchymal cell proliferation	15/2724	56/21529	0.00331625	0.0406257	0.0327217	15
GO:0110053	GO:0110053	regulation of actin filament organization	51/2724	276/21529	0.0033706	0.0411298	0.0331277	51
GO:0032755	GO:0032755	positive regulation of interleukin-6 production	23/2724	101/21529	0.00337096	0.0411298	0.0331277	23
GO:0050890	GO:0050890	cognition	61/2724	342/21529	0.00338314	0.0411808	0.0331688	61
GO:0072012	GO:0072012	glomerulus vasculature development	2724-09-01	26/21529	0.00338872	0.0411808	0.0331688	9
GO:0032623	GO:0032623	interleukin-2 production	17/2724	67/21529	0.00341134	0.0412079	0.0331907	17
GO:0045428	GO:0045428	regulation of nitric oxide biosynthetic process	17/2724	67/21529	0.00341134	0.0412079	0.0331907	17
GO:0045668	GO:0045668	negative regulation of osteoblast differentiation	17/2724	67/21529	0.00341134	0.0412079	0.0331907	17
GO:0030326	GO:0030326	embryonic limb morphogenesis	30/2724	143/21529	0.00343541	0.0412521	0.0332262	30
GO:0035113	GO:0035113	embryonic appendage morphogenesis	30/2724	143/21529	0.00343541	0.0412521	0.0332262	30
GO:0055007	GO:0055007	cardiac muscle cell differentiation	30/2724	143/21529	0.00343541	0.0412521	0.0332262	30
GO:0030038	GO:0030038	contractile actin filament bundle assembly	25/2724	113/21529	0.00347308	0.0415399	0.033458	25
GO:0043149	GO:0043149	stress fiber assembly	25/2724	113/21529	0.00347308	0.0415399	0.033458	25
GO:0048066	GO:0048066	developmental pigmentation	14/2724	51/21529	0.00351188	0.0419214	0.0337653	14
GO:0008361	GO:0008361	regulation of cell size	41/2724	212/21529	0.00352728	0.0420224	0.0338467	41
GO:0060047	GO:0060047	heart contraction	43/2724	225/21529	0.00359177	0.0427069	0.034398	43
GO:0045494	GO:0045494	photoreceptor cell maintenance	13/2724	46/21529	0.0036723	0.0435789	0.0351004	13
GO:0010812	GO:0010812	negative regulation of cell-substrate adhesion	16/2724	62/21529	0.00369837	0.043732	0.0352237	16
GO:0001838	GO:0001838	embryonic epithelial tube formation	32/2724	156/21529	0.00370684	0.043732	0.0352237	32
GO:0045580	GO:0045580	regulation of T cell differentiation	32/2724	156/21529	0.00370684	0.043732	0.0352237	32
GO:0007266	GO:0007266	Rho protein signal transduction	36/2724	181/21529	0.00373745	0.0440076	0.0354457	36
GO:0010717	GO:0010717	regulation of epithelial to mesenchymal transition	22/2724	96/21529	0.00376354	0.0440349	0.0354676	22
GO:0051492	GO:0051492	regulation of stress fiber assembly	22/2724	96/21529	0.00376354	0.0440349	0.0354676	22
GO:0048873	GO:0048873	homeostasis of number of cells within a tissue	2724-12-01	41/21529	0.00377528	0.0440349	0.0354676	12
GO:0008045	GO:0008045	motor neuron axon guidance	2724-11-01	36/21529	0.0037906	0.0440349	0.0354676	11
GO:0035115	GO:0035115	embryonic forelimb morphogenesis	2724-11-01	36/21529	0.0037906	0.0440349	0.0354676	11
GO:0060292	GO:0060292	long-term synaptic depression	2724-11-01	36/21529	0.0037906	0.0440349	0.0354676	11
GO:0086091	GO:0086091	regulation of heart rate by cardiac conduction	2724-11-01	36/21529	0.0037906	0.0440349	0.0354676	11
GO:0050772	GO:0050772	positive regulation of axonogenesis	23/2724	102/21529	0.00384217	0.0445486	0.0358814	23
GO:0008585	GO:0008585	female gonad development	25/2724	114/21529	0.00392548	0.0453777	0.0365491	25
GO:0032368	GO:0032368	regulation of lipid transport	34/2724	169/21529	0.00392864	0.0453777	0.0365491	34
GO:0099172	GO:0099172	presynapse organization	15/2724	57/21529	0.00398392	0.0459287	0.036993	15
GO:0003417	GO:0003417	growth plate cartilage development	2724-08-01	22/21529	0.00401136	0.0459827	0.0370365	8
GO:0098901	GO:0098901	regulation of cardiac muscle cell action potential	2724-08-01	22/21529	0.00401136	0.0459827	0.0370365	8
GO:2001026	GO:2001026	regulation of endothelial cell chemotaxis	2724-08-01	22/21529	0.00401136	0.0459827	0.0370365	8
GO:0150116	GO:0150116	regulation of cell-substrate junction organization	17/2724	68/21529	0.00402274	0.0460262	0.0370715	17
GO:0046530	GO:0046530	photoreceptor cell differentiation	20/2724	85/21529	0.00406325	0.0464022	0.0373744	20
GO:0001659	GO:0001659	temperature homeostasis	36/2724	182/21529	0.00410442	0.0466354	0.0375622	36
GO:0050870	GO:0050870	positive regulation of T cell activation	39/2724	201/21529	0.00410674	0.0466354	0.0375622	39
GO:1905952	GO:1905952	regulation of lipid localization	39/2724	201/21529	0.00410674	0.0466354	0.0375622	39
GO:0001656	GO:0001656	metanephros development	21/2724	91/21529	0.0041982	0.0474961	0.0382554	21
GO:0032611	GO:0032611	interleukin-1 beta production	21/2724	91/21529	0.0041982	0.0474961	0.0382554	21
GO:0070372	GO:0070372	regulation of ERK1 and ERK2 cascade	56/2724	312/21529	0.00421602	0.0475336	0.0382857	56
GO:0071706	GO:0071706	tumor necrosis factor superfamily cytokine production	35/2724	176/21529	0.0042172	0.0475336	0.0382857	35
GO:0032330	GO:0032330	regulation of chondrocyte differentiation	14/2724	52/21529	0.00425641	0.0478866	0.03857	14
GO:0021879	GO:0021879	forebrain neuron differentiation	18/2724	74/21529	0.00429154	0.0481033	0.0387445	18
GO:0045669	GO:0045669	positive regulation of osteoblast differentiation	18/2724	74/21529	0.00429154	0.0481033	0.0387445	18
GO:0050773	GO:0050773	regulation of dendrite development	28/2724	133/21529	0.00436449	0.0487408	0.0392579	28
GO:2000027	GO:2000027	regulation of animal organ morphogenesis	28/2724	133/21529	0.00436449	0.0487408	0.0392579	28
GO:0051893	GO:0051893	regulation of focal adhesion assembly	16/2724	63/21529	0.0043865	0.0488068	0.0393111	16
GO:0090109	GO:0090109	regulation of cell-substrate junction assembly	16/2724	63/21529	0.0043865	0.0488068	0.0393111	16
GO:0003018	GO:0003018	vascular process in circulatory system	42/2724	221/21529	0.0043982	0.0488474	0.0393438	42
GO:0019751	GO:0019751	polyol metabolic process	25/2724	115/21529	0.00442631	0.0490697	0.0395229	25
GO:0010721	GO:0010721	negative regulation of cell development	39/2724	202/21529	0.00448232	0.049479	0.0398525	39
GO:0042445	GO:0042445	hormone metabolic process	39/2724	202/21529	0.00448232	0.049479	0.0398525	39
GO:0003171	GO:0003171	atrioventricular valve development	2724-09-01	27/21529	0.00452034	0.049479	0.0398525	9
GO:0048843	GO:0048843	negative regulation of axon extension involved in axon guidance	2724-09-01	27/21529	0.00452034	0.049479	0.0398525	9
GO:0050926	GO:0050926	regulation of positive chemotaxis	2724-09-01	27/21529	0.00452034	0.049479	0.0398525	9
GO:0061437	GO:0061437	renal system vasculature development	2724-09-01	27/21529	0.00452034	0.049479	0.0398525	9
GO:0061440	GO:0061440	kidney vasculature development	2724-09-01	27/21529	0.00452034	0.049479	0.0398525	9
GO:0010470	GO:0010470	regulation of gastrulation	2724-07-01	18/21529	0.00459222	0.0498161	0.0401241	7
GO:0033604	GO:0033604	negative regulation of catecholamine secretion	2724-07-01	18/21529	0.00459222	0.0498161	0.0401241	7
GO:0035633	GO:0035633	maintenance of blood-brain barrier	2724-07-01	18/21529	0.00459222	0.0498161	0.0401241	7
GO:0043129	GO:0043129	surfactant homeostasis	2724-07-01	18/21529	0.00459222	0.0498161	0.0401241	7
GO:0099150	GO:0099150	regulation of postsynaptic specialization assembly	2724-07-01	18/21529	0.00459222	0.0498161	0.0401241	7
GO:0007369	GO:0007369	gastrulation	35/2724	177/21529	0.00463171	0.0501529	0.0403953	35
GO:0002084	GO:0002084	protein depalmitoylation	2724-05-01	10/21529	0.00468943	0.0501529	0.0403953	5
GO:0003149	GO:0003149	membranous septum morphogenesis	2724-05-01	10/21529	0.00468943	0.0501529	0.0403953	5
GO:0042421	GO:0042421	norepinephrine biosynthetic process	2724-05-01	10/21529	0.00468943	0.0501529	0.0403953	5
GO:0098734	GO:0098734	macromolecule depalmitoylation	2724-05-01	10/21529	0.00468943	0.0501529	0.0403953	5
GO:1900747	GO:1900747	negative regulation of vascular endothelial growth factor signaling pathway	2724-05-01	10/21529	0.00468943	0.0501529	0.0403953	5
GO:1902746	GO:1902746	regulation of lens fiber cell differentiation	2724-05-01	10/21529	0.00468943	0.0501529	0.0403953	5
GO:1905941	GO:1905941	positive regulation of gonad development	2724-05-01	10/21529	0.00468943	0.0501529	0.0403953	5
GO:1904950	GO:1904950	negative regulation of establishment of protein localization	30/2724	146/21529	0.00471958	0.0503175	0.0405279	30
GO:0080164	GO:0080164	regulation of nitric oxide metabolic process	17/2724	69/21529	0.00472142	0.0503175	0.0405279	17
GO:0048668	GO:0048668	collateral sprouting	2724-10-01	32/21529	0.0047531	0.0503461	0.040551	10
GO:0055075	GO:0055075	potassium ion homeostasis	2724-10-01	32/21529	0.0047531	0.0503461	0.040551	10
GO:0045599	GO:0045599	negative regulation of fat cell differentiation	15/2724	58/21529	0.00475731	0.0503461	0.040551	15
GO:0045778	GO:0045778	positive regulation of ossification	15/2724	58/21529	0.00475731	0.0503461	0.040551	15
GO:0045619	GO:0045619	regulation of lymphocyte differentiation	37/2724	190/21529	0.00478085	0.0504932	0.0406694	37
GO:0002053	GO:0002053	positive regulation of mesenchymal cell proliferation	2724-11-01	37/21529	0.00478786	0.0504932	0.0406694	11
GO:0009582	GO:0009582	detection of abiotic stimulus	28/2724	134/21529	0.00486635	0.0512319	0.0412644	28
GO:2001236	GO:2001236	regulation of extrinsic apoptotic signaling pathway	33/2724	165/21529	0.00488476	0.0513366	0.0413487	33
GO:0055006	GO:0055006	cardiac cell development	23/2724	104/21529	0.00495073	0.0519399	0.0418346	23
GO:0000086	GO:0000086	G2/M transition of mitotic cell cycle	26/2724	122/21529	0.00495944	0.0519413	0.0418358	26
GO:0010001	GO:0010001	glial cell differentiation	47/2724	255/21529	0.00497565	0.0519714	0.04186	47
GO:0042472	GO:0042472	inner ear morphogenesis	25/2724	116/21529	0.00497945	0.0519714	0.04186	25
GO:0010596	GO:0010596	negative regulation of endothelial cell migration	14/2724	53/21529	0.00512385	0.0532951	0.0429262	14
GO:0021795	GO:0021795	cerebral cortex cell migration	14/2724	53/21529	0.00512385	0.0532951	0.0429262	14
GO:0051047	GO:0051047	positive regulation of secretion	68/2724	396/21529	0.00525121	0.0545263	0.0439179	68
GO:1901653	GO:1901653	cellular response to peptide	54/2724	302/21529	0.00528503	0.0546305	0.0440018	54
GO:0006869	GO:0006869	lipid transport	74/2724	437/21529	0.0052851	0.0546305	0.0440018	74
GO:0006066	GO:0006066	alcohol metabolic process	57/2724	322/21529	0.00528828	0.0546305	0.0440018	57
GO:0140353	GO:0140353	lipid export from cell	20/2724	87/21529	0.00536798	0.0553596	0.0445891	20
GO:0009581	GO:0009581	detection of external stimulus	28/2724	135/21529	0.00541566	0.0557565	0.0449087	28
GO:0050961	GO:0050961	detection of temperature stimulus involved in sensory perception	2724-08-01	23/21529	0.00547777	0.0562062	0.045271	8
GO:0046474	GO:0046474	glycerophospholipid biosynthetic process	27/2724	129/21529	0.00549041	0.0562062	0.045271	27
GO:0007405	GO:0007405	neuroblast proliferation	17/2724	70/21529	0.00551627	0.0562062	0.045271	17
GO:0009880	GO:0009880	embryonic pattern specification	17/2724	70/21529	0.00551627	0.0562062	0.045271	17
GO:0061035	GO:0061035	regulation of cartilage development	17/2724	70/21529	0.00551627	0.0562062	0.045271	17
GO:1905330	GO:1905330	regulation of morphogenesis of an epithelium	17/2724	70/21529	0.00551627	0.0562062	0.045271	17
GO:0044262	GO:0044262	cellular carbohydrate metabolic process	53/2724	296/21529	0.00552423	0.0562062	0.045271	53
GO:0070167	GO:0070167	regulation of biomineral tissue development	22/2724	99/21529	0.00555806	0.0564557	0.0454719	22
GO:0051952	GO:0051952	regulation of amine transport	25/2724	117/21529	0.00558897	0.0566369	0.0456178	25
GO:0042310	GO:0042310	vasoconstriction	23/2724	105/21529	0.00559749	0.0566369	0.0456178	23
GO:0032612	GO:0032612	interleukin-1 production	24/2724	111/21529	0.00560636	0.0566369	0.0456178	24
GO:0046486	GO:0046486	glycerolipid metabolic process	64/2724	370/21529	0.00561325	0.0566369	0.0456178	64
GO:0072678	GO:0072678	T cell migration	15/2724	59/21529	0.00564815	0.0568	0.0457492	15
GO:0098900	GO:0098900	regulation of action potential	15/2724	59/21529	0.00564815	0.0568	0.0457492	15
GO:0032640	GO:0032640	tumor necrosis factor production	34/2724	173/21529	0.00573468	0.0575747	0.0463732	34
GO:0019233	GO:0019233	sensory perception of pain	30/2724	148/21529	0.00578278	0.057734	0.0465015	30
GO:0048645	GO:0048645	animal organ formation	18/2724	76/21529	0.0057855	0.057734	0.0465015	18
GO:0061097	GO:0061097	regulation of protein tyrosine kinase activity	18/2724	76/21529	0.0057855	0.057734	0.0465015	18
GO:2000377	GO:2000377	regulation of reactive oxygen species metabolic process	39/2724	205/21529	0.00578864	0.057734	0.0465015	39
GO:0010876	GO:0010876	lipid localization	81/2724	487/21529	0.00585919	0.0583417	0.046991	81
GO:0032680	GO:0032680	regulation of tumor necrosis factor production	33/2724	167/21529	0.00590305	0.0585861	0.0471878	33
GO:1904064	GO:1904064	positive regulation of cation transmembrane transport	33/2724	167/21529	0.00590305	0.0585861	0.0471878	33
GO:0090025	GO:0090025	regulation of monocyte chemotaxis	2724-09-01	28/21529	0.00592539	0.0586159	0.0472118	9
GO:0090077	GO:0090077	foam cell differentiation	2724-09-01	28/21529	0.00592539	0.0586159	0.0472118	9
GO:0060351	GO:0060351	cartilage development involved in endochondral bone morphogenesis	2724-11-01	38/21529	0.00598196	0.0589734	0.0474997	11
GO:1903670	GO:1903670	regulation of sprouting angiogenesis	2724-11-01	38/21529	0.00598196	0.0589734	0.0474997	11
GO:0060998	GO:0060998	regulation of dendritic spine development	19/2724	82/21529	0.0059907	0.0589734	0.0474997	19
GO:0045742	GO:0045742	positive regulation of epidermal growth factor receptor signaling pathway	2724-10-01	33/21529	0.00605961	0.0592669	0.0477362	10
GO:0048841	GO:0048841	regulation of axon extension involved in axon guidance	2724-10-01	33/21529	0.00605961	0.0592669	0.0477362	10
GO:0051150	GO:0051150	regulation of smooth muscle cell differentiation	2724-10-01	33/21529	0.00605961	0.0592669	0.0477362	10
GO:0150076	GO:0150076	neuroinflammatory response	2724-10-01	33/21529	0.00605961	0.0592669	0.0477362	10
GO:0030099	GO:0030099	myeloid cell differentiation	71/2724	419/21529	0.00609314	0.0594989	0.047923	71
GO:0001662	GO:0001662	behavioral fear response	14/2724	54/21529	0.00612818	0.059649	0.0480439	14
GO:0035272	GO:0035272	exocrine system development	14/2724	54/21529	0.00612818	0.059649	0.0480439	14
GO:0021700	GO:0021700	developmental maturation	58/2724	331/21529	0.00614457	0.0597126	0.0480952	58
GO:2000177	GO:2000177	regulation of neural precursor cell proliferation	25/2724	118/21529	0.00625914	0.0606706	0.0488668	25
GO:0071692	GO:0071692	protein localization to extracellular region	68/2724	399/21529	0.00626316	0.0606706	0.0488668	68
GO:0001959	GO:0001959	regulation of cytokine-mediated signaling pathway	24/2724	112/21529	0.00629935	0.0609239	0.0490708	24
GO:0045639	GO:0045639	positive regulation of myeloid cell differentiation	23/2724	106/21529	0.00631252	0.060954	0.049095	23
GO:0010611	GO:0010611	regulation of cardiac muscle hypertrophy	17/2724	71/21529	0.00641666	0.0616651	0.0496677	17
GO:1990868	GO:1990868	response to chemokine	17/2724	71/21529	0.00641666	0.0616651	0.0496677	17
GO:1990869	GO:1990869	cellular response to chemokine	17/2724	71/21529	0.00641666	0.0616651	0.0496677	17
GO:0050954	GO:0050954	sensory perception of mechanical stimulus	54/2724	305/21529	0.00647314	0.0619747	0.0499171	54
GO:0032635	GO:0032635	interleukin-6 production	33/2724	168/21529	0.00647542	0.0619747	0.0499171	33
GO:0006670	GO:0006670	sphingosine metabolic process	2724-07-01	19/21529	0.00648684	0.0619747	0.0499171	7
GO:0070663	GO:0070663	regulation of leukocyte proliferation	46/2724	252/21529	0.00648977	0.0619747	0.0499171	46
GO:0030308	GO:0030308	negative regulation of cell growth	38/2724	200/21529	0.00652517	0.0622148	0.0501105	38
GO:0050866	GO:0050866	negative regulation of cell activation	40/2724	213/21529	0.00657142	0.0625574	0.0503865	40
GO:0035148	GO:0035148	tube formation	35/2724	181/21529	0.00665083	0.0632141	0.0509154	35
GO:2000401	GO:2000401	regulation of lymphocyte migration	15/2724	60/21529	0.00666878	0.0632855	0.0509729	15
GO:0009952	GO:0009952	anterior/posterior pattern specification	43/2724	233/21529	0.00682276	0.0646457	0.0520685	43
GO:0032675	GO:0032675	regulation of interleukin-6 production	31/2724	156/21529	0.00685554	0.0647777	0.0521748	31
GO:0050805	GO:0050805	negative regulation of synaptic transmission	19/2724	83/21529	0.00686874	0.0647777	0.0521748	19
GO:0051899	GO:0051899	membrane depolarization	19/2724	83/21529	0.00686874	0.0647777	0.0521748	19
GO:0002088	GO:0002088	lens development in camera-type eye	20/2724	89/21529	0.00699877	0.0659015	0.0530799	20
GO:0086002	GO:0086002	cardiac muscle cell action potential involved in contraction	2724-12-01	44/21529	0.00703531	0.0661428	0.0532743	12
GO:0014812	GO:0014812	muscle cell migration	24/2724	113/21529	0.00706149	0.0662862	0.0533898	24
GO:1903555	GO:1903555	regulation of tumor necrosis factor superfamily cytokine production	33/2724	169/21529	0.00709338	0.0663109	0.0534097	33
GO:0014897	GO:0014897	striated muscle hypertrophy	23/2724	107/21529	0.00710106	0.0663109	0.0534097	23
GO:0030510	GO:0030510	regulation of BMP signaling pathway	22/2724	101/21529	0.00710786	0.0663109	0.0534097	22
GO:0110149	GO:0110149	regulation of biomineralization	22/2724	101/21529	0.00710786	0.0663109	0.0534097	22
GO:0070661	GO:0070661	leukocyte proliferation	60/2724	347/21529	0.00719597	0.0670297	0.0539887	60
GO:0002209	GO:0002209	behavioral defense response	14/2724	55/21529	0.00728403	0.0676422	0.054482	14
GO:0050775	GO:0050775	positive regulation of dendrite morphogenesis	14/2724	55/21529	0.00728403	0.0676422	0.054482	14
GO:0003181	GO:0003181	atrioventricular valve morphogenesis	2724-08-01	24/21529	0.00731952	0.0676609	0.0544971	8
GO:0035743	GO:0035743	CD4-positive, alpha-beta T cell cytokine production	2724-08-01	24/21529	0.00731952	0.0676609	0.0544971	8
GO:0036314	GO:0036314	response to sterol	2724-08-01	24/21529	0.00731952	0.0676609	0.0544971	8
GO:0003413	GO:0003413	chondrocyte differentiation involved in endochondral bone morphogenesis	2724-06-01	15/21529	0.00737234	0.067664	0.0544995	6
GO:0030007	GO:0030007	cellular potassium ion homeostasis	2724-06-01	15/21529	0.00737234	0.067664	0.0544995	6
GO:0046855	GO:0046855	inositol phosphate dephosphorylation	2724-06-01	15/21529	0.00737234	0.067664	0.0544995	6
GO:1905063	GO:1905063	regulation of vascular associated smooth muscle cell differentiation	2724-06-01	15/21529	0.00737234	0.067664	0.0544995	6
GO:0035850	GO:0035850	epithelial cell differentiation involved in kidney development	2724-11-01	39/21529	0.00739796	0.067664	0.0544995	11
GO:0050931	GO:0050931	pigment cell differentiation	2724-11-01	39/21529	0.00739796	0.067664	0.0544995	11
GO:2000403	GO:2000403	positive regulation of lymphocyte migration	2724-11-01	39/21529	0.00739796	0.067664	0.0544995	11
GO:0010508	GO:0010508	positive regulation of autophagy	27/2724	132/21529	0.00753768	0.068838	0.0554452	27
GO:2000406	GO:2000406	positive regulation of T cell migration	2724-10-01	34/21529	0.00762925	0.0688384	0.0554454	10
GO:0030318	GO:0030318	melanocyte differentiation	2724-09-01	29/21529	0.00764406	0.0688384	0.0554454	9
GO:0098698	GO:0098698	postsynaptic specialization assembly	2724-09-01	29/21529	0.00764406	0.0688384	0.0554454	9
GO:1900273	GO:1900273	positive regulation of long-term synaptic potentiation	2724-09-01	29/21529	0.00764406	0.0688384	0.0554454	9
GO:0071621	GO:0071621	granulocyte chemotaxis	26/2724	126/21529	0.0076778	0.0688384	0.0554454	26
GO:0003208	GO:0003208	cardiac ventricle morphogenesis	18/2724	78/21529	0.00767818	0.0688384	0.0554454	18
GO:0006809	GO:0006809	nitric oxide biosynthetic process	18/2724	78/21529	0.00767818	0.0688384	0.0554454	18
GO:0061180	GO:0061180	mammary gland epithelium development	18/2724	78/21529	0.00767818	0.0688384	0.0554454	18
GO:0030854	GO:0030854	positive regulation of granulocyte differentiation	2724-05-01	11/21529	0.00770799	0.0688384	0.0554454	5
GO:0060907	GO:0060907	positive regulation of macrophage cytokine production	2724-05-01	11/21529	0.00770799	0.0688384	0.0554454	5
GO:0086016	GO:0086016	AV node cell action potential	2724-05-01	11/21529	0.00770799	0.0688384	0.0554454	5
GO:0086027	GO:0086027	AV node cell to bundle of His cell signaling	2724-05-01	11/21529	0.00770799	0.0688384	0.0554454	5
GO:0097264	GO:0097264	self proteolysis	2724-05-01	11/21529	0.00770799	0.0688384	0.0554454	5
GO:2001204	GO:2001204	regulation of osteoclast development	2724-05-01	11/21529	0.00770799	0.0688384	0.0554454	5
GO:2001214	GO:2001214	positive regulation of vasculogenesis	2724-05-01	11/21529	0.00770799	0.0688384	0.0554454	5
GO:0006936	GO:0006936	muscle contraction	53/2724	301/21529	0.00773211	0.0689522	0.0555371	53
GO:0042060	GO:0042060	wound healing	61/2724	355/21529	0.00775091	0.0689949	0.0555715	61
GO:0046631	GO:0046631	alpha-beta T cell activation	33/2724	170/21529	0.00775966	0.0689949	0.0555715	33
GO:1903428	GO:1903428	positive regulation of reactive oxygen species biosynthetic process	15/2724	61/21529	0.00783204	0.0695366	0.0560078	15
GO:0061178	GO:0061178	regulation of insulin secretion involved in cellular response to glucose stimulus	19/2724	84/21529	0.00784852	0.069581	0.0560436	19
GO:1903131	GO:1903131	mononuclear cell differentiation	77/2724	465/21529	0.007875	0.0697138	0.0561506	77
GO:0002762	GO:0002762	negative regulation of myeloid leukocyte differentiation	13/2724	50/21529	0.00790688	0.0697924	0.0562138	13
GO:0045332	GO:0045332	phospholipid translocation	13/2724	50/21529	0.00790688	0.0697924	0.0562138	13
GO:0032944	GO:0032944	regulation of mononuclear cell proliferation	43/2724	235/21529	0.00793419	0.0699315	0.0563259	43
GO:0045665	GO:0045665	negative regulation of neuron differentiation	20/2724	90/21529	0.00795381	0.0700027	0.0563832	20
GO:0048661	GO:0048661	positive regulation of smooth muscle cell proliferation	23/2724	108/21529	0.00796853	0.0700307	0.0564058	23
GO:0070252	GO:0070252	actin-mediated cell contraction	21/2724	96/21529	0.00800348	0.0701345	0.0564894	21
GO:0070555	GO:0070555	response to interleukin-1	21/2724	96/21529	0.00800348	0.0701345	0.0564894	21
GO:0032943	GO:0032943	mononuclear cell proliferation	56/2724	322/21529	0.00815594	0.0713675	0.0574825	56
GO:0046661	GO:0046661	male sex differentiation	33/2724	171/21529	0.00847702	0.0740296	0.0596267	33
GO:0010464	GO:0010464	regulation of mesenchymal cell proliferation	2724-12-01	45/21529	0.00851249	0.0740296	0.0596267	12
GO:0031128	GO:0031128	developmental induction	2724-12-01	45/21529	0.00851249	0.0740296	0.0596267	12
GO:0003158	GO:0003158	endothelium development	26/2724	127/21529	0.00852121	0.0740296	0.0596267	26
GO:0032411	GO:0032411	positive regulation of transporter activity	26/2724	127/21529	0.00852121	0.0740296	0.0596267	26
GO:0001558	GO:0001558	regulation of cell growth	73/2724	439/21529	0.00858725	0.0742398	0.059796	73
GO:0001523	GO:0001523	retinoid metabolic process	14/2724	56/21529	0.00860662	0.0742398	0.059796	14
GO:0002548	GO:0002548	monocyte chemotaxis	14/2724	56/21529	0.00860662	0.0742398	0.059796	14
GO:0043647	GO:0043647	inositol phosphate metabolic process	14/2724	56/21529	0.00860662	0.0742398	0.059796	14
GO:0071622	GO:0071622	regulation of granulocyte chemotaxis	14/2724	56/21529	0.00860662	0.0742398	0.059796	14
GO:1903039	GO:1903039	positive regulation of leukocyte cell-cell adhesion	41/2724	223/21529	0.00862944	0.0743309	0.0598693	41
GO:0048875	GO:0048875	chemical homeostasis within a tissue	2724-07-01	20/21529	0.00890614	0.0764043	0.0615394	7
GO:0072087	GO:0072087	renal vesicle development	2724-07-01	20/21529	0.00890614	0.0764043	0.0615394	7
GO:0008344	GO:0008344	adult locomotory behavior	23/2724	109/21529	0.00892056	0.0764043	0.0615394	23
GO:0014896	GO:0014896	muscle hypertrophy	23/2724	109/21529	0.00892056	0.0764043	0.0615394	23
GO:0003300	GO:0003300	cardiac muscle hypertrophy	22/2724	103/21529	0.00899421	0.0769265	0.06196	22
GO:0001570	GO:0001570	vasculogenesis	21/2724	97/21529	0.00902729	0.0771007	0.0621003	21
GO:0060219	GO:0060219	camera-type eye photoreceptor cell differentiation	2724-11-01	40/21529	0.00906182	0.0772867	0.0622501	11
GO:0051146	GO:0051146	striated muscle cell differentiation	55/2724	317/21529	0.00909914	0.077496	0.0624187	55
GO:0031641	GO:0031641	regulation of myelination	15/2724	62/21529	0.0091513	0.0776469	0.0625402	15
GO:0050982	GO:0050982	detection of mechanical stimulus	15/2724	62/21529	0.0091513	0.0776469	0.0625402	15
GO:0006644	GO:0006644	phospholipid metabolic process	60/2724	351/21529	0.00915527	0.0776469	0.0625402	60
GO:0034332	GO:0034332	adherens junction organization	13/2724	51/21529	0.00941044	0.0796996	0.0641935	13
GO:0035025	GO:0035025	positive regulation of Rho protein signal transduction	2724-10-01	35/21529	0.00949443	0.0800696	0.0644916	10
GO:1901186	GO:1901186	positive regulation of ERBB signaling pathway	2724-10-01	35/21529	0.00949443	0.0800696	0.0644916	10
GO:1901214	GO:1901214	regulation of neuron death	64/2724	379/21529	0.00952679	0.0800696	0.0644916	64
GO:0045927	GO:0045927	positive regulation of growth	54/2724	311/21529	0.00953674	0.0800696	0.0644916	54
GO:0002763	GO:0002763	positive regulation of myeloid leukocyte differentiation	16/2724	68/21529	0.00955976	0.0800696	0.0644916	16
GO:0032722	GO:0032722	positive regulation of chemokine production	16/2724	68/21529	0.00955976	0.0800696	0.0644916	16
GO:0033209	GO:0033209	tumor necrosis factor-mediated signaling pathway	16/2724	68/21529	0.00955976	0.0800696	0.0644916	16
GO:0060425	GO:0060425	lung morphogenesis	16/2724	68/21529	0.00955976	0.0800696	0.0644916	16
GO:0003272	GO:0003272	endocardial cushion formation	2724-08-01	25/21529	0.00959126	0.0802226	0.0646148	8
GO:0046632	GO:0046632	alpha-beta T cell differentiation	25/2724	122/21529	0.009637	0.0804941	0.0648335	25
GO:0007612	GO:0007612	learning	34/2724	179/21529	0.00971399	0.0807239	0.0650185	34
GO:2001257	GO:2001257	regulation of cation channel activity	34/2724	179/21529	0.00971399	0.0807239	0.0650185	34
GO:0035162	GO:0035162	embryonic hemopoiesis	2724-09-01	30/21529	0.00971775	0.0807239	0.0650185	9
GO:0060317	GO:0060317	cardiac epithelial to mesenchymal transition	2724-09-01	30/21529	0.00971775	0.0807239	0.0650185	9
GO:0050708	GO:0050708	regulation of protein secretion	52/2724	298/21529	0.00983243	0.0815648	0.0656959	52
GO:0014743	GO:0014743	regulation of muscle hypertrophy	17/2724	74/21529	0.00985057	0.0816037	0.0657271	17
GO:0006639	GO:0006639	acylglycerol metabolic process	28/2724	141/21529	0.00990488	0.0818299	0.0659094	28
GO:0051224	GO:0051224	negative regulation of protein transport	28/2724	141/21529	0.00990488	0.0818299	0.0659094	28
GO:0019229	GO:0019229	regulation of vasoconstriction	18/2724	80/21529	0.0100409	0.0828412	0.0667239	18
GO:0045620	GO:0045620	negative regulation of lymphocyte differentiation	14/2724	57/21529	0.0101117	0.0833115	0.0671028	14
GO:0055013	GO:0055013	cardiac muscle cell development	21/2724	98/21529	0.0101544	0.0835352	0.0672829	21
GO:0042490	GO:0042490	mechanoreceptor differentiation	20/2724	92/21529	0.0101802	0.0835352	0.0672829	20
GO:0043506	GO:0043506	regulation of JUN kinase activity	20/2724	92/21529	0.0101802	0.0835352	0.0672829	20
GO:0031952	GO:0031952	regulation of protein autophosphorylation	2724-12-01	46/21529	0.0102208	0.0836423	0.0673691	12
GO:2000404	GO:2000404	regulation of T cell migration	2724-12-01	46/21529	0.0102208	0.0836423	0.0673691	12
GO:0060070	GO:0060070	canonical Wnt signaling pathway	51/2724	292/21529	0.0103029	0.0842009	0.0678191	51
GO:0061387	GO:0061387	regulation of extent of cell growth	26/2724	129/21529	0.0104357	0.0851709	0.0686004	26
GO:0031650	GO:0031650	regulation of heat generation	2724-06-01	16/21529	0.0105502	0.0853966	0.0687822	6
GO:0042159	GO:0042159	lipoprotein catabolic process	2724-06-01	16/21529	0.0105502	0.0853966	0.0687822	6
GO:0051151	GO:0051151	negative regulation of smooth muscle cell differentiation	2724-06-01	16/21529	0.0105502	0.0853966	0.0687822	6
GO:0055057	GO:0055057	neuroblast division	2724-06-01	16/21529	0.0105502	0.0853966	0.0687822	6
GO:0106070	GO:0106070	regulation of adenylate cyclase-activating G protein-coupled receptor signaling pathway	2724-06-01	16/21529	0.0105502	0.0853966	0.0687822	6
GO:1905939	GO:1905939	regulation of gonad development	2724-06-01	16/21529	0.0105502	0.0853966	0.0687822	6
GO:0007204	GO:0007204	positive regulation of cytosolic calcium ion concentration	57/2724	333/21529	0.0105619	0.0853966	0.0687822	57
GO:0006721	GO:0006721	terpenoid metabolic process	15/2724	63/21529	0.0106403	0.0858016	0.0691084	15
GO:0060999	GO:0060999	positive regulation of dendritic spine development	15/2724	63/21529	0.0106403	0.0858016	0.0691084	15
GO:0048706	GO:0048706	embryonic skeletal system development	28/2724	142/21529	0.0108874	0.0876776	0.0706194	28
GO:0002369	GO:0002369	T cell cytokine production	2724-11-01	41/21529	0.0110002	0.088047	0.0709169	11
GO:1990138	GO:1990138	neuron projection extension	37/2724	200/21529	0.0110006	0.088047	0.0709169	37
GO:0034394	GO:0034394	protein localization to cell surface	16/2724	69/21529	0.0110204	0.088047	0.0709169	16
GO:0045600	GO:0045600	positive regulation of fat cell differentiation	16/2724	69/21529	0.0110204	0.088047	0.0709169	16
GO:0048146	GO:0048146	positive regulation of fibroblast proliferation	16/2724	69/21529	0.0110204	0.088047	0.0709169	16
GO:0050771	GO:0050771	negative regulation of axonogenesis	16/2724	69/21529	0.0110204	0.088047	0.0709169	16
GO:0032963	GO:0032963	collagen metabolic process	23/2724	111/21529	0.0111016	0.0883284	0.0711436	23
GO:0051209	GO:0051209	release of sequestered calcium ion into cytosol	23/2724	111/21529	0.0111016	0.0883284	0.0711436	23
GO:0030166	GO:0030166	proteoglycan biosynthetic process	13/2724	52/21529	0.0111284	0.0883284	0.0711436	13
GO:0034204	GO:0034204	lipid translocation	13/2724	52/21529	0.0111284	0.0883284	0.0711436	13
GO:0043268	GO:0043268	positive regulation of potassium ion transport	13/2724	52/21529	0.0111284	0.0883284	0.0711436	13
GO:0046849	GO:0046849	bone remodeling	22/2724	105/21529	0.0112669	0.0892529	0.0718882	22
GO:0048663	GO:0048663	neuron fate commitment	17/2724	75/21529	0.0112744	0.0892529	0.0718882	17
GO:0014909	GO:0014909	smooth muscle cell migration	21/2724	99/21529	0.0113918	0.089948	0.072448	21
GO:0090630	GO:0090630	activation of GTPase activity	21/2724	99/21529	0.0113918	0.089948	0.072448	21
GO:0032410	GO:0032410	negative regulation of transporter activity	18/2724	81/21529	0.0114222	0.0900706	0.0725468	18
GO:0045445	GO:0045445	myoblast differentiation	20/2724	93/21529	0.011467	0.0903061	0.0727365	20
GO:1903959	GO:1903959	regulation of anion transmembrane transport	26/2724	130/21529	0.0115161	0.0905757	0.0729536	26
GO:0046434	GO:0046434	organophosphate catabolic process	29/2724	149/21529	0.0115714	0.0908928	0.073209	29
GO:0097106	GO:0097106	postsynaptic density organization	2724-10-01	36/21529	0.0116882	0.0913628	0.0735876	10
GO:0016101	GO:0016101	diterpenoid metabolic process	14/2724	58/21529	0.0118154	0.0913628	0.0735876	14
GO:0032754	GO:0032754	positive regulation of interleukin-5 production	2724-05-01	12/21529	0.0118521	0.0913628	0.0735876	5
GO:0046462	GO:0046462	monoacylglycerol metabolic process	2724-05-01	12/21529	0.0118521	0.0913628	0.0735876	5
GO:0051132	GO:0051132	NK T cell activation	2724-05-01	12/21529	0.0118521	0.0913628	0.0735876	5
GO:0060368	GO:0060368	regulation of Fc receptor mediated stimulatory signaling pathway	2724-05-01	12/21529	0.0118521	0.0913628	0.0735876	5
GO:0060767	GO:0060767	epithelial cell proliferation involved in prostate gland development	2724-05-01	12/21529	0.0118521	0.0913628	0.0735876	5
GO:0090209	GO:0090209	negative regulation of triglyceride metabolic process	2724-05-01	12/21529	0.0118521	0.0913628	0.0735876	5
GO:0090520	GO:0090520	sphingolipid mediated signaling pathway	2724-05-01	12/21529	0.0118521	0.0913628	0.0735876	5
GO:1900272	GO:1900272	negative regulation of long-term synaptic potentiation	2724-05-01	12/21529	0.0118521	0.0913628	0.0735876	5
GO:1902548	GO:1902548	negative regulation of cellular response to vascular endothelial growth factor stimulus	2724-05-01	12/21529	0.0118521	0.0913628	0.0735876	5
GO:2000343	GO:2000343	positive regulation of chemokine (C-X-C motif) ligand 2 production	2724-05-01	12/21529	0.0118521	0.0913628	0.0735876	5
GO:0009100	GO:0009100	glycoprotein metabolic process	57/2724	335/21529	0.0118839	0.0913628	0.0735876	57
GO:2001234	GO:2001234	negative regulation of apoptotic signaling pathway	42/2724	234/21529	0.0119128	0.0913628	0.0735876	42
GO:0010818	GO:0010818	T cell chemotaxis	2724-07-01	21/21529	0.0119257	0.0913628	0.0735876	7
GO:0046519	GO:0046519	sphingoid metabolic process	2724-07-01	21/21529	0.0119257	0.0913628	0.0735876	7
GO:0050966	GO:0050966	detection of mechanical stimulus involved in sensory perception of pain	2724-07-01	21/21529	0.0119257	0.0913628	0.0735876	7
GO:0090026	GO:0090026	positive regulation of monocyte chemotaxis	2724-07-01	21/21529	0.0119257	0.0913628	0.0735876	7
GO:2001224	GO:2001224	positive regulation of neuron migration	2724-07-01	21/21529	0.0119257	0.0913628	0.0735876	7
GO:0031669	GO:0031669	cellular response to nutrient levels	35/2724	188/21529	0.0119378	0.0913628	0.0735876	35
GO:0006638	GO:0006638	neutral lipid metabolic process	28/2724	143/21529	0.0119477	0.0913628	0.0735876	28
GO:0051222	GO:0051222	positive regulation of protein transport	53/2724	308/21529	0.0120347	0.0919124	0.0740302	53
GO:0045666	GO:0045666	positive regulation of neuron differentiation	24/2724	118/21529	0.0120895	0.0922145	0.0742736	24
GO:0071559	GO:0071559	response to transforming growth factor beta	40/2724	221/21529	0.012121	0.0923392	0.074374	40
GO:0021772	GO:0021772	olfactory bulb development	2724-12-01	47/21529	0.0121826	0.0923882	0.0744135	12
GO:1990573	GO:1990573	potassium ion import across plasma membrane	2724-12-01	47/21529	0.0121826	0.0923882	0.0744135	12
GO:0060306	GO:0060306	regulation of membrane repolarization	2724-09-01	31/21529	0.0121884	0.0923882	0.0744135	9
GO:1901889	GO:1901889	negative regulation of cell junction assembly	2724-09-01	31/21529	0.0121884	0.0923882	0.0744135	9
GO:0031032	GO:0031032	actomyosin structure organization	38/2724	208/21529	0.0122843	0.0926707	0.074641	38
GO:0060119	GO:0060119	inner ear receptor cell development	15/2724	64/21529	0.0123131	0.0926707	0.074641	15
GO:0015748	GO:0015748	organophosphate ester transport	23/2724	112/21529	0.0123426	0.0926707	0.074641	23
GO:0038127	GO:0038127	ERBB signaling pathway	23/2724	112/21529	0.0123426	0.0926707	0.074641	23
GO:0051283	GO:0051283	negative regulation of sequestering of calcium ion	23/2724	112/21529	0.0123426	0.0926707	0.074641	23
GO:0030325	GO:0030325	adrenal gland development	2724-08-01	26/21529	0.0123479	0.0926707	0.074641	8
GO:0050927	GO:0050927	positive regulation of positive chemotaxis	2724-08-01	26/21529	0.0123479	0.0926707	0.074641	8
GO:0086019	GO:0086019	cell-cell signaling involved in cardiac conduction	2724-08-01	26/21529	0.0123479	0.0926707	0.074641	8
GO:0071772	GO:0071772	response to BMP	34/2724	182/21529	0.0124284	0.0930444	0.074942	34
GO:0071773	GO:0071773	cellular response to BMP stimulus	34/2724	182/21529	0.0124284	0.0930444	0.074942	34
GO:0051258	GO:0051258	protein polymerization	51/2724	295/21529	0.0124477	0.0930735	0.0749655	51
GO:0009306	GO:0009306	protein secretion	65/2724	391/21529	0.0126198	0.0942445	0.0759086	65
GO:0021536	GO:0021536	diencephalon development	16/2724	70/21529	0.0126512	0.0943549	0.0759976	16
GO:0042098	GO:0042098	T cell proliferation	39/2724	215/21529	0.0126657	0.0943549	0.0759976	39
GO:0002456	GO:0002456	T cell mediated immunity	26/2724	131/21529	0.0126852	0.094384	0.076021	26
GO:0043507	GO:0043507	positive regulation of JUN kinase activity	17/2724	76/21529	0.0128559	0.095537	0.0769497	17
GO:0046209	GO:0046209	nitric oxide metabolic process	18/2724	82/21529	0.0129498	0.0961172	0.077417	18
GO:0061383	GO:0061383	trabecula morphogenesis	13/2724	53/21529	0.0130799	0.0969642	0.0780992	13
GO:0007178	GO:0007178	transmembrane receptor protein serine/threonine kinase signaling pathway	63/2724	378/21529	0.013175	0.0975495	0.0785706	63
GO:0072593	GO:0072593	reactive oxygen species metabolic process	51/2724	296/21529	0.0132396	0.0977937	0.0787673	51
GO:0040018	GO:0040018	positive regulation of multicellular organism growth	2724-11-01	42/21529	0.0132402	0.0977937	0.0787673	11
GO:0035592	GO:0035592	establishment of protein localization to extracellular region	65/2724	392/21529	0.0133085	0.0981782	0.079077	65
GO:0032414	GO:0032414	positive regulation of ion transmembrane transporter activity	24/2724	119/21529	0.0133767	0.0985614	0.0793857	24
GO:0045017	GO:0045017	glycerolipid biosynthetic process	32/2724	170/21529	0.0134514	0.0988718	0.0796356	32
GO:0071356	GO:0071356	cellular response to tumor necrosis factor	32/2724	170/21529	0.0134514	0.0988718	0.0796356	32
GO:0030098	GO:0030098	lymphocyte differentiation	69/2724	420/21529	0.0134983	0.0990964	0.0798165	69
GO:0071375	GO:0071375	cellular response to peptide hormone stimulus	45/2724	256/21529	0.0136383	0.100003	0.0805467	45
GO:0032663	GO:0032663	regulation of interleukin-2 production	14/2724	59/21529	0.013734	0.100462	0.0809167	14
GO:0042596	GO:0042596	fear response	14/2724	59/21529	0.013734	0.100462	0.0809167	14
GO:0002237	GO:0002237	response to molecule of bacterial origin	62/2724	372/21529	0.0138287	0.101033	0.081376	62
GO:0002702	GO:0002702	positive regulation of production of molecular mediator of immune response	22/2724	107/21529	0.0139786	0.101816	0.0820069	22
GO:0051961	GO:0051961	negative regulation of nervous system development	31/2724	164/21529	0.0139823	0.101816	0.0820069	31
GO:0062197	GO:0062197	cellular response to chemical stress	56/2724	331/21529	0.0140009	0.101816	0.0820069	56
GO:0043409	GO:0043409	negative regulation of MAPK cascade	33/2724	177/21529	0.0140198	0.101816	0.0820069	33
GO:0048659	GO:0048659	smooth muscle cell proliferation	33/2724	177/21529	0.0140198	0.101816	0.0820069	33
GO:0006650	GO:0006650	glycerophospholipid metabolic process	47/2724	270/21529	0.0141323	0.10251	0.0825659	47
GO:0071677	GO:0071677	positive regulation of mononuclear cell migration	15/2724	65/21529	0.0141841	0.102763	0.0827697	15
GO:0035264	GO:0035264	multicellular organism growth	38/2724	210/21529	0.0142396	0.102827	0.0828217	38
GO:0009954	GO:0009954	proximal/distal pattern formation	2724-10-01	37/21529	0.0142439	0.102827	0.0828217	10
GO:0030574	GO:0030574	collagen catabolic process	2724-10-01	37/21529	0.0142439	0.102827	0.0828217	10
GO:0106106	GO:0106106	cold-induced thermogenesis	28/2724	145/21529	0.0143186	0.103121	0.0830584	28
GO:0120161	GO:0120161	regulation of cold-induced thermogenesis	28/2724	145/21529	0.0143186	0.103121	0.0830584	28
GO:0001961	GO:0001961	positive regulation of cytokine-mediated signaling pathway	2724-12-01	48/21529	0.0144204	0.103163	0.0830917	12
GO:0030517	GO:0030517	negative regulation of axon extension	2724-12-01	48/21529	0.0144204	0.103163	0.0830917	12
GO:0048010	GO:0048010	vascular endothelial growth factor receptor signaling pathway	2724-12-01	48/21529	0.0144204	0.103163	0.0830917	12
GO:0030032	GO:0030032	lamellipodium assembly	16/2724	71/21529	0.0144649	0.103163	0.0830917	16
GO:0001967	GO:0001967	suckling behavior	2724-06-01	17/21529	0.0145886	0.103163	0.0830917	6
GO:0002827	GO:0002827	positive regulation of T-helper 1 type immune response	2724-06-01	17/21529	0.0145886	0.103163	0.0830917	6
GO:0034349	GO:0034349	glial cell apoptotic process	2724-06-01	17/21529	0.0145886	0.103163	0.0830917	6
GO:0035330	GO:0035330	regulation of hippo signaling	2724-06-01	17/21529	0.0145886	0.103163	0.0830917	6
GO:0042415	GO:0042415	norepinephrine metabolic process	2724-06-01	17/21529	0.0145886	0.103163	0.0830917	6
GO:0071545	GO:0071545	inositol phosphate catabolic process	2724-06-01	17/21529	0.0145886	0.103163	0.0830917	6
GO:0072010	GO:0072010	glomerular epithelium development	2724-06-01	17/21529	0.0145886	0.103163	0.0830917	6
GO:0097152	GO:0097152	mesenchymal cell apoptotic process	2724-06-01	17/21529	0.0145886	0.103163	0.0830917	6
GO:1900452	GO:1900452	regulation of long-term synaptic depression	2724-06-01	17/21529	0.0145886	0.103163	0.0830917	6
GO:2000047	GO:2000047	regulation of cell-cell adhesion mediated by cadherin	2724-06-01	17/21529	0.0145886	0.103163	0.0830917	6
GO:0030902	GO:0030902	hindbrain development	32/2724	171/21529	0.0145966	0.103163	0.0830917	32
GO:0048660	GO:0048660	regulation of smooth muscle cell proliferation	32/2724	171/21529	0.0145966	0.103163	0.0830917	32
GO:0071560	GO:0071560	cellular response to transforming growth factor beta stimulus	39/2724	217/21529	0.0146346	0.103311	0.083211	39
GO:0048675	GO:0048675	axon extension	27/2724	139/21529	0.0148143	0.104458	0.0841353	27
GO:0032869	GO:0032869	cellular response to insulin stimulus	37/2724	204/21529	0.0148837	0.104825	0.0844308	37
GO:0040036	GO:0040036	regulation of fibroblast growth factor receptor signaling pathway	2724-09-01	32/21529	0.0150979	0.106088	0.0854475	9
GO:0048384	GO:0048384	retinoic acid receptor signaling pathway	2724-09-01	32/21529	0.0150979	0.106088	0.0854475	9
GO:0051282	GO:0051282	regulation of sequestering of calcium ion	23/2724	114/21529	0.0151567	0.106289	0.0856098	23
GO:1902107	GO:1902107	positive regulation of leukocyte differentiation	33/2724	178/21529	0.0151791	0.106289	0.0856098	33
GO:1903708	GO:1903708	positive regulation of hemopoiesis	33/2724	178/21529	0.0151791	0.106289	0.0856098	33
GO:0034113	GO:0034113	heterotypic cell-cell adhesion	13/2724	54/21529	0.0152842	0.106655	0.0859045	13
GO:0046834	GO:0046834	lipid phosphorylation	13/2724	54/21529	0.0152842	0.106655	0.0859045	13
GO:0051955	GO:0051955	regulation of amino acid transport	13/2724	54/21529	0.0152842	0.106655	0.0859045	13
GO:0046651	GO:0046651	lymphocyte proliferation	54/2724	319/21529	0.0154245	0.107511	0.0865939	54
GO:0030004	GO:0030004	cellular monovalent inorganic cation homeostasis	22/2724	108/21529	0.015516	0.107555	0.0866298	22
GO:0015012	GO:0015012	heparan sulfate proteoglycan biosynthetic process	2724-07-01	22/21529	0.0156191	0.107555	0.0866298	7
GO:0043011	GO:0043011	myeloid dendritic cell differentiation	2724-07-01	22/21529	0.0156191	0.107555	0.0866298	7
GO:0051770	GO:0051770	positive regulation of nitric-oxide synthase biosynthetic process	2724-07-01	22/21529	0.0156191	0.107555	0.0866298	7
GO:1903975	GO:1903975	regulation of glial cell migration	2724-07-01	22/21529	0.0156191	0.107555	0.0866298	7
GO:0010742	GO:0010742	macrophage derived foam cell differentiation	2724-08-01	27/21529	0.0156438	0.107555	0.0866298	8
GO:0016048	GO:0016048	detection of temperature stimulus	2724-08-01	27/21529	0.0156438	0.107555	0.0866298	8
GO:0038083	GO:0038083	peptidyl-tyrosine autophosphorylation	2724-08-01	27/21529	0.0156438	0.107555	0.0866298	8
GO:0051767	GO:0051767	nitric-oxide synthase biosynthetic process	2724-08-01	27/21529	0.0156438	0.107555	0.0866298	8
GO:0051769	GO:0051769	regulation of nitric-oxide synthase biosynthetic process	2724-08-01	27/21529	0.0156438	0.107555	0.0866298	8
GO:1901018	GO:1901018	positive regulation of potassium ion transmembrane transporter activity	2724-08-01	27/21529	0.0156438	0.107555	0.0866298	8
GO:1901380	GO:1901380	negative regulation of potassium ion transmembrane transport	2724-08-01	27/21529	0.0156438	0.107555	0.0866298	8
GO:0030534	GO:0030534	adult behavior	34/2724	185/21529	0.0157305	0.108029	0.0870116	34
GO:0032620	GO:0032620	interleukin-17 production	2724-11-01	43/21529	0.015809	0.108269	0.0872048	11
GO:0055023	GO:0055023	positive regulation of cardiac muscle tissue growth	2724-11-01	43/21529	0.015809	0.108269	0.0872048	11
GO:0051494	GO:0051494	negative regulation of cytoskeleton organization	32/2724	172/21529	0.015819	0.108269	0.0872048	32
GO:0001704	GO:0001704	formation of primary germ layer	21/2724	102/21529	0.0158402	0.108292	0.087223	21
GO:0055001	GO:0055001	muscle cell development	37/2724	205/21529	0.0160104	0.109332	0.088061	37
GO:0045638	GO:0045638	negative regulation of myeloid cell differentiation	20/2724	96/21529	0.0161186	0.109948	0.0885565	20
GO:0097553	GO:0097553	calcium ion transmembrane import into cytosol	27/2724	140/21529	0.0162046	0.11041	0.0889287	27
GO:0042493	GO:0042493	response to drug	44/2724	252/21529	0.0162918	0.110879	0.0893069	44
GO:0014910	GO:0014910	regulation of smooth muscle cell migration	19/2724	90/21529	0.0163385	0.110948	0.0893626	19
GO:0032890	GO:0032890	regulation of organic acid transport	19/2724	90/21529	0.0163385	0.110948	0.0893626	19
GO:0002274	GO:0002274	myeloid leukocyte activation	41/2724	232/21529	0.0164395	0.111029	0.0894279	41
GO:0050670	GO:0050670	regulation of lymphocyte proliferation	41/2724	232/21529	0.0164395	0.111029	0.0894279	41
GO:0022604	GO:0022604	regulation of cell morphogenesis	55/2724	327/21529	0.0164663	0.111029	0.0894279	55
GO:0048562	GO:0048562	embryonic organ morphogenesis	55/2724	327/21529	0.0164663	0.111029	0.0894279	55
GO:0051149	GO:0051149	positive regulation of muscle cell differentiation	16/2724	72/21529	0.0164743	0.111029	0.0894279	16
GO:0061045	GO:0061045	negative regulation of wound healing	16/2724	72/21529	0.0164743	0.111029	0.0894279	16
GO:0006941	GO:0006941	striated muscle contraction	31/2724	166/21529	0.0164786	0.111029	0.0894279	31
GO:0010927	GO:0010927	cellular component assembly involved in morphogenesis	23/2724	115/21529	0.0167426	0.112519	0.0906274	23
GO:0060078	GO:0060078	regulation of postsynaptic membrane potential	23/2724	115/21529	0.0167426	0.112519	0.0906274	23
GO:0031334	GO:0031334	positive regulation of protein-containing complex assembly	42/2724	239/21529	0.0167719	0.112519	0.0906274	42
GO:0009791	GO:0009791	post-embryonic development	26/2724	134/21529	0.0167739	0.112519	0.0906274	26
GO:0048511	GO:0048511	rhythmic process	51/2724	300/21529	0.0168329	0.112691	0.0907659	51
GO:0002820	GO:0002820	negative regulation of adaptive immune response	2724-12-01	49/21529	0.0169571	0.112691	0.0907659	12
GO:0051480	GO:0051480	regulation of cytosolic calcium ion concentration	62/2724	376/21529	0.0170972	0.112691	0.0907659	62
GO:0050768	GO:0050768	negative regulation of neurogenesis	30/2724	160/21529	0.0171573	0.112691	0.0907659	30
GO:1990845	GO:1990845	adaptive thermogenesis	30/2724	160/21529	0.0171573	0.112691	0.0907659	30
GO:0048144	GO:0048144	fibroblast proliferation	22/2724	109/21529	0.0171839	0.112691	0.0907659	22
GO:0001953	GO:0001953	negative regulation of cell-matrix adhesion	2724-10-01	38/21529	0.0171946	0.112691	0.0907659	10
GO:0010543	GO:0010543	regulation of platelet activation	2724-10-01	38/21529	0.0171946	0.112691	0.0907659	10
GO:0001865	GO:0001865	NK T cell differentiation	2724-05-01	13/21529	0.0172827	0.112691	0.0907659	5
GO:0003174	GO:0003174	mitral valve development	2724-05-01	13/21529	0.0172827	0.112691	0.0907659	5
GO:0009263	GO:0009263	deoxyribonucleotide biosynthetic process	2724-05-01	13/21529	0.0172827	0.112691	0.0907659	5
GO:0010988	GO:0010988	regulation of low-density lipoprotein particle clearance	2724-05-01	13/21529	0.0172827	0.112691	0.0907659	5
GO:0021527	GO:0021527	spinal cord association neuron differentiation	2724-05-01	13/21529	0.0172827	0.112691	0.0907659	5
GO:0031652	GO:0031652	positive regulation of heat generation	2724-05-01	13/21529	0.0172827	0.112691	0.0907659	5
GO:0034350	GO:0034350	regulation of glial cell apoptotic process	2724-05-01	13/21529	0.0172827	0.112691	0.0907659	5
GO:0038094	GO:0038094	Fc-gamma receptor signaling pathway	2724-05-01	13/21529	0.0172827	0.112691	0.0907659	5
GO:0045161	GO:0045161	neuronal ion channel clustering	2724-05-01	13/21529	0.0172827	0.112691	0.0907659	5
GO:0048070	GO:0048070	regulation of developmental pigmentation	2724-05-01	13/21529	0.0172827	0.112691	0.0907659	5
GO:0061052	GO:0061052	negative regulation of cell growth involved in cardiac muscle cell development	2724-05-01	13/21529	0.0172827	0.112691	0.0907659	5
GO:0070831	GO:0070831	basement membrane assembly	2724-05-01	13/21529	0.0172827	0.112691	0.0907659	5
GO:0086067	GO:0086067	AV node cell to bundle of His cell communication	2724-05-01	13/21529	0.0172827	0.112691	0.0907659	5
GO:0099532	GO:0099532	synaptic vesicle endosomal processing	2724-05-01	13/21529	0.0172827	0.112691	0.0907659	5
GO:1901841	GO:1901841	regulation of high voltage-gated calcium channel activity	2724-05-01	13/21529	0.0172827	0.112691	0.0907659	5
GO:1903025	GO:1903025	regulation of RNA polymerase II regulatory region sequence-specific DNA binding	2724-05-01	13/21529	0.0172827	0.112691	0.0907659	5
GO:2000650	GO:2000650	negative regulation of sodium ion transmembrane transporter activity	2724-05-01	13/21529	0.0172827	0.112691	0.0907659	5
GO:2000833	GO:2000833	positive regulation of steroid hormone secretion	2724-05-01	13/21529	0.0172827	0.112691	0.0907659	5
GO:0007173	GO:0007173	epidermal growth factor receptor signaling pathway	21/2724	103/21529	0.0175934	0.114593	0.0922986	21
GO:0044839	GO:0044839	cell cycle G2/M phase transition	27/2724	141/21529	0.0176966	0.115142	0.0927403	27
GO:0002042	GO:0002042	cell migration involved in sprouting angiogenesis	13/2724	55/21529	0.0177604	0.115186	0.0927759	13
GO:0043949	GO:0043949	regulation of cAMP-mediated signaling	13/2724	55/21529	0.0177604	0.115186	0.0927759	13
GO:1900271	GO:1900271	regulation of long-term synaptic potentiation	13/2724	55/21529	0.0177604	0.115186	0.0927759	13
GO:0010639	GO:0010639	negative regulation of organelle organization	59/2724	356/21529	0.0178121	0.115398	0.0929467	59
GO:0007613	GO:0007613	memory	29/2724	154/21529	0.017854	0.115546	0.0930657	29
GO:0051101	GO:0051101	regulation of DNA binding	24/2724	122/21529	0.0179049	0.115752	0.0932318	24
GO:0034599	GO:0034599	cellular response to oxidative stress	47/2724	274/21529	0.0181334	0.117104	0.0943207	47
GO:0002790	GO:0002790	peptide secretion	71/2724	440/21529	0.0181661	0.117191	0.0943906	71
GO:0010769	GO:0010769	regulation of cell morphogenesis involved in differentiation	23/2724	116/21529	0.0184563	0.117915	0.0949736	23
GO:0051208	GO:0051208	sequestering of calcium ion	23/2724	116/21529	0.0184563	0.117915	0.0949736	23
GO:0008217	GO:0008217	regulation of blood pressure	37/2724	207/21529	0.01847	0.117915	0.0949736	37
GO:0002335	GO:0002335	mature B cell differentiation	2724-09-01	33/21529	0.0184872	0.117915	0.0949736	9
GO:0018345	GO:0018345	protein palmitoylation	2724-09-01	33/21529	0.0184872	0.117915	0.0949736	9
GO:0048566	GO:0048566	embryonic digestive tract development	2724-09-01	33/21529	0.0184872	0.117915	0.0949736	9
GO:0060487	GO:0060487	lung epithelial cell differentiation	2724-09-01	33/21529	0.0184872	0.117915	0.0949736	9
GO:0060706	GO:0060706	cell differentiation involved in embryonic placenta development	2724-09-01	33/21529	0.0184872	0.117915	0.0949736	9
GO:0001890	GO:0001890	placenta development	32/2724	174/21529	0.0185099	0.117915	0.0949736	32
GO:0010389	GO:0010389	regulation of G2/M transition of mitotic cell cycle	18/2724	85/21529	0.0185117	0.117915	0.0949736	18
GO:0060113	GO:0060113	inner ear receptor cell differentiation	18/2724	85/21529	0.0185117	0.117915	0.0949736	18
GO:2001057	GO:2001057	reactive nitrogen species metabolic process	18/2724	85/21529	0.0185117	0.117915	0.0949736	18
GO:0046660	GO:0046660	female sex differentiation	28/2724	148/21529	0.0185673	0.118145	0.0951589	28
GO:0002823	GO:0002823	negative regulation of adaptive immune response based on somatic recombination of immune receptors built from immunoglobulin superfamily domains	2724-11-01	44/21529	0.0187336	0.118953	0.0958102	11
GO:0045197	GO:0045197	establishment or maintenance of epithelial cell apical/basal polarity	2724-11-01	44/21529	0.0187336	0.118953	0.0958102	11
GO:0022408	GO:0022408	negative regulation of cell-cell adhesion	35/2724	194/21529	0.0188359	0.119478	0.0962325	35
GO:0070997	GO:0070997	neuron death	68/2724	420/21529	0.0190772	0.120882	0.0973636	68
GO:0008202	GO:0008202	steroid metabolic process	53/2724	316/21529	0.019203	0.121552	0.0979037	53
GO:0032469	GO:0032469	endoplasmic reticulum calcium ion homeostasis	2724-08-01	28/21529	0.0195311	0.122828	0.0989308	8
GO:0060037	GO:0060037	pharyngeal system development	2724-08-01	28/21529	0.0195311	0.122828	0.0989308	8
GO:0060445	GO:0060445	branching involved in salivary gland morphogenesis	2724-08-01	28/21529	0.0195311	0.122828	0.0989308	8
GO:0140058	GO:0140058	neuron projection arborization	2724-08-01	28/21529	0.0195311	0.122828	0.0989308	8
GO:0002791	GO:0002791	regulation of peptide secretion	56/2724	337/21529	0.0195495	0.122828	0.0989308	56
GO:0002076	GO:0002076	osteoblast development	2724-06-01	18/21529	0.0195868	0.122828	0.0989308	6
GO:0032740	GO:0032740	positive regulation of interleukin-17 production	2724-06-01	18/21529	0.0195868	0.122828	0.0989308	6
GO:0036315	GO:0036315	cellular response to sterol	2724-06-01	18/21529	0.0195868	0.122828	0.0989308	6
GO:0038093	GO:0038093	Fc receptor signaling pathway	2724-06-01	18/21529	0.0195868	0.122828	0.0989308	6
GO:0030041	GO:0030041	actin filament polymerization	34/2724	188/21529	0.0197044	0.123437	0.0994219	34
GO:0019216	GO:0019216	regulation of lipid metabolic process	59/2724	358/21529	0.0197913	0.123747	0.0996711	59
GO:0021988	GO:0021988	olfactory lobe development	2724-12-01	50/21529	0.019815	0.123747	0.0996711	12
GO:0061005	GO:0061005	cell differentiation involved in kidney development	2724-12-01	50/21529	0.019815	0.123747	0.0996711	12
GO:0043502	GO:0043502	regulation of muscle adaptation	20/2724	98/21529	0.0199621	0.124537	0.100308	20
GO:0051896	GO:0051896	regulation of protein kinase B signaling	32/2724	175/21529	0.0199855	0.124555	0.100322	32
GO:0003283	GO:0003283	atrial septum development	2724-07-01	23/21529	0.0200559	0.124865	0.100572	7
GO:0035296	GO:0035296	regulation of tube diameter	30/2724	162/21529	0.0201565	0.125235	0.100869	30
GO:0097746	GO:0097746	blood vessel diameter maintenance	30/2724	162/21529	0.0201565	0.125235	0.100869	30
GO:0018958	GO:0018958	phenol-containing compound metabolic process	23/2724	117/21529	0.0203042	0.126023	0.101505	23
GO:0048644	GO:0048644	muscle organ morphogenesis	19/2724	92/21529	0.0203781	0.126352	0.10177	19
GO:0030514	GO:0030514	negative regulation of BMP signaling pathway	13/2724	56/21529	0.0205278	0.127151	0.102413	13
GO:2000008	GO:2000008	regulation of protein localization to cell surface	2724-10-01	39/21529	0.0205727	0.127299	0.102532	10
GO:0007631	GO:0007631	feeding behavior	25/2724	130/21529	0.0207849	0.128481	0.103484	25
GO:0032231	GO:0032231	regulation of actin filament bundle assembly	22/2724	111/21529	0.0209388	0.128802	0.103742	22
GO:0010171	GO:0010171	body morphogenesis	14/2724	62/21529	0.0209463	0.128802	0.103742	14
GO:0032613	GO:0032613	interleukin-10 production	14/2724	62/21529	0.0209463	0.128802	0.103742	14
GO:0032615	GO:0032615	interleukin-12 production	14/2724	62/21529	0.0209463	0.128802	0.103742	14
GO:0060350	GO:0060350	endochondral bone morphogenesis	14/2724	62/21529	0.0209463	0.128802	0.103742	14
GO:1902903	GO:1902903	regulation of supramolecular fiber organization	62/2724	380/21529	0.0209714	0.128802	0.103742	62
GO:0071347	GO:0071347	cellular response to interleukin-1	17/2724	80/21529	0.0209855	0.128802	0.103742	17
GO:0010921	GO:0010921	regulation of phosphatase activity	24/2724	124/21529	0.0215391	0.131882	0.106224	24
GO:0045807	GO:0045807	positive regulation of endocytosis	24/2724	124/21529	0.0215391	0.131882	0.106224	24
GO:0042129	GO:0042129	regulation of T cell proliferation	32/2724	176/21529	0.0215527	0.131882	0.106224	32
GO:0035150	GO:0035150	regulation of tube size	30/2724	163/21529	0.0218037	0.133284	0.107353	30
GO:1990778	GO:1990778	protein localization to cell periphery	60/2724	367/21529	0.0219874	0.13419	0.108082	60
GO:0090092	GO:0090092	regulation of transmembrane receptor protein serine/threonine kinase signaling pathway	43/2724	250/21529	0.0220206	0.13419	0.108082	43
GO:0001937	GO:0001937	negative regulation of endothelial cell proliferation	2724-11-01	45/21529	0.0220404	0.13419	0.108082	11
GO:0071526	GO:0071526	semaphorin-plexin signaling pathway	2724-11-01	45/21529	0.0220404	0.13419	0.108082	11
GO:0043473	GO:0043473	pigmentation	20/2724	99/21529	0.0221318	0.134476	0.108313	20
GO:0051153	GO:0051153	regulation of striated muscle cell differentiation	20/2724	99/21529	0.0221318	0.134476	0.108313	20
GO:0006612	GO:0006612	protein targeting to membrane	23/2724	118/21529	0.0222931	0.135269	0.108951	23
GO:0060479	GO:0060479	lung cell differentiation	2724-09-01	34/21529	0.0223961	0.135269	0.108951	9
GO:0062149	GO:0062149	detection of stimulus involved in sensory perception of pain	2724-09-01	34/21529	0.0223961	0.135269	0.108951	9
GO:0090022	GO:0090022	regulation of neutrophil chemotaxis	2724-09-01	34/21529	0.0223961	0.135269	0.108951	9
GO:0090218	GO:0090218	positive regulation of lipid kinase activity	2724-09-01	34/21529	0.0223961	0.135269	0.108951	9
GO:0099068	GO:0099068	postsynapse assembly	2724-09-01	34/21529	0.0223961	0.135269	0.108951	9
GO:1903169	GO:1903169	regulation of calcium ion transmembrane transport	31/2724	170/21529	0.0225341	0.135967	0.109514	31
GO:0001938	GO:0001938	positive regulation of endothelial cell proliferation	19/2724	93/21529	0.0226661	0.136356	0.109827	19
GO:0032642	GO:0032642	regulation of chemokine production	19/2724	93/21529	0.0226661	0.136356	0.109827	19
GO:0035773	GO:0035773	insulin secretion involved in cellular response to glucose stimulus	19/2724	93/21529	0.0226661	0.136356	0.109827	19
GO:0044772	GO:0044772	mitotic cell cycle phase transition	62/2724	382/21529	0.0231587	0.139182	0.112103	62
GO:0010977	GO:0010977	negative regulation of neuron projection development	30/2724	164/21529	0.0235548	0.141305	0.113814	30
GO:0090101	GO:0090101	negative regulation of transmembrane receptor protein serine/threonine kinase signaling pathway	24/2724	125/21529	0.023559	0.141305	0.113814	24
GO:0043536	GO:0043536	positive regulation of blood vessel endothelial cell migration	13/2724	57/21529	0.0236053	0.141305	0.113814	13
GO:0140115	GO:0140115	export across plasma membrane	13/2724	57/21529	0.0236053	0.141305	0.113814	13
GO:0019935	GO:0019935	cyclic-nucleotide-mediated signaling	21/2724	106/21529	0.0237719	0.141409	0.113897	21
GO:0006029	GO:0006029	proteoglycan metabolic process	16/2724	75/21529	0.023804	0.141409	0.113897	16
GO:0006661	GO:0006661	phosphatidylinositol biosynthetic process	14/2724	63/21529	0.0238908	0.141409	0.113897	14
GO:0016239	GO:0016239	positive regulation of macroautophagy	14/2724	63/21529	0.0238908	0.141409	0.113897	14
GO:0006940	GO:0006940	regulation of smooth muscle contraction	15/2724	69/21529	0.0239396	0.141409	0.113897	15
GO:0050432	GO:0050432	catecholamine secretion	15/2724	69/21529	0.0239396	0.141409	0.113897	15
GO:0010586	GO:0010586	miRNA metabolic process	2724-08-01	29/21529	0.0240595	0.141409	0.113897	8
GO:0010800	GO:0010800	positive regulation of peptidyl-threonine phosphorylation	2724-08-01	29/21529	0.0240595	0.141409	0.113897	8
GO:0014829	GO:0014829	vascular associated smooth muscle contraction	2724-08-01	29/21529	0.0240595	0.141409	0.113897	8
GO:0042403	GO:0042403	thyroid hormone metabolic process	2724-08-01	29/21529	0.0240595	0.141409	0.113897	8
GO:0043950	GO:0043950	positive regulation of cAMP-mediated signaling	2724-08-01	29/21529	0.0240595	0.141409	0.113897	8
GO:0060444	GO:0060444	branching involved in mammary gland duct morphogenesis	2724-08-01	29/21529	0.0240595	0.141409	0.113897	8
GO:0010644	GO:0010644	cell communication by electrical coupling	2724-05-01	14/21529	0.0241356	0.141409	0.113897	5
GO:0032276	GO:0032276	regulation of gonadotropin secretion	2724-05-01	14/21529	0.0241356	0.141409	0.113897	5
GO:0045176	GO:0045176	apical protein localization	2724-05-01	14/21529	0.0241356	0.141409	0.113897	5
GO:0048672	GO:0048672	positive regulation of collateral sprouting	2724-05-01	14/21529	0.0241356	0.141409	0.113897	5
GO:0048755	GO:0048755	branching morphogenesis of a nerve	2724-05-01	14/21529	0.0241356	0.141409	0.113897	5
GO:0090179	GO:0090179	planar cell polarity pathway involved in neural tube closure	2724-05-01	14/21529	0.0241356	0.141409	0.113897	5
GO:0090331	GO:0090331	negative regulation of platelet aggregation	2724-05-01	14/21529	0.0241356	0.141409	0.113897	5
GO:0099151	GO:0099151	regulation of postsynaptic density assembly	2724-05-01	14/21529	0.0241356	0.141409	0.113897	5
GO:1901201	GO:1901201	regulation of extracellular matrix assembly	2724-05-01	14/21529	0.0241356	0.141409	0.113897	5
GO:1902306	GO:1902306	negative regulation of sodium ion transmembrane transport	2724-05-01	14/21529	0.0241356	0.141409	0.113897	5
GO:0030509	GO:0030509	BMP signaling pathway	31/2724	171/21529	0.0242918	0.142054	0.114417	31
GO:0051656	GO:0051656	establishment of organelle localization	64/2724	397/21529	0.0242968	0.142054	0.114417	64
GO:0051924	GO:0051924	regulation of calcium ion transport	47/2724	279/21529	0.0243705	0.142054	0.114417	47
GO:0032735	GO:0032735	positive regulation of interleukin-12 production	2724-10-01	40/21529	0.0244097	0.142054	0.114417	10
GO:0042092	GO:0042092	type 2 immune response	2724-10-01	40/21529	0.0244097	0.142054	0.114417	10
GO:0071542	GO:0071542	dopaminergic neuron differentiation	2724-10-01	40/21529	0.0244097	0.142054	0.114417	10
GO:0086009	GO:0086009	membrane repolarization	2724-10-01	40/21529	0.0244097	0.142054	0.114417	10
GO:0070374	GO:0070374	positive regulation of ERK1 and ERK2 cascade	38/2724	218/21529	0.0247259	0.143757	0.115788	38
GO:0043535	GO:0043535	regulation of blood vessel endothelial cell migration	19/2724	94/21529	0.0251452	0.144879	0.116691	19
GO:0045685	GO:0045685	regulation of glial cell differentiation	19/2724	94/21529	0.0251452	0.144879	0.116691	19
GO:0034754	GO:0034754	cellular hormone metabolic process	22/2724	113/21529	0.0253	0.144879	0.116691	22
GO:0045446	GO:0045446	endothelial cell differentiation	22/2724	113/21529	0.0253	0.144879	0.116691	22
GO:1903076	GO:1903076	regulation of protein localization to plasma membrane	22/2724	113/21529	0.0253	0.144879	0.116691	22
GO:0048670	GO:0048670	regulation of collateral sprouting	2724-07-01	24/21529	0.0253003	0.144879	0.116691	7
GO:0070498	GO:0070498	interleukin-1-mediated signaling pathway	2724-07-01	24/21529	0.0253003	0.144879	0.116691	7
GO:0150105	GO:0150105	protein localization to cell-cell junction	2724-07-01	24/21529	0.0253003	0.144879	0.116691	7
GO:0002726	GO:0002726	positive regulation of T cell cytokine production	2724-06-01	19/21529	0.0256329	0.144879	0.116691	6
GO:0003128	GO:0003128	heart field specification	2724-06-01	19/21529	0.0256329	0.144879	0.116691	6
GO:0003215	GO:0003215	cardiac right ventricle morphogenesis	2724-06-01	19/21529	0.0256329	0.144879	0.116691	6
GO:0006590	GO:0006590	thyroid hormone generation	2724-06-01	19/21529	0.0256329	0.144879	0.116691	6
GO:0010544	GO:0010544	negative regulation of platelet activation	2724-06-01	19/21529	0.0256329	0.144879	0.116691	6
GO:0010766	GO:0010766	negative regulation of sodium ion transport	2724-06-01	19/21529	0.0256329	0.144879	0.116691	6
GO:0014061	GO:0014061	regulation of norepinephrine secretion	2724-06-01	19/21529	0.0256329	0.144879	0.116691	6
GO:0030050	GO:0030050	vesicle transport along actin filament	2724-06-01	19/21529	0.0256329	0.144879	0.116691	6
GO:0030502	GO:0030502	negative regulation of bone mineralization	2724-06-01	19/21529	0.0256329	0.144879	0.116691	6
GO:0032656	GO:0032656	regulation of interleukin-13 production	2724-06-01	19/21529	0.0256329	0.144879	0.116691	6
GO:0035313	GO:0035313	wound healing, spreading of epidermal cells	2724-06-01	19/21529	0.0256329	0.144879	0.116691	6
GO:0048243	GO:0048243	norepinephrine secretion	2724-06-01	19/21529	0.0256329	0.144879	0.116691	6
GO:0051350	GO:0051350	negative regulation of lyase activity	2724-06-01	19/21529	0.0256329	0.144879	0.116691	6
GO:0060221	GO:0060221	retinal rod cell differentiation	2724-06-01	19/21529	0.0256329	0.144879	0.116691	6
GO:0060544	GO:0060544	regulation of necroptotic process	2724-06-01	19/21529	0.0256329	0.144879	0.116691	6
GO:0060707	GO:0060707	trophoblast giant cell differentiation	2724-06-01	19/21529	0.0256329	0.144879	0.116691	6
GO:0070486	GO:0070486	leukocyte aggregation	2724-06-01	19/21529	0.0256329	0.144879	0.116691	6
GO:2000010	GO:2000010	positive regulation of protein localization to cell surface	2724-06-01	19/21529	0.0256329	0.144879	0.116691	6
GO:0008277	GO:0008277	regulation of G protein-coupled receptor signaling pathway	24/2724	126/21529	0.025722	0.144879	0.116691	24
GO:0010259	GO:0010259	multicellular organism aging	2724-11-01	46/21529	0.0257551	0.144879	0.116691	11
GO:0032873	GO:0032873	negative regulation of stress-activated MAPK cascade	2724-11-01	46/21529	0.0257551	0.144879	0.116691	11
GO:0042462	GO:0042462	eye photoreceptor cell development	2724-11-01	46/21529	0.0257551	0.144879	0.116691	11
GO:0045740	GO:0045740	positive regulation of DNA replication	2724-11-01	46/21529	0.0257551	0.144879	0.116691	11
GO:0048246	GO:0048246	macrophage chemotaxis	2724-11-01	46/21529	0.0257551	0.144879	0.116691	11
GO:0060122	GO:0060122	inner ear receptor cell stereocilium organization	2724-11-01	46/21529	0.0257551	0.144879	0.116691	11
GO:0060421	GO:0060421	positive regulation of heart growth	2724-11-01	46/21529	0.0257551	0.144879	0.116691	11
GO:0070303	GO:0070303	negative regulation of stress-activated protein kinase signaling cascade	2724-11-01	46/21529	0.0257551	0.144879	0.116691	11
GO:0060828	GO:0060828	regulation of canonical Wnt signaling pathway	41/2724	239/21529	0.0258314	0.145173	0.116929	41
GO:0048145	GO:0048145	regulation of fibroblast proliferation	21/2724	107/21529	0.0261633	0.146902	0.118321	21
GO:0002695	GO:0002695	negative regulation of leukocyte activation	34/2724	192/21529	0.0261986	0.146964	0.118371	34
GO:0072089	GO:0072089	stem cell proliferation	17/2724	82/21529	0.0262917	0.14735	0.118682	17
GO:0035088	GO:0035088	establishment or maintenance of apical/basal cell polarity	2724-12-01	52/21529	0.0265828	0.148296	0.119444	12
GO:0046189	GO:0046189	phenol-containing compound biosynthetic process	2724-12-01	52/21529	0.0265828	0.148296	0.119444	12
GO:0048247	GO:0048247	lymphocyte chemotaxis	2724-12-01	52/21529	0.0265828	0.148296	0.119444	12
GO:0061245	GO:0061245	establishment or maintenance of bipolar cell polarity	2724-12-01	52/21529	0.0265828	0.148296	0.119444	12
GO:0097720	GO:0097720	calcineurin-mediated signaling	2724-12-01	52/21529	0.0265828	0.148296	0.119444	12
GO:0001702	GO:0001702	gastrulation with mouth forming second	2724-09-01	35/21529	0.0268621	0.149032	0.120037	9
GO:0003156	GO:0003156	regulation of animal organ formation	2724-09-01	35/21529	0.0268621	0.149032	0.120037	9
GO:0016339	GO:0016339	calcium-dependent cell-cell adhesion via plasma membrane cell adhesion molecules	2724-09-01	35/21529	0.0268621	0.149032	0.120037	9
GO:0032660	GO:0032660	regulation of interleukin-17 production	2724-09-01	35/21529	0.0268621	0.149032	0.120037	9
GO:0070542	GO:0070542	response to fatty acid	2724-09-01	35/21529	0.0268621	0.149032	0.120037	9
GO:0090162	GO:0090162	establishment of epithelial cell polarity	2724-09-01	35/21529	0.0268621	0.149032	0.120037	9
GO:0032602	GO:0032602	chemokine production	20/2724	101/21529	0.0270091	0.149041	0.120044	20
GO:0060021	GO:0060021	roof of mouth development	20/2724	101/21529	0.0270091	0.149041	0.120044	20
GO:2001237	GO:2001237	negative regulation of extrinsic apoptotic signaling pathway	20/2724	101/21529	0.0270091	0.149041	0.120044	20
GO:0010761	GO:0010761	fibroblast migration	13/2724	58/21529	0.0270113	0.149041	0.120044	13
GO:0032653	GO:0032653	regulation of interleukin-10 production	13/2724	58/21529	0.0270113	0.149041	0.120044	13
GO:0097035	GO:0097035	regulation of membrane lipid distribution	13/2724	58/21529	0.0270113	0.149041	0.120044	13
GO:0006605	GO:0006605	protein targeting	46/2724	274/21529	0.0271132	0.149168	0.120146	46
GO:0009101	GO:0009101	glycoprotein biosynthetic process	46/2724	274/21529	0.0271132	0.149168	0.120146	46
GO:0001658	GO:0001658	branching involved in ureteric bud morphogenesis	14/2724	64/21529	0.0271326	0.149168	0.120146	14
GO:0070613	GO:0070613	regulation of protein processing	14/2724	64/21529	0.0271326	0.149168	0.120146	14
GO:0009896	GO:0009896	positive regulation of catabolic process	72/2724	456/21529	0.0272972	0.149937	0.120765	72
GO:0030217	GO:0030217	T cell differentiation	48/2724	288/21529	0.0274617	0.150573	0.121278	48
GO:1903320	GO:1903320	regulation of protein modification by small protein conjugation or removal	41/2724	240/21529	0.0274627	0.150573	0.121278	41
GO:0009611	GO:0009611	response to wounding	78/2724	499/21529	0.0276866	0.151603	0.122108	78
GO:0030516	GO:0030516	regulation of axon extension	22/2724	114/21529	0.0277256	0.151603	0.122108	22
GO:0045089	GO:0045089	positive regulation of innate immune response	22/2724	114/21529	0.0277256	0.151603	0.122108	22
GO:0036294	GO:0036294	cellular response to decreased oxygen levels	24/2724	127/21529	0.0280342	0.152096	0.122505	24
GO:0032496	GO:0032496	response to lipopolysaccharide	57/2724	351/21529	0.0281573	0.152096	0.122505	57
GO:0002315	GO:0002315	marginal zone B cell differentiation	2724-04-01	10/21529	0.0285705	0.152096	0.122505	4
GO:0002318	GO:0002318	myeloid progenitor cell differentiation	2724-04-01	10/21529	0.0285705	0.152096	0.122505	4
GO:0002423	GO:0002423	natural killer cell mediated immune response to tumor cell	2724-04-01	10/21529	0.0285705	0.152096	0.122505	4
GO:0002855	GO:0002855	regulation of natural killer cell mediated immune response to tumor cell	2724-04-01	10/21529	0.0285705	0.152096	0.122505	4
GO:0018242	GO:0018242	protein O-linked glycosylation via serine	2724-04-01	10/21529	0.0285705	0.152096	0.122505	4
GO:0032650	GO:0032650	regulation of interleukin-1 alpha production	2724-04-01	10/21529	0.0285705	0.152096	0.122505	4
GO:0034334	GO:0034334	adherens junction maintenance	2724-04-01	10/21529	0.0285705	0.152096	0.122505	4
GO:0035581	GO:0035581	sequestering of extracellular ligand from receptor	2724-04-01	10/21529	0.0285705	0.152096	0.122505	4
GO:0035701	GO:0035701	hematopoietic stem cell migration	2724-04-01	10/21529	0.0285705	0.152096	0.122505	4
GO:0035744	GO:0035744	T-helper 1 cell cytokine production	2724-04-01	10/21529	0.0285705	0.152096	0.122505	4
GO:0042045	GO:0042045	epithelial fluid transport	2724-04-01	10/21529	0.0285705	0.152096	0.122505	4
GO:0042118	GO:0042118	endothelial cell activation	2724-04-01	10/21529	0.0285705	0.152096	0.122505	4
GO:0046884	GO:0046884	follicle-stimulating hormone secretion	2724-04-01	10/21529	0.0285705	0.152096	0.122505	4
GO:0060513	GO:0060513	prostatic bud formation	2724-04-01	10/21529	0.0285705	0.152096	0.122505	4
GO:0060710	GO:0060710	chorio-allantoic fusion	2724-04-01	10/21529	0.0285705	0.152096	0.122505	4
GO:0070391	GO:0070391	response to lipoteichoic acid	2724-04-01	10/21529	0.0285705	0.152096	0.122505	4
GO:0071223	GO:0071223	cellular response to lipoteichoic acid	2724-04-01	10/21529	0.0285705	0.152096	0.122505	4
GO:0072070	GO:0072070	loop of Henle development	2724-04-01	10/21529	0.0285705	0.152096	0.122505	4
GO:0072497	GO:0072497	mesenchymal stem cell differentiation	2724-04-01	10/21529	0.0285705	0.152096	0.122505	4
GO:0086015	GO:0086015	SA node cell action potential	2724-04-01	10/21529	0.0285705	0.152096	0.122505	4
GO:0086018	GO:0086018	SA node cell to atrial cardiac muscle cell signaling	2724-04-01	10/21529	0.0285705	0.152096	0.122505	4
GO:0086070	GO:0086070	SA node cell to atrial cardiac muscle cell communication	2724-04-01	10/21529	0.0285705	0.152096	0.122505	4
GO:0098664	GO:0098664	G protein-coupled serotonin receptor signaling pathway	2724-04-01	10/21529	0.0285705	0.152096	0.122505	4
GO:0098700	GO:0098700	neurotransmitter loading into synaptic vesicle	2724-04-01	10/21529	0.0285705	0.152096	0.122505	4
GO:0106049	GO:0106049	regulation of cellular response to osmotic stress	2724-04-01	10/21529	0.0285705	0.152096	0.122505	4
GO:0140059	GO:0140059	dendrite arborization	2724-04-01	10/21529	0.0285705	0.152096	0.122505	4
GO:1903779	GO:1903779	regulation of cardiac conduction	2724-04-01	10/21529	0.0285705	0.152096	0.122505	4
GO:2000109	GO:2000109	regulation of macrophage apoptotic process	2724-04-01	10/21529	0.0285705	0.152096	0.122505	4
GO:0060079	GO:0060079	excitatory postsynaptic potential	18/2724	89/21529	0.0285932	0.152096	0.122505	18
GO:0007601	GO:0007601	visual perception	29/2724	160/21529	0.0286684	0.152184	0.122576	29
GO:0051250	GO:0051250	negative regulation of lymphocyte activation	29/2724	160/21529	0.0286684	0.152184	0.122576	29
GO:0034446	GO:0034446	substrate adhesion-dependent cell spreading	21/2724	108/21529	0.0287334	0.152184	0.122576	21
GO:0007431	GO:0007431	salivary gland development	2724-10-01	41/21529	0.0287354	0.152184	0.122576	10
GO:0097028	GO:0097028	dendritic cell differentiation	2724-10-01	41/21529	0.0287354	0.152184	0.122576	10
GO:0031333	GO:0031333	negative regulation of protein-containing complex assembly	27/2724	147/21529	0.0290599	0.152904	0.123156	27
GO:0006469	GO:0006469	negative regulation of protein kinase activity	36/2724	207/21529	0.0290869	0.152904	0.123156	36
GO:0032147	GO:0032147	activation of protein kinase activity	41/2724	241/21529	0.0291736	0.152904	0.123156	41
GO:0046883	GO:0046883	regulation of hormone secretion	50/2724	303/21529	0.0292549	0.152904	0.123156	50
GO:0001759	GO:0001759	organ induction	2724-08-01	30/21529	0.0292747	0.152904	0.123156	8
GO:0002724	GO:0002724	regulation of T cell cytokine production	2724-08-01	30/21529	0.0292747	0.152904	0.123156	8
GO:0021952	GO:0021952	central nervous system projection neuron axonogenesis	2724-08-01	30/21529	0.0292747	0.152904	0.123156	8
GO:0030947	GO:0030947	regulation of vascular endothelial growth factor receptor signaling pathway	2724-08-01	30/21529	0.0292747	0.152904	0.123156	8
GO:0035767	GO:0035767	endothelial cell chemotaxis	2724-08-01	30/21529	0.0292747	0.152904	0.123156	8
GO:0043552	GO:0043552	positive regulation of phosphatidylinositol 3-kinase activity	2724-08-01	30/21529	0.0292747	0.152904	0.123156	8
GO:0045932	GO:0045932	negative regulation of muscle contraction	2724-08-01	30/21529	0.0292747	0.152904	0.123156	8
GO:0048535	GO:0048535	lymph node development	2724-08-01	30/21529	0.0292747	0.152904	0.123156	8
GO:0048596	GO:0048596	embryonic camera-type eye morphogenesis	2724-08-01	30/21529	0.0292747	0.152904	0.123156	8
GO:0050951	GO:0050951	sensory perception of temperature stimulus	2724-08-01	30/21529	0.0292747	0.152904	0.123156	8
GO:0071711	GO:0071711	basement membrane organization	2724-08-01	30/21529	0.0292747	0.152904	0.123156	8
GO:1905523	GO:1905523	positive regulation of macrophage migration	2724-08-01	30/21529	0.0292747	0.152904	0.123156	8
GO:1904951	GO:1904951	positive regulation of establishment of protein localization	53/2724	324/21529	0.0294851	0.153871	0.123934	53
GO:0010799	GO:0010799	regulation of peptidyl-threonine phosphorylation	2724-11-01	47/21529	0.0299023	0.155512	0.125257	11
GO:0022602	GO:0022602	ovulation cycle process	2724-11-01	47/21529	0.0299023	0.155512	0.125257	11
GO:0120163	GO:0120163	negative regulation of cold-induced thermogenesis	2724-11-01	47/21529	0.0299023	0.155512	0.125257	11
GO:1902622	GO:1902622	regulation of neutrophil migration	2724-11-01	47/21529	0.0299023	0.155512	0.125257	11
GO:0097530	GO:0097530	granulocyte migration	28/2724	154/21529	0.0300068	0.155842	0.125522	28
GO:0007519	GO:0007519	skeletal muscle tissue development	34/2724	194/21529	0.030017	0.155842	0.125522	34
GO:0002287	GO:0002287	alpha-beta T cell activation involved in immune response	15/2724	71/21529	0.0303807	0.157199	0.126615	15
GO:0007193	GO:0007193	adenylate cyclase-inhibiting G protein-coupled receptor signaling pathway	15/2724	71/21529	0.0303807	0.157199	0.126615	15
GO:0043407	GO:0043407	negative regulation of MAP kinase activity	15/2724	71/21529	0.0303807	0.157199	0.126615	15
GO:0044770	GO:0044770	cell cycle phase transition	67/2724	423/21529	0.0303822	0.157199	0.126615	67
GO:0042157	GO:0042157	lipoprotein metabolic process	24/2724	128/21529	0.0305016	0.157683	0.127005	24
GO:0010959	GO:0010959	regulation of metal ion transport	48/2724	290/21529	0.0306317	0.158093	0.127335	48
GO:1904321	GO:1904321	response to forskolin	14/2724	65/21529	0.0306871	0.158093	0.127335	14
GO:1904322	GO:1904322	cellular response to forskolin	14/2724	65/21529	0.0306871	0.158093	0.127335	14
GO:0002709	GO:0002709	regulation of T cell mediated immunity	19/2724	96/21529	0.0307129	0.158093	0.127335	19
GO:0032655	GO:0032655	regulation of interleukin-12 production	13/2724	59/21529	0.0307635	0.158093	0.127335	13
GO:0045744	GO:0045744	negative regulation of G protein-coupled receptor signaling pathway	13/2724	59/21529	0.0307635	0.158093	0.127335	13
GO:0046622	GO:0046622	positive regulation of organ growth	13/2724	59/21529	0.0307635	0.158093	0.127335	13
GO:0060402	GO:0060402	calcium ion transport into cytosol	29/2724	161/21529	0.0308784	0.158549	0.127702	29
GO:0046879	GO:0046879	hormone secretion	59/2724	367/21529	0.0310041	0.15906	0.128114	59
GO:0007346	GO:0007346	regulation of mitotic cell cycle	71/2724	452/21529	0.0312066	0.159963	0.128841	71
GO:0003094	GO:0003094	glomerular filtration	2724-07-01	25/21529	0.0314093	0.160329	0.129136	7
GO:0051590	GO:0051590	positive regulation of neurotransmitter transport	2724-07-01	25/21529	0.0314093	0.160329	0.129136	7
GO:0070584	GO:0070584	mitochondrion morphogenesis	2724-07-01	25/21529	0.0314093	0.160329	0.129136	7
GO:0090189	GO:0090189	regulation of branching involved in ureteric bud morphogenesis	2724-07-01	25/21529	0.0314093	0.160329	0.129136	7
GO:0008154	GO:0008154	actin polymerization or depolymerization	37/2724	215/21529	0.0314687	0.160329	0.129136	37
GO:0051651	GO:0051651	maintenance of location in cell	37/2724	215/21529	0.0314687	0.160329	0.129136	37
GO:0097305	GO:0097305	response to alcohol	37/2724	215/21529	0.0314687	0.160329	0.129136	37
GO:2000379	GO:2000379	positive regulation of reactive oxygen species metabolic process	21/2724	109/21529	0.0314895	0.160329	0.129136	21
GO:0034766	GO:0034766	negative regulation of ion transmembrane transport	25/2724	135/21529	0.031727	0.161403	0.130001	25
GO:0035329	GO:0035329	hippo signaling	2724-09-01	36/21529	0.03192	0.161977	0.130464	9
GO:0048048	GO:0048048	embryonic eye morphogenesis	2724-09-01	36/21529	0.03192	0.161977	0.130464	9
GO:0070306	GO:0070306	lens fiber cell differentiation	2724-09-01	36/21529	0.03192	0.161977	0.130464	9
GO:0006979	GO:0006979	response to oxidative stress	65/2724	410/21529	0.0319928	0.16207	0.130538	65
GO:0071695	GO:0071695	anatomical structure maturation	46/2724	277/21529	0.0320576	0.16207	0.130538	46
GO:0009267	GO:0009267	cellular response to starvation	28/2724	155/21529	0.0323482	0.16207	0.130538	28
GO:0009914	GO:0009914	hormone transport	60/2724	375/21529	0.0324462	0.16207	0.130538	60
GO:0002862	GO:0002862	negative regulation of inflammatory response to antigenic stimulus	2724-05-01	15/21529	0.0325173	0.16207	0.130538	5
GO:0003188	GO:0003188	heart valve formation	2724-05-01	15/21529	0.0325173	0.16207	0.130538	5
GO:0007194	GO:0007194	negative regulation of adenylate cyclase activity	2724-05-01	15/21529	0.0325173	0.16207	0.130538	5
GO:0007379	GO:0007379	segment specification	2724-05-01	15/21529	0.0325173	0.16207	0.130538	5
GO:0010715	GO:0010715	regulation of extracellular matrix disassembly	2724-05-01	15/21529	0.0325173	0.16207	0.130538	5
GO:0019896	GO:0019896	axonal transport of mitochondrion	2724-05-01	15/21529	0.0325173	0.16207	0.130538	5
GO:0021781	GO:0021781	glial cell fate commitment	2724-05-01	15/21529	0.0325173	0.16207	0.130538	5
GO:0046548	GO:0046548	retinal rod cell development	2724-05-01	15/21529	0.0325173	0.16207	0.130538	5
GO:0051764	GO:0051764	actin crosslink formation	2724-05-01	15/21529	0.0325173	0.16207	0.130538	5
GO:0055119	GO:0055119	relaxation of cardiac muscle	2724-05-01	15/21529	0.0325173	0.16207	0.130538	5
GO:0060442	GO:0060442	branching involved in prostate gland morphogenesis	2724-05-01	15/21529	0.0325173	0.16207	0.130538	5
GO:0061318	GO:0061318	renal filtration cell differentiation	2724-05-01	15/21529	0.0325173	0.16207	0.130538	5
GO:0072112	GO:0072112	glomerular visceral epithelial cell differentiation	2724-05-01	15/21529	0.0325173	0.16207	0.130538	5
GO:0072311	GO:0072311	glomerular epithelial cell differentiation	2724-05-01	15/21529	0.0325173	0.16207	0.130538	5
GO:0090178	GO:0090178	regulation of establishment of planar polarity involved in neural tube closure	2724-05-01	15/21529	0.0325173	0.16207	0.130538	5
GO:0098917	GO:0098917	retrograde trans-synaptic signaling	2724-05-01	15/21529	0.0325173	0.16207	0.130538	5
GO:1903818	GO:1903818	positive regulation of voltage-gated potassium channel activity	2724-05-01	15/21529	0.0325173	0.16207	0.130538	5
GO:0015914	GO:0015914	phospholipid transport	17/2724	84/21529	0.0325449	0.16207	0.130538	17
GO:0036293	GO:0036293	response to decreased oxygen levels	40/2724	236/21529	0.0325529	0.16207	0.130538	40
GO:0030852	GO:0030852	regulation of granulocyte differentiation	2724-06-01	20/21529	0.0328016	0.16211	0.13057	6
GO:0043116	GO:0043116	negative regulation of vascular permeability	2724-06-01	20/21529	0.0328016	0.16211	0.13057	6
GO:0045986	GO:0045986	negative regulation of smooth muscle contraction	2724-06-01	20/21529	0.0328016	0.16211	0.13057	6
GO:0048557	GO:0048557	embryonic digestive tract morphogenesis	2724-06-01	20/21529	0.0328016	0.16211	0.13057	6
GO:0050965	GO:0050965	detection of temperature stimulus involved in sensory perception of pain	2724-06-01	20/21529	0.0328016	0.16211	0.13057	6
GO:0060457	GO:0060457	negative regulation of digestive system process	2724-06-01	20/21529	0.0328016	0.16211	0.13057	6
GO:0061081	GO:0061081	positive regulation of myeloid leukocyte cytokine production involved in immune response	2724-06-01	20/21529	0.0328016	0.16211	0.13057	6
GO:0072189	GO:0072189	ureter development	2724-06-01	20/21529	0.0328016	0.16211	0.13057	6
GO:2000678	GO:2000678	negative regulation of transcription regulatory region DNA binding	2724-06-01	20/21529	0.0328016	0.16211	0.13057	6
GO:0010469	GO:0010469	regulation of signaling receptor activity	26/2724	142/21529	0.0328522	0.162228	0.130665	26
GO:0061041	GO:0061041	regulation of wound healing	24/2724	129/21529	0.03313	0.163467	0.131663	24
GO:0019933	GO:0019933	cAMP-mediated signaling	16/2724	78/21529	0.0333507	0.164422	0.132432	16
GO:0030279	GO:0030279	negative regulation of ossification	2724-10-01	42/21529	0.0335776	0.165137	0.133009	10
GO:0030501	GO:0030501	positive regulation of bone mineralization	2724-10-01	42/21529	0.0335776	0.165137	0.133009	10
GO:0085029	GO:0085029	extracellular matrix assembly	2724-10-01	42/21529	0.0335776	0.165137	0.133009	10
GO:0031016	GO:0031016	pancreas development	19/2724	97/21529	0.0338193	0.166191	0.133858	19
GO:0034763	GO:0034763	negative regulation of transmembrane transport	25/2724	136/21529	0.0343602	0.168278	0.135539	25
GO:0055123	GO:0055123	digestive system development	25/2724	136/21529	0.0343602	0.168278	0.135539	25
GO:0006275	GO:0006275	regulation of DNA replication	21/2724	110/21529	0.034439	0.168278	0.135539	21
GO:0008306	GO:0008306	associative learning	21/2724	110/21529	0.034439	0.168278	0.135539	21
GO:0003382	GO:0003382	epithelial cell morphogenesis	2724-11-01	48/21529	0.034505	0.168278	0.135539	11
GO:0033173	GO:0033173	calcineurin-NFAT signaling cascade	2724-11-01	48/21529	0.034505	0.168278	0.135539	11
GO:0045907	GO:0045907	positive regulation of vasoconstriction	2724-11-01	48/21529	0.034505	0.168278	0.135539	11
GO:0061756	GO:0061756	leukocyte adhesion to vascular endothelial cell	2724-11-01	48/21529	0.034505	0.168278	0.135539	11
GO:0006949	GO:0006949	syncytium formation	14/2724	66/21529	0.0345692	0.168278	0.135539	14
GO:0042461	GO:0042461	photoreceptor cell development	14/2724	66/21529	0.0345692	0.168278	0.135539	14
GO:0070972	GO:0070972	protein localization to endoplasmic reticulum	14/2724	66/21529	0.0345692	0.168278	0.135539	14
GO:0043500	GO:0043500	muscle adaptation	23/2724	123/21529	0.0345769	0.168278	0.135539	23
GO:0050714	GO:0050714	positive regulation of protein secretion	28/2724	156/21529	0.0348259	0.169269	0.136337	28
GO:0050873	GO:0050873	brown fat cell differentiation	13/2724	60/21529	0.034879	0.169269	0.136337	13
GO:1905517	GO:1905517	macrophage migration	13/2724	60/21529	0.034879	0.169269	0.136337	13
GO:2001222	GO:2001222	regulation of neuron migration	2724-12-01	54/21529	0.0348922	0.169269	0.136337	12
GO:1901652	GO:1901652	response to peptide	64/2724	405/21529	0.0350995	0.170032	0.136951	64
GO:0002092	GO:0002092	positive regulation of receptor internalization	2724-08-01	31/21529	0.0352178	0.170032	0.136951	8
GO:0007097	GO:0007097	nuclear migration	2724-08-01	31/21529	0.0352178	0.170032	0.136951	8
GO:0048714	GO:0048714	positive regulation of oligodendrocyte differentiation	2724-08-01	31/21529	0.0352178	0.170032	0.136951	8
GO:0086010	GO:0086010	membrane depolarization during action potential	2724-08-01	31/21529	0.0352178	0.170032	0.136951	8
GO:1902883	GO:1902883	negative regulation of response to oxidative stress	2724-08-01	31/21529	0.0352178	0.170032	0.136951	8
GO:0060401	GO:0060401	cytosolic calcium ion transport	32/2724	183/21529	0.0353932	0.170743	0.137524	32
GO:0031668	GO:0031668	cellular response to extracellular stimulus	37/2724	217/21529	0.0356215	0.171708	0.138301	37
GO:0006865	GO:0006865	amino acid transport	29/2724	163/21529	0.0356861	0.171746	0.138332	29
GO:0046887	GO:0046887	positive regulation of hormone secretion	29/2724	163/21529	0.0356861	0.171746	0.138332	29
GO:0015844	GO:0015844	monoamine transport	20/2724	104/21529	0.0357926	0.171986	0.138525	20
GO:0046634	GO:0046634	regulation of alpha-beta T cell activation	20/2724	104/21529	0.0357926	0.171986	0.138525	20
GO:1904427	GO:1904427	positive regulation of calcium ion transmembrane transport	17/2724	85/21529	0.0360532	0.173101	0.139423	17
GO:2000116	GO:2000116	regulation of cysteine-type endopeptidase activity	39/2724	231/21529	0.036316	0.174225	0.140328	39
GO:1903322	GO:1903322	positive regulation of protein modification by small protein conjugation or removal	25/2724	137/21529	0.0371543	0.178106	0.143454	25
GO:0002700	GO:0002700	regulation of production of molecular mediator of immune response	28/2724	157/21529	0.0374443	0.179135	0.144283	28
GO:0007224	GO:0007224	smoothened signaling pathway	28/2724	157/21529	0.0374443	0.179135	0.144283	28
GO:0030522	GO:0030522	intracellular receptor signaling pathway	36/2724	211/21529	0.0374577	0.179135	0.144283	36
GO:0006641	GO:0006641	triglyceride metabolic process	21/2724	111/21529	0.0375891	0.179258	0.144382	21
GO:0007435	GO:0007435	salivary gland morphogenesis	2724-09-01	37/21529	0.0376016	0.179258	0.144382	9
GO:0046329	GO:0046329	negative regulation of JNK cascade	2724-09-01	37/21529	0.0376016	0.179258	0.144382	9
GO:0098751	GO:0098751	bone cell development	2724-09-01	37/21529	0.0376016	0.179258	0.144382	9
GO:1904888	GO:1904888	cranial skeletal system development	15/2724	73/21529	0.0380097	0.18066	0.145511	15
GO:2001056	GO:2001056	positive regulation of cysteine-type endopeptidase activity	26/2724	144/21529	0.0382727	0.18066	0.145511	26
GO:0033135	GO:0033135	regulation of peptidyl-serine phosphorylation	29/2724	164/21529	0.0382921	0.18066	0.145511	29
GO:0050953	GO:0050953	sensory perception of light stimulus	29/2724	164/21529	0.0382921	0.18066	0.145511	29
GO:0050796	GO:0050796	regulation of insulin secretion	33/2724	191/21529	0.0384045	0.18066	0.145511	33
GO:0001780	GO:0001780	neutrophil homeostasis	2724-07-01	26/21529	0.0384319	0.18066	0.145511	7
GO:0002313	GO:0002313	mature B cell differentiation involved in immune response	2724-07-01	26/21529	0.0384319	0.18066	0.145511	7
GO:0007289	GO:0007289	spermatid nucleus differentiation	2724-07-01	26/21529	0.0384319	0.18066	0.145511	7
GO:0007620	GO:0007620	copulation	2724-07-01	26/21529	0.0384319	0.18066	0.145511	7
GO:0009713	GO:0009713	catechol-containing compound biosynthetic process	2724-07-01	26/21529	0.0384319	0.18066	0.145511	7
GO:0021801	GO:0021801	cerebral cortex radial glia guided migration	2724-07-01	26/21529	0.0384319	0.18066	0.145511	7
GO:0022030	GO:0022030	telencephalon glial cell migration	2724-07-01	26/21529	0.0384319	0.18066	0.145511	7
GO:0032703	GO:0032703	negative regulation of interleukin-2 production	2724-07-01	26/21529	0.0384319	0.18066	0.145511	7
GO:0042423	GO:0042423	catecholamine biosynthetic process	2724-07-01	26/21529	0.0384319	0.18066	0.145511	7
GO:0042573	GO:0042573	retinoic acid metabolic process	2724-07-01	26/21529	0.0384319	0.18066	0.145511	7
GO:0070168	GO:0070168	negative regulation of biomineral tissue development	2724-07-01	26/21529	0.0384319	0.18066	0.145511	7
GO:0097205	GO:0097205	renal filtration	2724-07-01	26/21529	0.0384319	0.18066	0.145511	7
GO:0150077	GO:0150077	regulation of neuroinflammatory response	2724-07-01	26/21529	0.0384319	0.18066	0.145511	7
GO:0046637	GO:0046637	regulation of alpha-beta T cell differentiation	14/2724	67/21529	0.0387932	0.181935	0.146538	14
GO:1903317	GO:1903317	regulation of protein maturation	14/2724	67/21529	0.0387932	0.181935	0.146538	14
GO:1903510	GO:1903510	mucopolysaccharide metabolic process	14/2724	67/21529	0.0387932	0.181935	0.146538	14
GO:0010765	GO:0010765	positive regulation of sodium ion transport	2724-10-01	43/21529	0.038962	0.182304	0.146835	10
GO:0046854	GO:0046854	phosphatidylinositol phosphorylation	2724-10-01	43/21529	0.038962	0.182304	0.146835	10
GO:1901381	GO:1901381	positive regulation of potassium ion transmembrane transport	2724-10-01	43/21529	0.038962	0.182304	0.146835	10
GO:0035303	GO:0035303	regulation of dephosphorylation	30/2724	171/21529	0.03906	0.182621	0.147091	30
GO:1901215	GO:1901215	negative regulation of neuron death	42/2724	253/21529	0.0392032	0.18295	0.147356	42
GO:0000187	GO:0000187	activation of MAPK activity	22/2724	118/21529	0.0392208	0.18295	0.147356	22
GO:0071901	GO:0071901	negative regulation of protein serine/threonine kinase activity	22/2724	118/21529	0.0392208	0.18295	0.147356	22
GO:0045995	GO:0045995	regulation of embryonic development	13/2724	61/21529	0.0393738	0.183337	0.147667	13
GO:0070098	GO:0070098	chemokine-mediated signaling pathway	13/2724	61/21529	0.0393738	0.183337	0.147667	13
GO:0060538	GO:0060538	skeletal muscle organ development	35/2724	205/21529	0.0393944	0.183337	0.147667	35
GO:0018198	GO:0018198	peptidyl-cysteine modification	2724-11-01	49/21529	0.0395847	0.184069	0.148257	11
GO:0048016	GO:0048016	inositol phosphate-mediated signaling	2724-12-01	55/21529	0.0396732	0.184069	0.148257	12
GO:0051155	GO:0051155	positive regulation of striated muscle cell differentiation	2724-12-01	55/21529	0.0396732	0.184069	0.148257	12
GO:2000649	GO:2000649	regulation of sodium ion transmembrane transporter activity	2724-12-01	55/21529	0.0396732	0.184069	0.148257	12
GO:0051937	GO:0051937	catecholamine transport	17/2724	86/21529	0.0398294	0.184342	0.148477	17
GO:0051928	GO:0051928	positive regulation of calcium ion transport	25/2724	138/21529	0.0401144	0.184342	0.148477	25
GO:1901655	GO:1901655	cellular response to ketone	25/2724	138/21529	0.0401144	0.184342	0.148477	25
GO:0033157	GO:0033157	regulation of intracellular protein transport	37/2724	219/21529	0.0401802	0.184342	0.148477	37
GO:0006517	GO:0006517	protein deglycosylation	2724-04-01	11/21529	0.0404919	0.184342	0.148477	4
GO:0008300	GO:0008300	isoprenoid catabolic process	2724-04-01	11/21529	0.0404919	0.184342	0.148477	4
GO:0014062	GO:0014062	regulation of serotonin secretion	2724-04-01	11/21529	0.0404919	0.184342	0.148477	4
GO:0019227	GO:0019227	neuronal action potential propagation	2724-04-01	11/21529	0.0404919	0.184342	0.148477	4
GO:0021940	GO:0021940	positive regulation of cerebellar granule cell precursor proliferation	2724-04-01	11/21529	0.0404919	0.184342	0.148477	4
GO:0031620	GO:0031620	regulation of fever generation	2724-04-01	11/21529	0.0404919	0.184342	0.148477	4
GO:0033084	GO:0033084	regulation of immature T cell proliferation in thymus	2724-04-01	11/21529	0.0404919	0.184342	0.148477	4
GO:0035881	GO:0035881	amacrine cell differentiation	2724-04-01	11/21529	0.0404919	0.184342	0.148477	4
GO:0036490	GO:0036490	regulation of translation in response to endoplasmic reticulum stress	2724-04-01	11/21529	0.0404919	0.184342	0.148477	4
GO:0048262	GO:0048262	determination of dorsal/ventral asymmetry	2724-04-01	11/21529	0.0404919	0.184342	0.148477	4
GO:0048263	GO:0048263	determination of dorsal identity	2724-04-01	11/21529	0.0404919	0.184342	0.148477	4
GO:0060768	GO:0060768	regulation of epithelial cell proliferation involved in prostate gland development	2724-04-01	11/21529	0.0404919	0.184342	0.148477	4
GO:0061309	GO:0061309	cardiac neural crest cell development involved in outflow tract morphogenesis	2724-04-01	11/21529	0.0404919	0.184342	0.148477	4
GO:0071888	GO:0071888	macrophage apoptotic process	2724-04-01	11/21529	0.0404919	0.184342	0.148477	4
GO:0098870	GO:0098870	action potential propagation	2724-04-01	11/21529	0.0404919	0.184342	0.148477	4
GO:1900115	GO:1900115	extracellular regulation of signal transduction	2724-04-01	11/21529	0.0404919	0.184342	0.148477	4
GO:1900116	GO:1900116	extracellular negative regulation of signal transduction	2724-04-01	11/21529	0.0404919	0.184342	0.148477	4
GO:2000018	GO:2000018	regulation of male gonad development	2724-04-01	11/21529	0.0404919	0.184342	0.148477	4
GO:2000434	GO:2000434	regulation of protein neddylation	2724-04-01	11/21529	0.0404919	0.184342	0.148477	4
GO:2000727	GO:2000727	positive regulation of cardiac muscle cell differentiation	2724-04-01	11/21529	0.0404919	0.184342	0.148477	4
GO:2000849	GO:2000849	regulation of glucocorticoid secretion	2724-04-01	11/21529	0.0404919	0.184342	0.148477	4
GO:0099565	GO:0099565	chemical synaptic transmission, postsynaptic	19/2724	99/21529	0.0407193	0.185238	0.149199	19
GO:0002244	GO:0002244	hematopoietic progenitor cell differentiation	29/2724	165/21529	0.0410382	0.185535	0.149438	29
GO:0010923	GO:0010923	negative regulation of phosphatase activity	16/2724	80/21529	0.0411058	0.185535	0.149438	16
GO:0050848	GO:0050848	regulation of calcium-mediated signaling	16/2724	80/21529	0.0411058	0.185535	0.149438	16
GO:0002043	GO:0002043	blood vessel endothelial cell proliferation involved in sprouting angiogenesis	2724-06-01	21/21529	0.0411519	0.185535	0.149438	6
GO:0002710	GO:0002710	negative regulation of T cell mediated immunity	2724-06-01	21/21529	0.0411519	0.185535	0.149438	6
GO:0007190	GO:0007190	activation of adenylate cyclase activity	2724-06-01	21/21529	0.0411519	0.185535	0.149438	6
GO:0016540	GO:0016540	protein autoprocessing	2724-06-01	21/21529	0.0411519	0.185535	0.149438	6
GO:0021516	GO:0021516	dorsal spinal cord development	2724-06-01	21/21529	0.0411519	0.185535	0.149438	6
GO:0045821	GO:0045821	positive regulation of glycolytic process	2724-06-01	21/21529	0.0411519	0.185535	0.149438	6
GO:0046174	GO:0046174	polyol catabolic process	2724-06-01	21/21529	0.0411519	0.185535	0.149438	6
GO:0051956	GO:0051956	negative regulation of amino acid transport	2724-06-01	21/21529	0.0411519	0.185535	0.149438	6
GO:0099515	GO:0099515	actin filament-based transport	2724-06-01	21/21529	0.0411519	0.185535	0.149438	6
GO:0043491	GO:0043491	protein kinase B signaling	35/2724	206/21529	0.0418821	0.188598	0.151905	35
GO:0048665	GO:0048665	neuron fate specification	2724-08-01	32/21529	0.0419244	0.188598	0.151905	8
GO:0060669	GO:0060669	embryonic placenta morphogenesis	2724-08-01	32/21529	0.0419244	0.188598	0.151905	8
GO:0070665	GO:0070665	positive regulation of leukocyte proliferation	27/2724	152/21529	0.0422197	0.188954	0.152192	27
GO:0031331	GO:0031331	positive regulation of cellular catabolic process	61/2724	388/21529	0.0423866	0.188954	0.152192	61
GO:0001977	GO:0001977	renal system process involved in regulation of blood volume	2724-05-01	16/21529	0.0425023	0.188954	0.152192	5
GO:0010819	GO:0010819	regulation of T cell chemotaxis	2724-05-01	16/21529	0.0425023	0.188954	0.152192	5
GO:0010935	GO:0010935	regulation of macrophage cytokine production	2724-05-01	16/21529	0.0425023	0.188954	0.152192	5
GO:0030238	GO:0030238	male sex determination	2724-05-01	16/21529	0.0425023	0.188954	0.152192	5
GO:0030322	GO:0030322	stabilization of membrane potential	2724-05-01	16/21529	0.0425023	0.188954	0.152192	5
GO:0043084	GO:0043084	penile erection	2724-05-01	16/21529	0.0425023	0.188954	0.152192	5
GO:0048385	GO:0048385	regulation of retinoic acid receptor signaling pathway	2724-05-01	16/21529	0.0425023	0.188954	0.152192	5
GO:0060979	GO:0060979	vasculogenesis involved in coronary vascular morphogenesis	2724-05-01	16/21529	0.0425023	0.188954	0.152192	5
GO:0070593	GO:0070593	dendrite self-avoidance	2724-05-01	16/21529	0.0425023	0.188954	0.152192	5
GO:0072567	GO:0072567	chemokine (C-X-C motif) ligand 2 production	2724-05-01	16/21529	0.0425023	0.188954	0.152192	5
GO:0090148	GO:0090148	membrane fission	2724-05-01	16/21529	0.0425023	0.188954	0.152192	5
GO:0090177	GO:0090177	establishment of planar polarity involved in neural tube closure	2724-05-01	16/21529	0.0425023	0.188954	0.152192	5
GO:2000341	GO:2000341	regulation of chemokine (C-X-C motif) ligand 2 production	2724-05-01	16/21529	0.0425023	0.188954	0.152192	5
GO:2001053	GO:2001053	regulation of mesenchymal cell apoptotic process	2724-05-01	16/21529	0.0425023	0.188954	0.152192	5
GO:2000278	GO:2000278	regulation of DNA biosynthetic process	22/2724	119/21529	0.0425756	0.189142	0.152343	22
GO:0030183	GO:0030183	B cell differentiation	28/2724	159/21529	0.0431198	0.191279	0.154065	28
GO:0051650	GO:0051650	establishment of vesicle localization	28/2724	159/21529	0.0431198	0.191279	0.154065	28
GO:0030073	GO:0030073	insulin secretion	39/2724	234/21529	0.0431748	0.191383	0.154148	39
GO:0097194	GO:0097194	execution phase of apoptosis	14/2724	68/21529	0.0433722	0.192118	0.15474	14
GO:0010661	GO:0010661	positive regulation of muscle cell apoptotic process	2724-09-01	38/21529	0.0439348	0.193902	0.156177	9
GO:0021799	GO:0021799	cerebral cortex radially oriented cell migration	2724-09-01	38/21529	0.0439348	0.193902	0.156177	9
GO:0033363	GO:0033363	secretory granule organization	2724-09-01	38/21529	0.0439348	0.193902	0.156177	9
GO:0051968	GO:0051968	positive regulation of synaptic transmission, glutamatergic	2724-09-01	38/21529	0.0439348	0.193902	0.156177	9
GO:0072210	GO:0072210	metanephric nephron development	2724-09-01	38/21529	0.0439348	0.193902	0.156177	9
GO:0071216	GO:0071216	cellular response to biotic stimulus	49/2724	304/21529	0.0439831	0.193973	0.156235	49
GO:0003229	GO:0003229	ventricular cardiac muscle tissue development	13/2724	62/21529	0.0442628	0.1945	0.156658	13
GO:0014911	GO:0014911	positive regulation of smooth muscle cell migration	13/2724	62/21529	0.0442628	0.1945	0.156658	13
GO:0046850	GO:0046850	regulation of bone remodeling	13/2724	62/21529	0.0442628	0.1945	0.156658	13
GO:0051058	GO:0051058	negative regulation of small GTPase mediated signal transduction	13/2724	62/21529	0.0442628	0.1945	0.156658	13
GO:0051148	GO:0051148	negative regulation of muscle cell differentiation	13/2724	62/21529	0.0442628	0.1945	0.156658	13
GO:0090407	GO:0090407	organophosphate biosynthetic process	67/2724	432/21529	0.0445775	0.195741	0.157658	67
GO:0035306	GO:0035306	positive regulation of dephosphorylation	2724-12-01	56/21529	0.0448946	0.196638	0.158381	12
GO:0045747	GO:0045747	positive regulation of Notch signaling pathway	2724-10-01	44/21529	0.0449115	0.196638	0.158381	10
GO:1903960	GO:1903960	negative regulation of anion transmembrane transport	2724-10-01	44/21529	0.0449115	0.196638	0.158381	10
GO:2000273	GO:2000273	positive regulation of signaling receptor activity	2724-10-01	44/21529	0.0449115	0.196638	0.158381	10
GO:0050819	GO:0050819	negative regulation of coagulation	2724-11-01	50/21529	0.0451607	0.197444	0.15903	11
GO:0051438	GO:0051438	regulation of ubiquitin-protein transferase activity	2724-11-01	50/21529	0.0451607	0.197444	0.15903	11
GO:0014015	GO:0014015	positive regulation of gliogenesis	16/2724	81/21529	0.0454332	0.198349	0.159759	16
GO:0051279	GO:0051279	regulation of release of sequestered calcium ion into cytosol	16/2724	81/21529	0.0454332	0.198349	0.159759	16
GO:0051348	GO:0051348	negative regulation of transferase activity	43/2724	263/21529	0.0462114	0.200154	0.161213	43
GO:0002028	GO:0002028	regulation of sodium ion transport	18/2724	94/21529	0.0463687	0.200154	0.161213	18
GO:0008589	GO:0008589	regulation of smoothened signaling pathway	18/2724	94/21529	0.0463687	0.200154	0.161213	18
GO:0009798	GO:0009798	axis specification	18/2724	94/21529	0.0463687	0.200154	0.161213	18
GO:1901222	GO:1901222	regulation of NIK/NF-kappaB signaling	18/2724	94/21529	0.0463687	0.200154	0.161213	18
GO:0006925	GO:0006925	inflammatory cell apoptotic process	2724-07-01	27/21529	0.0464078	0.200154	0.161213	7
GO:0010955	GO:0010955	negative regulation of protein processing	2724-07-01	27/21529	0.0464078	0.200154	0.161213	7
GO:0010971	GO:0010971	positive regulation of G2/M transition of mitotic cell cycle	2724-07-01	27/21529	0.0464078	0.200154	0.161213	7
GO:0015874	GO:0015874	norepinephrine transport	2724-07-01	27/21529	0.0464078	0.200154	0.161213	7
GO:0030201	GO:0030201	heparan sulfate proteoglycan metabolic process	2724-07-01	27/21529	0.0464078	0.200154	0.161213	7
GO:0043032	GO:0043032	positive regulation of macrophage activation	2724-07-01	27/21529	0.0464078	0.200154	0.161213	7
GO:0060343	GO:0060343	trabecula formation	2724-07-01	27/21529	0.0464078	0.200154	0.161213	7
GO:0060713	GO:0060713	labyrinthine layer morphogenesis	2724-07-01	27/21529	0.0464078	0.200154	0.161213	7
GO:0061003	GO:0061003	positive regulation of dendritic spine morphogenesis	2724-07-01	27/21529	0.0464078	0.200154	0.161213	7
GO:0062009	GO:0062009	secondary palate development	2724-07-01	27/21529	0.0464078	0.200154	0.161213	7
GO:0110150	GO:0110150	negative regulation of biomineralization	2724-07-01	27/21529	0.0464078	0.200154	0.161213	7
GO:1903318	GO:1903318	negative regulation of protein maturation	2724-07-01	27/21529	0.0464078	0.200154	0.161213	7
GO:0031532	GO:0031532	actin cytoskeleton reorganization	20/2724	107/21529	0.046524	0.200352	0.161372	20
GO:0035282	GO:0035282	segmentation	20/2724	107/21529	0.046524	0.200352	0.161372	20
GO:0032946	GO:0032946	positive regulation of mononuclear cell proliferation	25/2724	140/21529	0.0465527	0.200352	0.161372	25
GO:0048167	GO:0048167	regulation of synaptic plasticity	58/2724	369/21529	0.0469223	0.201799	0.162538	58
GO:0010952	GO:0010952	positive regulation of peptidase activity	30/2724	174/21529	0.0476609	0.20483	0.164979	30
GO:0008593	GO:0008593	regulation of Notch signaling pathway	17/2724	88/21529	0.0482233	0.207071	0.166784	17
GO:0016485	GO:0016485	protein processing	39/2724	236/21529	0.0482606	0.207071	0.166784	39
GO:0033692	GO:0033692	cellular polysaccharide biosynthetic process	14/2724	69/21529	0.0483187	0.207071	0.166784	14
GO:0050885	GO:0050885	neuromuscular process controlling balance	14/2724	69/21529	0.0483187	0.207071	0.166784	14
GO:0002833	GO:0002833	positive regulation of response to biotic stimulus	27/2724	154/21529	0.0485637	0.20764	0.167242	27
GO:0008643	GO:0008643	carbohydrate transport	27/2724	154/21529	0.0485637	0.20764	0.167242	27
GO:0021761	GO:0021761	limbic system development	19/2724	101/21529	0.0485885	0.20764	0.167242	19
GO:1902749	GO:1902749	regulation of cell cycle G2/M phase transition	19/2724	101/21529	0.0485885	0.20764	0.167242	19
GO:0015850	GO:0015850	organic hydroxy compound transport	42/2724	257/21529	0.0486239	0.207644	0.167246	42
GO:0009266	GO:0009266	response to temperature stimulus	28/2724	161/21529	0.0494078	0.21047	0.169522	28
GO:0002230	GO:0002230	positive regulation of defense response to virus by host	2724-08-01	33/21529	0.0494243	0.21047	0.169522	8
GO:0045672	GO:0045672	positive regulation of osteoclast differentiation	2724-08-01	33/21529	0.0494243	0.21047	0.169522	8
GO:0050901	GO:0050901	leukocyte tethering or rolling	2724-08-01	33/21529	0.0494243	0.21047	0.169522	8
GO:2001259	GO:2001259	positive regulation of cation channel activity	16/2724	82/21529	0.0500735	0.213085	0.171628	16
GO:0008209	GO:0008209	androgen metabolic process	2724-06-01	22/21529	0.0507267	0.214062	0.172415	6
GO:0030002	GO:0030002	cellular anion homeostasis	2724-06-01	22/21529	0.0507267	0.214062	0.172415	6
GO:0032616	GO:0032616	interleukin-13 production	2724-06-01	22/21529	0.0507267	0.214062	0.172415	6
GO:0042481	GO:0042481	regulation of odontogenesis	2724-06-01	22/21529	0.0507267	0.214062	0.172415	6
GO:0060009	GO:0060009	Sertoli cell development	2724-06-01	22/21529	0.0507267	0.214062	0.172415	6
GO:0062098	GO:0062098	regulation of programmed necrotic cell death	2724-06-01	22/21529	0.0507267	0.214062	0.172415	6
GO:0071398	GO:0071398	cellular response to fatty acid	2724-06-01	22/21529	0.0507267	0.214062	0.172415	6
GO:0080111	GO:0080111	DNA demethylation	2724-06-01	22/21529	0.0507267	0.214062	0.172415	6
GO:0097107	GO:0097107	postsynaptic density assembly	2724-06-01	22/21529	0.0507267	0.214062	0.172415	6
GO:1901017	GO:1901017	negative regulation of potassium ion transmembrane transporter activity	2724-06-01	22/21529	0.0507267	0.214062	0.172415	6
GO:1901623	GO:1901623	regulation of lymphocyte chemotaxis	2724-06-01	22/21529	0.0507267	0.214062	0.172415	6
GO:1903672	GO:1903672	positive regulation of sprouting angiogenesis	2724-06-01	22/21529	0.0507267	0.214062	0.172415	6
GO:0033673	GO:0033673	negative regulation of kinase activity	38/2724	230/21529	0.0508035	0.214231	0.172551	38
GO:0010613	GO:0010613	positive regulation of cardiac muscle hypertrophy	2724-09-01	39/21529	0.0509435	0.214231	0.172551	9
GO:0030513	GO:0030513	positive regulation of BMP signaling pathway	2724-09-01	39/21529	0.0509435	0.214231	0.172551	9
GO:0045981	GO:0045981	positive regulation of nucleotide metabolic process	2724-09-01	39/21529	0.0509435	0.214231	0.172551	9
GO:1900544	GO:1900544	positive regulation of purine nucleotide metabolic process	2724-09-01	39/21529	0.0509435	0.214231	0.172551	9
GO:0030901	GO:0030901	midbrain development	2724-11-01	51/21529	0.0512504	0.215223	0.17335	11
GO:0060428	GO:0060428	lung epithelium development	2724-11-01	51/21529	0.0512504	0.215223	0.17335	11
GO:0001774	GO:0001774	microglial cell activation	2724-10-01	45/21529	0.0514462	0.2153	0.173412	10
GO:0019228	GO:0019228	neuronal action potential	2724-10-01	45/21529	0.0514462	0.2153	0.173412	10
GO:0042149	GO:0042149	cellular response to glucose starvation	2724-10-01	45/21529	0.0514462	0.2153	0.173412	10
GO:0043114	GO:0043114	regulation of vascular permeability	2724-10-01	45/21529	0.0514462	0.2153	0.173412	10
GO:1905521	GO:1905521	regulation of macrophage migration	2724-10-01	45/21529	0.0514462	0.2153	0.173412	10
GO:0006939	GO:0006939	smooth muscle contraction	21/2724	115/21529	0.052328	0.218714	0.176162	21
GO:0021915	GO:0021915	neural tube development	33/2724	196/21529	0.0523341	0.218714	0.176162	33
GO:0030178	GO:0030178	negative regulation of Wnt signaling pathway	28/2724	162/21529	0.0527911	0.22032	0.177455	28
GO:0055067	GO:0055067	monovalent inorganic cation homeostasis	28/2724	162/21529	0.0527911	0.22032	0.177455	28
GO:0009314	GO:0009314	response to radiation	64/2724	415/21529	0.0534846	0.220739	0.177793	64
GO:0002293	GO:0002293	alpha-beta T cell differentiation involved in immune response	14/2724	70/21529	0.0536439	0.220739	0.177793	14
GO:0033627	GO:0033627	cell adhesion mediated by integrin	14/2724	70/21529	0.0536439	0.220739	0.177793	14
GO:0050818	GO:0050818	regulation of coagulation	14/2724	70/21529	0.0536439	0.220739	0.177793	14
GO:0055008	GO:0055008	cardiac muscle tissue morphogenesis	14/2724	70/21529	0.0536439	0.220739	0.177793	14
GO:2000179	GO:2000179	positive regulation of neural precursor cell proliferation	14/2724	70/21529	0.0536439	0.220739	0.177793	14
GO:0071453	GO:0071453	cellular response to oxygen levels	25/2724	142/21529	0.053713	0.220739	0.177793	25
GO:0003073	GO:0003073	regulation of systemic arterial blood pressure	22/2724	122/21529	0.0538912	0.220739	0.177793	22
GO:0002431	GO:0002431	Fc receptor mediated stimulatory signaling pathway	2724-05-01	17/21529	0.054133	0.220739	0.177793	5
GO:0003198	GO:0003198	epithelial to mesenchymal transition involved in endocardial cushion formation	2724-05-01	17/21529	0.054133	0.220739	0.177793	5
GO:0017014	GO:0017014	protein nitrosylation	2724-05-01	17/21529	0.054133	0.220739	0.177793	5
GO:0031280	GO:0031280	negative regulation of cyclase activity	2724-05-01	17/21529	0.054133	0.220739	0.177793	5
GO:0036035	GO:0036035	osteoclast development	2724-05-01	17/21529	0.054133	0.220739	0.177793	5
GO:0044546	GO:0044546	NLRP3 inflammasome complex assembly	2724-05-01	17/21529	0.054133	0.220739	0.177793	5
GO:0060413	GO:0060413	atrial septum morphogenesis	2724-05-01	17/21529	0.054133	0.220739	0.177793	5
GO:0070886	GO:0070886	positive regulation of calcineurin-NFAT signaling cascade	2724-05-01	17/21529	0.054133	0.220739	0.177793	5
GO:0086012	GO:0086012	membrane depolarization during cardiac muscle cell action potential	2724-05-01	17/21529	0.054133	0.220739	0.177793	5
GO:0098814	GO:0098814	spontaneous synaptic transmission	2724-05-01	17/21529	0.054133	0.220739	0.177793	5
GO:0106058	GO:0106058	positive regulation of calcineurin-mediated signaling	2724-05-01	17/21529	0.054133	0.220739	0.177793	5
GO:1902894	GO:1902894	negative regulation of pri-miRNA transcription by RNA polymerase II	2724-05-01	17/21529	0.054133	0.220739	0.177793	5
GO:1904889	GO:1904889	regulation of excitatory synapse assembly	2724-05-01	17/21529	0.054133	0.220739	0.177793	5
GO:0051098	GO:0051098	regulation of binding	61/2724	394/21529	0.0546156	0.220739	0.177793	61
GO:0001542	GO:0001542	ovulation from ovarian follicle	2724-04-01	12/21529	0.0548118	0.220739	0.177793	4
GO:0003129	GO:0003129	heart induction	2724-04-01	12/21529	0.0548118	0.220739	0.177793	4
GO:0003183	GO:0003183	mitral valve morphogenesis	2724-04-01	12/21529	0.0548118	0.220739	0.177793	4
GO:0007210	GO:0007210	serotonin receptor signaling pathway	2724-04-01	12/21529	0.0548118	0.220739	0.177793	4
GO:0010998	GO:0010998	regulation of translational initiation by eIF2 alpha phosphorylation	2724-04-01	12/21529	0.0548118	0.220739	0.177793	4
GO:0014824	GO:0014824	artery smooth muscle contraction	2724-04-01	12/21529	0.0548118	0.220739	0.177793	4
GO:0014832	GO:0014832	urinary bladder smooth muscle contraction	2724-04-01	12/21529	0.0548118	0.220739	0.177793	4
GO:0030214	GO:0030214	hyaluronan catabolic process	2724-04-01	12/21529	0.0548118	0.220739	0.177793	4
GO:0030949	GO:0030949	positive regulation of vascular endothelial growth factor receptor signaling pathway	2724-04-01	12/21529	0.0548118	0.220739	0.177793	4
GO:0031642	GO:0031642	negative regulation of myelination	2724-04-01	12/21529	0.0548118	0.220739	0.177793	4
GO:0032490	GO:0032490	detection of molecule of bacterial origin	2724-04-01	12/21529	0.0548118	0.220739	0.177793	4
GO:0032610	GO:0032610	interleukin-1 alpha production	2724-04-01	12/21529	0.0548118	0.220739	0.177793	4
GO:0033080	GO:0033080	immature T cell proliferation in thymus	2724-04-01	12/21529	0.0548118	0.220739	0.177793	4
GO:0035331	GO:0035331	negative regulation of hippo signaling	2724-04-01	12/21529	0.0548118	0.220739	0.177793	4
GO:0035437	GO:0035437	maintenance of protein localization in endoplasmic reticulum	2724-04-01	12/21529	0.0548118	0.220739	0.177793	4
GO:0035933	GO:0035933	glucocorticoid secretion	2724-04-01	12/21529	0.0548118	0.220739	0.177793	4
GO:0048241	GO:0048241	epinephrine transport	2724-04-01	12/21529	0.0548118	0.220739	0.177793	4
GO:0048570	GO:0048570	notochord morphogenesis	2724-04-01	12/21529	0.0548118	0.220739	0.177793	4
GO:0048934	GO:0048934	peripheral nervous system neuron differentiation	2724-04-01	12/21529	0.0548118	0.220739	0.177793	4
GO:0048935	GO:0048935	peripheral nervous system neuron development	2724-04-01	12/21529	0.0548118	0.220739	0.177793	4
GO:0060525	GO:0060525	prostate glandular acinus development	2724-04-01	12/21529	0.0548118	0.220739	0.177793	4
GO:0070444	GO:0070444	oligodendrocyte progenitor proliferation	2724-04-01	12/21529	0.0548118	0.220739	0.177793	4
GO:0070445	GO:0070445	regulation of oligodendrocyte progenitor proliferation	2724-04-01	12/21529	0.0548118	0.220739	0.177793	4
GO:0098911	GO:0098911	regulation of ventricular cardiac muscle cell action potential	2724-04-01	12/21529	0.0548118	0.220739	0.177793	4
GO:1902459	GO:1902459	positive regulation of stem cell population maintenance	2724-04-01	12/21529	0.0548118	0.220739	0.177793	4
GO:1902514	GO:1902514	regulation of calcium ion transmembrane transport via high voltage-gated calcium channel	2724-04-01	12/21529	0.0548118	0.220739	0.177793	4
GO:1903671	GO:1903671	negative regulation of sprouting angiogenesis	2724-04-01	12/21529	0.0548118	0.220739	0.177793	4
GO:0006720	GO:0006720	isoprenoid metabolic process	16/2724	83/21529	0.0550357	0.220739	0.177793	16
GO:0050806	GO:0050806	positive regulation of synaptic transmission	52/2724	330/21529	0.0551168	0.220739	0.177793	52
GO:0000768	GO:0000768	syncytium formation by plasma membrane fusion	13/2724	64/21529	0.0552761	0.220739	0.177793	13
GO:0048286	GO:0048286	lung alveolus development	13/2724	64/21529	0.0552761	0.220739	0.177793	13
GO:0140253	GO:0140253	cell-cell fusion	13/2724	64/21529	0.0552761	0.220739	0.177793	13
GO:0016241	GO:0016241	regulation of macroautophagy	18/2724	96/21529	0.0553169	0.220739	0.177793	18
GO:0051235	GO:0051235	maintenance of location	51/2724	323/21529	0.0553617	0.220739	0.177793	51
GO:0002717	GO:0002717	positive regulation of natural killer cell mediated immunity	2724-07-01	28/21529	0.0553667	0.220739	0.177793	7
GO:0006536	GO:0006536	glutamate metabolic process	2724-07-01	28/21529	0.0553667	0.220739	0.177793	7
GO:0010458	GO:0010458	exit from mitosis	2724-07-01	28/21529	0.0553667	0.220739	0.177793	7
GO:0034311	GO:0034311	diol metabolic process	2724-07-01	28/21529	0.0553667	0.220739	0.177793	7
GO:0034390	GO:0034390	smooth muscle cell apoptotic process	2724-07-01	28/21529	0.0553667	0.220739	0.177793	7
GO:0034391	GO:0034391	regulation of smooth muscle cell apoptotic process	2724-07-01	28/21529	0.0553667	0.220739	0.177793	7
GO:0048745	GO:0048745	smooth muscle tissue development	2724-07-01	28/21529	0.0553667	0.220739	0.177793	7
GO:0051016	GO:0051016	barbed-end actin filament capping	2724-07-01	28/21529	0.0553667	0.220739	0.177793	7
GO:0060045	GO:0060045	positive regulation of cardiac muscle cell proliferation	2724-07-01	28/21529	0.0553667	0.220739	0.177793	7
GO:0060384	GO:0060384	innervation	2724-07-01	28/21529	0.0553667	0.220739	0.177793	7
GO:0086005	GO:0086005	ventricular cardiac muscle cell action potential	2724-07-01	28/21529	0.0553667	0.220739	0.177793	7
GO:2000310	GO:2000310	regulation of NMDA receptor activity	2724-07-01	28/21529	0.0553667	0.220739	0.177793	7
GO:0007292	GO:0007292	female gamete generation	27/2724	156/21529	0.0555754	0.221425	0.178346	27
GO:0051048	GO:0051048	negative regulation of secretion	34/2724	204/21529	0.0558437	0.222348	0.179089	34
GO:0030177	GO:0030177	positive regulation of Wnt signaling pathway	24/2724	136/21529	0.0564986	0.224524	0.180842	24
GO:1902414	GO:1902414	protein localization to cell junction	24/2724	136/21529	0.0564986	0.224524	0.180842	24
GO:1901617	GO:1901617	organic hydroxy compound biosynthetic process	37/2724	225/21529	0.0565013	0.224524	0.180842	37
GO:0007605	GO:0007605	sensory perception of sound	44/2724	274/21529	0.0565839	0.224705	0.180987	44
GO:0006493	GO:0006493	protein O-linked glycosylation	2724-12-01	58/21529	0.056718	0.22491	0.181152	12
GO:0010506	GO:0010506	regulation of autophagy	42/2724	260/21529	0.0567264	0.22491	0.181152	42
GO:0090150	GO:0090150	establishment of protein localization to membrane	40/2724	246/21529	0.0567468	0.22491	0.181152	40
GO:0000271	GO:0000271	polysaccharide biosynthetic process	15/2724	77/21529	0.057213	0.226462	0.182402	15
GO:0002292	GO:0002292	T cell differentiation involved in immune response	15/2724	77/21529	0.057213	0.226462	0.182402	15
GO:0009953	GO:0009953	dorsal/ventral pattern formation	19/2724	103/21529	0.0574843	0.227068	0.182891	19
GO:0033555	GO:0033555	multicellular organismal response to stress	19/2724	103/21529	0.0574843	0.227068	0.182891	19
GO:0071456	GO:0071456	cellular response to hypoxia	19/2724	103/21529	0.0574843	0.227068	0.182891	19
GO:0046488	GO:0046488	phosphatidylinositol metabolic process	25/2724	143/21529	0.0575749	0.227068	0.182891	25
GO:0050728	GO:0050728	negative regulation of inflammatory response	25/2724	143/21529	0.0575749	0.227068	0.182891	25
GO:0010758	GO:0010758	regulation of macrophage chemotaxis	2724-08-01	34/21529	0.0577407	0.227068	0.182891	8
GO:0035640	GO:0035640	exploration behavior	2724-08-01	34/21529	0.0577407	0.227068	0.182891	8
GO:0050654	GO:0050654	chondroitin sulfate proteoglycan metabolic process	2724-08-01	34/21529	0.0577407	0.227068	0.182891	8
GO:1904646	GO:1904646	cellular response to amyloid-beta	2724-08-01	34/21529	0.0577407	0.227068	0.182891	8
GO:1905606	GO:1905606	regulation of presynapse assembly	2724-08-01	34/21529	0.0577407	0.227068	0.182891	8
GO:0043550	GO:0043550	regulation of lipid kinase activity	2724-11-01	52/21529	0.0578686	0.227277	0.183058	11
GO:0048701	GO:0048701	embryonic cranial skeleton morphogenesis	2724-11-01	52/21529	0.0578686	0.227277	0.183058	11
GO:0003254	GO:0003254	regulation of membrane depolarization	2724-10-01	46/21529	0.0585826	0.228851	0.184327	10
GO:0045429	GO:0045429	positive regulation of nitric oxide biosynthetic process	2724-10-01	46/21529	0.0585826	0.228851	0.184327	10
GO:0050691	GO:0050691	regulation of defense response to virus by host	2724-10-01	46/21529	0.0585826	0.228851	0.184327	10
GO:0060323	GO:0060323	head morphogenesis	2724-10-01	46/21529	0.0585826	0.228851	0.184327	10
GO:0003230	GO:0003230	cardiac atrium development	2724-09-01	40/21529	0.0586468	0.228851	0.184327	9
GO:0014742	GO:0014742	positive regulation of muscle hypertrophy	2724-09-01	40/21529	0.0586468	0.228851	0.184327	9
GO:0032633	GO:0032633	interleukin-4 production	2724-09-01	40/21529	0.0586468	0.228851	0.184327	9
GO:0035886	GO:0035886	vascular associated smooth muscle cell differentiation	2724-09-01	40/21529	0.0586468	0.228851	0.184327	9
GO:1903580	GO:1903580	positive regulation of ATP metabolic process	2724-09-01	40/21529	0.0586468	0.228851	0.184327	9
GO:1904645	GO:1904645	response to amyloid-beta	2724-09-01	40/21529	0.0586468	0.228851	0.184327	9
GO:0030072	GO:0030072	peptide hormone secretion	46/2724	289/21529	0.0590786	0.230379	0.185557	46
GO:0031396	GO:0031396	regulation of protein ubiquitination	34/2724	205/21529	0.0591143	0.230379	0.185557	34
GO:0015800	GO:0015800	acidic amino acid transport	14/2724	71/21529	0.0593576	0.231013	0.186068	14
GO:1901796	GO:1901796	regulation of signal transduction by p53 class mediator	14/2724	71/21529	0.0593576	0.231013	0.186068	14
GO:0035710	GO:0035710	CD4-positive, alpha-beta T cell activation	20/2724	110/21529	0.0593912	0.231013	0.186068	20
GO:0007568	GO:0007568	aging	40/2724	247/21529	0.059743	0.232232	0.18705	40
GO:0010660	GO:0010660	regulation of muscle cell apoptotic process	18/2724	97/21529	0.0602151	0.233917	0.188407	18
GO:0060415	GO:0060415	muscle tissue morphogenesis	16/2724	84/21529	0.0603276	0.234204	0.188638	16
GO:1903828	GO:1903828	negative regulation of cellular protein localization	21/2724	117/21529	0.0610654	0.236384	0.190394	21
GO:0051648	GO:0051648	vesicle localization	30/2724	178/21529	0.0611902	0.236384	0.190394	30
GO:0061951	GO:0061951	establishment of protein localization to plasma membrane	13/2724	65/21529	0.0614234	0.236384	0.190394	13
GO:1902305	GO:1902305	regulation of sodium ion transmembrane transport	13/2724	65/21529	0.0614234	0.236384	0.190394	13
GO:0006654	GO:0006654	phosphatidic acid biosynthetic process	2724-06-01	23/21529	0.0615517	0.236384	0.190394	6
GO:0010663	GO:0010663	positive regulation of striated muscle cell apoptotic process	2724-06-01	23/21529	0.0615517	0.236384	0.190394	6
GO:0010743	GO:0010743	regulation of macrophage derived foam cell differentiation	2724-06-01	23/21529	0.0615517	0.236384	0.190394	6
GO:0030903	GO:0030903	notochord development	2724-06-01	23/21529	0.0615517	0.236384	0.190394	6
GO:0031649	GO:0031649	heat generation	2724-06-01	23/21529	0.0615517	0.236384	0.190394	6
GO:0032331	GO:0032331	negative regulation of chondrocyte differentiation	2724-06-01	23/21529	0.0615517	0.236384	0.190394	6
GO:0034383	GO:0034383	low-density lipoprotein particle clearance	2724-06-01	23/21529	0.0615517	0.236384	0.190394	6
GO:0050857	GO:0050857	positive regulation of antigen receptor-mediated signaling pathway	2724-06-01	23/21529	0.0615517	0.236384	0.190394	6
GO:0051291	GO:0051291	protein heterooligomerization	2724-06-01	23/21529	0.0615517	0.236384	0.190394	6
GO:0101023	GO:0101023	vascular endothelial cell proliferation	2724-06-01	23/21529	0.0615517	0.236384	0.190394	6
GO:1903077	GO:1903077	negative regulation of protein localization to plasma membrane	2724-06-01	23/21529	0.0615517	0.236384	0.190394	6
GO:1905562	GO:1905562	regulation of vascular endothelial cell proliferation	2724-06-01	23/21529	0.0615517	0.236384	0.190394	6
GO:2000810	GO:2000810	regulation of bicellular tight junction assembly	2724-06-01	23/21529	0.0615517	0.236384	0.190394	6
GO:0002793	GO:0002793	positive regulation of peptide secretion	31/2724	185/21529	0.0616299	0.236534	0.190515	31
GO:0014074	GO:0014074	response to purine-containing compound	19/2724	104/21529	0.062333	0.239081	0.192566	19
GO:0048469	GO:0048469	cell maturation	34/2724	206/21529	0.0625207	0.239649	0.193024	34
GO:0045930	GO:0045930	negative regulation of mitotic cell cycle	37/2724	227/21529	0.0628879	0.240474	0.193689	37
GO:0045453	GO:0045453	bone resorption	15/2724	78/21529	0.0628945	0.240474	0.193689	15
GO:0060976	GO:0060976	coronary vasculature development	15/2724	78/21529	0.0628945	0.240474	0.193689	15
GO:1903201	GO:1903201	regulation of oxidative stress-induced cell death	15/2724	78/21529	0.0628945	0.240474	0.193689	15
GO:1903035	GO:1903035	negative regulation of response to wounding	17/2724	91/21529	0.063042	0.240887	0.194021	17
GO:0001954	GO:0001954	positive regulation of cell-matrix adhesion	2724-12-01	59/21529	0.0633447	0.241738	0.194707	12
GO:0007528	GO:0007528	neuromuscular junction development	2724-12-01	59/21529	0.0633447	0.241738	0.194707	12
GO:0010950	GO:0010950	positive regulation of endopeptidase activity	28/2724	165/21529	0.0639408	0.243706	0.196292	28
GO:0030879	GO:0030879	mammary gland development	28/2724	165/21529	0.0639408	0.243706	0.196292	28
GO:1902904	GO:1902904	negative regulation of supramolecular fiber organization	29/2724	172/21529	0.0644967	0.245671	0.197874	29
GO:0048546	GO:0048546	digestive tract morphogenesis	2724-11-01	53/21529	0.0650274	0.247537	0.199377	11
GO:0015711	GO:0015711	organic anion transport	53/2724	341/21529	0.0652407	0.247593	0.199422	53
GO:0007176	GO:0007176	regulation of epidermal growth factor-activated receptor activity	2724-07-01	29/21529	0.0653281	0.247593	0.199422	7
GO:0008340	GO:0008340	determination of adult lifespan	2724-07-01	29/21529	0.0653281	0.247593	0.199422	7
GO:0045761	GO:0045761	regulation of adenylate cyclase activity	2724-07-01	29/21529	0.0653281	0.247593	0.199422	7
GO:0061311	GO:0061311	cell surface receptor signaling pathway involved in heart development	2724-07-01	29/21529	0.0653281	0.247593	0.199422	7
GO:0090314	GO:0090314	positive regulation of protein targeting to membrane	2724-07-01	29/21529	0.0653281	0.247593	0.199422	7
GO:1904861	GO:1904861	excitatory synapse assembly	2724-07-01	29/21529	0.0653281	0.247593	0.199422	7
GO:2000243	GO:2000243	positive regulation of reproductive process	18/2724	98/21529	0.0654043	0.247728	0.199531	18
GO:0032413	GO:0032413	negative regulation of ion transmembrane transporter activity	14/2724	72/21529	0.0654687	0.247817	0.199602	14
GO:0034219	GO:0034219	carbohydrate transmembrane transport	21/2724	118/21529	0.0657946	0.248895	0.200471	21
GO:0090276	GO:0090276	regulation of peptide hormone secretion	38/2724	235/21529	0.0662434	0.249899	0.20128	38
GO:0000266	GO:0000266	mitochondrial fission	2724-10-01	47/21529	0.066334	0.249899	0.20128	10
GO:0035137	GO:0035137	hindlimb morphogenesis	2724-10-01	47/21529	0.066334	0.249899	0.20128	10
GO:0043616	GO:0043616	keratinocyte proliferation	2724-10-01	47/21529	0.066334	0.249899	0.20128	10
GO:0045214	GO:0045214	sarcomere organization	2724-10-01	47/21529	0.066334	0.249899	0.20128	10
GO:1904407	GO:1904407	positive regulation of nitric oxide metabolic process	2724-10-01	47/21529	0.066334	0.249899	0.20128	10
GO:0003209	GO:0003209	cardiac atrium morphogenesis	2724-08-01	35/21529	0.0668899	0.249899	0.20128	8
GO:0010939	GO:0010939	regulation of necrotic cell death	2724-08-01	35/21529	0.0668899	0.249899	0.20128	8
GO:0021846	GO:0021846	cell proliferation in forebrain	2724-08-01	35/21529	0.0668899	0.249899	0.20128	8
GO:0032689	GO:0032689	negative regulation of interferon-gamma production	2724-08-01	35/21529	0.0668899	0.249899	0.20128	8
GO:0035116	GO:0035116	embryonic hindlimb morphogenesis	2724-08-01	35/21529	0.0668899	0.249899	0.20128	8
GO:0009309	GO:0009309	amine biosynthetic process	2724-09-01	41/21529	0.0670594	0.249899	0.20128	9
GO:0010737	GO:0010737	protein kinase A signaling	2724-09-01	41/21529	0.0670594	0.249899	0.20128	9
GO:0032781	GO:0032781	positive regulation of ATPase activity	2724-09-01	41/21529	0.0670594	0.249899	0.20128	9
GO:0042401	GO:0042401	cellular biogenic amine biosynthetic process	2724-09-01	41/21529	0.0670594	0.249899	0.20128	9
GO:0014013	GO:0014013	regulation of gliogenesis	22/2724	125/21529	0.0671941	0.249899	0.20128	22
GO:0000083	GO:0000083	regulation of transcription involved in G1/S transition of mitotic cell cycle	2724-05-01	18/21529	0.06742	0.249899	0.20128	5
GO:0000188	GO:0000188	inactivation of MAPK activity	2724-05-01	18/21529	0.06742	0.249899	0.20128	5
GO:0003161	GO:0003161	cardiac conduction system development	2724-05-01	18/21529	0.06742	0.249899	0.20128	5
GO:0003214	GO:0003214	cardiac left ventricle morphogenesis	2724-05-01	18/21529	0.06742	0.249899	0.20128	5
GO:0009129	GO:0009129	pyrimidine nucleoside monophosphate metabolic process	2724-05-01	18/21529	0.06742	0.249899	0.20128	5
GO:0009886	GO:0009886	post-embryonic animal morphogenesis	2724-05-01	18/21529	0.06742	0.249899	0.20128	5
GO:0010934	GO:0010934	macrophage cytokine production	2724-05-01	18/21529	0.06742	0.249899	0.20128	5
GO:0021854	GO:0021854	hypothalamus development	2724-05-01	18/21529	0.06742	0.249899	0.20128	5
GO:0030033	GO:0030033	microvillus assembly	2724-05-01	18/21529	0.06742	0.249899	0.20128	5
GO:0030575	GO:0030575	nuclear body organization	2724-05-01	18/21529	0.06742	0.249899	0.20128	5
GO:0032793	GO:0032793	positive regulation of CREB transcription factor activity	2724-05-01	18/21529	0.06742	0.249899	0.20128	5
GO:0035641	GO:0035641	locomotory exploration behavior	2724-05-01	18/21529	0.06742	0.249899	0.20128	5
GO:0042249	GO:0042249	establishment of planar polarity of embryonic epithelium	2724-05-01	18/21529	0.06742	0.249899	0.20128	5
GO:0060947	GO:0060947	cardiac vascular smooth muscle cell differentiation	2724-05-01	18/21529	0.06742	0.249899	0.20128	5
GO:0072077	GO:0072077	renal vesicle morphogenesis	2724-05-01	18/21529	0.06742	0.249899	0.20128	5
GO:0140131	GO:0140131	positive regulation of lymphocyte chemotaxis	2724-05-01	18/21529	0.06742	0.249899	0.20128	5
GO:1905244	GO:1905244	regulation of modification of synaptic structure	2724-05-01	18/21529	0.06742	0.249899	0.20128	5
GO:0052547	GO:0052547	regulation of peptidase activity	64/2724	421/21529	0.0675309	0.250081	0.201426	64
GO:0051604	GO:0051604	protein maturation	47/2724	299/21529	0.0675517	0.250081	0.201426	47
GO:0001707	GO:0001707	mesoderm formation	13/2724	66/21529	0.0680102	0.251472	0.202547	13
GO:0030193	GO:0030193	regulation of blood coagulation	13/2724	66/21529	0.0680102	0.251472	0.202547	13
GO:0031623	GO:0031623	receptor internalization	23/2724	132/21529	0.0684042	0.252775	0.203596	23
GO:0071496	GO:0071496	cellular response to external stimulus	44/2724	278/21529	0.0684924	0.252795	0.203612	44
GO:1903531	GO:1903531	negative regulation of secretion by cell	29/2724	173/21529	0.0684932	0.252795	0.203612	29
GO:0043523	GO:0043523	regulation of neuron apoptotic process	43/2724	271/21529	0.0687632	0.253535	0.204208	43
GO:0032388	GO:0032388	positive regulation of intracellular transport	30/2724	180/21529	0.0688945	0.253535	0.204208	30
GO:0043279	GO:0043279	response to alkaloid	15/2724	79/21529	0.0689444	0.253535	0.204208	15
GO:0045471	GO:0045471	response to ethanol	15/2724	79/21529	0.0689444	0.253535	0.204208	15
GO:0051781	GO:0051781	positive regulation of cell division	15/2724	79/21529	0.0689444	0.253535	0.204208	15
GO:0070373	GO:0070373	negative regulation of ERK1 and ERK2 cascade	15/2724	79/21529	0.0689444	0.253535	0.204208	15
GO:1902115	GO:1902115	regulation of organelle assembly	33/2724	201/21529	0.0696349	0.255919	0.206128	33
GO:0002228	GO:0002228	natural killer cell mediated immunity	2724-12-01	60/21529	0.0704611	0.257897	0.207721	12
GO:0035315	GO:0035315	hair cell differentiation	2724-12-01	60/21529	0.0704611	0.257897	0.207721	12
GO:0042698	GO:0042698	ovulation cycle	2724-12-01	60/21529	0.0704611	0.257897	0.207721	12
GO:2001238	GO:2001238	positive regulation of extrinsic apoptotic signaling pathway	2724-12-01	60/21529	0.0704611	0.257897	0.207721	12
GO:0007498	GO:0007498	mesoderm development	21/2724	119/21529	0.0707701	0.257897	0.207721	21
GO:0006885	GO:0006885	regulation of pH	18/2724	99/21529	0.0708899	0.257897	0.207721	18
GO:0045185	GO:0045185	maintenance of protein location	18/2724	99/21529	0.0708899	0.257897	0.207721	18
GO:0045582	GO:0045582	positive regulation of T cell differentiation	18/2724	99/21529	0.0708899	0.257897	0.207721	18
GO:0002730	GO:0002730	regulation of dendritic cell cytokine production	2724-04-01	13/21529	0.0714915	0.257897	0.207721	4
GO:0003093	GO:0003093	regulation of glomerular filtration	2724-04-01	13/21529	0.0714915	0.257897	0.207721	4
GO:0007028	GO:0007028	cytoplasm organization	2724-04-01	13/21529	0.0714915	0.257897	0.207721	4
GO:0010359	GO:0010359	regulation of anion channel activity	2724-04-01	13/21529	0.0714915	0.257897	0.207721	4
GO:0010744	GO:0010744	positive regulation of macrophage derived foam cell differentiation	2724-04-01	13/21529	0.0714915	0.257897	0.207721	4
GO:0021670	GO:0021670	lateral ventricle development	2724-04-01	13/21529	0.0714915	0.257897	0.207721	4
GO:0032060	GO:0032060	bleb assembly	2724-04-01	13/21529	0.0714915	0.257897	0.207721	4
GO:0033083	GO:0033083	regulation of immature T cell proliferation	2724-04-01	13/21529	0.0714915	0.257897	0.207721	4
GO:0043455	GO:0043455	regulation of secondary metabolic process	2724-04-01	13/21529	0.0714915	0.257897	0.207721	4
GO:0046512	GO:0046512	sphingosine biosynthetic process	2724-04-01	13/21529	0.0714915	0.257897	0.207721	4
GO:0046520	GO:0046520	sphingoid biosynthetic process	2724-04-01	13/21529	0.0714915	0.257897	0.207721	4
GO:0048021	GO:0048021	regulation of melanin biosynthetic process	2724-04-01	13/21529	0.0714915	0.257897	0.207721	4
GO:0051639	GO:0051639	actin filament network formation	2724-04-01	13/21529	0.0714915	0.257897	0.207721	4
GO:0060394	GO:0060394	negative regulation of pathway-restricted SMAD protein phosphorylation	2724-04-01	13/21529	0.0714915	0.257897	0.207721	4
GO:0061577	GO:0061577	calcium ion transmembrane transport via high voltage-gated calcium channel	2724-04-01	13/21529	0.0714915	0.257897	0.207721	4
GO:0070142	GO:0070142	synaptic vesicle budding	2724-04-01	13/21529	0.0714915	0.257897	0.207721	4
GO:0090557	GO:0090557	establishment of endothelial intestinal barrier	2724-04-01	13/21529	0.0714915	0.257897	0.207721	4
GO:0099159	GO:0099159	regulation of modification of postsynaptic structure	2724-04-01	13/21529	0.0714915	0.257897	0.207721	4
GO:1900376	GO:1900376	regulation of secondary metabolite biosynthetic process	2724-04-01	13/21529	0.0714915	0.257897	0.207721	4
GO:1902285	GO:1902285	semaphorin-plexin signaling pathway involved in neuron projection guidance	2724-04-01	13/21529	0.0714915	0.257897	0.207721	4
GO:1903729	GO:1903729	regulation of plasma membrane organization	2724-04-01	13/21529	0.0714915	0.257897	0.207721	4
GO:2000826	GO:2000826	regulation of heart morphogenesis	2724-04-01	13/21529	0.0714915	0.257897	0.207721	4
GO:2001054	GO:2001054	negative regulation of mesenchymal cell apoptotic process	2724-04-01	13/21529	0.0714915	0.257897	0.207721	4
GO:0071219	GO:0071219	cellular response to molecule of bacterial origin	44/2724	279/21529	0.0717305	0.258605	0.208292	44
GO:0006970	GO:0006970	response to osmotic stress	16/2724	86/21529	0.0719283	0.25901	0.208618	16
GO:0048708	GO:0048708	astrocyte differentiation	16/2724	86/21529	0.0719283	0.25901	0.208618	16
GO:1903961	GO:1903961	positive regulation of anion transmembrane transport	14/2724	73/21529	0.0719844	0.259058	0.208657	14
GO:1903829	GO:1903829	positive regulation of cellular protein localization	43/2724	272/21529	0.0720547	0.259135	0.208719	43
GO:0006997	GO:0006997	nucleus organization	22/2724	126/21529	0.0720911	0.259135	0.208719	22
GO:0007618	GO:0007618	mating	2724-11-01	54/21529	0.0727364	0.26099	0.210213	11
GO:0042491	GO:0042491	inner ear auditory receptor cell differentiation	2724-11-01	54/21529	0.0727364	0.26099	0.210213	11
GO:1904036	GO:1904036	negative regulation of epithelial cell apoptotic process	2724-11-01	54/21529	0.0727364	0.26099	0.210213	11
GO:0010811	GO:0010811	positive regulation of cell-substrate adhesion	23/2724	133/21529	0.0732212	0.262046	0.211063	23
GO:0006883	GO:0006883	cellular sodium ion homeostasis	2724-06-01	24/21529	0.0736355	0.262046	0.211063	6
GO:0010759	GO:0010759	positive regulation of macrophage chemotaxis	2724-06-01	24/21529	0.0736355	0.262046	0.211063	6
GO:0010842	GO:0010842	retina layer formation	2724-06-01	24/21529	0.0736355	0.262046	0.211063	6
GO:0015732	GO:0015732	prostaglandin transport	2724-06-01	24/21529	0.0736355	0.262046	0.211063	6
GO:0018230	GO:0018230	peptidyl-L-cysteine S-palmitoylation	2724-06-01	24/21529	0.0736355	0.262046	0.211063	6
GO:0018231	GO:0018231	peptidyl-S-diacylglycerol-L-cysteine biosynthetic process from peptidyl-cysteine	2724-06-01	24/21529	0.0736355	0.262046	0.211063	6
GO:0021889	GO:0021889	olfactory bulb interneuron differentiation	2724-06-01	24/21529	0.0736355	0.262046	0.211063	6
GO:0031643	GO:0031643	positive regulation of myelination	2724-06-01	24/21529	0.0736355	0.262046	0.211063	6
GO:0031954	GO:0031954	positive regulation of protein autophosphorylation	2724-06-01	24/21529	0.0736355	0.262046	0.211063	6
GO:0032148	GO:0032148	activation of protein kinase B activity	2724-06-01	24/21529	0.0736355	0.262046	0.211063	6
GO:0035510	GO:0035510	DNA dealkylation	2724-06-01	24/21529	0.0736355	0.262046	0.211063	6
GO:0070269	GO:0070269	pyroptosis	2724-06-01	24/21529	0.0736355	0.262046	0.211063	6
GO:1903055	GO:1903055	positive regulation of extracellular matrix organization	2724-06-01	24/21529	0.0736355	0.262046	0.211063	6
GO:0016125	GO:0016125	sterol metabolic process	24/2724	140/21529	0.0741813	0.263679	0.212378	24
GO:0051588	GO:0051588	regulation of neurotransmitter transport	24/2724	140/21529	0.0741813	0.263679	0.212378	24
GO:0035305	GO:0035305	negative regulation of dephosphorylation	17/2724	93/21529	0.0744869	0.26461	0.213128	17
GO:0038061	GO:0038061	NIK/NF-kappaB signaling	20/2724	113/21529	0.0745497	0.264678	0.213183	20
GO:0002707	GO:0002707	negative regulation of lymphocyte mediated immunity	2724-10-01	48/21529	0.07471	0.264782	0.213267	10
GO:0030195	GO:0030195	negative regulation of blood coagulation	2724-10-01	48/21529	0.07471	0.264782	0.213267	10
GO:0045581	GO:0045581	negative regulation of T cell differentiation	2724-10-01	48/21529	0.07471	0.264782	0.213267	10
GO:0050433	GO:0050433	regulation of catecholamine secretion	13/2724	67/21529	0.075044	0.265655	0.21397	13
GO:1900046	GO:1900046	regulation of hemostasis	13/2724	67/21529	0.075044	0.265655	0.21397	13
GO:0098656	GO:0098656	anion transmembrane transport	64/2724	424/21529	0.0754836	0.267055	0.215098	64
GO:0001709	GO:0001709	cell fate determination	2724-09-01	42/21529	0.0761908	0.267759	0.215665	9
GO:0031076	GO:0031076	embryonic camera-type eye development	2724-09-01	42/21529	0.0761908	0.267759	0.215665	9
GO:0051281	GO:0051281	positive regulation of release of sequestered calcium ion into cytosol	2724-09-01	42/21529	0.0761908	0.267759	0.215665	9
GO:2000193	GO:2000193	positive regulation of fatty acid transport	2724-09-01	42/21529	0.0761908	0.267759	0.215665	9
GO:2000279	GO:2000279	negative regulation of DNA biosynthetic process	2724-09-01	42/21529	0.0761908	0.267759	0.215665	9
GO:0009755	GO:0009755	hormone-mediated signaling pathway	27/2724	161/21529	0.0762133	0.267759	0.215665	27
GO:0006929	GO:0006929	substrate-dependent cell migration	2724-07-01	30/21529	0.0763008	0.267759	0.215665	7
GO:0010863	GO:0010863	positive regulation of phospholipase C activity	2724-07-01	30/21529	0.0763008	0.267759	0.215665	7
GO:0021602	GO:0021602	cranial nerve morphogenesis	2724-07-01	30/21529	0.0763008	0.267759	0.215665	7
GO:0061037	GO:0061037	negative regulation of cartilage development	2724-07-01	30/21529	0.0763008	0.267759	0.215665	7
GO:0070633	GO:0070633	transepithelial transport	2724-07-01	30/21529	0.0763008	0.267759	0.215665	7
GO:0120033	GO:0120033	negative regulation of plasma membrane bounded cell projection assembly	2724-07-01	30/21529	0.0763008	0.267759	0.215665	7
GO:1902751	GO:1902751	positive regulation of cell cycle G2/M phase transition	2724-07-01	30/21529	0.0763008	0.267759	0.215665	7
GO:1905207	GO:1905207	regulation of cardiocyte differentiation	2724-07-01	30/21529	0.0763008	0.267759	0.215665	7
GO:0036473	GO:0036473	cell death in response to oxidative stress	18/2724	100/21529	0.0766764	0.268244	0.216055	18
GO:0042102	GO:0042102	positive regulation of T cell proliferation	18/2724	100/21529	0.0766764	0.268244	0.216055	18
GO:0001773	GO:0001773	myeloid dendritic cell activation	2724-08-01	36/21529	0.0768813	0.268244	0.216055	8
GO:0010573	GO:0010573	vascular endothelial growth factor production	2724-08-01	36/21529	0.0768813	0.268244	0.216055	8
GO:0010837	GO:0010837	regulation of keratinocyte proliferation	2724-08-01	36/21529	0.0768813	0.268244	0.216055	8
GO:0040001	GO:0040001	establishment of mitotic spindle localization	2724-08-01	36/21529	0.0768813	0.268244	0.216055	8
GO:0050869	GO:0050869	negative regulation of B cell activation	2724-08-01	36/21529	0.0768813	0.268244	0.216055	8
GO:0061384	GO:0061384	heart trabecula morphogenesis	2724-08-01	36/21529	0.0768813	0.268244	0.216055	8
GO:0071320	GO:0071320	cellular response to cAMP	2724-08-01	36/21529	0.0768813	0.268244	0.216055	8
GO:0072538	GO:0072538	T-helper 17 type immune response	2724-08-01	36/21529	0.0768813	0.268244	0.216055	8
GO:0007586	GO:0007586	digestion	22/2724	127/21529	0.0772257	0.269291	0.216899	22
GO:0001666	GO:0001666	response to hypoxia	34/2724	210/21529	0.0775479	0.270259	0.217678	34
GO:0048260	GO:0048260	positive regulation of receptor-mediated endocytosis	2724-12-01	61/21529	0.0780743	0.271937	0.21903	12
GO:0035914	GO:0035914	skeletal muscle cell differentiation	16/2724	87/21529	0.0782484	0.27202	0.219097	16
GO:0001841	GO:0001841	neural tube formation	23/2724	134/21529	0.0782644	0.27202	0.219097	23
GO:0006914	GO:0006914	autophagy	64/2724	425/21529	0.0782776	0.27202	0.219097	64
GO:0061919	GO:0061919	process utilizing autophagic mechanism	64/2724	425/21529	0.0782776	0.27202	0.219097	64
GO:0007088	GO:0007088	regulation of mitotic nuclear division	19/2724	107/21529	0.0785448	0.272636	0.219593	19
GO:0048704	GO:0048704	embryonic skeletal system morphogenesis	19/2724	107/21529	0.0785448	0.272636	0.219593	19
GO:0002090	GO:0002090	regulation of receptor internalization	14/2724	74/21529	0.0789106	0.273436	0.220238	14
GO:0045123	GO:0045123	cellular extravasation	14/2724	74/21529	0.0789106	0.273436	0.220238	14
GO:1901184	GO:1901184	regulation of ERBB signaling pathway	14/2724	74/21529	0.0789106	0.273436	0.220238	14
GO:0007043	GO:0007043	cell-cell junction assembly	25/2724	148/21529	0.0798513	0.276538	0.222736	25
GO:1904659	GO:1904659	glucose transmembrane transport	20/2724	114/21529	0.0801326	0.277354	0.223393	20
GO:0071248	GO:0071248	cellular response to metal ion	27/2724	162/21529	0.0808978	0.279566	0.225175	27
GO:0032892	GO:0032892	positive regulation of organic acid transport	2724-11-01	55/21529	0.0810022	0.279566	0.225175	11
GO:0042531	GO:0042531	positive regulation of tyrosine phosphorylation of STAT protein	2724-11-01	55/21529	0.0810022	0.279566	0.225175	11
GO:0045687	GO:0045687	positive regulation of glial cell differentiation	2724-11-01	55/21529	0.0810022	0.279566	0.225175	11
GO:0048713	GO:0048713	regulation of oligodendrocyte differentiation	2724-11-01	55/21529	0.0810022	0.279566	0.225175	11
GO:0071241	GO:0071241	cellular response to inorganic substance	37/2724	232/21529	0.0810831	0.279686	0.225271	37
GO:0042594	GO:0042594	response to starvation	29/2724	176/21529	0.0815119	0.280611	0.226017	29
GO:0043112	GO:0043112	receptor metabolic process	31/2724	190/21529	0.0817779	0.280611	0.226017	31
GO:0030641	GO:0030641	regulation of cellular pH	15/2724	81/21529	0.0821722	0.280611	0.226017	15
GO:0034637	GO:0034637	cellular carbohydrate biosynthetic process	15/2724	81/21529	0.0821722	0.280611	0.226017	15
GO:0007252	GO:0007252	I-kappaB phosphorylation	2724-05-01	19/21529	0.0823439	0.280611	0.226017	5
GO:0010623	GO:0010623	programmed cell death involved in cell development	2724-05-01	19/21529	0.0823439	0.280611	0.226017	5
GO:0021924	GO:0021924	cell proliferation in external granule layer	2724-05-01	19/21529	0.0823439	0.280611	0.226017	5
GO:0021930	GO:0021930	cerebellar granule cell precursor proliferation	2724-05-01	19/21529	0.0823439	0.280611	0.226017	5
GO:0032211	GO:0032211	negative regulation of telomere maintenance via telomerase	2724-05-01	19/21529	0.0823439	0.280611	0.226017	5
GO:0032274	GO:0032274	gonadotropin secretion	2724-05-01	19/21529	0.0823439	0.280611	0.226017	5
GO:0034111	GO:0034111	negative regulation of homotypic cell-cell adhesion	2724-05-01	19/21529	0.0823439	0.280611	0.226017	5
GO:0040037	GO:0040037	negative regulation of fibroblast growth factor receptor signaling pathway	2724-05-01	19/21529	0.0823439	0.280611	0.226017	5
GO:0045116	GO:0045116	protein neddylation	2724-05-01	19/21529	0.0823439	0.280611	0.226017	5
GO:0046485	GO:0046485	ether lipid metabolic process	2724-05-01	19/21529	0.0823439	0.280611	0.226017	5
GO:0060081	GO:0060081	membrane hyperpolarization	2724-05-01	19/21529	0.0823439	0.280611	0.226017	5
GO:1900117	GO:1900117	regulation of execution phase of apoptosis	2724-05-01	19/21529	0.0823439	0.280611	0.226017	5
GO:1902259	GO:1902259	regulation of delayed rectifier potassium channel activity	2724-05-01	19/21529	0.0823439	0.280611	0.226017	5
GO:1904754	GO:1904754	positive regulation of vascular associated smooth muscle cell migration	2724-05-01	19/21529	0.0823439	0.280611	0.226017	5
GO:1905874	GO:1905874	regulation of postsynaptic density organization	2724-05-01	19/21529	0.0823439	0.280611	0.226017	5
GO:0030837	GO:0030837	negative regulation of actin filament polymerization	13/2724	68/21529	0.08253	0.280611	0.226017	13
GO:0042093	GO:0042093	T-helper cell differentiation	13/2724	68/21529	0.08253	0.280611	0.226017	13
GO:0046635	GO:0046635	positive regulation of alpha-beta T cell activation	13/2724	68/21529	0.08253	0.280611	0.226017	13
GO:0071867	GO:0071867	response to monoamine	13/2724	68/21529	0.08253	0.280611	0.226017	13
GO:0071869	GO:0071869	response to catecholamine	13/2724	68/21529	0.08253	0.280611	0.226017	13
GO:2000191	GO:2000191	regulation of fatty acid transport	13/2724	68/21529	0.08253	0.280611	0.226017	13
GO:0001889	GO:0001889	liver development	22/2724	128/21529	0.0826008	0.280611	0.226017	22
GO:0090090	GO:0090090	negative regulation of canonical Wnt signaling pathway	22/2724	128/21529	0.0826008	0.280611	0.226017	22
GO:0030593	GO:0030593	neutrophil chemotaxis	18/2724	101/21529	0.0827678	0.281021	0.226347	18
GO:0009416	GO:0009416	response to light stimulus	48/2724	311/21529	0.0833565	0.282862	0.227829	48
GO:0042088	GO:0042088	T-helper 1 type immune response	2724-10-01	49/21529	0.0837165	0.283449	0.228302	10
GO:0045933	GO:0045933	positive regulation of muscle contraction	2724-10-01	49/21529	0.0837165	0.283449	0.228302	10
GO:0071384	GO:0071384	cellular response to corticosteroid stimulus	2724-10-01	49/21529	0.0837165	0.283449	0.228302	10
GO:1900047	GO:1900047	negative regulation of hemostasis	2724-10-01	49/21529	0.0837165	0.283449	0.228302	10
GO:0090316	GO:0090316	positive regulation of intracellular protein transport	24/2724	142/21529	0.0843036	0.285118	0.229647	24
GO:1901136	GO:1901136	carbohydrate derivative catabolic process	24/2724	142/21529	0.0843036	0.285118	0.229647	24
GO:0032868	GO:0032868	response to insulin	38/2724	240/21529	0.0847692	0.286409	0.230686	38
GO:0030203	GO:0030203	glycosaminoglycan metabolic process	16/2724	88/21529	0.0849206	0.286409	0.230686	16
GO:0035304	GO:0035304	regulation of protein dephosphorylation	16/2724	88/21529	0.0849206	0.286409	0.230686	16
GO:0040014	GO:0040014	regulation of multicellular organism growth	16/2724	88/21529	0.0849206	0.286409	0.230686	16
GO:0035270	GO:0035270	endocrine system development	25/2724	149/21529	0.0849214	0.286409	0.230686	25
GO:0097191	GO:0097191	extrinsic apoptotic signaling pathway	37/2724	233/21529	0.0851178	0.286912	0.231091	37
GO:0055088	GO:0055088	lipid homeostasis	26/2724	156/21529	0.0854065	0.287565	0.231618	26
GO:2001235	GO:2001235	positive regulation of apoptotic signaling pathway	26/2724	156/21529	0.0854065	0.287565	0.231618	26
GO:0008645	GO:0008645	hexose transmembrane transport	20/2724	115/21529	0.0859862	0.287853	0.23185	20
GO:0045621	GO:0045621	positive regulation of lymphocyte differentiation	20/2724	115/21529	0.0859862	0.287853	0.23185	20
GO:0048709	GO:0048709	oligodendrocyte differentiation	20/2724	115/21529	0.0859862	0.287853	0.23185	20
GO:1903034	GO:1903034	regulation of response to wounding	28/2724	170/21529	0.0860348	0.287853	0.23185	28
GO:0016925	GO:0016925	protein sumoylation	2724-09-01	43/21529	0.0860455	0.287853	0.23185	9
GO:0021955	GO:0021955	central nervous system neuron axonogenesis	2724-09-01	43/21529	0.0860455	0.287853	0.23185	9
GO:0035774	GO:0035774	positive regulation of insulin secretion involved in cellular response to glucose stimulus	2724-09-01	43/21529	0.0860455	0.287853	0.23185	9
GO:0055081	GO:0055081	anion homeostasis	2724-09-01	43/21529	0.0860455	0.287853	0.23185	9
GO:0097300	GO:0097300	programmed necrotic cell death	2724-09-01	43/21529	0.0860455	0.287853	0.23185	9
GO:1902742	GO:1902742	apoptotic process involved in development	2724-09-01	43/21529	0.0860455	0.287853	0.23185	9
GO:2000144	GO:2000144	positive regulation of DNA-templated transcription, initiation	2724-09-01	43/21529	0.0860455	0.287853	0.23185	9
GO:0050854	GO:0050854	regulation of antigen receptor-mediated signaling pathway	2724-12-01	62/21529	0.0861891	0.287853	0.23185	12
GO:0051785	GO:0051785	positive regulation of nuclear division	2724-12-01	62/21529	0.0861891	0.287853	0.23185	12
GO:0007179	GO:0007179	transforming growth factor beta receptor signaling pathway	29/2724	177/21529	0.0862018	0.287853	0.23185	29
GO:0007632	GO:0007632	visual behavior	14/2724	75/21529	0.0862515	0.287853	0.23185	14
GO:2000573	GO:2000573	positive regulation of DNA biosynthetic process	14/2724	75/21529	0.0862515	0.287853	0.23185	14
GO:0022010	GO:0022010	central nervous system myelination	2724-06-01	25/21529	0.0869701	0.289455	0.23314	6
GO:0032291	GO:0032291	axon ensheathment in central nervous system	2724-06-01	25/21529	0.0869701	0.289455	0.23314	6
GO:0032878	GO:0032878	regulation of establishment or maintenance of cell polarity	2724-06-01	25/21529	0.0869701	0.289455	0.23314	6
GO:0043687	GO:0043687	post-translational protein modification	2724-06-01	25/21529	0.0869701	0.289455	0.23314	6
GO:1904376	GO:1904376	negative regulation of protein localization to cell periphery	2724-06-01	25/21529	0.0869701	0.289455	0.23314	6
GO:0070664	GO:0070664	negative regulation of leukocyte proliferation	17/2724	95/21529	0.0872313	0.290165	0.233712	17
GO:0043434	GO:0043434	response to peptide hormone	52/2724	341/21529	0.0874813	0.290837	0.234253	52
GO:0051647	GO:0051647	nucleus localization	2724-08-01	37/21529	0.0877171	0.291461	0.234755	8
GO:0002828	GO:0002828	regulation of type 2 immune response	2724-07-01	31/21529	0.0882834	0.292381	0.235497	7
GO:0033137	GO:0033137	negative regulation of peptidyl-serine phosphorylation	2724-07-01	31/21529	0.0882834	0.292381	0.235497	7
GO:0045662	GO:0045662	negative regulation of myoblast differentiation	2724-07-01	31/21529	0.0882834	0.292381	0.235497	7
GO:0060074	GO:0060074	synapse maturation	2724-07-01	31/21529	0.0882834	0.292381	0.235497	7
GO:0071425	GO:0071425	hematopoietic stem cell proliferation	2724-07-01	31/21529	0.0882834	0.292381	0.235497	7
GO:0072539	GO:0072539	T-helper 17 cell differentiation	2724-07-01	31/21529	0.0882834	0.292381	0.235497	7
GO:0002698	GO:0002698	negative regulation of immune effector process	23/2724	136/21529	0.0890397	0.292911	0.235923	23
GO:0006665	GO:0006665	sphingolipid metabolic process	23/2724	136/21529	0.0890397	0.292911	0.235923	23
GO:0010657	GO:0010657	muscle cell apoptotic process	18/2724	102/21529	0.089167	0.292911	0.235923	18
GO:0021510	GO:0021510	spinal cord development	18/2724	102/21529	0.089167	0.292911	0.235923	18
GO:0050886	GO:0050886	endocrine process	18/2724	102/21529	0.089167	0.292911	0.235923	18
GO:0021675	GO:0021675	nerve development	15/2724	82/21529	0.0893585	0.292911	0.235923	15
GO:0034103	GO:0034103	regulation of tissue remodeling	15/2724	82/21529	0.0893585	0.292911	0.235923	15
GO:0030100	GO:0030100	regulation of endocytosis	36/2724	227/21529	0.0896789	0.292911	0.235923	36
GO:0009948	GO:0009948	anterior/posterior axis specification	2724-11-01	56/21529	0.0898285	0.292911	0.235923	11
GO:0014009	GO:0014009	glial cell proliferation	2724-11-01	56/21529	0.0898285	0.292911	0.235923	11
GO:0051653	GO:0051653	spindle localization	2724-11-01	56/21529	0.0898285	0.292911	0.235923	11
GO:0052372	GO:0052372	modulation by symbiont of entry into host	2724-11-01	56/21529	0.0898285	0.292911	0.235923	11
GO:1901861	GO:1901861	regulation of muscle tissue development	2724-11-01	56/21529	0.0898285	0.292911	0.235923	11
GO:1902893	GO:1902893	regulation of pri-miRNA transcription by RNA polymerase II	2724-11-01	56/21529	0.0898285	0.292911	0.235923	11
GO:0001660	GO:0001660	fever generation	2724-04-01	14/21529	0.0904338	0.292911	0.235923	4
GO:0002371	GO:0002371	dendritic cell cytokine production	2724-04-01	14/21529	0.0904338	0.292911	0.235923	4
GO:0010421	GO:0010421	hydrogen peroxide-mediated programmed cell death	2724-04-01	14/21529	0.0904338	0.292911	0.235923	4
GO:0010882	GO:0010882	regulation of cardiac muscle contraction by calcium ion signaling	2724-04-01	14/21529	0.0904338	0.292911	0.235923	4
GO:0014820	GO:0014820	tonic smooth muscle contraction	2724-04-01	14/21529	0.0904338	0.292911	0.235923	4
GO:0018095	GO:0018095	protein polyglutamylation	2724-04-01	14/21529	0.0904338	0.292911	0.235923	4
GO:0021936	GO:0021936	regulation of cerebellar granule cell precursor proliferation	2724-04-01	14/21529	0.0904338	0.292911	0.235923	4
GO:0032328	GO:0032328	alanine transport	2724-04-01	14/21529	0.0904338	0.292911	0.235923	4
GO:0032536	GO:0032536	regulation of cell projection size	2724-04-01	14/21529	0.0904338	0.292911	0.235923	4
GO:0032736	GO:0032736	positive regulation of interleukin-13 production	2724-04-01	14/21529	0.0904338	0.292911	0.235923	4
GO:0033079	GO:0033079	immature T cell proliferation	2724-04-01	14/21529	0.0904338	0.292911	0.235923	4
GO:0035358	GO:0035358	regulation of peroxisome proliferator activated receptor signaling pathway	2724-04-01	14/21529	0.0904338	0.292911	0.235923	4
GO:0035791	GO:0035791	platelet-derived growth factor receptor-beta signaling pathway	2724-04-01	14/21529	0.0904338	0.292911	0.235923	4
GO:0036376	GO:0036376	sodium ion export across plasma membrane	2724-04-01	14/21529	0.0904338	0.292911	0.235923	4
GO:0043508	GO:0043508	negative regulation of JUN kinase activity	2724-04-01	14/21529	0.0904338	0.292911	0.235923	4
GO:0043558	GO:0043558	regulation of translational initiation in response to stress	2724-04-01	14/21529	0.0904338	0.292911	0.235923	4
GO:0051290	GO:0051290	protein heterotetramerization	2724-04-01	14/21529	0.0904338	0.292911	0.235923	4
GO:0060019	GO:0060019	radial glial cell differentiation	2724-04-01	14/21529	0.0904338	0.292911	0.235923	4
GO:0061308	GO:0061308	cardiac neural crest cell development involved in heart development	2724-04-01	14/21529	0.0904338	0.292911	0.235923	4
GO:0070943	GO:0070943	neutrophil-mediated killing of symbiont cell	2724-04-01	14/21529	0.0904338	0.292911	0.235923	4
GO:0071803	GO:0071803	positive regulation of podosome assembly	2724-04-01	14/21529	0.0904338	0.292911	0.235923	4
GO:0099550	GO:0099550	trans-synaptic signaling, modulating synaptic transmission	2724-04-01	14/21529	0.0904338	0.292911	0.235923	4
GO:1900025	GO:1900025	negative regulation of substrate adhesion-dependent cell spreading	2724-04-01	14/21529	0.0904338	0.292911	0.235923	4
GO:1904948	GO:1904948	midbrain dopaminergic neuron differentiation	2724-04-01	14/21529	0.0904338	0.292911	0.235923	4
GO:1905809	GO:1905809	negative regulation of synapse organization	2724-04-01	14/21529	0.0904338	0.292911	0.235923	4
GO:0002294	GO:0002294	CD4-positive, alpha-beta T cell differentiation involved in immune response	13/2724	69/21529	0.0904719	0.292911	0.235923	13
GO:0042058	GO:0042058	regulation of epidermal growth factor receptor signaling pathway	13/2724	69/21529	0.0904719	0.292911	0.235923	13
GO:0046324	GO:0046324	regulation of glucose import	13/2724	69/21529	0.0904719	0.292911	0.235923	13
GO:1901990	GO:1901990	regulation of mitotic cell cycle phase transition	42/2724	270/21529	0.090809	0.293845	0.236676	42
GO:0010827	GO:0010827	regulation of glucose transmembrane transport	16/2724	89/21529	0.091948	0.296571	0.238871	16
GO:0019226	GO:0019226	transmission of nerve impulse	16/2724	89/21529	0.091948	0.296571	0.238871	16
GO:0043367	GO:0043367	CD4-positive, alpha-beta T cell differentiation	16/2724	89/21529	0.091948	0.296571	0.238871	16
GO:0046683	GO:0046683	response to organophosphorus	16/2724	89/21529	0.091948	0.296571	0.238871	16
GO:0050672	GO:0050672	negative regulation of lymphocyte proliferation	16/2724	89/21529	0.091948	0.296571	0.238871	16
GO:0097581	GO:0097581	lamellipodium organization	16/2724	89/21529	0.091948	0.296571	0.238871	16
GO:0099003	GO:0099003	vesicle-mediated transport in synapse	40/2724	256/21529	0.0919937	0.296571	0.238871	40
GO:0006836	GO:0006836	neurotransmitter transport	38/2724	242/21529	0.0930879	0.299939	0.241584	38
GO:0048565	GO:0048565	digestive tract development	21/2724	123/21529	0.0932035	0.300152	0.241756	21
GO:0044060	GO:0044060	regulation of endocrine process	2724-10-01	50/21529	0.0933555	0.300163	0.241764	10
GO:0048489	GO:0048489	synaptic vesicle transport	2724-10-01	50/21529	0.0933555	0.300163	0.241764	10
GO:0070169	GO:0070169	positive regulation of biomineral tissue development	2724-10-01	50/21529	0.0933555	0.300163	0.241764	10
GO:0034109	GO:0034109	homotypic cell-cell adhesion	14/2724	76/21529	0.09401	0.301754	0.243046	14
GO:0032271	GO:0032271	regulation of protein polymerization	36/2724	228/21529	0.0940683	0.301754	0.243046	36
GO:0050852	GO:0050852	T cell receptor signaling pathway	22/2724	130/21529	0.0940824	0.301754	0.243046	22
GO:0007229	GO:0007229	integrin-mediated signaling pathway	17/2724	96/21529	0.094099	0.301754	0.243046	17
GO:0042158	GO:0042158	lipoprotein biosynthetic process	17/2724	96/21529	0.094099	0.301754	0.243046	17
GO:0045661	GO:0045661	regulation of myoblast differentiation	2724-12-01	63/21529	0.0948078	0.303706	0.244618	12
GO:0098930	GO:0098930	axonal transport	2724-12-01	63/21529	0.0948078	0.303706	0.244618	12
GO:0030833	GO:0030833	regulation of actin filament polymerization	28/2724	172/21529	0.0961556	0.30786	0.247964	28
GO:0071385	GO:0071385	cellular response to glucocorticoid stimulus	2724-09-01	44/21529	0.0966228	0.309193	0.249038	9
GO:0032272	GO:0032272	negative regulation of protein polymerization	15/2724	83/21529	0.0969297	0.310012	0.249697	15
GO:0015749	GO:0015749	monosaccharide transmembrane transport	20/2724	117/21529	0.0985145	0.314068	0.252964	20
GO:0001956	GO:0001956	positive regulation of neurotransmitter secretion	2724-05-01	20/21529	0.098858	0.314068	0.252964	5
GO:0002097	GO:0002097	tRNA wobble base modification	2724-05-01	20/21529	0.098858	0.314068	0.252964	5
GO:0010984	GO:0010984	regulation of lipoprotein particle clearance	2724-05-01	20/21529	0.098858	0.314068	0.252964	5
GO:0021534	GO:0021534	cell proliferation in hindbrain	2724-05-01	20/21529	0.098858	0.314068	0.252964	5
GO:0035584	GO:0035584	calcium-mediated signaling using intracellular calcium source	2724-05-01	20/21529	0.098858	0.314068	0.252964	5
GO:0035970	GO:0035970	peptidyl-threonine dephosphorylation	2724-05-01	20/21529	0.098858	0.314068	0.252964	5
GO:0035988	GO:0035988	chondrocyte proliferation	2724-05-01	20/21529	0.098858	0.314068	0.252964	5
GO:0001541	GO:0001541	ovarian follicle development	13/2724	70/21529	0.0988713	0.314068	0.252964	13
GO:0002437	GO:0002437	inflammatory response to antigenic stimulus	13/2724	70/21529	0.0988713	0.314068	0.252964	13
GO:0002711	GO:0002711	positive regulation of T cell mediated immunity	13/2724	70/21529	0.0988713	0.314068	0.252964	13
GO:0048332	GO:0048332	mesoderm morphogenesis	13/2724	70/21529	0.0988713	0.314068	0.252964	13
GO:0048678	GO:0048678	response to axon injury	13/2724	70/21529	0.0988713	0.314068	0.252964	13
GO:0032964	GO:0032964	collagen biosynthetic process	2724-11-01	57/21529	0.099216	0.314241	0.253104	11
GO:0032945	GO:0032945	negative regulation of mononuclear cell proliferation	16/2724	90/21529	0.0993323	0.314241	0.253104	16
GO:0046888	GO:0046888	negative regulation of hormone secretion	16/2724	90/21529	0.0993323	0.314241	0.253104	16
GO:0032733	GO:0032733	positive regulation of interleukin-10 production	2724-08-01	38/21529	0.0993923	0.314241	0.253104	8
GO:0045879	GO:0045879	negative regulation of smoothened signaling pathway	2724-08-01	38/21529	0.0993923	0.314241	0.253104	8
GO:0060674	GO:0060674	placenta blood vessel development	2724-08-01	38/21529	0.0993923	0.314241	0.253104	8
GO:0070884	GO:0070884	regulation of calcineurin-NFAT signaling cascade	2724-08-01	38/21529	0.0993923	0.314241	0.253104	8
GO:0099174	GO:0099174	regulation of presynapse organization	2724-08-01	38/21529	0.0993923	0.314241	0.253104	8
GO:2000249	GO:2000249	regulation of actin cytoskeleton reorganization	2724-08-01	38/21529	0.0993923	0.314241	0.253104	8
GO:0050868	GO:0050868	negative regulation of T cell activation	21/2724	124/21529	0.0994571	0.314282	0.253137	21
GO:0061008	GO:0061008	hepaticobiliary system development	22/2724	131/21529	0.100192	0.316441	0.254876	22
GO:0050671	GO:0050671	positive regulation of lymphocyte proliferation	23/2724	138/21529	0.100747	0.317528	0.255751	23
GO:0010574	GO:0010574	regulation of vascular endothelial growth factor production	2724-07-01	32/21529	0.101264	0.317528	0.255751	7
GO:0010614	GO:0010614	negative regulation of cardiac muscle hypertrophy	2724-07-01	32/21529	0.101264	0.317528	0.255751	7
GO:0032743	GO:0032743	positive regulation of interleukin-2 production	2724-07-01	32/21529	0.101264	0.317528	0.255751	7
GO:0032891	GO:0032891	negative regulation of organic acid transport	2724-07-01	32/21529	0.101264	0.317528	0.255751	7
GO:0032958	GO:0032958	inositol phosphate biosynthetic process	2724-07-01	32/21529	0.101264	0.317528	0.255751	7
GO:0060561	GO:0060561	apoptotic process involved in morphogenesis	2724-07-01	32/21529	0.101264	0.317528	0.255751	7
GO:0060977	GO:0060977	coronary vasculature morphogenesis	2724-07-01	32/21529	0.101264	0.317528	0.255751	7
GO:0150117	GO:0150117	positive regulation of cell-substrate junction organization	2724-07-01	32/21529	0.101264	0.317528	0.255751	7
GO:2000352	GO:2000352	negative regulation of endothelial cell apoptotic process	2724-07-01	32/21529	0.101264	0.317528	0.255751	7
GO:0120162	GO:0120162	positive regulation of cold-induced thermogenesis	17/2724	97/21529	0.101299	0.317528	0.255751	17
GO:1902882	GO:1902882	regulation of response to oxidative stress	17/2724	97/21529	0.101299	0.317528	0.255751	17
GO:0007205	GO:0007205	protein kinase C-activating G protein-coupled receptor signaling pathway	2724-06-01	26/21529	0.101532	0.317528	0.255751	6
GO:0010575	GO:0010575	positive regulation of vascular endothelial growth factor production	2724-06-01	26/21529	0.101532	0.317528	0.255751	6
GO:0014048	GO:0014048	regulation of glutamate secretion	2724-06-01	26/21529	0.101532	0.317528	0.255751	6
GO:0043171	GO:0043171	peptide catabolic process	2724-06-01	26/21529	0.101532	0.317528	0.255751	6
GO:1900120	GO:1900120	regulation of receptor binding	2724-06-01	26/21529	0.101532	0.317528	0.255751	6
GO:1902993	GO:1902993	positive regulation of amyloid precursor protein catabolic process	2724-06-01	26/21529	0.101532	0.317528	0.255751	6
GO:2000679	GO:2000679	positive regulation of transcription regulatory region DNA binding	2724-06-01	26/21529	0.101532	0.317528	0.255751	6
GO:0044264	GO:0044264	cellular polysaccharide metabolic process	18/2724	104/21529	0.102897	0.321632	0.259057	18
GO:0008089	GO:0008089	anterograde axonal transport	2724-10-01	51/21529	0.103625	0.323076	0.260219	10
GO:0021545	GO:0021545	cranial nerve development	2724-10-01	51/21529	0.103625	0.323076	0.260219	10
GO:0051293	GO:0051293	establishment of spindle localization	2724-10-01	51/21529	0.103625	0.323076	0.260219	10
GO:0071470	GO:0071470	cellular response to osmotic stress	2724-10-01	51/21529	0.103625	0.323076	0.260219	10
GO:0110151	GO:0110151	positive regulation of biomineralization	2724-10-01	51/21529	0.103625	0.323076	0.260219	10
GO:0048008	GO:0048008	platelet-derived growth factor receptor signaling pathway	2724-12-01	64/21529	0.103931	0.323553	0.260603	12
GO:0090278	GO:0090278	negative regulation of peptide hormone secretion	2724-12-01	64/21529	0.103931	0.323553	0.260603	12
GO:0051402	GO:0051402	neuron apoptotic process	46/2724	302/21529	0.103938	0.323553	0.260603	46
GO:2000106	GO:2000106	regulation of leukocyte apoptotic process	19/2724	111/21529	0.10418	0.324138	0.261075	19
GO:0051346	GO:0051346	negative regulation of hydrolase activity	60/2724	404/21529	0.104394	0.324639	0.261478	60
GO:0090068	GO:0090068	positive regulation of cell cycle process	40/2724	259/21529	0.104963	0.326241	0.262769	40
GO:1905475	GO:1905475	regulation of protein localization to membrane	31/2724	195/21529	0.106008	0.329319	0.265248	31
GO:0051783	GO:0051783	regulation of nuclear division	23/2724	139/21529	0.106953	0.331917	0.267341	23
GO:1904375	GO:1904375	regulation of protein localization to cell periphery	23/2724	139/21529	0.106953	0.331917	0.267341	23
GO:0006497	GO:0006497	protein lipidation	16/2724	91/21529	0.107074	0.332122	0.267506	16
GO:0030856	GO:0030856	regulation of epithelial cell differentiation	25/2724	153/21529	0.107322	0.33272	0.267987	25
GO:0008542	GO:0008542	visual learning	13/2724	71/21529	0.107728	0.333808	0.268863	13
GO:0045840	GO:0045840	positive regulation of mitotic nuclear division	2724-09-01	45/21529	0.107917	0.333882	0.268923	9
GO:0050856	GO:0050856	regulation of T cell receptor signaling pathway	2724-09-01	45/21529	0.107917	0.333882	0.268923	9
GO:0090317	GO:0090317	negative regulation of intracellular protein transport	2724-09-01	45/21529	0.107917	0.333882	0.268923	9
GO:0002704	GO:0002704	negative regulation of leukocyte mediated immunity	2724-11-01	58/21529	0.109162	0.336362	0.270921	11
GO:0006584	GO:0006584	catecholamine metabolic process	2724-11-01	58/21529	0.109162	0.336362	0.270921	11
GO:0009712	GO:0009712	catechol-containing compound metabolic process	2724-11-01	58/21529	0.109162	0.336362	0.270921	11
GO:0010517	GO:0010517	regulation of phospholipase activity	2724-11-01	58/21529	0.109162	0.336362	0.270921	11
GO:0035019	GO:0035019	somatic stem cell population maintenance	2724-11-01	58/21529	0.109162	0.336362	0.270921	11
GO:0051932	GO:0051932	synaptic transmission, GABAergic	2724-11-01	58/21529	0.109162	0.336362	0.270921	11
GO:0061614	GO:0061614	pri-miRNA transcription by RNA polymerase II	2724-11-01	58/21529	0.109162	0.336362	0.270921	11
GO:0070265	GO:0070265	necrotic cell death	2724-11-01	58/21529	0.109162	0.336362	0.270921	11
GO:0031667	GO:0031667	response to nutrient levels	52/2724	347/21529	0.109817	0.336704	0.271196	52
GO:0052548	GO:0052548	regulation of endopeptidase activity	52/2724	347/21529	0.109817	0.336704	0.271196	52
GO:0044843	GO:0044843	cell cycle G1/S phase transition	32/2724	203/21529	0.110783	0.336704	0.271196	32
GO:0120032	GO:0120032	regulation of plasma membrane bounded cell projection assembly	31/2724	196/21529	0.111358	0.336704	0.271196	31
GO:0006857	GO:0006857	oligopeptide transport	2724-04-01	15/21529	0.111494	0.336704	0.271196	4
GO:0009176	GO:0009176	pyrimidine deoxyribonucleoside monophosphate metabolic process	2724-04-01	15/21529	0.111494	0.336704	0.271196	4
GO:0010172	GO:0010172	embryonic body morphogenesis	2724-04-01	15/21529	0.111494	0.336704	0.271196	4
GO:0010771	GO:0010771	negative regulation of cell morphogenesis involved in differentiation	2724-04-01	15/21529	0.111494	0.336704	0.271196	4
GO:0010820	GO:0010820	positive regulation of T cell chemotaxis	2724-04-01	15/21529	0.111494	0.336704	0.271196	4
GO:0010839	GO:0010839	negative regulation of keratinocyte proliferation	2724-04-01	15/21529	0.111494	0.336704	0.271196	4
GO:0014848	GO:0014848	urinary tract smooth muscle contraction	2724-04-01	15/21529	0.111494	0.336704	0.271196	4
GO:0015693	GO:0015693	magnesium ion transport	2724-04-01	15/21529	0.111494	0.336704	0.271196	4
GO:0016114	GO:0016114	terpenoid biosynthetic process	2724-04-01	15/21529	0.111494	0.336704	0.271196	4
GO:0019755	GO:0019755	one-carbon compound transport	2724-04-01	15/21529	0.111494	0.336704	0.271196	4
GO:0021819	GO:0021819	layer formation in cerebral cortex	2724-04-01	15/21529	0.111494	0.336704	0.271196	4
GO:0031054	GO:0031054	pre-miRNA processing	2724-04-01	15/21529	0.111494	0.336704	0.271196	4
GO:0032530	GO:0032530	regulation of microvillus organization	2724-04-01	15/21529	0.111494	0.336704	0.271196	4
GO:0035563	GO:0035563	positive regulation of chromatin binding	2724-04-01	15/21529	0.111494	0.336704	0.271196	4
GO:0035745	GO:0035745	T-helper 2 cell cytokine production	2724-04-01	15/21529	0.111494	0.336704	0.271196	4
GO:0042574	GO:0042574	retinal metabolic process	2724-04-01	15/21529	0.111494	0.336704	0.271196	4
GO:0046085	GO:0046085	adenosine metabolic process	2724-04-01	15/21529	0.111494	0.336704	0.271196	4
GO:0046835	GO:0046835	carbohydrate phosphorylation	2724-04-01	15/21529	0.111494	0.336704	0.271196	4
GO:0047484	GO:0047484	regulation of response to osmotic stress	2724-04-01	15/21529	0.111494	0.336704	0.271196	4
GO:0060546	GO:0060546	negative regulation of necroptotic process	2724-04-01	15/21529	0.111494	0.336704	0.271196	4
GO:0060911	GO:0060911	cardiac cell fate commitment	2724-04-01	15/21529	0.111494	0.336704	0.271196	4
GO:0061029	GO:0061029	eyelid development in camera-type eye	2724-04-01	15/21529	0.111494	0.336704	0.271196	4
GO:0061051	GO:0061051	positive regulation of cell growth involved in cardiac muscle cell development	2724-04-01	15/21529	0.111494	0.336704	0.271196	4
GO:0061307	GO:0061307	cardiac neural crest cell differentiation involved in heart development	2724-04-01	15/21529	0.111494	0.336704	0.271196	4
GO:0061430	GO:0061430	bone trabecula morphogenesis	2724-04-01	15/21529	0.111494	0.336704	0.271196	4
GO:0071599	GO:0071599	otic vesicle development	2724-04-01	15/21529	0.111494	0.336704	0.271196	4
[truncated: 4,066 more rows]
