# Supplementary material for: Epigenetic dysregulation from chromosomal transit in micronuclei
Source: Nature. 2023 Jun 7;619(7968):176–83. doi: 10.1038/s41586-023-06084-7 (PMC10322720; doi:10.1038/s41586-023-06084-7)
Supplement: Supplementary file 4 — List of differentially accessible genes from micronuclei and primary nuclei ATAC-seq on 4T1 cells. [file 41586_2023_6084_MOESM4_ESM.xlsx]

## Sheet: More Accessible in MNI v PN
Supplementary Table 4.1: Genes more accessible in intact micronuclei vs. primary nuclei
chr1	36068400	36106446	38047	*	Hs6st1
chr1	86526726	86530712	3987	*	Ptma
chr1	88673125	88702221	29097	*	Arl4c
chr1	89454806	89897617	442812	*	Agap1
chr1	90602981	90613341	10361	*	Cops8
chr1	178321108	178337797	16690	*	Hnrnpu
chr1	179960472	180165603	205132	*	Cdc42bpa
chr1	180800832	180813943	13112	*	H3f3a
chr1	180813776	180816859	3084	*	H3f3aos
chr1	180851127	180868113	16987	*	Sde2
chr1	182275772	182282804	7033	*	Degs1
chr1	183388981	183410198	21218	*	Taf1a
chr1	191537356	191575544	38189	*	Dtl
chr1	191575636	191623688	48053	*	Ints7
chr2	4881564	4910557	28994	*	Sephs1
chr2	5293457	5714515	421059	*	Camk1d
chr2	5951469	6056703	105235	*	Upf2
chr2	9857078	9890034	32957	*	Gata3
chr2	9877256	9878869	1614	*	Gm13256
chr2	18054193	18056613	2421	*	1810059C17Rik
chr2	18055237	18212388	157152	*	Mllt10
chr2	18057846	18057903	58	*	Mir7655
chr2	18672384	18676231	3848	*	Commd3
chr2	18677018	18686629	9612	*	Bmi1
chr2	24789928	24919614	129687	*	Ehmt1
chr2	24949792	24962075	12284	*	Zmynd19
chr2	25180758	25183339	2582	*	Nrarp
chr2	25180781	25183339	2559	*	Gm38287
chr2	25222160	25224702	2543	*	Tubb4b
chr2	25244819	25256022	11204	*	Ndor1
chr2	25255439	25256292	854	*	Tmem203
chr2	25271039	25272438	1400	*	Ssna1
chr2	25272478	25285915	13438	*	Anapc2
chr2	25332338	25352212	19875	*	Man1b1
chr2	25926838	25983282	56445	*	Camsap1
chr2	26136814	26140521	3708	*	Tmem250-ps
chr2	26208637	26237525	28889	*	Qsox2
chr2	26315515	26348237	32723	*	Gpsm1
chr2	26409431	26445216	35786	*	Sec16a
chr2	26445696	26459390	13695	*	0610009E02Rik
chr2	26457903	26516663	58761	*	Notch1
chr2	26586639	26635634	48996	*	Gm20532
chr2	26593057	26604417	11361	*	Agpat2
chr2	26888628	26902879	14252	*	Surf6
chr2	26905262	26910677	5416	*	Med22
chr2	26910764	26913318	2555	*	Rpl7a
chr2	26920040	26933928	13889	*	Surf4
chr2	26934047	26953496	19450	*	Stkld1
chr2	27262104	27427033	164930	*	Vav2
chr2	27445579	27507662	62084	*	Brd3
chr2	27539805	27539930	126	*	Gm25541
chr2	27540426	27543362	2937	*	Gm13421
chr2	27676440	27762957	86518	*	Rxra
chr2	27882925	27887052	4128	*	2810430I11Rik
chr2	27886425	28039514	153090	*	Col5a1
chr2	28513125	28553081	39957	*	Ralgds
chr2	28641228	28691167	49940	*	Tsc1
chr2	29124181	29182471	58291	*	Setx
chr2	29619720	29740978	121259	*	Rapgef1
chr2	29889221	29931746	42526	*	Odf2
chr2	29965560	30031451	65892	*	Sptan1
chr2	30031546	30048881	17336	*	Wdr34
chr2	30057378	30072577	15200	*	Set
chr2	30077684	30091022	13339	*	Pkn3
chr2	30090944	30093648	2705	*	Zdhhc12
chr2	30236795	30238223	1429	*	1700084E18Rik
chr2	30237715	30263790	26076	*	Lrrc8a
chr2	30281043	30301078	20036	*	Gm28038
chr2	30284231	30286334	2104	*	Dolk
chr2	30286397	30344266	57870	*	Nup188
chr2	30344809	30359337	14529	*	Sh3glb2
chr2	30364233	30385521	21289	*	Miga2
chr2	30400471	30415813	15343	*	Crat
chr2	30413716	30415338	1623	*	Gm16323
chr2	30416039	30447806	31768	*	Ptpa
chr2	30471537	30474219	2683	*	Ier5l
chr2	30629655	30689210	59556	*	9330198N18Rik
chr2	30658468	30678011	19544	*	Gm14486
chr2	30713147	30720057	6911	*	Gm14488
chr2	30803793	30807429	3637	*	4930527E20Rik
chr2	30807826	30823033	15208	*	Ntmt1
chr2	30823097	30830333	7237	*	Asb6
chr2	30889471	30929863	40393	*	Ptges
chr2	30972177	30982201	10025	*	BC005624
chr2	30982279	31023586	41308	*	Usp20
chr2	31026206	31142008	115803	*	Fnbp1
chr2	32151082	32234537	83456	*	Prrc2b
chr2	32278816	32288075	9260	*	Swi5
chr2	32287384	32307921	20538	*	Golga2
chr2	32377097	32381938	4842	*	1110008P14Rik
chr2	32395896	32405772	9877	*	Ptges2
chr2	32414487	32451445	36959	*	Slc25a25
chr2	32450457	32456953	6497	*	Naif1
chr2	32535332	32569756	34425	*	Fam102a
chr2	32587095	32599698	12604	*	St6galnac4
chr2	32705784	32713076	7293	*	Cdk9
chr2	32712807	32712888	82	*	Mir2861
chr2	32712900	32712972	73	*	Mir3960
chr2	32787602	32847245	59644	*	Stxbp1
chr2	32846186	32848168	1983	*	Gm13524
chr2	32873755	32876001	2247	*	Gm13523
chr2	32876114	32925254	49141	*	Fam129b
chr2	32972990	32982083	9094	*	Slc2a8
chr2	32986224	33131654	145431	*	Garnl3
chr2	33133417	33371486	238070	*	Ralgps1
chr2	34804514	34826311	21798	*	Fbxw2
chr2	34893757	34914026	20270	*	Phf19
chr2	34912871	34916014	3144	*	Gm13448
chr2	35180205	35201120	20916	*	Rab14
chr2	70712407	70825728	113322	*	Tlk1
chr2	72936427	72980446	44020	*	Sp3
chr2	72971548	72986716	15169	*	Gm11084
chr2	72979424	72988677	9254	*	Sp3os
chr2	75659244	75659317	74	*	Gm24574
chr2	75659261	75669407	10147	*	Hnrnpa3
chr2	92093117	92364666	271550	*	Phf21a
chr2	98666547	98667301	755	*	Gm10800
chr2	117121374	117182279	60906	*	Spred1
chr2	118528757	118549687	20931	*	Bmf
chr2	118745758	118748810	3053	*	Inafm2
chr2	118900377	118924528	24152	*	Bahd1
chr2	119137001	119157034	20034	*	Rmdn3
chr2	119373042	119477687	104646	*	Ino80
chr2	119516505	119547627	31123	*	Exd1
chr2	119547697	119587027	39331	*	Chp1
chr2	119897228	119969581	72354	*	Mga
chr2	121439059	121456781	17723	*	Serinc4
chr2	121449195	121458313	9119	*	Serf2
chr2	128926268	128944077	17810	*	Zc3h8
chr2	128965505	128968044	2540	*	Gm10762
chr2	128967402	129018563	51162	*	Zc3h6
chr2	129196086	129199194	3109	*	Gm4430
chr2	129198764	129211616	12853	*	Slc20a1
chr2	132052496	132145108	92613	*	Slc23a2
chr2	132144533	132220250	75718	*	Gm14051
chr2	153341157	153346073	4917	*	2500004C02Rik
chr2	153345829	153404007	58179	*	Asxl1
chr2	154791402	155051012	259611	*	a
chr2	155390656	155473894	83239	*	Ncoa6
chr2	156147239	156180238	33000	*	Rbm39
chr2	156613705	156764363	150659	*	Dlgap4
chr2	156714540	156720909	6370	*	4930405A21Rik
chr2	156833049	156839892	6844	*	Gm14230
chr2	156840007	156855570	15564	*	Tgif2
chr2	164839518	164857711	18194	*	Pltp
chr2	164879304	164894454	15151	*	Pcif1
chr2	166566342	166713832	147491	*	Prex1
chr2	166805588	166898052	92465	*	Arfgef2
chr2	167035793	167063015	27223	*	Znfx1
chr2	167062934	167065862	2929	*	Zfas1
chr2	167063016	167063204	189	*	Gm27494
chr2	167298444	167349183	50740	*	B4galt5
chr2	167481133	167492887	11755	*	Spata2
chr2	167492645	167516173	23529	*	Rnf114
chr2	167607638	167632095	24458	*	Ube2v1
chr2	167607850	167661496	53647	*	Gm20431
chr2	167642608	167689822	47215	*	Tmem189
chr2	167662109	167667697	5589	*	Gm14320
chr2	168081004	168101203	20200	*	Pard6b
chr2	179912152	179976646	64495	*	Taf4
chr2	179975993	179979013	3021	*	4921531C22Rik
chr2	180024987	180035465	10479	*	Lsm14b
chr2	181251449	181288035	36587	*	Gmeb2
chr3	31095058	31122577	27520	*	Skil
chr3	87906321	87916132	9812	*	Hdgf
chr3	87922601	87930717	8117	*	Rrnad1
chr3	87930314	87940686	10373	*	Isg20l2
chr3	88081971	88121048	39078	*	Iqgap3
chr3	88142372	88172086	29715	*	Mef2d
chr3	88171556	88177785	6230	*	1700113A16Rik
chr3	88532395	88541396	9002	*	Mex3a
chr3	88920803	88951181	30379	*	Dap3
chr3	88950622	89079375	128754	*	Ash1l
chr3	89146074	89160196	14123	*	Hcn3
chr3	89177473	89182765	5293	*	Scamp3
chr3	89271733	89281142	9410	*	Efna1
chr3	89377644	89394776	17133	*	Zbtb7b
chr3	89391850	89398779	6930	*	Gm15417
chr3	89401004	89411870	10867	*	Flad1
chr3	89415472	89418383	2912	*	Cks1b
chr3	89418443	89430027	11585	*	Shc1
chr3	89767511	89773240	5730	*	4632404H12Rik
chr3	89773616	89784000	10385	*	Ube2q1
chr3	90000140	90052628	52489	*	Ubap2l
chr3	90051636	90066069	14434	*	4933434E20Rik
chr3	95058530	95106930	48401	*	Pip5k1a
chr3	95253674	95282076	28403	*	Prune1
chr3	95281345	95296166	14822	*	Mindy1
chr3	95760341	95818863	58523	*	Rprd2
chr3	95929246	95947390	18145	*	Anp32e
chr3	96104527	96161129	56603	*	Otud7b
chr3	96486555	96486719	165	*	Gm25890
chr3	138526179	138559696	33518	*	Eif4e
chr3	138526421	138526485	65	*	Mir1956
chr4	33245423	33290163	44741	*	Pnrc1
chr4	40259601	40269850	10250	*	Topors
chr4	43441939	43448064	6126	*	Tesk1
chr4	43492783	43493063	281	*	Rmrp
chr4	43492900	43495921	3022	*	Ccdc107
chr4	44126210	44233789	107580	*	Rnf38
chr4	45423278	45532470	109193	*	Shb
chr4	46450902	46472657	21756	*	Anp32b
chr4	55350043	55392237	42195	*	Rad23b
chr4	55527143	55532466	5324	*	Klf4
chr4	57190841	57301837	110997	*	Ptpn3
chr4	57300096	57307305	7210	*	Gm12536
chr4	62499008	62503467	4460	*	Hdhd3
chr4	62522649	62525068	2420	*	Pole3
chr4	62525369	62547993	22625	*	4933430I17Rik
chr4	88909855	88938521	28667	*	Gm49890
chr4	95049034	95052222	3189	*	Jun
chr4	95051534	95167318	115785	*	Junos
chr4	97568133	97778078	209946	*	E130114P18Rik
chr4	97772734	98118874	346141	*	Nfia
chr4	106910701	107049694	138994	*	Ssbp3
chr4	108328140	108341544	13405	*	Coa7
chr4	108563172	108579336	16165	*	Prpf38a
chr4	108579423	108614833	35411	*	Orc1
chr4	117159639	117182639	23001	*	Kif2c
chr4	126103957	126141029	37073	*	Stk40
chr4	126164082	126202760	38679	*	Thrap3
chr4	126262325	126275883	13559	*	Trappc3
chr4	127077383	127124372	46990	*	Zmym6
chr4	128654702	128752881	98180	*	Phc2
chr4	128930233	128962442	32210	*	Azin2
chr4	129050097	129057983	7887	*	1700086P04Rik
chr4	129058271	129085886	27616	*	Rnf19b
chr4	129148005	129189727	41723	*	S100pbp
chr4	129189760	129219607	29848	*	Yars
chr4	129219578	129261404	41827	*	C77080
chr4	129307100	129335370	28271	*	Rbbp4
chr4	129335695	129354547	18853	*	Zbtb8os
chr4	129548344	129573641	25298	*	Lck
chr4	129703164	129742303	39140	*	Khdrbs1
chr4	129811219	129850003	38785	*	Ptp4a2
chr4	130164454	130175122	10669	*	Tinagl1
chr4	132221025	132261602	40578	*	Gmeb1
chr4	132274375	132295766	21392	*	Taf12
chr4	132355923	132422489	66567	*	Phactr4
chr4	132535550	132553742	18193	*	Dnajc8
chr4	132853501	132884509	31009	*	Stx12
chr4	132899213	132922558	23346	*	Fam76a
chr4	133011260	133078110	66851	*	Ahdc1
chr4	133266045	133277792	11748	*	Tmem222
chr4	133292459	133353481	61023	*	Wdtc1
chr4	133660387	133672647	12261	*	Pigv
chr4	133679008	133756769	77762	*	Arid1a
chr4	133847290	133887797	40508	*	Rps6ka1
chr4	133964738	133968650	3913	*	Hmgn2
chr4	133969028	134000918	31891	*	Dhdds
chr4	134060815	134092504	31690	*	Crybg2
chr4	134082448	134095082	12635	*	Cd52
chr4	134129858	134187112	57255	*	Cep85
chr4	134275002	134287895	12894	*	Pdik1l
chr4	134468320	134473843	5524	*	Stmn1
chr4	134468364	134468454	91	*	Gm23634
chr4	134741554	134768024	26471	*	Ldlrap1
chr4	134802759	134853345	50587	*	Maco1
chr4	134923592	134927671	4080	*	Rsrp1
chr4	134930898	134937548	6651	*	Syf2
chr4	135213969	135272814	58846	*	Clic4
chr4	135320484	135353321	32838	*	Srrm1
chr4	135412308	135433853	21546	*	Rcan3
chr4	135855747	135869908	14162	*	Srsf10
chr4	135963727	135968178	4452	*	Gale
chr4	136003368	136021763	18396	*	Eloa
chr4	136143497	136145755	2259	*	Id3
chr4	136172394	136196057	23664	*	E2f2
chr4	136206365	136245216	38852	*	Asap3
chr4	136310942	136359447	48506	*	Hnrnpr
chr4	136469761	136554780	85020	*	Luzp1
chr4	137319696	137357720	38025	*	Cdc42
chr4	137468769	137570630	101862	*	Hspg2
chr4	137862237	137965229	102993	*	Ece1
chr4	138216296	138244683	28388	*	Hp1bp3
chr4	139192899	139291818	98920	*	Capzb
chr4	139352609	139489588	136980	*	Ubr4
chr4	139530548	139620382	89835	*	Iffo2
chr4	140700541	140723220	22680	*	Rcc2
chr4	140810993	140817511	6519	*	Gm13032
chr4	140812983	140845778	32796	*	Padi1
chr4	140961203	140979193	17991	*	Sdhb
chr4	141467890	141538597	70708	*	Spen
chr4	141546189	141547892	1704	*	B330016D10Rik
chr4	148612382	148627019	14638	*	Tardbp
chr4	149328416	149426749	98334	*	Ube4b
chr4	149896283	149955043	58761	*	Spsb1
chr4	150236721	150248879	12159	*	Eno1
chr4	150281646	150621966	340321	*	Rere
chr4	150897133	150914437	17305	*	Park7
chr4	151933691	151982137	48447	*	Dnajc11
chr4	151989633	151996258	6626	*	Phf13
chr4	152072498	152115400	42903	*	Plekhg5
chr4	155074110	155086382	12273	*	Rer1
chr4	155086577	155145505	58929	*	Morn1
chr4	155491361	155559269	67909	*	Gnb1
chr4	155562378	155591001	28624	*	Nadk
chr4	155601416	155623340	21925	*	Slc35e2
chr4	155704800	155733879	29080	*	Ssu72
chr4	155847402	155859303	11902	*	Dvl1
chr4	155887879	155891781	3903	*	Pusl1
chr4	155891822	155907251	15430	*	Acap3
chr4	155989466	155992649	3184	*	B3galt6
chr4	155992872	156013610	20739	*	Sdf4
chr5	23382308	23434269	51962	*	5031425E22Rik
chr5	23434441	23504235	69795	*	Kmt2e
chr5	25271798	25498783	226986	*	Kmt2c
chr5	31048312	31054623	6312	*	Atraid
chr5	31054780	31078479	23700	*	Cad
chr5	31144739	31179911	35173	*	Gm29609
chr5	31156005	31180144	24140	*	Gtf3c2
chr5	31240466	31241232	767	*	Gm9970
chr5	31240864	31251566	10703	*	Nrbp1
chr5	32130283	32133171	2889	*	Gm10463
chr5	32135801	32157842	22042	*	Fosl2
chr5	32713072	32713988	917	*	Gm43852
chr5	32789820	32854256	64437	*	Prr14l
chr5	33247723	33274994	27272	*	Ctbp1
chr5	33634952	33652574	17623	*	Slbp
chr5	33652101	33653255	1155	*	Gm10459
chr5	33653216	33658416	5201	*	Tmem129
chr5	33658128	33678995	20868	*	Tacc3
chr5	33820725	33897975	77251	*	Nsd2
chr5	34369933	34486456	116524	*	Fam193a
chr5	36794867	36796772	1906	*	Mrfap1
chr5	53466152	53657362	191211	*	Rbpj
chr5	64708207	64804117	95911	*	Gm20033
chr5	64803388	64832901	29514	*	Klf3
chr5	64804014	64805735	1722	*	C230096K16Rik
chr5	100441918	100500639	58722	*	Lin54
chr5	100500143	100500218	76	*	Gm23222
chr5	110784488	110810097	25610	*	Ulk1
chr5	113086323	113221236	134914	*	2900026A02Rik
chr5	113742446	113772510	30065	*	Sart3
chr5	113772748	113778288	5541	*	Iscu
chr5	113937094	113993894	56801	*	Ssh1
chr5	114622152	114658421	36270	*	Trpv4
chr5	114727407	114775517	48111	*	Git2
chr5	114773737	114774983	1247	*	4930515G01Rik
chr5	114774677	114806200	31524	*	Ankrd13a
chr5	115011137	115098790	87654	*	Sppl3
chr5	115241412	115272898	31487	*	Rnf10
chr5	118560679	118765438	204760	*	Med13l
chr5	121220219	121368577	148359	*	Hectd4
chr5	121711337	121816493	105157	*	Atxn2
chr5	122237848	122264460	26613	*	Tctn1
chr5	122453513	122502225	48713	*	Atp2a2
chr5	123133723	123141666	7944	*	AI480526
chr5	123133939	123137695	3757	*	Gm38102
chr5	123138931	123141569	2639	*	4932422M17Rik
chr5	123728426	123749414	20989	*	Rsrc2
chr5	123749716	123821593	71878	*	Kntc1
chr5	124061530	124095798	34269	*	Abcb9
chr5	124368702	124426001	57300	*	Sbno1
chr5	124424697	124426879	2183	*	Gm37415
chr5	124425510	124425589	80	*	Gm27486
chr5	124540695	124550506	9812	*	Tmed2
chr5	124834418	124862424	28007	*	Ccdc92
chr5	124862691	124902693	40003	*	Zfp664
chr5	125385965	125390202	4238	*	Ubc
chr5	125389322	125390555	1234	*	Gm10382
chr5	130245731	130255530	9800	*	Sbds
chr5	130255619	130341563	85945	*	Tyw1
chr5	135168283	135181855	13573	*	Bcl7b
chr5	135187264	135246129	58866	*	Baz1b
chr5	135908409	135934616	26208	*	Ywhag
chr5	137026392	137033351	6960	*	Vgf
chr5	137034993	137046135	11143	*	Ap1s1
chr5	137295704	137307674	11971	*	Srrt
chr5	137483020	137533242	50223	*	Epo
chr5	137501438	137502518	1081	*	Pop7
chr5	137502673	137503628	956	*	9130604C24Rik
chr5	137510253	137517501	7249	*	Gm8066
chr5	137528127	137533510	5384	*	Gnb2
chr5	137532423	137540718	8296	*	Gm17112
chr5	137781906	137787655	5750	*	Mepce
chr5	137787798	137822621	34824	*	Zcwpw1
chr5	138164583	138172422	7840	*	Mcm7
chr5	138172002	138180429	8428	*	Ap4m1
chr5	142724661	142817662	93002	*	Tnrc18
chr5	142903115	142906754	3640	*	Actb
chr5	146231230	146302874	71645	*	Cdk8
chr5	146734809	146795006	60198	*	Usp12
chr6	31082565	31220488	137924	*	Lncpint
chr6	47781624	47781725	102	*	Rny3
chr6	48589610	48613250	23641	*	Gm45021
chr6	48593883	48599082	5200	*	Repin1
chr6	48593941	48619278	25338	*	Gm44965
chr6	50110241	50198939	88699	*	Mpp6
chr6	51460932	51469894	8963	*	Hnrnpa2b1
chr6	51470360	51483704	13345	*	Cbx3
chr6	52163359	52213339	49981	*	Gm28308
chr6	52169062	52213336	44275	*	Hoxa3
chr6	52175217	52215076	39860	*	Hoxaas3
chr6	52201754	52204587	2834	*	Hoxa5
chr6	71880638	71908750	28113	*	Ptcd3
chr6	71909053	71984935	75883	*	Polr1a
chr6	86404219	86433405	29187	*	Tia1
chr6	86524492	86526321	1830	*	Pcbp1
chr6	86526247	86582466	56220	*	1600020E01Rik
chr6	87842615	87851106	8492	*	Cnbp
chr6	87851209	87852295	1087	*	Gm44064
chr6	87887814	87913595	25782	*	Copg1
chr6	100228565	100287485	58921	*	Rybp
chr6	119432531	119544347	111817	*	Wnt5b
chr6	119479668	119482630	2963	*	Fbxl14
chr6	125161715	125166467	4753	*	Gapdh
chr6	134869093	134898578	29486	*	Gpr19
chr6	134897961	134901108	3148	*	2810454H06Rik
chr6	145858243	145865558	7316	*	Bhlhe41
chr7	4119408	4136708	17301	*	Ttyh1
chr7	4126340	4136926	10587	*	D030047H15Rik
chr7	4137039	4148177	11139	*	Leng8
chr7	4660521	4685068	24548	*	Hspbp1
chr7	5007059	5014697	7639	*	Fiz1
chr7	5014415	5018488	4074	*	Zfp524
chr7	5015496	5033097	17602	*	Gm44973
chr7	5020553	5060785	40233	*	Ccdc106
chr7	5059277	5062049	2773	*	Gm45133
chr7	5062143	5079938	17796	*	U2af2
chr7	12999114	13031035	31922	*	Trim28
chr7	15970672	16047921	77250	*	Bicra
chr7	16274042	16286795	12754	*	Ccdc9
chr7	16308393	16318205	9813	*	Bbc3
chr7	16320234	16387806	67573	*	Sae1
chr7	16400910	16437696	36787	*	Zc3h4
chr7	16781340	16798274	16935	*	Slc1a5
chr7	18989554	18992774	3221	*	Gm10676
chr7	18991245	19001766	10522	*	Mypop
chr7	19013284	19023538	10255	*	Foxa3
chr7	19083849	19093821	9973	*	Dmpk
chr7	19094594	19098549	3956	*	Six5
chr7	19256929	19271817	14889	*	Vasp
chr7	19302696	19310051	7356	*	Fosb
chr7	19320117	19342515	22399	*	D830036C21Rik
chr7	19344778	19356524	11747	*	Ercc1
chr7	19359749	19378533	18785	*	Ppp1r13l
chr7	19530800	19563076	32277	*	Ppp1r37
chr7	19606217	19629438	23222	*	Relb
chr7	19631571	19665033	33463	*	Clptm1
chr7	25199915	25220615	20701	*	Dedd2
chr7	25219368	25220930	1563	*	4933430L12Rik
chr7	25221425	25227507	6083	*	Zfp526
chr7	25242561	25250761	8201	*	Erf
chr7	25267704	25294159	26456	*	Cic
chr7	25376819	25566417	189599	*	4732471J01Rik
chr7	25379527	25398710	19184	*	Lipe
chr7	25629946	25658981	29036	*	Bckdha
chr7	25659164	25671368	12205	*	Exosc5
chr7	25687002	25705077	18076	*	Tgfb1
chr7	25721165	25754757	33593	*	Hnrnpul1
chr7	27158658	27166802	8145	*	Egln2
chr7	27187005	27196271	9267	*	Snrpa
chr7	27195781	27210186	14406	*	BC024978
chr7	27233023	27257950	24928	*	Coq8b
chr7	27249263	27257932	8670	*	Gm15567
chr7	27252176	27262252	10077	*	Gm44641
chr7	27258433	27282144	23712	*	Numbl
chr7	27305136	27337692	32557	*	Ltbp4
chr7	27356383	27447686	91304	*	Sptbn4
chr7	27473768	27477364	3597	*	Sertad3
chr7	27486910	27490316	3407	*	Sertad1
chr7	27532000	27553218	21219	*	Pld3
chr7	27553233	27582099	28867	*	2310022A10Rik
chr7	27591552	27640826	49275	*	Akt2
chr7	28167275	28169627	2353	*	Gm31024
chr7	28169710	28179269	9560	*	Fbl
chr7	28179469	28187294	7826	*	Dyrk1b
chr7	28305516	28312072	6557	*	Timm50
chr7	28314891	28338746	23856	*	Supt5
chr7	28350652	28353155	2504	*	Rps16
chr7	28359604	28372599	12996	*	Plekhg2
chr7	28376784	28380253	3470	*	Zfp36
chr7	28378980	28392514	13535	*	Gm44710
chr7	28399522	28598144	198623	*	Samd4b
chr7	28558819	28598185	39367	*	Pak4
chr7	28758251	28767512	9262	*	Nfkbib
chr7	28766735	28788661	21927	*	Sirt2
chr7	28808541	28822266	13726	*	Hnrnpl
chr7	28809304	28810497	1194	*	Gm44702
chr7	28893248	28962340	69093	*	Actn4
chr7	28971372	28981864	10493	*	Eif3k
chr7	28982050	29003279	21230	*	Map4k1
chr7	29256323	29281912	25590	*	Spint2
chr7	30186936	30198811	11876	*	Capns1
chr7	30193954	30200889	6936	*	Gm26810
chr7	30240138	30280419	40282	*	Wdr62
chr7	30280094	30290237	10144	*	Thap8
chr7	30561863	30563627	1765	*	Psenen
chr7	30563301	30565365	2065	*	U2af1l4
chr7	30563344	30567960	4617	*	Gm49396
chr7	44489937	44496529	6593	*	Emc10
chr7	44496581	44501486	4906	*	Fam71e1
chr7	44549616	44553951	4336	*	Nr1h2
chr7	44731480	44751050	19571	*	Zfp473
chr7	44748413	44777515	29103	*	Vrk3
chr7	44812256	44816658	4403	*	Atf5
chr7	44816088	44830812	14725	*	Nup62
chr7	44816387	44840809	24423	*	Il4i1
chr7	44834623	44849079	14457	*	Tbc1d17
chr7	44848991	44855421	6431	*	Akt1s1
chr7	44849699	44849771	73	*	Mir707
chr7	44857139	44862992	5854	*	Pnkp
chr7	44975989	44986568	10580	*	Prmt1
chr7	44991222	44998712	7491	*	Bcl2l12
chr7	44997648	45002848	5201	*	Irf3
chr7	45002948	45016363	13416	*	Scaf1
chr7	45017961	45021647	3687	*	Rras
chr7	45027563	45052881	25319	*	Prr12
chr7	45053584	45062677	9094	*	Prrg2
chr7	45062429	45078210	15782	*	Nosip
chr7	45125558	45128761	3204	*	Rpl13a
chr7	45125922	45136231	10310	*	Gm45713
chr7	45140684	45154584	13901	*	Aldh16a1
chr7	45154303	45160065	5763	*	Pih1d1
chr7	45302632	45333780	31149	*	Trpm4
chr7	45376453	45395742	19290	*	Snrnp70
chr7	45457944	45459884	1941	*	Ftl1
chr7	45459469	45460300	832	*	Gm10252
chr7	45461697	45466898	5202	*	Bax
chr7	45465984	45486811	20828	*	Gm45808
chr7	45522916	45526268	3353	*	Ppp1r15a
chr7	45526330	45554229	27900	*	Plekha4
chr7	45567794	45575327	7534	*	0610005C13Rik
chr7	45699843	45704682	4840	*	Car11
chr7	45705088	45710203	5116	*	Dbp
chr7	45709467	45718002	8536	*	Sphk2
chr7	45715457	45720836	5380	*	Rpl18
chr7	45783738	45804144	20407	*	Lmtk3
chr7	45831883	45878378	46496	*	Grin2d
chr7	45885222	45896714	11493	*	Syngr4
chr7	45896941	45917413	20473	*	Tmem143
chr7	46760466	46796064	35599	*	Hps5
chr7	46796103	46823800	27698	*	Gtf2h1
chr7	46990396	47008411	18016	*	Spty2d1
chr7	47008083	47009008	926	*	Gm32031
chr7	48866429	48881596	15168	*	E2f8
chr7	48877958	48913040	35083	*	Gm2788
chr7	73539801	73558395	18595	*	1810026B05Rik
chr7	80024814	80094173	69360	*	Zfp710
chr7	80980846	80993415	12570	*	Gm44899
chr7	80993681	81045164	51484	*	Zfp592
chr7	89954654	89980983	26330	*	Eed
chr7	89980723	90049069	68347	*	E230029C05Rik
chr7	98121559	98178274	56716	*	Capn5
chr7	98177194	98179401	2208	*	Gm16938
chr7	98682336	98702928	20593	*	Gm15506
chr7	98703103	98718062	14960	*	Thap12
chr7	99920254	99980448	60195	*	Rnf169
chr7	100082111	100121565	39455	*	Pold3
chr7	100159277	100161365	2089	*	Lipt2
chr7	100545751	100608301	62551	*	Mrpl48
chr7	100607410	100641268	33859	*	Rab6a
chr7	101898370	101906359	7990	*	Tomt
chr7	101905904	101926675	20772	*	Lamtor1
chr7	109519147	109522367	3221	*	Rpl27a
chr7	109972187	109986929	14743	*	Tmem41b
chr7	109998376	110151202	152827	*	1600010M07Rik
chr7	110057987	110061325	3339	*	AA474408
chr7	110061217	110095394	34178	*	Zfp143
chr7	110119990	110121740	1751	*	Gm45819
chr7	110122046	110143286	21241	*	Wee1
chr7	110308013	110614922	306910	*	Sbf2
chr7	112612560	112680081	67522	*	2310014F06Rik
chr7	112679318	112906807	227490	*	Tead1
chr7	122965686	123002557	36872	*	Rbbp6
chr7	122969058	122970050	993	*	4930413G21Rik
chr7	126248862	126295016	46155	*	Sbk1
chr7	126491708	126503437	11730	*	Atxn2l
chr7	126759601	126765819	6219	*	Mapk3
chr7	126795234	126809108	13875	*	Aldoa
chr7	126797668	126830219	32552	*	Fam57b
chr7	126850960	126862377	11418	*	Ino80e
chr7	126861972	126865377	3406	*	Hirip3
chr7	126865678	126884703	19026	*	Taok2
chr7	126928879	126945631	16753	*	Kctd13
chr7	127022130	127027037	4908	*	Maz
chr7	127027729	127042471	14743	*	Kif22
chr7	127197459	127208468	11010	*	Tbc1d10b
chr7	127208890	127214298	5409	*	Mylpf
chr7	127244274	127254803	10530	*	Zfp771
chr7	127342795	127345589	2795	*	Zfp768
chr7	127389673	127393629	3957	*	E430018J23Rik
chr7	127459611	127476759	17149	*	Prr14
chr7	127479199	127491711	12513	*	Fbrs
chr7	127510438	127512869	2432	*	1700008J07Rik
chr7	127511983	127561219	49237	*	Srcap
chr7	127582383	127588595	6213	*	Ccdc189
chr7	127588767	127604799	16033	*	Rnf40
chr7	127661456	127708933	47478	*	Bcl7c
chr7	127708487	127708562	76	*	Mir762
chr7	127744543	127769483	24941	*	Fbxl19
chr7	127769815	127775150	5336	*	Orai3
chr7	127776670	127800122	23453	*	Setd1a
chr7	127824294	127849019	24726	*	Stx4a
chr7	127863047	127876828	13782	*	Zfp668
chr7	127876221	127885996	9776	*	Zfp646
chr7	127967457	127985701	18245	*	Fus
chr7	128234458	128238031	3574	*	9130023H24Rik
chr7	128237342	128245100	7759	*	Armc5
chr7	130162451	133123350	2960900	*	Fgfr2
chr7	132987563	133124354	136792	*	Ctbp2
chr7	141160326	141172857	12532	*	Rnh1
chr7	141189105	141194005	4901	*	Hras
chr7	141194157	141210055	15899	*	Lrrc56
chr7	141407794	141414136	6343	*	Gatd1
chr7	141461481	141467771	6291	*	Gm10575
chr7	141467392	141471473	4082	*	Cd151
chr7	142079490	142095843	16354	*	Dusp8
chr7	142095758	142125189	29432	*	Gm32786
chr7	143513579	143549106	35528	*	Nap1l4
chr7	144476758	144553729	76972	*	Ppfia1
chr7	144567355	144581512	14158	*	Faddos
chr7	144577318	144582463	5146	*	Fadd
chr7	144929931	144939925	9995	*	Ccnd1
chr7	145186524	145284011	97488	*	Tpcn2
chr8	22859535	22943259	83725	*	Kat6a
chr8	69887788	69902712	14925	*	Yjefn3
chr8	69894180	69902558	8379	*	Ndufa13
chr8	69902184	69903518	1335	*	Tssk6
chr8	70130794	70139154	8361	*	Rfxank
chr8	70139499	70147319	7821	*	Borcs8
chr8	70139711	70167488	27778	*	Mef2b
chr8	70331525	70353278	21754	*	Upf1
chr8	70610425	70612818	2394	*	Gm45546
chr8	70646435	70660388	13954	*	Pgpep1
chr8	70673248	70678752	5505	*	Lsm4
chr8	70778117	70805054	26938	*	Mast3
chr8	70863127	70865428	2302	*	A230052G05Rik
chr8	70868227	70873935	5709	*	Ccdc124
chr8	71374123	71381960	7838	*	Nr2f6
chr8	71624417	71671757	47341	*	Unc13a
chr8	83997501	84000409	2909	*	Samd1
chr8	84192774	84197667	4894	*	Gm26887
chr8	84200869	84203049	2181	*	Gm37352
chr8	84338639	84640246	301608	*	Cacna1a
chr8	84665445	84668745	3301	*	Gm50464
chr8	84976910	84978718	1809	*	Junb
chr8	84990603	85003349	12747	*	Hook2
chr8	85036915	85057583	20669	*	Tnpo2
chr8	107942644	108961630	1018987	*	Zfhx3
chr8	119910841	124345722	4434882	*	Galnt2l
chr8	120204434	120228230	23797	*	A330074K22Rik
chr8	120228456	120581390	352935	*	Gse1
chr8	121549440	121578806	29367	*	Fbxo31
chr8	121881150	121907694	26545	*	Slc7a5
chr8	121907833	121919690	11858	*	BC048644
chr8	121949674	121950645	972	*	Gm27011
chr8	121949750	122029258	79509	*	Banp
chr8	122282141	122337251	55111	*	Zfpm1
chr8	122374037	122376444	2408	*	Gm20681
chr8	122376609	122417360	40752	*	Zc3h18
chr8	122466147	122476064	9918	*	Rnf166
chr8	122476143	122484138	7996	*	Ctu2
chr8	123332713	123369515	36803	*	Spire2
chr8	123897123	123949265	52143	*	Nup133
chr8	123948790	123958935	10146	*	Gm45890
chr8	123996318	124021397	25080	*	Taf5l
chr8	124021508	124048505	26998	*	Urb2
chr8	124908587	124949324	40738	*	Egln1
chr8	126588296	126593986	5691	*	Irf2bp2
chr8	126930667	126945844	15178	*	Tomm20
chr9	21367396	21369184	1789	*	Gm36198
chr9	21367871	21405361	37491	*	Ilf3
chr9	35301722	35307599	5878	*	Gm33838
chr9	44468344	44482180	13837	*	C030014I23Rik
chr9	44477928	44479759	1832	*	Gm47204
chr9	44482825	44511896	29072	*	Bcl9l
chr9	56418609	56496936	78328	*	Hmg20a
chr9	57072040	57128366	56327	*	Sin3a
chr9	57253117	57262612	9496	*	1700017B05Rik
chr9	57750624	57765860	15237	*	Clk3
chr9	58582240	58657955	75716	*	Nptn
chr9	61370797	61372193	1397	*	Gm10655
chr9	63646767	63757994	111228	*	Smad3
chr9	63953076	64022059	68984	*	Smad6
chr9	72518250	72531858	13609	*	4930509E16Rik
chr9	72532240	72622937	90698	*	Rfx7
chr9	106203108	106215389	12282	*	Twf2
chr9	106463962	106465938	1977	*	Gpr62
chr9	107681500	107710475	28976	*	Sema3f
chr9	108302958	108306160	3203	*	Tcta
chr9	108306129	108337934	31806	*	Rhoa
chr9	120929216	120960507	31292	*	Ctnnb1
chr9	123366927	123462666	95740	*	Lars2
chr9	124422622	124476898	54277	*	Ppp2r3d
chr10	4367075	4388108	21034	*	Zbtb2
chr10	17868612	17948067	79456	*	Heca
chr10	41519414	41531048	11635	*	Cd164
chr10	59879556	59899302	19747	*	Dnajb12
chr10	59987409	60003135	15727	*	Anapc16
chr10	60002805	60099988	97184	*	Ascc1
chr10	61197112	61273438	76327	*	Adamts14
chr10	62455235	62486805	31571	*	Vps26a
chr10	79540245	79555199	14955	*	Mier2
chr10	79682195	79688398	6204	*	Cdc34
chr10	79758515	79766952	8438	*	Rnf126
chr10	79851381	79854971	3591	*	E130317F20Rik
chr10	79854427	79864771	10345	*	Ptbp1
chr10	79927043	79955018	27976	*	Arid3a
chr10	79960152	79970203	10052	*	Wdr18
chr10	79974948	79984330	9383	*	Tmem259
chr10	79988584	79996062	7479	*	Cnn2
chr10	80035949	80039795	3847	*	Polr2e
chr10	80056992	80105571	48580	*	Sbno2
chr10	80115803	80130682	14880	*	Stk11
chr10	80138632	80145818	7187	*	Atp5d
chr10	80148272	80158368	10097	*	Midn
chr10	80165985	80172786	6802	*	Cirbp
chr10	80226434	80243903	17470	*	Pwwp3a
chr10	80261486	80288408	26923	*	Dazap1
chr10	80321283	80329498	8216	*	Pcsk4
chr10	80380355	80387659	7305	*	Mex3d
chr10	80392539	80399550	7012	*	Mbd3
chr10	80409514	80433647	24134	*	Tcf3
chr10	80567124	80577321	10198	*	Klf16
chr10	80583654	80590341	6688	*	Abhd17a
chr10	80587965	80589790	1826	*	Gm29093
chr10	80622838	80640749	17912	*	Csnk1g2
chr10	80642617	80657071	14455	*	Btbd2
chr10	80665327	80678112	12786	*	Mknk2
chr10	80706956	80742264	35309	*	Ap3d1
chr10	80755206	80795461	40256	*	Dot1l
chr10	80796099	80798626	2528	*	Plekhj1
chr10	80798198	80804924	6727	*	Sf3a2
chr10	80852821	80855209	2389	*	Lsm7
chr10	80855275	80868708	13434	*	Sppl2b
chr10	80930073	80932204	2132	*	Gadd45b
chr10	81028538	81037426	8889	*	Slc39a3
chr10	81044075	81060181	16107	*	Sgta
chr10	81135220	81152995	17776	*	Zbtb7a
chr10	81153266	81167923	14658	*	Pias4
chr10	81176631	81182498	5868	*	Eef2
chr10	81264713	81266934	2222	*	Mrpl54
chr10	81266960	81273246	6287	*	Apba3
chr10	81292963	81319973	27011	*	Pip5k1c
chr10	81366222	81378516	12295	*	Fzr1
chr10	81384428	81388352	3925	*	Dohh
chr10	81384466	81391560	7095	*	Gm48551
chr10	81396186	81455635	59450	*	Nfic
chr10	81409575	81411579	2005	*	Gm16104
chr10	81528724	81545190	16467	*	Gna11
chr10	91147571	91181315	33745	*	Tmpo
chr10	108332121	108414240	82120	*	Pawr
chr10	120361275	120476469	115195	*	Hmga2
chr10	126978717	126999975	21259	*	Ctdsp2
chr10	127063534	127067920	4387	*	Cdk4
chr10	127281956	127289018	7063	*	Mbd6
chr10	127288514	127289681	1168	*	Gm20492
chr10	127289696	127290788	1093	*	Gm4189
chr10	127290774	127296288	5515	*	Ddit3
chr10	127380327	127499384	119058	*	R3hdm2
chr10	127660918	127668568	7651	*	Nab2
chr10	127666901	127701049	34149	*	Nemp1
chr10	127671604	127676724	5121	*	Gm16230
chr10	128232065	128252941	20877	*	Timeless
chr10	128541963	128547774	5812	*	Zc3h10
chr11	3288874	3309083	20210	*	Patz1
chr11	4986824	5042791	55968	*	Ap1b1
chr11	5069689	5099266	29578	*	Ewsr1
chr11	5098926	5106093	7168	*	Rhbdd3
chr11	5191552	5261558	70007	*	Kremen1
chr11	6467599	6475917	8319	*	Purb
chr11	6475425	6493535	18111	*	Gm11973
chr11	33152287	33163206	10920	*	Npm1
chr11	48825346	48826655	1310	*	Gm12184
chr11	48826140	48852209	26070	*	Trim7
chr11	50376990	50386528	9539	*	Hnrnph1
chr11	51685386	51688874	3489	*	0610009B22Rik
chr11	51813455	51857653	44199	*	Jade2
chr11	51985497	52000762	15266	*	Ube2b
chr11	52000853	52001911	1059	*	Gm12204
chr11	52098681	52127778	29098	*	Ppp2ca
chr11	52099043	52099153	111	*	Gm24157
chr11	54522847	54699285	176439	*	Rapgef6
chr11	58009064	58062034	52971	*	Larp1
chr11	59306928	59333552	26625	*	Wnt9a
chr11	60105013	60199197	94185	*	Rai1
chr11	60112219	60115230	3012	*	4930412M03Rik
chr11	60536381	60558512	22132	*	Alkbh5
chr11	60932033	60952811	20779	*	Map2k3
chr11	61488812	61494406	5595	*	Mapk7
chr11	68985697	69008460	22764	*	Pfas
chr11	69057718	69060483	2766	*	9330160F10Rik
chr11	69059717	69061578	1862	*	Borcs6
chr11	69070806	69073293	2488	*	Tmem107
chr11	69088490	69092384	3895	*	Vamp2
chr11	69095217	69109960	14744	*	Per1
chr11	69120054	69122589	2536	*	9130213A22Rik
chr11	69120404	69124055	3652	*	Hes7
chr11	69125896	69149115	23220	*	Aloxe3
chr11	69299487	69323775	24289	*	Cntrob
chr11	69323980	69325793	1814	*	Trappc1
chr11	69343273	69369406	26134	*	Chd3
chr11	69391925	69395631	3707	*	Cyb5d1
chr11	69395487	69396680	1194	*	Naa38
chr11	69398508	69413675	15168	*	Kdm6b
chr11	69561758	69580255	18498	*	Wrap53
chr11	69580359	69591873	11515	*	Trp53
chr11	69632990	69653297	20308	*	Fxr2
chr11	69666936	69672423	5488	*	Eif4a1
chr11	69673115	69682084	8970	*	Senp3
chr11	69682138	69691141	9004	*	Tnfsf13os
chr11	69733997	69758637	24641	*	Polr2a
chr11	69897352	69900987	3636	*	2810408A11Rik
chr11	69901072	69913820	12749	*	Neurl4
chr11	69916714	69921958	5245	*	Eif5a
chr11	69968222	69982517	14296	*	Elp5
chr11	69980692	69980814	123	*	Gm44349
chr11	69981156	69990601	9446	*	Ctdnep1
chr11	69991143	69994951	3809	*	Gabarap
chr11	69995777	70000009	4233	*	Phf23
chr11	70000595	70012301	11707	*	Dvl2
chr11	70016942	70047522	30581	*	Dlg4
chr11	70651850	70654644	2795	*	Pfn1
chr11	70654741	70656493	1753	*	Gm12319
chr11	74830920	74845725	14806	*	Mnt
chr11	75461539	75466676	5138	*	Mir22hg
chr11	75461715	75470899	9185	*	Tlcd2
chr11	75679259	75706908	27650	*	Crk
chr11	75732869	75765845	32977	*	Ywhae
chr11	77493562	77507786	14225	*	Git1
chr11	77508099	77515980	7882	*	Trp53i13
chr11	77515121	77538607	23487	*	Abhd15
chr11	77529162	77607815	78654	*	Taok1
chr11	77686155	77741921	55767	*	Nufip2
chr11	77763246	77865980	102735	*	Myo18a
chr11	77982754	78030539	47786	*	Phf12
chr11	78158499	78165589	7091	*	Traf4
chr11	78166106	78176675	10570	*	Nek8
chr11	78180932	78183584	2653	*	Rpl23a
chr11	78183056	78183124	69	*	Snord42b
chr11	78261752	78290623	28872	*	2610507B11Rik
chr11	84832361	84870817	38457	*	Ggnbp2
chr11	84984442	85140161	155720	*	Usp32
chr11	86694351	86757565	63215	*	Cltc
chr11	87089153	87108708	19556	*	Prr11
chr11	87109234	87124635	15402	*	Ska2
chr11	88011991	88048006	36016	*	Gm11508
chr11	88047373	88053755	6383	*	Srsf1
chr11	88068279	88084729	16451	*	Vezf1
chr11	88098058	88194140	96083	*	Cuedc1
chr11	94991035	95006899	15865	*	Ppp1r9b
chr11	95666957	95680773	13817	*	Phb
chr11	96817414	96829968	12555	*	Nfe2l1
chr11	96862997	96873954	10958	*	Gm11523
chr11	96907426	96916496	9071	*	Cdk5rap3
chr11	96916270	96965060	48791	*	D030028A08Rik
chr11	97034602	97041407	6806	*	Lrrc46
chr11	97041560	97049213	7654	*	Mrpl10
chr11	97136171	97151495	15325	*	Tbkbp1
chr11	97159714	97187881	28168	*	Kpnb1
chr11	97205842	97280638	74797	*	Npepps
chr11	97280128	97282897	2770	*	Gm11592
chr11	97315716	97329920	14205	*	Mrpl45
chr11	97362435	97398542	36108	*	Socs7
chr11	97627389	97629702	2314	*	Epop
chr11	97644184	97660367	16184	*	Gm11613
chr11	97660257	97660327	71	*	Gm24158
chr11	97663414	97685463	22050	*	Mllt6
chr11	97688823	97700497	11675	*	Pcgf2
chr11	97715157	97744704	29548	*	Pip4k2b
chr11	97744897	97745035	139	*	Mir8102
chr11	97745481	97766556	21076	*	Cwc25
chr11	97777527	97782437	4911	*	Rpl23
chr11	97799000	97838764	39765	*	Lasp1
chr11	98022955	98026745	3791	*	Gm11629
chr11	98026710	98030492	3783	*	Rpl19
chr11	98203059	98278504	75446	*	Cdk12
chr11	98348404	98357796	9393	*	Ppp1r1b
chr11	98350718	98358283	7566	*	1700003D09Rik
chr11	98358368	98381112	22745	*	Stard3
chr11	98682554	98695979	13426	*	Psmd3
chr11	98682921	98683415	495	*	Gm12356
chr11	98740638	98769006	28369	*	Thra
chr11	98767932	98775333	7402	*	Nr1d1
chr11	98795516	98807859	12344	*	Msl1
chr11	98797707	98810087	12381	*	Gm12359
chr11	98804905	98833814	28910	*	Casc3
chr11	98927818	98974942	47125	*	Rara
chr11	100319885	100322096	2212	*	Eif1
chr11	100582818	100620188	37371	*	Dnajc7
chr11	100619244	100627607	8364	*	Nkiras2
chr11	100715009	100738215	23207	*	Rab5c
chr11	100859351	100885169	25819	*	Stat5a
chr11	100885098	100939540	54443	*	Stat3
chr11	101009452	101063719	54268	*	Atp6v0a1
chr11	101082565	101086619	4055	*	Coasy
chr11	101096322	101119893	23572	*	Retreg3
chr11	101119938	101126419	6482	*	Tubg1
chr11	101162679	101171351	8673	*	Plekhh3
chr11	101170523	101190724	20202	*	Cntnap1
chr11	101316213	101323537	7325	*	Psme3
chr11	101442298	101445529	3232	*	Rpl27
chr11	101458745	101466230	7486	*	Vat1
chr11	101464999	101471853	6855	*	Rnd2
chr11	101488764	101551955	63192	*	Brca1
chr11	101552149	101581951	29803	*	Nbr1
chr11	101645740	101645930	191	*	Gm23971
chr11	101658238	101658428	191	*	Rnu2-10
chr11	101732919	101767358	34440	*	Dhx8
chr11	101769742	101785371	15630	*	Etv4
chr11	101999652	102028461	28810	*	Mpp3
chr11	102057015	102088515	31501	*	Mpp2
chr11	102194432	102230166	35735	*	Hdac5
chr11	102230040	102230150	111	*	Mir8101
chr11	102284931	102289237	4307	*	Tmub2
chr11	102289300	102296631	7332	*	Atxn7l3
chr11	102304560	102319742	15183	*	Ubtf
chr11	102402985	102407946	4962	*	Slc25a39
chr11	102430315	102437048	6734	*	Grn
chr11	102453297	102470122	16826	*	Itga2b
chr11	102475915	102556392	80478	*	Gpatch8
chr11	102604396	102608058	3663	*	Fzd2
chr11	102799579	102819700	20122	*	Gjc1
chr11	103101682	103112200	10519	*	Acbd4
chr11	103116231	103119725	3495	*	Hexim1
chr11	103132429	103139876	7448	*	Hexim2
chr11	103219762	103267472	47711	*	Map3k14
chr11	103264860	103267745	2886	*	1700028N14Rik
chr11	103676849	103697898	21050	*	Gosr2
chr11	103697724	103722832	25109	*	C130046K22Rik
chr11	105126425	105140394	13970	*	Mettl2
chr11	105177726	105181433	3708	*	1700052K11Rik
chr11	105178807	105283959	105153	*	Tlk2
chr11	105589986	105929304	339319	*	Tanc2
chr11	106197408	106216344	18937	*	Ccdc47
chr11	106216926	106249139	32214	*	Ddx42
chr11	106502147	106613423	111277	*	Tex2
chr11	106780355	106789185	8831	*	Ddx5
chr11	106789252	106819930	30679	*	Cep95
chr11	106820066	106920715	100650	*	Smurf2
chr11	106920658	106920761	104	*	Gm27322
chr11	106988629	106999541	10913	*	Kpna2
chr11	107033081	107132127	99047	*	Bptf
chr11	115403752	115412674	8923	*	Mrpl58
chr11	115523102	115536276	13175	*	Sumo2
chr11	115644045	115708597	64553	*	Grb2
chr11	115799183	115813639	14457	*	Caskin2
chr11	115814724	115823094	8371	*	Tsen54
chr11	115892595	115933477	40883	*	Recql5
chr11	115933282	115966725	33444	*	Sap30bp
chr11	116021912	116027962	6051	*	H3f3b
chr11	116030322	116061214	30893	*	Unk
chr11	116078573	116086995	8423	*	Wbp2
chr11	116105752	116127210	21459	*	Trim47
chr11	116131817	116138868	7052	*	Mrpl38
chr11	116171888	116199045	27158	*	Acox1
chr11	116198855	116215318	16464	*	Ten1
chr11	116288001	116307233	19233	*	Exoc7
chr11	116336353	116413032	76680	*	Rnf157
chr11	116434094	116439077	4984	*	Ubald2
chr11	116598165	116627019	28855	*	Rhbdf2
chr11	116837432	116843449	6018	*	Jmjd6
chr11	116843278	116854263	10986	*	Mettl23
chr11	116849901	116853094	3194	*	Srsf2
chr11	116852440	116875635	23196	*	Mfsd11
chr11	117076008	117078955	2948	*	Snhg20
chr11	117115168	117159268	44101	*	Sec14l1
chr11	117199661	117362325	162665	*	Septin9
chr11	117654289	117763439	109151	*	Tnrc6c
chr11	117765988	117782198	16211	*	Tmc6
chr11	117782076	117793110	11035	*	Tmc8
chr11	117789897	117791313	1417	*	Gm11724
chr11	117809668	117839904	30237	*	Gm20708
chr11	117815526	117826092	10567	*	Tk1
chr11	117966079	117970047	3969	*	Socs3
chr11	118132019	118248592	116574	*	Cyth1
chr11	119022962	119031270	8309	*	Cbx2
chr11	119036305	119040969	4665	*	Cbx8
chr11	119077573	119086221	8649	*	Cbx4
chr11	119123011	119138421	15411	*	Gm11755
chr11	119228572	119265238	36667	*	Ccdc40
chr11	119913441	119919548	6108	*	Chmp6
chr11	119935803	119942698	6896	*	Gm11767
chr11	119938511	119942074	3564	*	Gm11766
chr11	119942763	120006782	64020	*	Baiap2
chr11	120103960	120151346	47387	*	Slc38a10
chr11	120150562	120152341	1780	*	Gm11769
chr11	120185400	120189852	4453	*	2810410L24Rik
chr11	120229802	120231585	1784	*	2900052L18Rik
chr11	120232947	120292296	59350	*	Bahcc1
chr11	120345690	120348542	2853	*	Actg1
chr11	120348678	120351190	2513	*	0610009L18Rik
chr11	120464866	120467607	2742	*	Arl16
chr11	120467635	120483979	16345	*	Hgs
chr11	120484613	120489065	4453	*	Mrpl12
chr11	120542888	120549727	6840	*	Mcrip1
chr11	120549979	120551132	1154	*	Ppp1r27
chr11	120560298	120573253	12956	*	P4hb
chr11	120592121	120598365	6245	*	Alyref
chr11	120598421	120608198	9778	*	Anapc11
chr11	120625117	120633600	8484	*	Mafg
chr11	120672973	120709447	36475	*	Aspscr1
chr11	120780746	120784207	3462	*	Rfng
chr11	120784272	120789102	4831	*	Gps1
chr11	120805846	120824547	18702	*	Fasn
chr11	121177591	121204711	27121	*	Ogfod3
chr11	121204433	121222655	18223	*	Hexdc
chr12	69583762	69681852	98091	*	Sos2
chr12	70991615	71015832	24218	*	3110056K07Rik
chr12	71015990	71098592	82603	*	Arid4a
chr12	78226379	78684772	458394	*	Gphn
chr12	78840725	78861638	20914	*	Atp6v1d
chr12	78861819	78887010	25192	*	Eif2s1
chr12	79232346	79296304	63959	*	Zfyve26
chr12	80107754	80113013	5260	*	Zfp36l1
chr12	80115863	80117199	1337	*	1300014J16Rik
chr12	80787944	80790343	2400	*	Gm47941
chr12	80790510	80880835	90326	*	Susd6
chr12	80942673	80945396	2724	*	Gm20337
chr12	80945504	80950507	5004	*	Srsf5
chr12	84996321	85070515	74195	*	Ylpm1
chr12	86880701	86884798	4098	*	Irf2bpl
chr12	108792973	108820148	27176	*	Yy1
chr12	110690605	110702728	12124	*	Hsp90aa1
chr12	110737944	110804238	66295	*	Wdr20
chr12	111159850	111184491	24642	*	4930595D18Rik
chr12	111166370	111267153	100784	*	Traf3
chr12	111292976	111377718	84743	*	Cdc42bpb
chr12	111538016	111546752	8737	*	Eif5
chr12	111828457	111908110	79654	*	Ppp1r13b
chr12	112588784	112615557	26774	*	Inf2
chr12	112653821	112674884	21064	*	Akt1
chr13	23527011	23530943	3933	*	Gm11335
chr13	23531050	23531519	470	*	H4c8
chr13	23760692	23761230	539	*	H4c1
chr13	23761853	23762386	534	*	H3c1
chr13	24801657	24816197	14541	*	BC005537
chr13	28948919	28953713	4795	*	Sox4
chr13	31806633	31812476	5844	*	Foxc1
chr13	34872512	34875432	2921	*	Gm36839
chr13	34875302	34906064	30763	*	Prpf4b
chr13	35659833	35874063	214231	*	Cdyl
chr13	37778400	37952005	173606	*	Rreb1
chr13	40715302	40738376	23075	*	Tfap2a
chr13	40723110	40725449	2340	*	Gm47061
chr13	40727808	40735162	7355	*	Gm26688
chr13	40956414	41001151	44738	*	A730081D07Rik
chr13	41001023	41013015	11993	*	Pak1ip1
chr13	41605907	41641355	35449	*	Tmem170b
chr13	42049334	42050287	954	*	Gm28707
chr13	42052021	42192537	140517	*	Hivep1
chr13	44729474	44921643	192170	*	Jarid2
chr13	45549755	45965008	415254	*	Atxn1
chr13	45965253	45966508	1256	*	5033430I15Rik
chr13	46679905	46727940	48036	*	Nup153
chr13	48044231	48262623	218393	*	A330033J07Rik
chr13	48239054	48262591	23538	*	Gm49291
chr13	48261228	48266026	4799	*	Id4
chr13	48532905	48546500	13596	*	6720427I07Rik
chr13	48879219	48968017	88799	*	Fam120a
chr13	51100880	51152546	51667	*	Spin1
chr13	52967209	52981073	13865	*	Nfil3
chr13	54679399	54693907	14509	*	Rnf44
chr13	55530410	55536658	6249	*	Ddx41
chr13	55535995	55536624	630	*	Gm46416
chr13	63508328	63573598	65271	*	Ptch1
chr13	63567098	63568054	957	*	A930032L01Rik
chr13	69497959	69534617	36659	*	Tent4a
chr13	69533746	69635780	102035	*	Nsun2
chr13	72626213	72628564	2352	*	Gm20554
chr13	107724617	107890064	165448	*	Zswim6
chr14	31012433	31019152	6720	*	Gnl3
chr14	31019138	31121592	102455	*	Pbrm1
chr14	31170930	31216946	46017	*	Nisch
chr14	31237689	31251317	13629	*	Phf7
chr14	31251450	31259944	8495	*	Bap1
chr14	52006077	52020733	14657	*	Zfp219
chr14	54567472	54577558	10087	*	Ajuba
chr14	62837678	62961509	123832	*	Wdfy2
chr14	62837721	62837857	137	*	Mir8098
chr14	76414961	76507765	92805	*	Tsc22d1
chr15	5143861	5181899	38039	*	Prkaa1
chr15	36595661	36609668	14008	*	Pabpc1
chr15	36770770	36796929	26160	*	Ywhaz
chr15	36997027	37007773	10747	*	Zfp706
chr15	37007523	37044100	36578	*	Gm26766
chr15	37231793	37233309	1517	*	Gm16136
chr15	37233036	37363569	130534	*	Grhl2
chr15	37967328	38078854	111527	*	Ubr5
chr15	38079102	38079563	462	*	Gm49312
chr15	38291463	38300706	9244	*	Klf10
chr15	38487427	38519266	31840	*	Azin1
chr15	38518786	38520051	1266	*	Gm49077
chr15	38661933	38692446	30514	*	Atp6v1c1
chr15	39198261	39684372	486112	*	Rims2
chr15	50654752	50890463	235712	*	Trps1
chr15	50889025	50889114	90	*	Mir1907
chr15	58415468	58457740	42273	*	Fam91a1
chr15	59648350	59657099	8750	*	Trib1
chr15	61979241	61983302	4062	*	Gm37947
chr15	64086857	64382919	296063	*	Asap1
chr15	73205102	73423280	218179	*	Ptk2
chr15	73423311	73424109	799	*	Gm49066
chr15	75754430	75841915	87486	*	Zc3h3
chr15	76170974	76232574	61601	*	Plec
chr15	76246764	76249904	3141	*	Grina
chr15	76452989	76477277	24289	*	Bop1
chr15	76477422	76501913	24492	*	Hsf1
chr15	76643395	76660117	16723	*	Cyhr1
chr15	76671615	76694919	23305	*	Ppp1r16a
chr15	76703553	76710548	6996	*	Recql4
chr15	76710623	76717699	7077	*	Lrrc14
chr15	76948506	76950979	2474	*	1110038F14Rik
chr15	77760587	77842175	81589	*	Myh9
chr15	77958998	77970813	11816	*	Eif3d
chr15	78399556	78405907	6352	*	Tst
chr15	78406416	78414013	7598	*	Mpst
chr15	78531109	78532797	1689	*	Gm49490
chr15	78877190	78894585	17396	*	Gga1
chr15	78899667	78919032	19366	*	Gm49510
chr15	78899768	78912051	12284	*	Sh3bp1
chr15	78911966	78913660	1695	*	1700027A07Rik
chr15	78926725	78930465	3741	*	Lgals1
chr15	78934933	78943638	8706	*	Nol12
chr15	78947724	79005869	58146	*	Triobp
chr15	79028450	79030504	2055	*	H1f0
chr15	79346621	79359076	12456	*	Maff
chr15	79360684	79403569	42886	*	Tmem184b
chr15	79417856	79455566	37711	*	Csnk1e
chr15	79527736	79546741	19006	*	Ddx17
chr15	79690845	79721479	30635	*	Gtpbp1
chr15	79761453	79777849	16397	*	Dnal4
chr15	79789675	79834237	44563	*	Npcd
chr15	79823896	79834688	10793	*	Cbx6
chr15	79915807	79971119	55313	*	Cbx7
chr15	79995874	80014977	19104	*	Pdgfb
chr15	80012331	80042457	30127	*	Gm41361
chr15	80077791	80091868	14078	*	Rpl3
chr15	80133127	80161707	28581	*	Tab1
chr15	80234018	80253371	19354	*	Mief1
chr15	80255184	80257541	2358	*	Atf4
chr15	81012281	81190757	178477	*	Mrtfa
chr15	81190774	81192763	1990	*	4930483J18Rik
chr15	81363669	81400077	36409	*	St13
chr15	81400138	81457482	57345	*	Xpnpep3
chr15	81466296	81476369	10074	*	Rbx1
chr15	81584174	81585028	855	*	1110025M09Rik
chr15	81585351	81652077	66727	*	Ep300
chr15	81586133	81586186	54	*	Gm23880
chr15	81802421	81826863	24443	*	Tef
chr15	81848272	81858796	10525	*	Tob2
chr15	81857741	81858305	565	*	Gm49476
chr15	81864520	81871911	7392	*	Phf5a
chr15	81872309	81915133	42825	*	Aco2
chr15	82338942	82345743	6802	*	Pheta2
chr15	82338959	82349091	10133	*	Smdt1
chr15	84923411	84942963	19553	*	Nup50
chr15	84943936	84988551	44616	*	5031439G07Rik
chr15	85653616	85707524	53909	*	Lncppara
chr15	86057695	86137634	79940	*	Gramd4
chr15	88862186	88865726	3541	*	Pim3
chr15	89211553	89287010	75458	*	Ppp6r2
chr15	93284278	93336935	52658	*	Yaf2
chr15	96287518	96404992	117475	*	Arid2
chr15	96411699	96460843	49145	*	Scaf11
chr15	96687392	96699730	12339	*	Slc38a2
chr15	96700173	96700637	465	*	Gm38144
chr15	97744770	97767972	23203	*	Rapgef3
chr15	97760408	97766961	6554	*	Rapgef3os1
chr15	97766549	97768713	2165	*	Rapgef3os2
chr15	98538689	98570923	32235	*	Ccnt1
chr15	98567324	98569583	2260	*	9330020H09Rik
chr15	98903917	98918231	14315	*	Lmbr1l
chr15	98931425	98934565	3141	*	Tuba1b
chr15	98932137	98953551	21415	*	Gm49450
chr15	98934325	98940553	6229	*	Gm41396
chr15	99029891	99038110	8220	*	Tuba1c
chr15	99242817	99251961	9145	*	Mcrs1
chr15	99249511	99262044	12534	*	1700120C14Rik
chr15	99422035	99457748	35714	*	Nckap5l
chr15	99457934	99465328	7395	*	Gm49484
chr15	99620496	99651656	31161	*	Racgap1
chr15	99725647	99729532	3886	*	Cox14
chr15	99970065	100016358	46294	*	Larp4
chr15	99972158	99973287	1130	*	2310068J16Rik
chr15	100227819	100261244	33426	*	Atf1
chr15	100575318	100599984	24667	*	Pou6f1
chr15	100600204	100602766	2563	*	Gm49492
chr15	102073773	102097173	23401	*	Eif4b
chr15	102100413	102116401	15989	*	Tns2
chr15	102234938	102257517	22580	*	Rarg
chr15	102406143	102436404	30262	*	Sp1
chr15	102470539	102500061	29523	*	Pcbp2
chr15	102497646	102517064	19419	*	Map3k12
chr15	102518192	102523676	5485	*	Tarbp2
chr15	102662864	102672352	9489	*	Atp5g2
chr15	102671792	102671866	75	*	Mir688
chr15	103191544	103239816	48273	*	Cbx5
chr15	103240432	103246692	6261	*	Hnrnpa1
chr16	4081328	4213997	132670	*	Crebbp
chr16	8689595	8792308	102714	*	Usp7
chr16	8830100	8858922	28823	*	1810013L24Rik
chr16	11136592	11176393	39802	*	Zc3h7a
chr16	11144125	11144181	57	*	Gm23935
chr16	32332257	32393747	61491	*	Ubxn7
chr16	32608920	32632794	23875	*	Tfrc
chr16	32985854	33108601	122748	*	Gm17106
chr16	33012683	33056218	43536	*	Iqcg
chr16	33056453	33060189	3737	*	Rpl35a
chr16	57302000	57606864	304865	*	Cmss1
chr16	57353093	57573126	220034	*	Filip1l
chr16	94358763	94371842	13080	*	Pigp
chr16	94370618	94469343	98726	*	Ttc3
chr17	6106437	6251128	144692	*	Tulp4
chr17	10202601	10319854	117254	*	Qk
chr17	17827158	17843009	15852	*	Spaca6
chr17	23675445	23677468	2024	*	Tnfrsf12a
chr17	24047734	24073485	25752	*	Kctd5
chr17	24073680	24150924	77245	*	Pdpk1
chr17	24404649	24414542	9894	*	D330041H03Rik
chr17	24414565	24425901	11337	*	Rnps1
chr17	24718116	24721929	3814	*	Rps2
chr17	24719531	24719965	435	*	Snhg9
chr17	24719676	24719803	128	*	Snora78
chr17	24961226	25015788	54563	*	Cramp1l
chr17	25016085	25099495	83411	*	Ift140
chr17	25184554	25187662	3109	*	BC003965
chr17	25188397	25234443	46047	*	Unkl
chr17	25261916	25274622	12707	*	Ube2i
chr17	25830505	25833404	2900	*	Stub1
chr17	26715650	26776635	60986	*	Crebrf
chr17	26896314	26934563	38250	*	Gm41555
chr17	26933052	26937908	4857	*	Phf1
chr17	26933819	26939569	5751	*	Cuta
chr17	26941253	26972434	31182	*	Syngap1
chr17	27057304	27122223	64920	*	Itpr3
chr17	27122663	27133916	11254	*	Uqcc2
chr17	27189600	27204469	14870	*	Lemd2
chr17	27201032	27203071	2040	*	Gm26724
chr17	27545707	27556518	10812	*	Gm49774
chr17	27556497	27563674	7178	*	Hmga1
chr17	27579382	27623495	44114	*	Nudt3
chr17	27580780	27635222	54443	*	Gm49804
chr17	27623497	27624265	769	*	Gm49741
chr17	27630418	27636669	6252	*	Rps10
chr17	27635343	27636868	1526	*	Gm15420
chr17	27751235	27820648	69414	*	Ilrun
chr17	27901122	27909844	8723	*	Taf11
chr17	27909306	28062775	153470	*	Anks1
chr17	28174657	28177682	3026	*	C230013L11Rik
chr17	28177129	28205886	28758	*	Zfp523
chr17	28232700	28301474	68775	*	Ppard
chr17	28331671	28350817	19147	*	Tead3
chr17	28351515	28365222	13708	*	Tulp1
chr17	28399094	28517527	118434	*	Fkbp5
chr17	28522381	28523148	768	*	Gm20109
chr17	28522720	28525398	2679	*	E230001N04Rik
chr17	28799494	28801623	2130	*	Gm49864
chr17	28801090	28839949	38860	*	Brpf3
chr17	29014642	29032568	17927	*	Gm16196
chr17	29032628	29043373	10746	*	Srsf3
chr17	29090976	29100727	9752	*	Cdkn1a
chr17	29332072	29347934	15863	*	Mtch1
chr17	29430798	29437448	6651	*	Gm36486
chr17	29432835	29466267	33433	*	Gm36199
chr17	29446919	29491925	45007	*	Gm26885
chr17	29490753	29496112	5360	*	Pim1
chr17	29997956	30004691	6736	*	Gm50019
chr17	30004733	30210828	206096	*	Zfand3
chr17	31562782	31565692	2911	*	Gm50455
chr17	31564734	31607693	42960	*	Pknox1
chr17	31564962	31565043	82	*	Gm24970
chr17	31647081	31658892	11812	*	U2af1
chr17	31844250	31855804	11555	*	Sik1
chr17	32354055	32389439	35385	*	Wiz
chr17	32389011	32389069	59	*	Gm22201
chr17	33646233	33686860	40628	*	Hnrnpm
chr17	33685692	33718670	32979	*	Marchf2
chr17	33810519	33822918	12400	*	Kank3
chr17	33819027	33824562	5536	*	Rps28
chr17	33824572	33838317	13746	*	Ndufa7
chr17	33875659	33890661	15003	*	Kifc1
chr17	33908044	33909317	1274	*	BC051226
chr17	33909414	33915590	6177	*	Daxx
chr17	33915899	33929292	13394	*	Tapbp
chr17	33915904	33919325	3422	*	Zbtb22
chr17	33919279	33920485	1207	*	Gm19412
chr17	33929543	33937687	8145	*	Rgl2
chr17	33949909	33951488	1580	*	B3galt4
chr17	33951999	33956001	4003	*	Rps18
chr17	33955812	33967035	11224	*	Vps52
chr17	34026033	34028060	2028	*	H2-Ke6
chr17	34026034	34031580	5547	*	Gm20427
chr17	34028269	34031682	3414	*	Slc39a7
chr17	34031812	34038399	6588	*	Rxrb
chr17	34112023	34122634	10612	*	Brd2
chr17	34119541	34139101	19561	*	H2-DMa
chr17	34120568	34121158	591	*	Gm50336
chr17	34197721	34201454	3734	*	Psmb8
chr17	34589806	34591754	1949	*	Gpsm3
chr17	34591266	34597400	6135	*	Pbx2
chr17	34601091	34603690	2600	*	Rnf5
chr17	34604262	34613449	9188	*	Agpat1
chr17	34862604	34898265	35662	*	C2
chr17	34879483	34896867	17385	*	Zbtb12
chr17	34898469	34914052	15584	*	Ehmt2
chr17	34976899	34981788	4890	*	Gm10501
chr17	34981862	34985891	4030	*	Lsm2
chr17	35000987	35016322	15336	*	Vars
chr17	35049966	35058749	8784	*	Clic1
chr17	35135178	35147322	12145	*	Bag6
chr17	35149076	35164897	15822	*	Prrc2a
chr17	35165119	35167186	2068	*	Gm17705
chr17	35241746	35253707	11962	*	Ddx39b
chr17	35512734	35516824	4091	*	Tcf19
chr17	35517100	35531015	13916	*	Cchcr1
chr17	35833921	35838306	4386	*	Tubb5
chr17	35860918	35866886	5969	*	Ppp1r18os
chr17	35861318	35865402	4085	*	Nrm
chr17	35865593	35875596	10004	*	Ppp1r18
chr17	35896946	35912215	15270	*	Gm16279
chr17	35897595	35910075	12481	*	Atat1
chr17	35910379	35916389	6011	*	Mrps18b
chr17	35916434	35932283	15850	*	Ppp1r10
chr17	35972541	35980236	7696	*	Prr3
chr17	35979851	35989462	9612	*	Gnl1
chr17	39846353	39848201	1849	*	CT010467.1
chr17	39848103	39848827	725	*	CT010467.2
chr17	45567775	45573271	5497	*	Hsp90ab1
chr17	45585200	45599606	14407	*	Slc29a1
chr17	46383731	46420920	37190	*	Zfp318
chr17	46548329	46556175	7847	*	Srf
chr17	46630624	46646022	15399	*	Klc4
chr17	46646229	46650139	3911	*	Mrpl2
chr17	46674550	46680914	6365	*	Klhdc3
chr17	46678793	46683111	4319	*	Mea1
chr17	46798120	46858482	60363	*	Bicral
chr17	47599331	47611492	12162	*	Bysl
chr17	47611582	47624418	12837	*	Med20
chr17	47611589	47683861	72273	*	Gm20517
chr17	56016750	56036635	19886	*	Sh3gl1
chr17	56560965	56584585	23621	*	Safb2
chr17	56584825	56606294	21470	*	Safb
chr17	56614297	56626887	12591	*	Lonp1
chr17	57003405	57011288	7884	*	Gtf2f1
chr17	57011469	57021113	9645	*	Gm17949
chr17	74199036	74295521	96486	*	Memo1
chr17	84183931	84187947	4017	*	Zfp36l2
chr17	84185756	84216056	30301	*	Gm36279
chr18	34598615	34624601	25987	*	Brd8
chr18	34624613	34633277	8665	*	Kif20a
chr18	34937414	34954357	16944	*	Hspa9
chr18	73573044	73592575	19532	*	Mex3c
chr18	82910663	83005314	94652	*	Zfp516
chr19	3454928	3575749	120822	*	Ppp6r3
chr19	3767421	3818303	50883	*	Kmt5b
chr19	3798615	3852419	53805	*	Gm16066
chr19	3851773	3894369	42597	*	Chka
chr19	4007384	4012806	5423	*	Ndufv1
chr19	4097182	4099019	1838	*	Cdk2ap2
chr19	4114446	4125858	11413	*	Aip
chr19	4125934	4132307	6374	*	Tmem134
chr19	4192065	4195420	3356	*	Ppp1ca
chr19	4192109	4192782	674	*	Gm50251
chr19	4195196	4201662	6467	*	Rad9a
chr19	4201779	4203240	1462	*	Gm30082
chr19	4214238	4223490	9253	*	Clcf1
chr19	4214357	4233297	18941	*	Gm45928
chr19	4215402	4215488	87	*	Gm26115
chr19	4270180	4283137	12958	*	Ankrd13d
chr19	4314419	4398285	83867	*	Kdm2a
chr19	4439003	4448973	9971	*	A930001C03Rik
chr19	4510472	4621752	111281	*	Pcx
chr19	4611785	4615667	3883	*	Lrfn4
chr19	4622591	4625641	3051	*	Rce1
chr19	4625734	4698668	72935	*	Gm960
chr19	4742913	4811612	68700	*	Gm21992
chr19	4800569	4811634	11066	*	Rbm14
chr19	4907229	4928287	21059	*	Dpp3
chr19	5099205	5107072	7868	*	Rab1b
chr19	5107746	5118560	10815	*	Klc2
chr19	5118038	5119329	1292	*	Gm10817
chr19	5364638	5367168	2531	*	Banf1
chr19	5366741	5371526	4786	*	Eif1ad
chr19	5422805	5424979	2175	*	Drap1
chr19	5425144	5427313	2170	*	AI837181
chr19	5473954	5482517	8564	*	Efemp2
chr19	5482345	5488402	6058	*	Mus81
chr19	5488744	5489198	455	*	1700061A03Rik
chr19	5490455	5495201	4747	*	Cfl1
chr19	5603014	5610237	7224	*	Kat5
chr19	5664635	5688908	24274	*	Pcnx3
chr19	5688742	5702865	14124	*	Map3k11
chr19	5689236	5690010	775	*	Gm50315
chr19	5727206	5731627	4422	*	Gm16538
chr19	5728087	5729653	1567	*	Fam89b
chr19	5728088	5731713	3626	*	Gm50387
chr19	5758351	5771419	13069	*	Scyl1
chr19	5824708	5845478	20771	*	Neat1
chr19	5845623	5851388	5766	*	Frmd8os
chr19	6046576	6053712	7137	*	Syvn1
chr19	6053622	6057785	4164	*	Mrpl49
chr19	6057844	6059524	1681	*	Fau
chr19	6061192	6062472	1281	*	Znhit2
chr19	6080762	6084956	4195	*	Zfpl1
chr19	6084983	6091777	6795	*	Cdca5
chr19	6119399	6128304	8906	*	Snx15
chr19	6134374	6141548	7175	*	Arl2
chr19	6140983	6172476	31494	*	Batf2
chr19	6241668	6262335	20668	*	Atg2a
chr19	6268795	6276605	7811	*	Gm14963
chr19	6276725	6300096	23372	*	Ehd1
chr19	6355522	6363759	8238	*	Gm14966
chr19	6363690	6378030	14341	*	Sf1
chr19	6906697	6910106	3410	*	Prdx5
chr19	6909698	6911049	1352	*	Trmt112
chr19	6910977	6921840	10864	*	Esrra
chr19	6938057	6942480	4424	*	Gpr137
chr19	6941861	6951899	10039	*	Bad
chr19	6952325	6976470	24146	*	Plcb3
chr19	6974968	6977324	2357	*	Ppp1r14b
chr19	6977741	6980501	2761	*	Fkbp2
chr19	6982473	6987651	5179	*	Vegfb
chr19	6987911	6992572	4662	*	Dnajc4
chr19	7275396	7341860	66465	*	Mark2
chr19	8809075	8819333	10259	*	Ttc9c
chr19	8820010	8834143	14134	*	Hnrnpul2
chr19	8920374	8927236	6863	*	B3gat3
chr19	8967041	8978479	11439	*	Eef1g
chr19	8989284	9076914	87631	*	Ahnak
chr19	12763660	12796126	32467	*	Zfp91
chr19	12796193	12833807	37615	*	Lpxn
chr19	36554639	36621135	66497	*	Hectd2
chr19	41482637	41586536	103900	*	Lcor
chr19	41911923	41918660	6738	*	Pgam1
chr19	42163951	42194590	30640	*	Zfyve27
chr19	44293674	44306864	13191	*	Scd2
chr19	45014414	45027111	12698	*	Lzts2
chr19	45058841	45110342	51502	*	Gm35867
chr19	45075241	45079289	4049	*	Kazald1
chr19	45750259	45783837	33579	*	Oga
chr19	46031570	46045214	13645	*	Ldb1
chr19	46044886	46072915	28030	*	Pprc1
chr19	46328184	46330446	2263	*	Fbxl15
chr19	46329812	46338702	8891	*	Cuedc2
chr19	46501702	46516848	15147	*	Trim8
chrX	8123301	8132892	9592	*	Wdr13
chrX	12036740	12160355	123616	*	Bcor
chrX	74270812	74273135	2324	*	Rpl10
chrX	169685199	170005736	320538	*	Mid1

## Sheet: Less Accessible in MNI v PN
Supplementary Table 4.2: Genes less accessible in intact micronuclei vs. primary nuclei
chr1	4807788	4848410	40623	*	Lypla1
chr1	4807892	4886770	78879	*	Gm37988
chr1	12866549	12992650	126102	*	Slco5a1
chr1	20888650	20890473	1824	*	6720483E21Rik
chr1	20890606	20939650	49045	*	Paqr8
chr1	20996299	21079229	82931	*	Tram2
chr1	36471620	36508764	37145	*	Cnnm4
chr1	38052786	38129801	77016	*	Rev1
chr1	39900913	40026310	125398	*	Map4k4
chr1	51749765	51916071	166307	*	Myo1b
chr1	52656286	52727462	71177	*	Mfsd6
chr1	54645340	54926387	281048	*	Ankrd44
chr1	54681729	54767524	85796	*	4930444A19Rik
chr1	55077835	55088243	10409	*	Hspd1
chr1	55088132	55091307	3176	*	Hspe1
chr1	58711508	58758884	47377	*	Cflar
chr1	59763400	59879014	115615	*	Bmpr2
chr1	64029447	64122282	92836	*	Klf7
chr1	73910231	74124449	214219	*	Tns1
chr1	74236084	74268209	32126	*	Arpc2
chr1	74279840	74284738	4899	*	Aamp
chr1	74284930	74353694	68765	*	Pnkd
chr1	74391509	74397285	5777	*	Ctdsp1
chr1	74435511	74544284	108774	*	Usp37
chr1	74506058	74530842	24785	*	Cnot9
chr1	74661745	74703730	41986	*	Ttll4
chr1	75134554	75142711	8158	*	Cnppd1
chr1	75142778	75147913	5136	*	Retreg2
chr1	75198236	75210813	12578	*	Glb1l
chr1	75210838	75215606	4769	*	Stk16
chr1	80264923	80340480	75558	*	Cul3
chr1	84036296	84364180	327885	*	Pid1
chr1	84721189	84840516	119328	*	Trip12
chr1	84839841	84900487	60647	*	Fbxo36
chr1	87326998	87450796	123799	*	Gigyf2
chr1	87853287	87945180	91894	*	Dgkd
chr1	87853347	87854299	953	*	Gm19582
chr1	90998737	91128944	130208	*	Lrrfip1
chr1	91250304	91290337	40034	*	Ube2f
chr1	91373861	91398815	24955	*	Ilkap
chr1	91415982	91459324	43343	*	Per2
chr1	91928779	92195699	266921	*	Hdac4
chr1	92439010	92473860	34851	*	Ndufa10
chr1	92820958	92837896	16939	*	Gm29481
chr1	92831645	92860779	29135	*	Gpc1
chr1	93405940	93478815	72876	*	Hdlbp
chr1	93478964	93510260	31297	*	Septin2
chr1	93701935	93754864	52930	*	Thap4
chr1	93751500	93790610	39111	*	Atg4b
chr1	93803965	93822101	18137	*	Ing5
chr1	95313623	95335284	21662	*	Fam174a
chr1	95587682	95667571	79890	*	St8sia4
chr1	97795114	98095646	300533	*	Pam
chr1	107590006	107610484	20479	*	Serpinb8
chr1	118627945	118685168	57224	*	Tfcp2l1
chr1	118834132	119053619	219488	*	Gli2
chr1	120190757	120272705	81949	*	Steap3
chr1	121509842	121528465	18624	*	Htr5b
chr1	125676995	125873862	196868	*	Gpr39
chr1	125913620	126830799	917180	*	Nckap5
chr1	127205015	127488336	283322	*	Mgat5
chr1	131176410	131245258	68849	*	Rassf5
chr1	131910534	131936321	25788	*	Nucks1
chr1	131962954	132014486	51533	*	Gm29103
chr1	132007607	132032612	25006	*	Elk4
chr1	133128676	133131782	3107	*	Gm26616
chr1	133131143	133139783	8641	*	Ppp1r15b
chr1	134560171	134635285	75115	*	Kdm5b
chr1	135434580	135688105	253526	*	Nav1
chr1	136268123	136346104	77982	*	Camsap2
chr1	136622098	136624650	2553	*	Platr23
chr1	136624901	136630053	5153	*	Zfp281
chr1	139454772	139494091	39320	*	Aspm
chr1	143716338	143749676	33339	*	Glrx2
chr1	150074873	150099963	25091	*	Ptgs2os
chr1	150100031	150108227	8197	*	Ptgs2
chr1	151852403	152090125	237723	*	1700025G04Rik
chr1	152516760	152766351	249592	*	Rgl1
chr1	152766542	152775597	9056	*	Arpc5
chr1	152836995	152902646	65652	*	Smg7
chr1	153218922	153332786	113865	*	Lamc1
chr1	153455758	153487660	31903	*	Dhx9
chr1	155063447	155083266	19820	*	Gm9530
chr1	155558120	155691330	133211	*	Acbd6
chr1	156004599	156036480	31882	*	Tor1aip1
chr1	156035403	156068861	33459	*	Tor1aip2
chr1	160202367	160212875	10509	*	Cacybp
chr1	160212943	160214816	1874	*	4933417C20Rik
chr1	161002922	161034849	31928	*	Zbtb37
chr1	161034422	161038539	4118	*	Gas5
chr1	161816114	161876682	60569	*	Suco
chr1	165212286	165236996	24711	*	Tiprl
chr1	165328698	165460475	131778	*	Dcaf6
chr1	165460637	165481214	20578	*	Mpc2
chr1	165865154	166002678	137525	*	Pou2f1
chr1	166002960	166038256	35297	*	Gm26665
chr1	178313328	178318549	5222	*	B230369F24Rik
chr1	178319130	178322693	3564	*	Cox20
chr1	178406085	178484513	78429	*	Efcab2
chr1	179528055	179546267	18213	*	Tfb2m
chr1	179546370	179627478	81109	*	Cnst
chr1	179744894	179803680	58787	*	Ahctf1
chr1	179803376	179804676	1301	*	Gm10518
chr1	181896384	182019990	123607	*	Enah
chr1	182408264	182409021	758	*	Gm10517
chr1	182409172	182462432	53261	*	Trp53bp2
chr1	183276352	183297269	20918	*	Brox
chr1	183296590	183325476	28887	*	Aida
chr1	184013302	184075636	62335	*	Dusp10
chr1	184033030	184034301	1272	*	1700056E22Rik
chr1	185204117	185286759	82643	*	Rab3gap2
chr1	185359461	185362865	3405	*	4930532G15Rik
chr1	185363044	185428360	65317	*	Eprs
chr1	191170296	191218039	47744	*	Atf3
chr1	191351975	191403272	51298	*	Ppp2r5a
chr1	191886130	191907527	21398	*	1700034H15Rik
chr1	191906767	191913247	6481	*	Slc30a1
chr1	192098546	192138062	39517	*	Rcor3
chr1	192136896	192151026	14131	*	Gm10516
chr1	195097382	195131586	34205	*	Cr1l
chr2	3284212	3328877	44666	*	Nmt2
chr2	3328949	3332643	3695	*	Rpp38
chr2	3570488	3782142	211655	*	Fam107b
chr2	5870987	5895432	24446	*	Sec61a2
chr2	5895510	5900131	4622	*	Gm13267
chr2	6322263	6323080	818	*	AL845275.1
chr2	6322667	6446390	123724	*	Usp6nl
chr2	9857078	9890034	32957	*	Gata3
chr2	13573927	13582826	8900	*	Vim
chr2	19657752	19660583	2832	*	Otud1
chr2	20847919	20968881	120963	*	Arhgap21
chr2	20969054	20969997	944	*	Gm13375
chr2	21180731	21205365	24635	*	Enkur
chr2	21205724	21215009	9286	*	Thnsl1
chr2	22940073	23040241	100169	*	Abi1
chr2	24925352	24935252	9901	*	Arrdc1
chr2	25192966	25196886	3921	*	Tor4a
chr2	25399351	25409494	10144	*	Npdc1
chr2	25455141	25461094	5954	*	Paxx
chr2	25517982	25546940	28959	*	Traf2
chr2	25563115	25574845	11731	*	Mamdc4
chr2	25573430	25575224	1795	*	Phpt1
chr2	25575416	25581757	6342	*	Ajm1
chr2	25998543	26021747	23205	*	Ubac1
chr2	26457903	26516663	58761	*	Notch1
chr2	26580014	26593120	13107	*	Egfl7
chr2	26586639	26635634	48996	*	Gm20532
chr2	26973416	27009628	36213	*	Adamts13
chr2	27009926	27021089	11164	*	Cacfd1
chr2	27515157	27536535	21379	*	Wdr5
chr2	28446800	28455508	8709	*	Ppp1r26
chr2	28513125	28553081	39957	*	Ralgds
chr2	30097283	30124585	27303	*	Zer1
chr2	30171493	30174069	2577	*	Endog
chr2	30392254	30400529	8276	*	Dolpp1
chr2	30416039	30447806	31768	*	Ptpa
chr2	30595040	30608943	13904	*	Cstad
chr2	30713147	30720057	6911	*	Gm14488
chr2	30982279	31023586	41308	*	Usp20
chr2	31572651	31617526	44876	*	Fubp3
chr2	31676364	31688469	12106	*	Gm13427
chr2	31688376	31804227	115852	*	Abl1
chr2	31689118	31689216	99	*	AL929275.1
chr2	31974436	32053975	79540	*	Nup214
chr2	32232782	32236382	3601	*	Gm13610
chr2	32236590	32255005	18416	*	Pomt1
chr2	32352327	32380970	28644	*	Ciz1
chr2	32682609	32704145	21537	*	Fpgs
chr2	32721055	32755512	34458	*	Sh2d3c
chr2	32757026	32775633	18608	*	Ttc16
chr2	32757234	32762244	5011	*	Tor2a
chr2	32775786	32777597	1812	*	Ptrh1
chr2	32876114	32925254	49141	*	Fam129b
chr2	33406108	33431324	25217	*	Zbtb34
chr2	34171457	34373142	201686	*	Pbx3
chr2	34771970	34777547	5578	*	Hspa5
chr2	34777556	34799912	22357	*	Rabepk
chr2	36081953	36105408	23456	*	Lhx6
chr2	37483228	37703859	220632	*	Strbp
chr2	38723370	38927688	204319	*	Nr6a1
chr2	48902824	48950277	47454	*	Orc4
chr2	48949508	49325405	375898	*	Mbd5
chr2	49451486	49551948	100463	*	Epc2
chr2	52397951	52424901	26951	*	Arl5a
chr2	52425012	52434885	9874	*	A430018G15Rik
chr2	59899363	60209839	310477	*	Baz2b
chr2	60209887	60250676	40790	*	Marchf7
chr2	70964561	71055583	91023	*	Mettl8
chr2	71055328	71099142	43815	*	Dcaf17
chr2	71516454	71537891	21438	*	Dlx1as
chr2	71528113	71533981	5869	*	Dlx1
chr2	71745616	71858416	112801	*	Itga6
chr2	73610660	73775346	164687	*	Chn1
chr2	73816509	73892639	76131	*	Atf2
chr2	75675513	75704641	29129	*	Nfe2l2
chr2	75704770	75710024	5255	*	E030042O20Rik
chr2	77180340	77280592	100253	*	Sestd1
chr2	80617236	80658906	41671	*	Nup35
chr2	84687970	84715180	27211	*	Zdhhc5
chr2	90847155	90866810	19656	*	Mtch2
chr2	91061791	91070417	8627	*	Slc39a13
chr2	91643669	91649791	6123	*	Zfp408
chr2	91649860	91672326	22467	*	Arhgap1
chr2	92403646	92434043	30398	*	Cry2
chr2	92972018	93046167	74150	*	Prdm11
chr2	98662237	98664083	1847	*	Gm10801
chr2	101560781	101649532	88752	*	B230118H07Rik
chr2	101624718	101632529	7812	*	Rag2
chr2	103762941	103797649	34709	*	Caprin1
chr2	103957986	103981878	23893	*	Lmo2
chr2	103966943	104028361	61419	*	4931422A03Rik
chr2	106962527	106974424	11898	*	Arl14ep
chr2	109674700	109727007	52308	*	Bdnf
chr2	110017817	110173360	155544	*	Ccdc34
chr2	113327736	113716767	389032	*	Fmn1
chr2	113387107	113441094	53988	*	Gm13963
chr2	113440681	113442304	1624	*	Gm13966
chr2	118528757	118549687	20931	*	Bmf
chr2	119288740	119298453	9714	*	Vps18
chr2	119675068	119735407	60340	*	Rtf1
chr2	119742337	119751263	8927	*	Itpka
chr2	119972699	120027408	54710	*	Mapkbp1
chr2	121392631	121413792	21162	*	Catsper2
chr2	121413775	121438687	24913	*	Pdia3
chr2	122028546	122056598	28053	*	Eif3j1
chr2	122028642	122028709	68	*	Gm47314
chr2	126627442	126676337	48896	*	Gabpb1
chr2	126675916	126683805	7890	*	Gm27003
chr2	127240938	127247816	6879	*	Ciao1
chr2	127247908	127261107	13200	*	Tmem127
chr2	127269449	127270054	606	*	Gm10766
chr2	127270218	127298932	28715	*	Stard7
chr2	127456498	127522094	65597	*	Kcnip3
chr2	128126038	128162547	36510	*	Bcl2l11
chr2	128178319	128502765	324447	*	Morrbid
chr2	128698956	128802894	103939	*	Mertk
chr2	128818118	128854261	36144	*	Tmem87b
chr2	129800517	129832287	31771	*	Stk35
chr2	131298064	131352892	54829	*	Rnf24
chr2	132263148	132312050	48903	*	Cds2
chr2	136873780	136891389	17610	*	Mkks
chr2	136881271	136891389	10119	*	AL731706.1
chr2	136891218	137071950	180733	*	Slx4ip
chr2	137081456	137116644	35189	*	Jag1
chr2	143915320	143943324	28005	*	Dstn
chr2	143947395	144011263	63869	*	Rrbp1
chr2	150310935	150362765	51831	*	3300002I08Rik
chr2	150311431	150363071	51641	*	Gm10130
chr2	150470991	150485091	14101	*	Zfp345
chr2	152226839	152281852	55014	*	Csnk2a1
chr2	152393611	152398063	4453	*	Sox12
chr2	152780668	152831728	51061	*	Bcl2l1
chr2	153161303	153210466	49164	*	Tm9sf4
chr2	153407462	153529971	122510	*	Nol4l
chr2	153492790	153493841	1052	*	4930404H24Rik
chr2	154436481	154539356	102876	*	Cbfa2t2
chr2	154559407	154569892	10486	*	E2f1
chr2	154611810	154613437	1628	*	4930519P11Rik
chr2	154613297	154646821	33525	*	Zfp341
chr2	154791096	154867261	76166	*	Raly
chr2	154791402	155051012	259611	*	a
chr2	155381059	155389850	8792	*	Trp53inp2
chr2	155490379	155518237	27859	*	Ggt7
chr2	155517948	155585724	67777	*	Acss2
chr2	155563181	155592810	29630	*	Gss
chr2	155591131	155592851	1721	*	Gssos2
chr2	155592319	155594955	2637	*	Gssos1
chr2	155817730	155819426	1697	*	BC029722
chr2	156065175	156070617	5443	*	Spag4
chr2	156071842	156111965	40124	*	Cpne1
chr2	156071845	156127092	55248	*	Gm28036
chr2	156091958	156111978	20021	*	Rbm12
chr2	156196466	156309952	113487	*	Phf20
chr2	156844351	156862963	18613	*	5430405H02Rik
chr2	156863128	156873563	10436	*	Rab5if
chr2	157145893	157204534	58642	*	Rbl1
chr2	157981803	158028433	46631	*	Tti1
chr2	158028497	158132297	103801	*	Rprd1b
chr2	160645888	160722764	76877	*	Top1
chr2	163405822	163424697	18876	*	Oser1
chr2	163419795	163420361	567	*	2900093K20Rik
chr2	164456964	164479638	22675	*	Sys1
chr2	164459896	164460955	1060	*	Gm14302
chr2	164460967	164490760	29794	*	Gm20458
chr2	164785823	164793816	7994	*	Snx21
chr2	164792765	164804882	12118	*	Acot8
chr2	164805098	164822130	17033	*	Zswim3
chr2	164891882	164911757	19876	*	Zfp335
chr2	164911354	164919953	8600	*	Zfp335os
chr2	164960802	164999731	38930	*	Slc12a5
chr2	165288031	165326479	38449	*	Elmo2
chr2	166947549	166996299	48751	*	Stau1
chr2	167421712	167477000	55289	*	Slc9a8
chr2	167492645	167516173	23529	*	Rnf114
chr2	167538195	167542814	4620	*	Snai1
chr2	167642608	167689822	47215	*	Tmem189
chr2	167688915	167690418	1504	*	Cebpb
chr2	167777467	167782569	5103	*	Gm14321
chr2	168180986	168207112	26127	*	Adnp
chr2	168180986	168230364	49379	*	Gm20716
chr2	173224458	173276533	52076	*	Pmepa1
chr2	173276698	173278428	1731	*	Pmepa1os
chr2	174284320	174346744	62425	*	Gnas
chr2	174330319	174346712	16394	*	Gm20721
chr2	174643534	174710832	67299	*	Zfp831
chr2	180036374	180042433	6060	*	Psma7
chr2	180042509	180070201	27693	*	Ss18l1
chr2	180119306	180162680	43375	*	Osbpl2
chr2	180176373	180225859	49487	*	Lama5
chr2	180657964	180709999	52036	*	Dido1
chr2	180710117	180718733	8617	*	Gid8
chr2	181520485	181555133	34649	*	Dnajc5
chr2	181582103	181592803	10701	*	Zfp512b
chr2	181591868	181655660	63793	*	Prpf6
chr3	7366669	7445366	78698	*	Pkia
chr3	7569994	7613760	43767	*	Il7
chr3	7612705	7690001	77297	*	Gm16685
chr3	14533788	14572658	38871	*	Lrrcc1
chr3	14641727	14663002	21276	*	Car13
chr3	18622162	18626141	3980	*	Gm42944
chr3	19995945	20035315	39371	*	Hps3
chr3	20122084	20155317	33234	*	Gyg
chr3	22074412	22076142	1731	*	Gm43672
chr3	22076652	22216594	139943	*	Tbl1xr1
chr3	27416162	27711307	295146	*	Fndc3b
chr3	30602065	30619873	17809	*	Mynn
chr3	31202858	31310378	107521	*	Slc7a14
chr3	37404910	37420211	15302	*	Nudt6
chr3	37419896	37579096	159201	*	Spata5
chr3	51252720	51340663	87944	*	Elf2
chr3	51276759	51278383	1625	*	4930577N17Rik
chr3	51404677	51408988	4312	*	Ndufc1
chr3	51482331	51484829	2499	*	Gm38160
chr3	51483920	51496232	12313	*	Rab33b
chr3	51515319	51560879	45561	*	Setd7
chr3	51557542	51559652	2111	*	Gm38200
chr3	51560035	51567117	7083	*	5031434O11Rik
chr3	51685907	52105076	419170	*	Maml3
chr3	58414715	58466783	52069	*	Tsc22d2
chr3	63914684	63929472	14789	*	E130311K13Rik
chr3	65507257	65529379	22123	*	4931440P22Rik
chr3	65528410	65555518	27109	*	Tiparp
chr3	65946151	65958249	12099	*	Ccnl1
chr3	65957758	65962036	4279	*	Gm37305
chr3	67430096	67476529	46434	*	Gfm1
chr3	67457998	67463926	5929	*	Lxn
chr3	83897655	84040175	142521	*	Tmem131l
chr3	84496426	85887518	1391093	*	Gm37240
chr3	84815268	84979198	163931	*	Fbxw7
chr3	85574119	85655622	81504	*	Gatb
chr3	87906321	87916132	9812	*	Hdgf
chr3	87971078	87980451	9374	*	Nes
chr3	87987531	88000230	12700	*	Bcan
chr3	88282757	88296999	14243	*	Tsacc
chr3	88297116	88321767	24652	*	Cct3
chr3	88328655	88336148	7494	*	Tmem79
chr3	88336260	88362338	26079	*	Smg5
chr3	88480147	88509956	29810	*	Lmna
chr3	88549819	88553074	3256	*	Lamtor2
chr3	88553758	88569725	15968	*	Ubqln4
chr3	88605966	88648052	42087	*	Arhgef2
chr3	88616457	88621061	4605	*	Gm20652
chr3	88685024	88686397	1374	*	Gm43714
chr3	88685803	88712924	27122	*	Khdc4
chr3	89081939	89101099	19161	*	Gm43738
chr3	89083981	89093311	9331	*	Rusc1
chr3	89164795	89176921	12127	*	Clk2
chr3	89209081	89227088	18008	*	Mtx1
chr3	89391850	89398779	6930	*	Gm15417
chr3	89418443	89430027	11585	*	Shc1
chr3	89430214	89435128	4915	*	Pygo2
chr3	89939481	89963508	24028	*	Atp8b2
chr3	90072649	90100902	28254	*	Tpm3
chr3	90265185	90280669	15485	*	Dennd4b
chr3	90292301	90293983	1683	*	4930537H20Rik
chr3	90293178	90363407	70230	*	Gatad2b
chr3	90498956	90509498	10543	*	Chtop
chr3	94837567	94882326	44760	*	Pogz
chr3	94954075	94961561	7487	*	Rfx5
chr3	95006590	95015448	8859	*	Zfp687
chr3	95015625	95020138	4514	*	4930481B07Rik
chr3	95181766	95217916	36151	*	Gabpb2
chr3	95217457	95226658	9202	*	Gm16740
chr3	95434388	95497240	62853	*	Arnt
chr3	95871522	95889093	17572	*	C920021L13Rik
chr3	95878503	95882251	3749	*	Ciart
chr3	95893969	95898288	4320	*	Aph1a
chr3	96196588	96219709	23122	*	Bola1
chr3	96209627	96220168	10542	*	Gm15444
chr3	96219865	96220308	444	*	H2ac21
chr3	96220361	96220880	520	*	H2ac20
chr3	96220501	96220641	141	*	Gm44492
chr3	96221119	96223738	2620	*	H2bc21
chr3	96267075	96270289	3215	*	Gm20628
chr3	96268654	96269141	488	*	H3c13
chr3	96269721	96279001	9281	*	Gm42743
chr3	96269752	96270132	381	*	H2bc18
chr3	96555765	96566801	11037	*	Gm15441
chr3	96557957	96561883	3927	*	Txnip
chr3	96601149	96626171	25023	*	Lix1l
chr3	96696384	96706070	9687	*	Pias3
chr3	100138180	100162407	24228	*	Wdr3
chr3	100162381	100206981	44601	*	Gdap2
chr3	103020426	103058186	37761	*	Csde1
chr3	103058285	103067914	9630	*	Nras
chr3	103171655	103179166	7512	*	Bcas2
chr3	103914120	103966636	52517	*	Rsbn1
chr3	104013259	104220374	207116	*	Magi3
chr3	104396418	104511918	115501	*	Lrig2
chr3	104510099	104511313	1215	*	4930509H03Rik
chr3	104638668	104658462	19795	*	Slc16a1
chr3	105001915	105053146	51232	*	Cttnbp2nl
chr3	106502260	106547802	45543	*	Cept1
chr3	106547798	106575890	28093	*	Dram2
chr3	107663118	107696560	33443	*	Ahcyl1
chr3	108554338	108554751	414	*	Scarna2
chr3	108556425	108562466	6042	*	Tmem167b
chr3	108793176	108840526	47351	*	Stxbp3
chr3	110246109	110250998	4890	*	Prmt6
chr3	110250015	110253706	3692	*	C130013H08Rik
chr3	115710433	115715072	4640	*	S1pr1
chr3	115715150	115716728	1579	*	Gm9889
chr3	116669470	116712831	43362	*	Slc35a3
chr3	122255958	122293720	37763	*	Gm17494
chr3	122293439	122303613	10175	*	Gm40190
chr3	122293585	122293703	119	*	Mir760
chr3	122294136	122530191	236056	*	Bcar3
chr3	122864737	122924116	59380	*	4933405D12Rik
chr3	122924203	122926184	1982	*	1810037I17Rik
chr3	122931493	122984510	53018	*	Usp53
chr3	135436209	135438665	2457	*	4930539J05Rik
chr3	135438149	135468198	30050	*	Ube2d3
chr3	136670124	136937727	267604	*	Ppp3ca
chr3	137862589	137864374	1786	*	Gm43403
chr3	137864487	137866922	2436	*	H2az1
chr3	138089854	138144968	55115	*	Mttp
chr3	138143448	138159821	16374	*	Trmt10a
chr3	138443093	138455499	12407	*	Adh5
chr3	138458956	138489515	30560	*	Metap1
chr3	142790902	142882004	91103	*	Pkn2
chr3	142881588	142898245	16658	*	Gm43646
chr3	142882495	142892921	10427	*	9530052C20Rik
chr3	144188530	144205220	16691	*	Lmo4
chr3	146457196	146499753	42558	*	Spata1
chr3	146499807	146505572	5766	*	Gng5
chr3	148815583	148990555	174973	*	Adgrl2
chr3	148989152	149004031	14880	*	Gm43573
chr3	152178511	152210302	31792	*	Dnajb4
chr3	152210422	152236826	26405	*	Fubp1
chr3	152395473	152462826	67354	*	Zzz3
chr4	3900996	3938423	37428	*	Plag1
chr4	3938888	3951046	12159	*	Chchd7
chr4	8690406	8867659	177254	*	Chd7
chr4	11191351	11204779	13429	*	Ccne2
chr4	21727701	21759922	32222	*	Ccnc
chr4	24960790	24967449	6660	*	C230012O17Rik
chr4	24966407	25009233	42827	*	Gpr63
chr4	24966517	25271099	304583	*	Gm11906
chr4	26324506	26346891	22386	*	Manea
chr4	32615451	32653265	37815	*	Casp8ap2
chr4	34550937	34566908	15972	*	Akirin2
chr4	40722150	40737149	15000	*	Dnaja1
chr4	40722917	40722995	79	*	Mir207
chr4	40804602	40854005	49404	*	B4galt1
chr4	40936398	40948294	11897	*	Bag1
chr4	40948407	40965303	16897	*	Chmp5
chr4	41135743	41193380	57638	*	Ube2r2
chr4	41194313	41275144	80832	*	Ubap2
chr4	41291300	41314889	23590	*	Dcaf12
chr4	41348996	41390525	41530	*	Ubap1
chr4	43032414	43046220	13807	*	Fam214b
chr4	43045966	43053254	7289	*	Gm26881
chr4	43531519	43562691	31173	*	Tln1
chr4	43562332	43567060	4729	*	Creb3
chr4	44755877	44932215	176339	*	Zcchc7
chr4	44991242	45012412	21171	*	Zbtb5
chr4	45011687	45015406	3720	*	1700055D18Rik
chr4	45316613	45342732	26120	*	Exosc3
chr4	45342101	45379759	37659	*	Dcaf10
chr4	45965334	46034761	69428	*	Tdrd7
chr4	46114746	46138694	23949	*	Tstd2
chr4	46138613	46172403	33791	*	Ncbp1
chr4	47353222	47414931	61710	*	Tgfbr1
chr4	56810935	56865188	54254	*	Ctnnal1
chr4	57943373	57956411	13039	*	Txn1
chr4	59189257	59222833	33577	*	Ugcg
chr4	59471868	59549364	77497	*	Ptbp3
chr4	59549154	59549625	472	*	1700018M17Rik
chr4	59626211	59761439	135229	*	E130308A19Rik
chr4	63544772	63550750	5979	*	Atp6v1g1
chr4	82290173	82705750	415578	*	Nfib
chr4	82508016	82547292	39277	*	Gm11266
chr4	82798738	82859958	61221	*	Zdhhc21
chr4	83455680	83486459	30780	*	Psip1
chr4	87769925	88033364	263440	*	Mllt3
chr4	88033501	88034998	1498	*	Gm12631
chr4	96516138	96553661	37524	*	Cyp2j6
chr4	97568133	97778078	209946	*	E130114P18Rik
chr4	100095791	100444765	348975	*	Ror1
chr4	101346531	101356735	10205	*	E130102H24Rik
chr4	101353783	101399181	45399	*	0610043K17Rik
chr4	107134155	107179116	44962	*	Tceanc2
chr4	107178399	107200996	22598	*	Tmem59
chr4	107233514	107253532	20019	*	Lrrc42
chr4	107253593	107279938	26346	*	Hspb11
chr4	107793161	107802064	8904	*	Lrp8os3
chr4	107801869	107876840	74972	*	Lrp8
chr4	107889813	107899384	9572	*	Czib
chr4	108459426	108559421	99996	*	Tut4
chr4	108592425	108619849	27425	*	Gm12743
chr4	108619940	108634123	14184	*	Cc2d1b
chr4	108814295	108833614	19320	*	Btf3l4
chr4	109000655	109061777	61123	*	Nrd1
chr4	109061145	109202272	141128	*	Osbpl9
chr4	109660876	109667189	6314	*	Cdkn2c
chr4	109676588	109963960	287373	*	Faf1
chr4	114406724	114615098	208375	*	Trabd2b
chr4	116066965	116075071	8107	*	Uqcrh
chr4	116075269	116097043	21775	*	Lrrc41
chr4	116173384	116299841	126458	*	Gm49337
chr4	116221618	116303056	81439	*	Pik3r3
chr4	116557658	116593882	36225	*	Gpbp1l1
chr4	116601052	116627941	26890	*	Nasp
chr4	117128655	117133963	5309	*	Plk3
chr4	117213334	117252125	38792	*	Armh1
chr4	117251951	117268582	16632	*	Tmem53
chr4	117834506	117875198	40693	*	Slc6a9
chr4	117835299	117868558	33260	*	Gm17114
chr4	117884326	117887333	3008	*	Atp6v0b
chr4	117932154	118134914	202761	*	St3gal3
chr4	118428093	118432953	4861	*	Elovl1
chr4	119108711	119137983	29273	*	Slc2a1
chr4	119203570	119232712	29143	*	AU022252
chr4	119232915	119248975	16061	*	P3h1
chr4	119277981	119294604	16624	*	Ybx1
chr4	119295028	119295461	434	*	Gm37817
chr4	119530308	119539529	9222	*	Frg2f1
chr4	119537004	119629119	92116	*	Foxj3
chr4	120539868	120570276	30409	*	Ctps
chr4	120757438	120831572	74135	*	Nfyc
chr4	120968317	121017247	48931	*	Smap2
chr4	122859047	122886056	27010	*	Cap1
chr4	123734559	123750345	15787	*	Akirin1
chr4	123904832	123912269	7438	*	Mycbp
chr4	123905062	123918023	12962	*	Gm12905
chr4	123917446	123936997	19552	*	Rragc
chr4	124802104	124849800	47697	*	Mtf1
chr4	124849080	124851196	2117	*	1110065P20Rik
chr4	124850679	124855242	4564	*	Yrdc
chr4	126103957	126141029	37073	*	Stk40
chr4	126743750	126753438	9689	*	Ncdn
chr4	126753544	126870070	116527	*	AU040320
chr4	126861939	126968135	106197	*	Zmym4
chr4	127021324	127037013	15690	*	Sfpq
chr4	129461581	129488498	26918	*	Bsdc1
chr4	129513581	129515985	2405	*	Marcksl1
chr4	129516104	129542713	26610	*	Hdac1
chr4	129626078	129641065	14988	*	Txlna
chr4	129676355	129696838	20484	*	Tmem39b
chr4	130047840	130099283	51444	*	Col16a1
chr4	130102558	130128135	25578	*	Pef1
chr4	130663321	130781564	118244	*	Pum1
chr4	131873617	131901706	28090	*	Srsf4
chr4	131923413	132075321	151909	*	Epb41
chr4	132048178	132048961	784	*	Gm13063
chr4	132074697	132076992	2296	*	Gm10300
chr4	132184912	132212303	27392	*	Ythdf2
chr4	132492032	132510501	18470	*	Sesn2
chr4	132503561	132509649	6089	*	Gm12981
chr4	132530555	132533659	3105	*	Atpif1
chr4	132532687	132533601	915	*	Gm12999
chr4	132768332	132778752	10421	*	Rpa2
chr4	133011260	133078110	66851	*	Ahdc1
chr4	133130505	133199756	69252	*	Wasf2
chr4	133209340	133212536	3197	*	Gpr3
chr4	133212131	133224555	12425	*	Cd164l2
chr4	133240818	133252929	12112	*	Map3k6
chr4	133479356	133482526	3171	*	Gm13257
chr4	133480132	133487938	7807	*	Tent5b
chr4	134525550	134535387	9838	*	Mtfr1l
chr4	135445420	135495038	49619	*	Nipal3
chr4	135494790	135537803	43014	*	Stpg1
chr4	135870918	135873850	2933	*	Pnrc2
chr4	135895394	135920207	24814	*	Cnr2
chr4	135920735	135940311	19577	*	Fuca1
chr4	136284683	136293942	9260	*	Zfp46
chr4	136550540	136602723	52184	*	Kdm1a
chr4	136647539	136835988	188450	*	Ephb2
chr4	136979732	137048801	69070	*	Zbtb40
chr4	137593755	137658537	64783	*	Usp48
chr4	137993022	138208508	215487	*	Eif4g3
chr4	138250403	138261332	10930	*	Sh2d5
chr4	138250435	138301967	51533	*	Kif17
chr4	138304730	138312628	7899	*	Ddost
chr4	138313409	138326307	12899	*	Pink1
chr4	138325980	138326089	110	*	Gm27646
chr4	138454314	138460123	5810	*	Camk2n1
chr4	139101814	139131113	29300	*	Micos10
chr4	139294029	139310708	16680	*	Pqlc2
chr4	139310744	139318426	7683	*	Akr7a5
chr4	139530548	139620382	89835	*	Iffo2
chr4	140812983	140845778	32796	*	Padi1
chr4	140906344	140952586	46243	*	Padi2
chr4	140947666	140957902	10237	*	Gm13031
chr4	141016637	141060550	43914	*	Crocc
chr4	141113001	141139775	26775	*	Szrd1
chr4	141147913	141204062	56150	*	Fbxo42
chr4	141760189	141790931	30743	*	Dnajc16
chr4	141793612	141815976	22365	*	Casp9
chr4	147873599	147904704	31106	*	Mfn2
chr4	147940895	147947314	6420	*	2510039O18Rik
chr4	148004259	148038821	34563	*	Clcn6
chr4	148039077	148059551	20475	*	Mthfr
chr4	148130384	148145699	15316	*	Mad2l2
chr4	148152800	148160482	7683	*	Fbxo44
chr4	148160621	148166424	5804	*	Fbxo2
chr4	148591503	148594993	3491	*	Srm
chr4	149149991	149166771	16781	*	Pgd
chr4	149176319	149307693	131375	*	Kif1b
chr4	149518236	149566437	48202	*	Ctnnbip1
chr4	150236721	150248879	12159	*	Eno1
chr4	150897133	150914437	17305	*	Park7
chr4	150914562	150946102	31541	*	Tnfrsf9
chr4	150917322	151861876	944555	*	Camta1
chr4	151003652	151044665	41014	*	Per3
chr4	151047300	151057963	10664	*	Vamp3
chr4	152006759	152009619	2861	*	Gm9768
chr4	152008803	152017680	8878	*	Klhl21
chr4	152178134	152271855	93722	*	Acot7
chr4	152297227	152307121	9895	*	Icmt
chr4	152325742	152334071	8330	*	Rpl22
chr4	154316125	154636873	320749	*	Prdm16
chr4	155608300	155624755	16456	*	Gm16023
chr4	155614413	155645408	30996	*	Gm10563
chr4	155624854	155649938	25085	*	Cdk11b
chr4	155654677	155669198	14522	*	Mib2
chr4	155732545	155734727	2183	*	1500002C15Rik
chr4	155734800	155740564	5765	*	Tmem240
chr4	155740641	155761093	20453	*	Atad3a
chr4	155761178	155769264	8087	*	Atad3aos
chr4	156165290	156197488	32199	*	Agrn
chr5	3341485	3531008	189524	*	Cdk6
chr5	8046078	8069379	23302	*	Sri
chr5	14025276	14256689	231414	*	Sema3e
chr5	23503264	23684617	181354	*	Srpk2
chr5	23674739	23675546	808	*	Gm43566
chr5	24393663	24410054	16392	*	Abcb8
chr5	24418241	24423530	5290	*	Cdk5
chr5	24423837	24440950	17114	*	Slc4a2
chr5	24438440	24445287	6848	*	Fastk
chr5	24445458	24447854	2397	*	Tmub1
chr5	24449608	24451709	2102	*	Gm10472
chr5	24452177	24502047	49871	*	Agap3
chr5	24565345	24577467	12123	*	Abcf2
chr5	24590818	24624411	33594	*	Smarcd3
chr5	24685532	24710378	24847	*	Nub1
chr5	24802823	24842624	39802	*	Rheb
chr5	25530013	25531466	1454	*	1700096K18Rik
chr5	30888694	30906965	18272	*	Agbl5
chr5	30950066	30955091	5026	*	Abhd1
chr5	31036036	31048924	12889	*	Slc5a6
chr5	31048312	31054623	6312	*	Atraid
chr5	31187558	31193430	5873	*	Eif2b4
chr5	31193227	31199143	5917	*	Snx17
chr5	31198981	31202303	3323	*	Zfp513
chr5	31202664	31220687	18024	*	Ppm1g
chr5	31451219	31452331	1113	*	4930478M09Rik
chr5	31452431	31481754	29324	*	Zfp512
chr5	31596935	31664384	67450	*	Mrpl33
chr5	31596938	31701972	105035	*	Gm43809
chr5	31624439	31697627	73189	*	Rbks
chr5	31697684	32084962	387279	*	Babam2
chr5	32458843	32517433	58591	*	Ppp1cb
chr5	32459828	32462293	2466	*	Gm43312
chr5	32507184	32651065	143882	*	Gm15614
chr5	32607020	32611805	4786	*	Gm10461
chr5	32611171	32687057	75887	*	Yes1
chr5	32863701	32994236	130536	*	Depdc5
chr5	33018816	33027966	9151	*	Ywhah
chr5	33335509	33373296	37788	*	Maea
chr5	33378549	33419754	41206	*	Uvssa
chr5	33600347	33629635	29289	*	Fam53a
chr5	33629925	33632092	2168	*	Gm9903
chr5	33897916	33936413	38498	*	Nelfa
chr5	34007179	34169448	162270	*	Poln
chr5	34153880	34169527	15648	*	Haus3
chr5	34173883	34187720	13838	*	Mxd4
chr5	34336289	34355629	19341	*	Rnf4
chr5	34525838	34563641	37804	*	Sh3bp2
chr5	34761740	34912534	150795	*	Htt
chr5	34949445	35039644	90200	*	Rgs12
chr5	35893319	36003923	110605	*	Afap1
chr5	36447611	36464853	17243	*	2210406O10Rik
chr5	36464998	36474080	9083	*	Grpel1
chr5	36490604	36593276	102673	*	Tbc1d14
chr5	36600485	36696024	95540	*	D5Ertd579e
chr5	38526813	38563221	36409	*	Wdr1
chr5	39613935	39755475	141541	*	Hs3st1
chr5	43662346	43740972	78627	*	Cc2d2a
chr5	52374651	52471521	96871	*	Ccdc149
chr5	65413221	65435949	22729	*	Ugdh
chr5	65427427	65492833	65407	*	Gm43552
chr5	65446844	65537184	90341	*	Smim14
chr5	65493096	65494015	920	*	4930589O11Rik
chr5	65537233	65598988	61756	*	Ube2k
chr5	65605721	65698273	92553	*	Pds5a
chr5	65760991	65764379	3389	*	N4bp2os
chr5	65763521	65830108	66588	*	N4bp2
chr5	66298703	66618784	320082	*	Apbb2
chr5	73292784	73314069	21286	*	Ociad1
chr5	76913249	76951578	38330	*	Ppat
chr5	76951307	76967509	16203	*	Paics
chr5	77265491	77286432	20942	*	Rest
chr5	90227166	90366577	139412	*	Ankrd17
chr5	90366620	90368488	1869	*	Gm9958
chr5	91357261	91402994	45734	*	Btc
chr5	91948904	91963068	14165	*	Rchy1
chr5	91962389	91972066	9678	*	Thap6
chr5	92257659	92278170	20512	*	Naaa
chr5	93267257	93276231	8975	*	Ccng2
chr5	99955935	99978938	23004	*	Hnrnpd
chr5	99977686	99980171	2486	*	Gm17092
chr5	100033577	100039664	6088	*	Hnrnpdl
chr5	100039985	100068760	28776	*	Enoph1
chr5	104044619	104047397	2779	*	Gm43545
chr5	104046306	104065379	19074	*	Nudt9
chr5	107908053	107987085	79033	*	Dipk1a
chr5	108311370	108312749	1380	*	Gm43081
chr5	108312609	108349355	36747	*	Pigg
chr5	108461232	108506976	45745	*	Pcgf3
chr5	109554709	109558993	4285	*	Crlf2
chr5	109674545	109691041	16497	*	5430403G16Rik
chr5	109923400	109943936	20537	*	Gm15446
chr5	110103975	110108197	4223	*	Gtpbp6
chr5	110361754	110448602	86849	*	Fbrsl1
chr5	110447989	110449946	1958	*	Gm42596
chr5	110664373	110770717	106345	*	Ep400
chr5	110770949	110779260	8312	*	Gm15559
chr5	110784488	110810097	25610	*	Ulk1
chr5	112276691	112315361	38671	*	Tpst2
chr5	113086323	113221236	134914	*	2900026A02Rik
chr5	113842436	113908758	66323	*	Coro1c
chr5	114130386	114139323	8938	*	Ung
chr5	114146535	114250761	104227	*	Acacb
chr5	114363567	114380508	16942	*	Kctd10
chr5	114380607	114421169	40563	*	Ube3b
chr5	114431034	114444060	13027	*	Mmab
chr5	114444269	114460591	16323	*	Mvk
chr5	114968784	114998042	29259	*	Hnf1aos1
chr5	115122550	115134975	12426	*	Unc119b
chr5	115142981	115158179	15199	*	Mlec
chr5	115297110	115300999	3890	*	Dynll1
chr5	115301120	115319208	18089	*	Gm13830
chr5	115327177	115333080	5904	*	Srsf9
chr5	115333239	115341178	7940	*	Gatc
chr5	115341225	115343569	2345	*	Triap1
chr5	115345642	115348981	3340	*	Cox6a1
chr5	115349130	115353155	4026	*	Gm42903
chr5	115489459	115489599	141	*	Gm24265
chr5	115490254	115490394	141	*	Gm24407
chr5	115506676	115555987	49312	*	Pxn
chr5	115631049	115631816	768	*	1110006O24Rik
chr5	115631908	115647736	15829	*	Rab35
chr5	115648175	115731621	83447	*	Bicdl1
chr5	120483282	120503625	20344	*	Plbd2
chr5	120594305	120612589	18285	*	Rita1
chr5	120612739	120628592	15854	*	Ddx54
chr5	121130533	121191397	60865	*	Ptpn11
chr5	121428590	121452506	23917	*	Erp29
chr5	121451893	121524183	72291	*	Tmem116
chr5	121596775	121618938	22164	*	Acad12
chr5	121815488	121837646	22159	*	Sh2b3
chr5	121847667	121848844	1178	*	4933437G19Rik
chr5	121848984	121854632	5649	*	Pheta1
chr5	122158278	122175273	16996	*	Ppp1cc
chr5	122284365	122324281	39917	*	Pptc7
chr5	122323223	122354233	31011	*	Rad9b
chr5	122354369	122364984	10616	*	Vps29
chr5	122364580	122372364	7785	*	Fam216a
chr5	122371876	122382902	11027	*	Gpn3
chr5	122707544	122729738	22195	*	P2rx4
chr5	122787459	122821339	33881	*	Anapc5
chr5	122850048	122871291	21244	*	Rnf34
chr5	122870665	122989823	119159	*	Kdm2b
chr5	123007299	123015080	7782	*	Gm2479
chr5	123015074	123030456	15383	*	Orai1
chr5	123068415	123117749	49335	*	Tmem120b
chr5	123133723	123141666	7944	*	AI480526
chr5	123133939	123137695	3757	*	Gm38102
chr5	123393649	123397957	4309	*	Gm15747
chr5	123394798	123457932	63135	*	Mlxip
chr5	123509765	123524176	14412	*	Diablo
chr5	123512082	123525488	13407	*	Gm49027
chr5	123698294	123721100	22807	*	Zcchc8
chr5	124111109	124112264	1156	*	Gm16001
chr5	124112297	124115483	3187	*	Ogfod2
chr5	124250959	124327972	77014	*	Mphosph9
chr5	124328089	124341844	13756	*	2810006K23Rik
chr5	124439930	124462308	22379	*	Kmt5a
chr5	124598749	124627738	28990	*	Tctn2
chr5	125017153	125179219	162067	*	Ncor2
chr5	129020069	129024323	4255	*	Ran
chr5	134237834	134314760	76927	*	Gtf2i
chr5	134489383	134552434	63052	*	Clip2
chr5	134552057	134558495	6439	*	Gm42884
chr5	134619721	134639490	19770	*	Eif4h
chr5	134656039	134688598	32560	*	Limk1
chr5	134932368	134942637	10270	*	Mettl27
chr5	135007093	135010108	3016	*	Gm43372
chr5	135009152	135012175	3024	*	Abhd11
chr5	135149657	135165760	16104	*	Tbl2
chr5	135406531	135545120	138590	*	Hip1
chr5	135632618	135646448	13831	*	Rhbdd2
chr5	135670033	135735326	65294	*	Por
chr5	135747220	135778385	31166	*	Styxl1
chr5	135778480	135790398	11919	*	Mdh2
chr5	135960211	135974531	14321	*	Ssc4d
chr5	136083916	136111860	27945	*	Rasa4
chr5	136248135	136567490	319356	*	Cux1
chr5	136982164	136988021	5858	*	Znhit1
chr5	136987019	136996648	9630	*	Plod3
chr5	137350109	137378669	28561	*	Ephb4
chr5	137596645	137601058	4414	*	Mospd3
chr5	137612503	137629002	16500	*	Fbxo24
chr5	137629121	137641099	11979	*	Lrch4
chr5	137629175	137642899	13725	*	Gm20605
chr5	137650463	137684726	34264	*	Agfg2
chr5	137685154	137690751	5598	*	Gm15498
chr5	137729899	137741607	11709	*	Nyap1
chr5	137745730	137768450	22721	*	Tsc22d4
chr5	138178617	138187451	8835	*	Taf6
chr5	138187485	138193918	6434	*	Cnpy4
chr5	138194314	138195621	1308	*	Mblac1
chr5	138441468	138460694	19227	*	Zfp157
chr5	138976014	138997370	21357	*	Pdgfa
chr5	138995056	139000577	5522	*	6330403L08Rik
chr5	139252324	139270051	17728	*	Get4
chr5	139359739	139460527	100789	*	3110082I17Rik
chr5	139377697	139396415	18719	*	Gpr146
chr5	139706696	139736336	29641	*	Micall2
chr5	139791513	139802653	11141	*	Mafk
chr5	140505550	140525724	20175	*	Chst12
chr5	140620578	140649031	28454	*	Ttyh3
chr5	140705011	140719379	14369	*	Brat1
chr5	140724127	140761439	37313	*	Amz1
chr5	142960343	142973185	12843	*	Fscn1
chr5	143503634	143528036	24403	*	Rac1
chr5	143710325	143732280	21956	*	Usp42
chr5	144241690	144256186	14497	*	2900089D17Rik
chr5	144244437	144446757	202321	*	Bri3
chr5	149046702	149184489	137788	*	Hmgb1
chr5	150571644	150597188	25545	*	N4bp2l1
chr5	151642756	151651242	8487	*	Rfc3
chr6	7675169	7693254	18086	*	Asns
chr6	8630527	8778488	147962	*	Ica1
chr6	13834458	13839942	5485	*	Gpr85
chr6	15720661	15802169	81509	*	Mdfic
chr6	22306520	22356243	49724	*	Fam3c
chr6	29768011	29912310	144300	*	Ahcyl2
chr6	30047988	30153458	105471	*	Nrf1
chr6	30172893	30175126	2234	*	Rncr4
chr6	30211289	30304539	93251	*	Ube2h
chr6	30304605	30331779	27175	*	1700095J07Rik
chr6	30401868	30455179	53312	*	Klhdc10
chr6	30653457	30693749	40293	*	Cep41
chr6	31519488	31563981	44494	*	Podxl
chr6	35022065	35133724	111660	*	Cnot4
chr6	38433950	38524825	90876	*	Ubn2
chr6	38533502	38539449	5948	*	Fmc1
chr6	38551334	38609470	58137	*	Luc7l2
chr6	39136623	39206789	70167	*	Kdm7a
chr6	39207068	39207611	544	*	Gm49041
chr6	40401375	40436135	34761	*	Dennd11
chr6	41605482	41620509	15028	*	Ephb6
chr6	47530139	47595341	65203	*	Ezh2
chr6	48062395	48086593	24199	*	Zfp746
chr6	48427697	48445825	18129	*	Zfp467
chr6	48589610	48613250	23641	*	Gm45021
chr6	48593883	48599082	5200	*	Repin1
chr6	48593941	48619278	25338	*	Gm44965
chr6	51857422	52012549	155128	*	Skap2
chr6	52012601	52026986	14386	*	Gm44077
chr6	52155590	52158317	2728	*	Hoxa1
chr6	52156902	52162119	5218	*	Hotairm1
chr6	52158432	52158556	125	*	Gm27867
chr6	57727807	57825159	97353	*	Vopp1
chr6	59347226	59426294	79069	*	Gprin3
chr6	71588972	71632990	44019	*	Kdm3a
chr6	72432799	72439558	6760	*	Mat2a
chr6	72439051	72440610	1560	*	Particl
chr6	72957347	72958748	1402	*	Tmsb10
chr6	83077869	83080855	2987	*	Pcgf1
chr6	83165920	83200117	34198	*	Dctn1
chr6	83166152	83172755	6604	*	Gm15624
chr6	83362373	83459084	96712	*	Tet3
chr6	83794982	83804018	9037	*	Nagk
chr6	85213049	85333422	120374	*	Sfxn5
chr6	85334962	85374634	39673	*	Rab11fip5
chr6	85446810	85451970	5161	*	Pradc1
chr6	85451514	85468475	16962	*	Cct7
chr6	86386006	86397154	11149	*	Pcyox1
chr6	86438374	86473500	35127	*	C87436
chr6	86470277	86480830	10554	*	A430078I02Rik
chr6	86647042	86669161	22120	*	Mxd1
chr6	86691768	86733383	41616	*	Gmcl1
chr6	86733489	86737065	3577	*	Gm44036
chr6	86848399	86849440	1042	*	2610306M01Rik
chr6	86849517	87003223	153707	*	Aak1
chr6	87788853	87812164	23312	*	Rab43
chr6	87788861	87835795	46935	*	Gm45140
chr6	87999106	88045270	46165	*	Rab7
chr6	88503579	88518905	15327	*	Sec61a1
chr6	88519013	88520007	995	*	Gm44430
chr6	91684053	91759066	75014	*	Slc6a6
chr6	91711336	91713278	1943	*	Gm44981
chr6	92091390	92174294	82905	*	Nr2c2
chr6	92169525	92184033	14509	*	Mrps25
chr6	94604529	94700158	95630	*	Lrig1
chr6	106780201	106800077	19877	*	Crbn
chr6	108577039	108660934	83896	*	0610040F04Rik
chr6	108656917	108659537	2621	*	Gm17055
chr6	108660629	108666925	6297	*	Bhlhe40
chr6	113067428	113077333	9906	*	Gt(ROSA)26Sor
chr6	113077365	113153435	76071	*	Setd5
chr6	113305625	113306674	1050	*	Gm43935
chr6	113307137	113324860	17724	*	Brpf1
chr6	113366025	113377883	11859	*	Tada3
chr6	113378115	113390448	12334	*	Arpc4
chr6	113623959	113631633	7675	*	Vhl
chr6	113697050	113711069	14020	*	Tatdn2
chr6	114860628	114969994	109367	*	Vgll4
chr6	115618067	115676635	58569	*	Raf1
chr6	115675968	115677780	1813	*	D830050J10Rik
chr6	115774538	115805557	31020	*	Cand2
chr6	115840697	115853371	12675	*	Mbd4
chr6	115853470	115926699	73230	*	Ift122
chr6	116018611	116193486	174876	*	Tmcc1
chr6	116107650	116127493	19844	*	Gm20404
chr6	117900324	117925622	25299	*	Hnrnpf
chr6	117905808	117907760	1953	*	4933440N22Rik
chr6	119353150	119417704	64555	*	Adipor2
chr6	119570796	119848167	277372	*	Erc1
chr6	119923969	120038672	114704	*	Wnk1
chr6	120324323	120364374	40052	*	Ccdc77
chr6	120364124	120444574	80451	*	Kdm5a
chr6	121245906	121270917	25012	*	Usp18
chr6	124663027	124704418	41392	*	Lpcat3
chr6	124704085	124712178	8094	*	Emg1
chr6	124712336	124716950	4615	*	Phb2
chr6	124739189	124756021	16833	*	Gm45234
chr6	124742544	124756524	13981	*	Atn1
chr6	124808661	124810619	1959	*	Spsb2
chr6	124815019	124829484	14466	*	Usp5
chr6	124829547	124833701	4155	*	Cdca3
chr6	124904361	124911705	7345	*	Lag3
chr6	124913681	124920103	6423	*	Ptms
chr6	124916863	124925844	8982	*	A230083G16Rik
chr6	124931386	124937238	5853	*	Mlf2
chr6	124958413	124965538	7126	*	Cops7a
chr6	125009145	125037870	28726	*	Zfp384
chr6	125161715	125166467	4753	*	Gapdh
chr6	127125162	127152193	27032	*	Ccnd2
chr6	127149389	127212411	63023	*	9330179D12Rik
chr6	127561338	127674248	112911	*	Cracr2a
chr6	134715468	134792625	77158	*	Dusp16
chr6	134928992	134930112	1121	*	Gm44238
chr6	134929092	134956798	27707	*	Lockd
chr6	140622663	140678472	55810	*	Aebp2
chr6	146549632	146577835	28204	*	Ints13
chr6	146577203	146599198	21996	*	Fgfr1op2
chr6	146724995	146778812	53818	*	Stk38l
chr6	148921035	148946467	25433	*	Sinhcaf
chr6	148944867	148947129	2263	*	3010003L21Rik
chr7	3289080	3300442	11363	*	Myadm
chr7	3289179	3331099	41921	*	Prkcg
chr7	3632114	3644887	12774	*	Gm15927
chr7	3645268	3661109	15842	*	Cnot3
chr7	3677789	3693523	15735	*	Mboat7
chr7	3692863	3701024	8162	*	Tsen34
chr7	4631495	4659019	27525	*	Ppp6r1
chr7	4658660	4659954	1295	*	Gm44878
chr7	4794546	4812590	18045	*	Ube2s
chr7	4915217	4922002	6786	*	Zfp628
chr7	5015496	5033097	17602	*	Gm44973
chr7	5020376	5036768	16393	*	Zfp865
chr7	5020553	5060785	40233	*	Ccdc106
chr7	6131491	6155997	24507	*	Zfp787
chr7	6155287	6155450	164	*	Gm45841
chr7	6156516	6157618	1103	*	Gm36371
chr7	13035120	13038275	3156	*	Ube2m
chr7	15946958	15967567	20610	*	Ehd2
chr7	16098458	16117975	19518	*	Napa
chr7	16272013	16273617	1605	*	Inafm1
chr7	16274042	16286795	12754	*	Ccdc9
chr7	16493719	16614993	121275	*	Arhgap35
chr7	16613824	16632643	18820	*	Gm29443
chr7	16871347	16874886	3540	*	9330104G04Rik
chr7	16875317	16887462	12146	*	Dact3
chr7	16915379	16924114	8736	*	Calm3
chr7	17004640	17027924	23285	*	Ppp5c
chr7	19004044	19006777	2734	*	Irf2bp1
chr7	19024377	19054618	30242	*	Sympk
chr7	19076227	19082776	6550	*	Dmwd
chr7	19119859	19140172	20314	*	Fbxo46
chr7	19139702	19149291	9590	*	Qpctl
chr7	19149722	19153542	3821	*	Snrpd2
chr7	19228334	19256543	28210	*	Opa3
chr7	19394437	19404104	9668	*	Klc3
chr7	19424775	19458821	34047	*	Mark4
chr7	19581035	19604486	23452	*	Clasrp
chr7	19701313	19715438	14126	*	Tomm40
chr7	19715016	19721731	6716	*	Gm20512
chr7	19716644	19750483	33840	*	Nectin2
chr7	19808462	19822770	14309	*	Bcl3
chr7	19816553	19818625	2073	*	Gm16174
chr7	24399619	24422778	23160	*	Smg9
chr7	24507006	24515682	8677	*	Zfp428
chr7	24530689	24538600	7912	*	Irgq
chr7	24546289	24573440	27152	*	Xrcc1
chr7	24610763	24629297	18535	*	Phldb3
chr7	24884371	24889806	5436	*	Rps19
chr7	25267704	25294159	26456	*	Cic
chr7	25317164	25365917	48754	*	Megf8
chr7	25680780	25686558	5779	*	B9d2
chr7	25687002	25705077	18076	*	Tgfb1
chr7	25757273	25788705	31433	*	Axl
chr7	27168424	27178896	10473	*	Rab4b
chr7	27168430	27181086	12657	*	Gm21983
chr7	27207172	27228661	21490	*	Itpkc
chr7	27233023	27257950	24928	*	Coq8b
chr7	27305136	27337692	32557	*	Ltbp4
chr7	27356383	27447686	91304	*	Sptbn4
chr7	27447978	27466144	18167	*	Blvrb
chr7	27497388	27520214	22827	*	Prx
chr7	27502718	27508122	5405	*	Gm15541
chr7	28041707	28050101	8395	*	Psmc4
chr7	28399522	28598144	198623	*	Samd4b
chr7	28739641	28741820	2180	*	Mrps12
chr7	28741992	28753871	11880	*	Sars2
chr7	29152510	29156234	3725	*	Fam98c
chr7	29155680	29156920	1241	*	1110035H17Rik
chr7	29158829	29170411	11583	*	Spred3
chr7	29170210	29173976	3767	*	Ggn
chr7	29174188	29180701	6514	*	Psmd8
chr7	29238329	29247597	9269	*	Yif1b
chr7	29320372	29518641	198270	*	Sipa1l3
chr7	30224131	30232272	8142	*	Tbcb
chr7	30231948	30233390	1443	*	Polr2i
chr7	30555441	30559838	4398	*	Lin37
chr7	30568858	30588726	19869	*	Kmt2b
chr7	30589380	30589437	58	*	Mir3569
chr7	30589681	30598909	9229	*	Zbtb32
chr7	30945248	30956803	11556	*	Usf2
chr7	30955825	30958004	2180	*	Gm17077
chr7	30956909	30961619	4711	*	Gm4673
chr7	30957770	30973464	15695	*	Lsr
chr7	30973790	30989726	15937	*	Fam187b
chr7	34184499	34196661	12163	*	Pdcd2l
chr7	34639014	34656732	17719	*	Kctd15
chr7	34653184	34660416	7233	*	Gm12781
chr7	38097984	38107534	9551	*	Ccne1
chr7	42660105	42692742	32638	*	Zfp975
chr7	44229811	44246695	16885	*	1700028J19Rik
chr7	44246722	44252319	5598	*	2410002F23Rik
chr7	44246726	44262720	15995	*	Gm28496
chr7	44302687	44306902	4216	*	Clec11a
chr7	44532746	44548849	16104	*	Pold1
chr7	44579968	44590624	10657	*	Gm15396
chr7	44590664	44604754	14091	*	Kcnc3
chr7	44863067	44869788	6722	*	Ptov1
chr7	44900373	44929496	29124	*	Ap2a1
chr7	44975989	44986568	10580	*	Prmt1
chr7	44986900	44994597	7698	*	Gm15545
chr7	45121917	45124144	2228	*	Gm45552
chr7	45122379	45124439	2061	*	Rps11
chr7	45339122	45367019	27898	*	Ppfia3
chr7	45366163	45367948	1786	*	Mtag2
chr7	45421760	45438096	16337	*	Ruvbl2
chr7	45434844	45456619	21776	*	Gys1
chr7	45481877	45523632	41756	*	Tulp2
chr7	45490458	45510406	19949	*	Nucb1
chr7	45806637	45814581	7945	*	Cyth2
chr7	45814022	45814919	898	*	Gm45444
chr7	46033698	46084212	50515	*	Nomo1
chr7	46923216	46958527	35312	*	Uevld
chr7	48908716	49610090	701375	*	Nav2
chr7	63886351	63938915	52565	*	Klf13
chr7	65296165	65527781	231617	*	Tjp1
chr7	66109515	66173121	63607	*	Gm26827
chr7	66109515	66173798	64284	*	Chsy1
chr7	66644565	66689596	45032	*	Asb7
chr7	66689889	66717256	27368	*	Lins1
chr7	67231163	67372858	141696	*	Mef2a
chr7	79133768	79149060	15293	*	Mfge8
chr7	79271688	79273035	1348	*	Gm31510
chr7	79273199	79365508	92310	*	Abhd2
chr7	80024814	80094173	69360	*	Zfp710
chr7	80186841	80226527	39687	*	Sema4b
chr7	80227147	80232813	5667	*	Cib1
chr7	80232865	80242061	9197	*	Gdpgp1
chr7	80246376	80260821	14446	*	Ttll13
chr7	80293229	80324454	31226	*	Rccd1
chr7	80294450	80316259	21810	*	Prc1
chr7	80377756	80387946	10191	*	Fes
chr7	80388585	80405436	16852	*	Furin
chr7	80711583	80825974	114392	*	Iqgap1
chr7	82852498	82867074	14577	*	Gm36584
chr7	82867333	82871515	4183	*	Mex3b
chr7	90124822	90129984	5163	*	2310010J17Rik
chr7	90130213	90213465	83253	*	Picalm
chr7	92643543	92669934	26392	*	Pcf11
chr7	97550331	97579497	29167	*	Aamdc
chr7	97579889	97692778	112890	*	Rsf1
chr7	97788541	97912381	123841	*	Pak1
chr7	98350668	98361328	10661	*	Tsku
chr7	98587137	98656783	69647	*	Emsy
chr7	98885021	99141141	256121	*	Uvrag
chr7	99141593	99141996	404	*	Gm45185
chr7	99381414	99461877	80464	*	Gdpd5
chr7	100326737	100372307	45571	*	Ppme1
chr7	100372233	100470152	97920	*	C2cd3
chr7	100493337	100502020	8684	*	Ucp2
chr7	100706635	100841656	135022	*	Fam168a
chr7	100869752	100932107	62356	*	Arhgef17
chr7	101092863	101284405	191543	*	Fchsd2
chr7	101263034	101302251	39218	*	Atg16l2
chr7	101822632	101838229	15598	*	Inppl1
chr7	101836503	101842771	6269	*	Gm10602
chr7	101863715	101901849	38135	*	Anapc15
chr7	101912984	101933895	20912	*	Lrrc51
chr7	101934111	102014964	80854	*	Numa1
chr7	102119398	102210176	90779	*	Nup98
chr7	102210208	102238567	28360	*	Pgap2
chr7	102677582	102687327	9746	*	Trim68
chr7	105640552	105684439	43888	*	Gm45799
chr7	105650827	105721799	70973	*	Dnhd1
chr7	111067750	111083030	15281	*	Eif4g2
chr7	111083064	111122684	39621	*	1700012D14Rik
chr7	113207465	113314126	106662	*	Arntl
chr7	113513834	113571511	57678	*	Far1
chr7	118131308	118243670	112363	*	Smg1
chr7	118243865	118245551	1687	*	4930583K01Rik
chr7	122037213	122067263	30051	*	Ears2
chr7	122067175	122082194	15020	*	Ubfd1
chr7	123031374	123169678	138305	*	Gm45846
chr7	123123885	123195296	71412	*	Tnrc6a
chr7	123279218	123369915	90698	*	Arhgap17
chr7	123369784	123430358	60575	*	Lcmt1
chr7	125878420	126082411	203992	*	Gsg1l
chr7	126101715	126200501	98787	*	Xpo6
chr7	126428759	126449245	20487	*	Rabep2
chr7	126466994	126475424	8431	*	Sh2b1
chr7	126546455	126566411	19957	*	Eif3c
chr7	126623249	126630861	7613	*	Nupr1
chr7	126689468	126695784	6317	*	Slx1b
chr7	126695401	126699798	4398	*	Bola2
chr7	126768082	126776818	8737	*	Gm9967
chr7	126776955	126780514	3560	*	Ypel3
chr7	126785866	126792496	6631	*	Ppp4c
chr7	126971722	126976098	4377	*	Cdiptos
chr7	126975914	126980501	4588	*	Cdipt
chr7	127001480	127016484	15005	*	Pagr1b
chr7	127015033	127017352	2320	*	Pagr1a
chr7	127015051	127021097	6047	*	Gm42742
chr7	127017531	127021211	3681	*	Prrt2
chr7	127191660	127196050	4391	*	Cd2bp2
chr7	127256959	127260709	3751	*	Dctpp1
chr7	127442136	127449158	7023	*	Zfp689
chr7	127448636	127460360	11725	*	B130055M24Rik
chr7	127712736	127718192	5457	*	Ctf1
chr7	127912516	127925837	13322	*	Kat8
chr7	128439777	128461717	21941	*	Tial1
chr7	128462068	128475571	13504	*	Gm32816
chr7	128523616	128546981	23366	*	Bag3
chr7	128696441	128740495	44055	*	Mcmbp
chr7	128744179	128745276	1098	*	Gm44672
chr7	128744943	128784836	39894	*	Sec23ip
chr7	130162451	133123350	2960900	*	Fgfr2
chr7	132874739	132931197	56459	*	1500002F19Rik
chr7	132931142	132986391	55250	*	Zranb1
chr7	132987563	133124354	136792	*	Ctbp2
chr7	135537481	135686293	148813	*	Ptpre
chr7	139248482	139269903	21422	*	Pwwp2b
chr7	141091175	141100572	9398	*	Sigirr
chr7	141215860	141218658	2799	*	Rassf7
chr7	141471860	141475132	3273	*	Polr2l
chr7	141475240	141493427	18188	*	Tspan4
chr7	141493136	141539857	46722	*	Chid1
chr7	141562173	141633011	70839	*	Ap2a2
chr7	142375911	142388038	12128	*	Ctsd
chr7	143021784	143053686	31903	*	R74862
chr7	143052739	143067934	15196	*	Cd81
chr7	143557230	143600090	42861	*	Cars
chr7	143600134	143601299	1166	*	Gm15579
chr7	143823145	143848410	25266	*	Dhcr7
chr7	144914470	144914637	168	*	Bc1
chr7	144915100	144931701	16602	*	LTO1
chr8	3608421	3621316	12896	*	Xab2
chr8	3621548	3625848	4301	*	Pet100
chr8	4238740	4247897	9158	*	Map2k7
chr8	4238865	4251423	12559	*	Gm49320
chr8	10984681	11008458	23778	*	Irs2
chr8	11007850	11054541	46692	*	9530052E02Rik
chr8	11555571	11563251	7681	*	Ing1
chr8	11611583	11635757	24175	*	Ankrd10
chr8	11635694	11635736	43	*	Mir7238
chr8	12873806	13020905	147100	*	Mcf2l
chr8	13077189	13105459	28271	*	Pcid2
chr8	13105621	13147940	42320	*	Cul4a
chr8	13159161	13175338	16178	*	Lamp1
chr8	14911663	15001085	89423	*	Arhgef10
chr8	22227313	22261334	34022	*	Thsd1
chr8	22974844	23150497	175654	*	Ank1
chr8	23138794	23149585	10792	*	Gm15816
chr8	24949611	25016927	67317	*	Adam9
chr8	25017211	25023260	6050	*	Tm2d2
chr8	25601601	25719667	118067	*	Nsd3
chr8	25720037	25724887	4851	*	Plpp5
chr8	26021421	26119224	97804	*	Hook3
chr8	26119368	26151790	32423	*	Rnf170
chr8	26119534	26160819	41286	*	Gm45692
chr8	34807297	34819894	12598	*	Dusp4
chr8	36216064	36249516	33453	*	Lonrf1
chr8	45336717	45382291	45575	*	Fam149a
chr8	47667178	47675556	8379	*	Ing2
chr8	47675391	47685239	9849	*	AA386476
chr8	47709344	47713932	4589	*	Cdkn2aip
chr8	47713266	47715021	1756	*	E030037K01Rik
chr8	53511727	53523421	11695	*	Aga
chr8	53586867	53639065	52199	*	Neil3
chr8	54077606	54187096	109491	*	Vegfc
chr8	57774052	58912640	1138589	*	Galntl6
chr8	66860217	66890564	30348	*	Naf1
chr8	68356781	68735146	378366	*	Csgalnact1
chr8	69366510	69395539	29030	*	Gm10033
chr8	69610857	69625548	14692	*	Zfp868
chr8	69887788	69902712	14925	*	Yjefn3
chr8	69902184	69903518	1335	*	Tssk6
chr8	69907076	69996384	89309	*	Gatad2a
chr8	70184340	70212305	27966	*	Slc25a42
chr8	70382355	70439579	57225	*	Crtc1
chr8	70450219	70476968	26750	*	Klhl26
chr8	70504292	70506752	2461	*	Rex1bd
chr8	70508263	70510801	2539	*	Uba52
chr8	70508272	70527956	19685	*	Kxd1
chr8	70527724	70535328	7605	*	Fkbp8
chr8	70539457	70592858	53402	*	Ell
chr8	70610425	70612818	2394	*	Gm45546
chr8	70698949	70700616	1668	*	Jund
chr8	70699162	70700080	919	*	Gm11175
chr8	70768176	70776713	8538	*	Pik3r2
chr8	70776815	70777823	1009	*	2010320M18Rik
chr8	70835129	70839720	4592	*	Arrdc2
chr8	70863127	70865428	2302	*	A230052G05Rik
chr8	70868227	70873935	5709	*	Ccdc124
chr8	70905932	70917529	11598	*	Map1s
chr8	71248561	71272934	24374	*	Haus8
chr8	71272714	71360713	88000	*	Myo9b
chr8	71366848	71369732	2885	*	Use1
chr8	71371298	71379361	8064	*	Ocel1
chr8	71456705	71463655	6951	*	Abhd8
chr8	71464959	71465747	789	*	Mrpl34
chr8	71542922	71548085	5164	*	Mvb12a
chr8	71568882	71587302	18421	*	Slc27a1
chr8	71610998	71624911	13914	*	Colgalt1
chr8	71624417	71671757	47341	*	Unc13a
chr8	72147601	72160855	13255	*	Gm16091
chr8	72161200	72183904	22705	*	Rab8a
chr8	72240018	72257385	17368	*	Ap1m1
chr8	72460489	72475226	14738	*	Cherp
chr8	72480641	72492614	11974	*	Slc35e1
chr8	72492934	72505499	12566	*	Gm17435
chr8	72565188	72571088	5901	*	Smim7
chr8	72572055	72587282	15228	*	Tmem38a
chr8	80698507	80739497	40991	*	Smarca5
chr8	83571698	83607971	36274	*	Tecr
chr8	83608193	83612653	4461	*	Dnajb1
chr8	83652677	83664694	12018	*	Gipc1
chr8	83900105	83941954	41850	*	Adgrl1
chr8	83932329	83955343	23015	*	Gm10644
chr8	83955507	83970197	14691	*	Asf1b
chr8	84001502	84004770	3269	*	1700067K01Rik
chr8	84065236	84067287	2052	*	C330011M18Rik
chr8	84066834	84096992	30159	*	Rfx1
chr8	84097072	84104768	7697	*	Dcaf15
chr8	84192774	84197667	4894	*	Gm26887
chr8	84200869	84203049	2181	*	Gm37352
chr8	84210678	84237055	26378	*	Zswim4
chr8	84338639	84640246	301608	*	Cacna1a
chr8	84670479	84687902	17424	*	Nacc1
chr8	84686307	84699808	13502	*	Trmt1
chr8	84841850	84846934	5085	*	Calr
chr8	84847188	84848415	1228	*	1700122E12Rik
chr8	84956610	84969767	13158	*	Rnaseh2a
chr8	84967678	84969433	1756	*	Gm49661
chr8	84969587	84974834	5248	*	Prdx2
chr8	84974484	84976542	2059	*	AC163703.1
chr8	84976910	84978718	1809	*	Junb
chr8	85026823	85030286	3464	*	Trir
chr8	85260392	85299802	39411	*	Vps35
chr8	85299632	85308278	8647	*	Orc6
chr8	85537633	85555344	17712	*	Dnaja2
chr8	88199213	88259722	60510	*	Tent4b
chr8	88272403	88329962	57560	*	Adcy7
chr8	90828352	91054516	226165	*	Chd9
chr8	105348843	105369881	21039	*	Slc9a5
chr8	105524465	105566047	41583	*	Atp6v0d1
chr8	105566324	105578109	11786	*	Gm38250
chr8	105566698	105637393	70696	*	Agrp
chr8	105605255	105622219	16965	*	Ripor1
chr8	105624336	105637485	13150	*	Gm5914
chr8	105636568	105682922	46355	*	Ctcf
chr8	105855132	105856950	1819	*	Thap11
chr8	106058840	106130537	71698	*	Nfatc3
chr8	106883863	106893601	9739	*	Chtf8
chr8	106883890	106893593	9704	*	Gm50241
chr8	106893636	106923088	29453	*	Utp4
chr8	106935750	107019714	83965	*	Sntb2
chr8	107046289	107056689	10401	*	Cog8
chr8	107056877	107060931	4055	*	Nip7
chr8	107293470	107379517	86048	*	Nfat5
chr8	107942644	108961630	1018987	*	Zfhx3
chr8	109671325	109693260	21936	*	Ist1
chr8	119508156	119558735	50580	*	Mbtps1
chr8	119910841	124345722	4434882	*	Galnt2l
chr8	120114152	120165306	51155	*	6430548M08Rik
chr8	120228456	120581390	352935	*	Gse1
chr8	120536892	120537726	835	*	1700016A09Rik
chr8	120538696	120538754	59	*	Mir7687
chr8	120578633	120589304	10672	*	Gins2
chr8	120589531	120593801	4271	*	Gm10614
chr8	120608786	120668079	59294	*	Gm27021
chr8	120653914	120668573	14660	*	Emc8
chr8	120668222	120674207	5986	*	Cox4i1
chr8	121091628	121108392	16765	*	Mthfsd
chr8	121590361	121598760	8400	*	Map1lc3b
chr8	121598703	121652901	54199	*	Zcchc14
chr8	121654054	121654517	464	*	Gm27030
chr8	121666814	121674088	7275	*	Gm45833
chr8	122282141	122337251	55111	*	Zfpm1
chr8	122433601	122443422	9822	*	Mvd
chr8	122568015	122573554	5540	*	Cdt1
chr8	122578242	122611463	33222	*	Galns
chr8	122611640	122616660	5021	*	Trappc2l
chr8	122883822	123042277	158456	*	Ankrd11
chr8	123042466	123044602	2137	*	2810013P06Rik
chr8	123062942	123097760	34819	*	Spg7
chr8	123204264	123212763	8500	*	Chmp1a
chr8	123212832	123222046	9215	*	Spata33
chr8	123373753	123403835	30083	*	Tcf25
chr8	123423527	123463270	39744	*	Def8
chr8	123477903	123503916	26014	*	Afg3l1
chr8	123653929	123663884	9956	*	Rhou
chr8	123840831	123860209	19379	*	Ccsap
chr8	123952459	123983122	30664	*	Abcb10
chr8	124369049	124439658	70610	*	Pgbd5
chr8	124635756	124663369	27614	*	2310022B05Rik
chr8	124671332	124721983	50652	*	Ttc13
chr8	124722139	124734123	11985	*	Arv1
chr8	124831698	124863703	32006	*	Gm16163
chr8	124836945	124863120	26176	*	2810004N23Rik
chr8	124863033	124890057	27025	*	Gnpat
chr8	124893108	124897705	4598	*	Exoc8
chr8	124897886	124906161	8276	*	Sprtn
chr8	124897894	124900130	2237	*	Gm45709
chr8	125418063	125569808	151746	*	Sipa1l2
chr8	125729963	125748235	18273	*	Ntpcr
chr8	126812640	126908215	95576	*	Gm31718
chr8	126839233	126851473	12241	*	A630001O12Rik
chr8	129216354	129234406	18053	*	2610044O15Rik8
chr9	4376562	4386870	10309	*	Msantd4
chr9	8994329	9239101	244773	*	Arhgap42
chr9	9236288	9260883	24596	*	Gm16833
chr9	13297957	13709388	411432	*	Maml2
chr9	15002128	15045478	43351	*	Panx1
chr9	15493432	15545260	51829	*	Smco4
chr9	18455575	18478268	22694	*	Zfp558
chr9	20345136	20385177	40042	*	Zfp560
chr9	20385234	20387728	2495	*	4921534A09Rik
chr9	20468549	20492746	24198	*	Zfp426
chr9	20873808	20879727	5920	*	Angptl6
chr9	20907209	20959888	52680	*	Dnmt1
chr9	21028307	21032357	4051	*	Gm47079
chr9	21029373	21030595	1223	*	Icam4
chr9	21032073	21039036	6964	*	Icam5
chr9	21032251	21032328	78	*	Mir1900
chr9	21067514	21091997	24484	*	Gm38431
chr9	21074158	21092008	17851	*	Raver1
chr9	21091755	21128393	36639	*	1700084C06Rik
chr9	21133222	21149982	16761	*	Cdc37
chr9	21165714	21213248	47535	*	Pde4a
chr9	21229730	21239361	9632	*	Keap1
chr9	21288410	21291407	2998	*	Cdkn2d
chr9	21424908	21507759	82852	*	Dnm2
chr9	21546894	21592623	45730	*	Carm1
chr9	21616169	21704230	88062	*	Smarca4
chr9	21755442	21760303	4862	*	Spc24
chr9	21907491	21918192	10702	*	Rab3d
chr9	21989871	22002634	12764	*	Ccdc151
chr9	22002806	22014222	11417	*	Prkcsh
chr9	22036380	22071259	34880	*	Gm49318
chr9	22055411	22071376	15966	*	Zfp653
chr9	22071002	22086122	15121	*	Gm16845
chr9	25252439	25308571	56133	*	Septin7
chr9	26974135	26999566	25432	*	Acad8
chr9	26999710	27007336	7627	*	Thyn1
chr9	27790775	28925410	1134636	*	Opcml
chr9	30385980	30426976	40997	*	Gm30933
chr9	30427108	30466733	39626	*	Snx19
chr9	31149557	31211815	62259	*	Aplp2
chr9	32636221	32757820	121600	*	Ets1
chr9	35184551	35200291	15741	*	Tirap
chr9	35200175	35247973	47799	*	Srpr
chr9	35570284	35690318	120035	*	Pate2
chr9	35685079	35687390	2312	*	Pate1
chr9	36890982	37147407	256426	*	Pknox2
chr9	37138553	37139624	1072	*	Gm48717
chr9	37208223	37224700	16478	*	Tmem218
chr9	37227585	37255738	28154	*	Slc37a2
chr9	37255498	37256149	652	*	Gm48081
chr9	37555698	37649655	93958	*	Siae
chr9	37648763	37657312	8550	*	Tbrg1
chr9	38718268	38743337	25070	*	Vwa5a
chr9	40293233	40531383	238151	*	Gramd1b
chr9	40323426	40343564	20139	*	1700110K17Rik
chr9	40800984	40810087	9104	*	Hspa8
chr9	41327077	41716994	389918	*	Mir100hg
chr9	41474855	41655483	180629	*	Gm49317
chr9	43221235	43239911	18677	*	Oaf
chr9	44142976	44234049	91074	*	Cbl
chr9	44292440	44305671	13232	*	Hinfp
chr9	44309237	44320285	11049	*	C2cd2l
chr9	44332684	44334386	1703	*	Gm48853
chr9	44334694	44336077	1384	*	H2ax
chr9	44334965	44335105	141	*	Gm44335
chr9	44378633	44379450	818	*	9430081H08Rik
chr9	44379490	44392369	12880	*	Hyou1
chr9	44396852	44402968	6117	*	Slc37a4
chr9	44403698	44407600	3903	*	Trappc4
chr9	44407139	44410427	3289	*	Rps25
chr9	44410159	44418569	8411	*	Ccdc84
chr9	44604892	44640731	35840	*	Ddx6
chr9	44803355	44881296	77942	*	Kmt2a
chr9	44877891	44884397	6507	*	Gm39326
chr9	45962859	46012690	49832	*	Pafah1b2
chr9	46012820	46224194	211375	*	Sik3
chr9	56201126	56418067	216942	*	Peak1
chr9	57385095	57440124	55030	*	Ppcdc
chr9	57521274	57532426	11153	*	Cox5a
chr9	58874687	59036441	161755	*	Neo1
chr9	59388258	59486618	98361	*	Arih1
chr9	59617284	59650285	33002	*	Parp6
chr9	59656368	59679375	23008	*	Pkm
chr9	59734259	59750710	16452	*	Senp8
chr9	59750896	59928866	177971	*	Myo9a
chr9	61370797	61372193	1397	*	Gm10655
chr9	61372366	61418497	46132	*	Tle3
chr9	61915905	61946774	30870	*	Kif23
chr9	62341293	62378812	37520	*	Anp32a
chr9	62878368	62987924	109557	*	Pias1
chr9	63394447	63399246	4800	*	2300009A05Rik
chr9	63398601	63568691	170091	*	Gm16759
chr9	64185770	64253631	67862	*	Map2k1
chr9	64715299	64737758	22460	*	Rab11a
chr9	64811340	64919667	108328	*	Dennd4a
chr9	65195353	65239224	43872	*	Parp16
chr9	65201726	65201841	116	*	Rnu5g
chr9	65294260	65330658	36399	*	Clpx
chr9	65346104	65359643	13540	*	Pdcd7
chr9	65460947	65488470	27524	*	Spg21
chr9	65552698	65580040	27343	*	Plekho2
chr9	65668001	65690300	22300	*	Oaz2
chr9	65692391	65827564	135174	*	Zfp609
chr9	65828930	65908794	79865	*	Trip4
chr9	65908924	66045015	136092	*	Csnk1g1
chr9	66508375	66514609	6235	*	Fbxl22
chr9	66514637	66593142	78506	*	Usp3
chr9	66843664	66919687	76024	*	Rab8b
chr9	67022590	67049406	26817	*	Tpm1
chr9	70425424	70503725	78302	*	Rnf111
chr9	70542754	70592234	49481	*	Sltm
chr9	70599014	70657174	58161	*	Mindy2
chr9	70656251	70657862	1612	*	Gm10642
chr9	70678997	70780229	101233	*	Adam10
chr9	72662346	72749852	87507	*	Nedd4
chr9	73044854	73097629	52776	*	Rab27a
chr9	74952884	75032468	79585	*	Fam214a
chr9	75369062	75410005	40944	*	Mapk6
chr9	75410184	75417709	7526	*	4933433G15Rik
chr9	76490054	76567116	77063	*	Fam83b
chr9	78478449	78489151	10703	*	Eef1a1
chr9	82866159	82975516	109358	*	Phip
chr9	88447009	88482574	35566	*	Syncrip
chr9	89826519	89864028	37510	*	4930524O08Rik
chr9	90054152	90076089	21938	*	Ctsh
chr9	90202027	90270804	68778	*	Tbc1d2b
chr9	92457373	92492456	35084	*	Plscr4
chr9	94669909	95230445	560537	*	Slc9a9
chr9	95399292	95406722	7431	*	Chst2
chr9	95407461	95408554	1094	*	Gm37805
chr9	95752642	95845311	92670	*	Pls1
chr9	96823336	96892669	69334	*	Pxylp1
chr9	100597798	100959375	361578	*	Stag1
chr9	101074101	101104800	30700	*	Msl2
chr9	102716672	102733418	16747	*	Amotl2
chr9	103111787	103185276	73490	*	Rab6b
chr9	103353094	103365840	12747	*	Cdv3
chr9	103482947	103761837	278891	*	Tmem108
chr9	106281061	106350521	69461	*	Poc1a
chr9	106368632	106375724	7093	*	Dusp7
chr9	106470322	106476949	6628	*	Parp3
chr9	106688082	106789194	101113	*	Rad54l2
chr9	106821874	106880992	59119	*	Dcaf1
chr9	106838312	106891979	53668	*	Manf
chr9	106880918	106887428	6511	*	Rbm15b
chr9	107547298	107551319	4022	*	Zmynd10
chr9	107551555	107562267	10713	*	Rassf1
chr9	107614125	107635367	21243	*	Gnai2
chr9	107681500	107710475	28976	*	Sema3f
chr9	107996349	108045270	48922	*	Gm20662
chr9	107998116	108002404	4289	*	4930535L15Rik
chr9	108002501	108048782	46282	*	Ip6k1
chr9	108516806	108560163	43358	*	Qrich1
chr9	108560286	108565584	5299	*	Impdh2
chr9	108936633	108949623	12991	*	Uqcrc1
chr9	109827943	109832706	4764	*	3000002C10Rik
chr9	109832749	109843116	10368	*	Nme6
chr9	110385082	110408213	23132	*	Ptpn23
chr9	110655679	110656455	777	*	Gm42470
chr9	110656503	110711606	55104	*	Ccdc12
chr9	113963637	114046191	82555	*	Fbxl2
chr9	114368303	114377229	8927	*	4930520O04Rik
chr9	114375134	114390675	15542	*	Crtap
chr9	114507133	114564369	57237	*	Trim71
chr9	114756836	114781856	25021	*	Cmtm7
chr9	114780100	114782257	2158	*	Gm9888
chr9	114978569	115232225	253657	*	Osbpl10
chr9	116084293	116175360	91068	*	Tgfbr2
chr9	118926453	119043998	117546	*	Ctdspl
chr9	119169455	119365553	196099	*	Slc22a14
chr9	119238432	119322427	83996	*	Oxsr1
chr9	119402118	119434995	32878	*	Acvr2b
chr9	119901616	120069879	168264	*	Cx3cr1
chr9	119971163	119984658	13496	*	Csrnp1
chr9	119983146	119988092	4947	*	1700019L13Rik
chr9	120009805	120011448	1644	*	Gm49427
chr9	120127689	120132369	4681	*	Rpsa
chr9	121297502	121474918	177417	*	Trak1
chr9	121710329	121713388	3060	*	Ss18l2
chr9	124270358	124282139	11782	*	Gm39469
chr9	124422622	124476898	54277	*	Ppp2r3d
chr10	7767947	7792824	24878	*	Ginm1
chr10	7792891	7823135	30245	*	Ppil4
chr10	10545002	10558265	13264	*	Rab32
chr10	13966075	14151374	185300	*	Hivep2
chr10	17723218	17725674	2457	*	Cited2
chr10	18581839	18743949	162111	*	Arfgef3
chr10	18743469	18837979	94511	*	Gm32926
chr10	19000910	19015657	14748	*	Tnfaip3
chr10	20310506	20312294	1789	*	4933406P04Rik
chr10	20312469	20344613	32145	*	Bclaf1
chr10	30628999	30803326	174328	*	Ncoa7
chr10	34483399	34611278	127880	*	Frk
chr10	39621412	39732007	110596	*	E130307A14Rik
chr10	39732118	39875211	143094	*	Rev3l
chr10	40339564	40483818	144255	*	Cdk19
chr10	40348508	40350103	1596	*	Cdk19os
chr10	40831621	40883311	51691	*	Cdc40
chr10	40883475	40938570	55096	*	Wasf1
chr10	41718840	41809871	91032	*	Cep57l1
chr10	41809935	41908424	98490	*	Sesn1
chr10	42181841	42276755	94915	*	Foxo3
chr10	42761496	42832514	71019	*	Sec63
chr10	43478831	43515396	36566	*	Bend3
chr10	56431981	56475967	43987	*	Gm36595
chr10	58813359	59138916	325558	*	Sh3rf3
chr10	59141627	59221847	80221	*	Septin10
chr10	59221953	59226434	4482	*	Sowahc
chr10	59323296	59373304	50009	*	P4ha1
chr10	59949669	59951834	2166	*	Ddit4
chr10	60302748	60696490	393743	*	Cdh23
chr10	60346851	60372684	25834	*	Vsir
chr10	60762593	60831581	68989	*	Unc5b
chr10	61098642	61147703	49062	*	Sgpl1
chr10	61428491	61452661	24171	*	Eif4ebp2
chr10	61648552	61674168	25617	*	Ppa1
chr10	61674789	61680255	5467	*	1700022H01Rik
chr10	61680299	61693297	12999	*	Sar1a
chr10	62268855	62379908	111054	*	Hk1
chr10	62340256	62363367	23112	*	Hk1os
chr10	62615895	62651218	35324	*	Ddx50
chr10	62743928	62792286	48359	*	Ccar1
chr10	63014664	63024217	9554	*	Hnrnph3
chr10	63024315	63058813	34499	*	Pbld2
chr10	63243068	63244153	1086	*	1700120B22Rik
chr10	63243810	63317878	74069	*	Herc4
chr10	63319005	63381704	62700	*	Sirt1
chr10	67009189	67096945	87757	*	Reep3
chr10	67096125	67256326	160202	*	Jmjd1c
chr10	67266689	67285305	18617	*	Nrbf2
chr10	67544511	67549068	4558	*	Ado
chr10	71347763	71433327	85565	*	Ipmk
chr10	75351111	75517972	166862	*	Gucd1
chr10	75517551	75537381	19831	*	Snrpd3
chr10	75646112	75764341	118230	*	Cabin1
chr10	75771230	75773414	2185	*	Ddt
chr10	75771451	75780954	9504	*	Gm20441
chr10	76207222	76237865	30644	*	Prmt2
chr10	76259429	76345291	85863	*	Dip2a
chr10	76761857	76961887	200031	*	Pcbp3
chr10	77032241	77061002	28762	*	Slc19a1
chr10	77257776	77259223	1448	*	Gm10941
chr10	77259218	77269575	10358	*	Pofut2
chr10	77581720	77598732	17013	*	Pttg1ip
chr10	77606097	77618331	12235	*	Sumo3
chr10	77606197	77641543	35347	*	Gm49325
chr10	77986947	78010083	23137	*	Pfkl
chr10	78574346	78584502	10157	*	Ilvbl
chr10	79669369	79676127	6759	*	Tpgs1
chr10	79704491	79711969	7479	*	Bsg
chr10	79894708	79908923	14216	*	Med16
chr10	79909195	79909301	107	*	Gm24019
chr10	79927043	79955018	27976	*	Arid3a
chr10	80047166	80056439	9274	*	Gpx4
chr10	80249121	80256794	7674	*	Ndufs7
chr10	80258151	80261012	2862	*	Gamt
chr10	80261486	80288408	26923	*	Dazap1
chr10	80292453	80294114	1662	*	Rps15
chr10	80321283	80329498	8216	*	Pcsk4
chr10	80329953	80336441	6489	*	Reep6
chr10	80519584	80539124	19541	*	Atp8b3
chr10	80665327	80678112	12786	*	Mknk2
chr10	80685253	80701977	16725	*	Mob3a
chr10	80702184	80705373	3190	*	Izumo4
chr10	80826656	80829290	2635	*	Oaz1
chr10	80899450	80900969	1520	*	Timm13
chr10	80901203	80918245	17043	*	Lmnb2
chr10	81070035	81082559	12525	*	Thop1
chr10	81105915	81133975	28061	*	Map2k2
chr10	81135220	81152995	17776	*	Zbtb7a
chr10	81321103	81326242	5140	*	Cactin
chr10	81346048	81350480	4433	*	Hmg20b
chr10	81396186	81455635	59450	*	Nfic
chr10	81409575	81411579	2005	*	Gm16104
chr10	81590904	81601073	10170	*	Tle6
chr10	81628540	81647610	19071	*	Ankrd24
chr10	82696160	82742428	46269	*	Hcfc2
chr10	82748701	82764144	15444	*	Nfyb
chr10	84576626	84614359	37734	*	Tcp11l2
chr10	86690209	86705509	15301	*	Hsp90b1
chr10	86705316	86705448	133	*	Gm25745
chr10	86705811	86776844	71034	*	Ttc41
chr10	91147571	91181315	33745	*	Tmpo
chr10	93160875	93267071	106197	*	Cdk17
chr10	93831555	93858088	26534	*	Usp44
chr10	95385362	95417180	31819	*	Socs2
chr10	95417375	95428640	11266	*	5730420D15Rik
chr10	95515145	95545657	30513	*	Ube2n
chr10	95547007	95564146	17140	*	Nudt4
chr10	96617006	96622809	5804	*	Btg1
chr10	98914406	99026143	111738	*	Atp2b1
chr10	99263231	99267489	4259	*	Dusp6
chr10	112925430	112929001	3572	*	Atxn7l3b
chr10	112928501	112931155	2655	*	Gm26596
chr10	115368404	115384443	16040	*	Thap2
chr10	115384959	115432772	47814	*	Zfc3h1
chr10	116905784	116950769	44986	*	Rab3ip
chr10	116949757	116963279	13523	*	4933412E12Rik
chr10	117051001	117063814	12814	*	Cct2
chr10	117688875	117710758	21884	*	Mdm2
chr10	117750621	117792705	42085	*	Nup107
chr10	117813871	117846035	32165	*	Rap1b
chr10	119199255	119240055	40801	*	Cand1
chr10	120361275	120476469	115195	*	Hmga2
chr10	121410350	121476347	65998	*	Rassf3
chr10	121546455	121586787	40333	*	Tbk1
chr10	121587380	121626332	38953	*	Xpot
chr10	122985074	122986555	1482	*	D630033A02Rik
chr10	122985640	122985724	85	*	Mirlet7i
chr10	127031004	127041513	10510	*	Eef1akmt3
chr10	127041414	127046365	4952	*	Mettl1
chr10	127067280	127070264	2985	*	Tspan31
chr10	127070375	127074796	4422	*	A730063M14Rik
chr10	127182525	127190083	7559	*	Arhgef25
chr10	127190378	127195728	5351	*	Dtx3
chr10	127195249	127202643	7395	*	F420014N23Rik
chr10	127329882	127341974	12093	*	Gli1
chr10	127332391	127370406	38016	*	Gm47200
chr10	127538161	127621148	82988	*	Lrp1
chr10	127666901	127701049	34149	*	Nemp1
chr10	127671604	127676724	5121	*	Gm16230
chr10	128058954	128077272	18319	*	Ptges3
chr10	128081354	128082970	1617	*	Gm47438
chr10	128083273	128090391	7119	*	Atp5b
chr10	128091577	128129303	37727	*	Baz2a
chr10	128303335	128321358	18024	*	Pan2
chr10	128337734	128362479	24746	*	Cs
chr10	128401395	128411492	10098	*	Nabp2
chr10	128458680	128458768	89	*	Mir8105
chr10	128459248	128490482	31235	*	Smarcc2
chr10	128490860	128494145	3286	*	Myl6
chr10	128494157	128498685	4529	*	Myl6b
chr10	128509965	128525871	15907	*	Esyt1
chr10	128522263	128545359	23097	*	Gm29585
chr10	128548114	128549305	1192	*	Rpl41
chr10	128557766	128565987	8222	*	Pa2g4
chr10	128697939	128705031	7093	*	Cdk2
chr10	128704195	128720238	16044	*	Pmel
chr10	128747889	128766564	18676	*	Pym1
chr10	128800036	128804370	4335	*	Tmem198b
chr10	128804062	128819446	15385	*	Dnajc14
chr10	128900989	128912822	11834	*	Cd63
chr11	3131850	3193463	61614	*	Sfi1
chr11	3187360	3266415	79056	*	Drg1
chr11	3193516	3194263	748	*	Gm12735
chr11	3202392	3244588	42197	*	Eif4enif1
chr11	3288874	3309083	20210	*	Patz1
chr11	3517523	3540612	23090	*	Smtn
chr11	3639785	3649673	9889	*	Tug1
chr11	3649191	3690477	41287	*	Morc2a
chr11	3886088	3895098	9011	*	4921536K21Rik
chr11	3895240	3901296	6057	*	Dusp18
chr11	3907021	3914664	7644	*	Slc35e4
chr11	4097039	4123415	26377	*	Sec14l2
chr11	4218225	4222409	4185	*	Castor1
chr11	4257557	4272514	14958	*	Lif
chr11	4480868	4594863	113996	*	Mtmr3
chr11	4765845	4849536	83692	*	Nf2
chr11	5054132	5065327	11196	*	Gas2l1
chr11	5276324	5444847	168524	*	Znrf3
chr11	5520659	5525893	5235	*	Xbp1
chr11	5713417	5762376	48960	*	Urgcp
chr11	5762129	5784710	22582	*	Ube2d-ps
chr11	5788488	5800962	12475	*	Dbnl
chr11	6291633	6356642	65010	*	Ogdh
chr11	6389074	6406158	17085	*	Zmiz2
chr11	6415443	6419817	4375	*	Ppia
chr11	6427229	6444443	17215	*	H2az2
chr11	6525591	6528779	3189	*	Snhg15
chr11	6528033	6528165	133	*	Snora9
chr11	6546147	6546235	89	*	Gm24000
chr11	6546887	6596744	49858	*	Ccm2
chr11	11787431	11808962	21532	*	Fignl1
chr11	16752203	16918158	165956	*	Egfr
chr11	19924375	20024026	99652	*	Spred2
chr11	20062304	20112913	50610	*	Actr2
chr11	20201432	20226856	25425	*	Rab1a
chr11	20227037	20249429	22393	*	Cep68
chr11	20543253	20653021	109769	*	Sertad2
chr11	20685084	20741589	56506	*	Aftph
chr11	21091291	21150323	59033	*	Peli1
chr11	22759738	22860961	101224	*	B3gnt2
chr11	22834744	22982090	147347	*	Commd1b
chr11	22858931	22861264	2334	*	9130230N09Rik
chr11	23256041	23298249	42209	*	Xpo1
chr11	23306895	23490560	183666	*	Usp34
chr11	26471322	26593999	122678	*	Vrk2
chr11	26593226	26594908	1683	*	Gm6899
chr11	32533305	32624587	91283	*	Stk10
chr11	43385482	43387183	1702	*	Gm12148
chr11	48806404	48817353	10950	*	Trim41
chr11	50199366	50210827	11462	*	Sqstm1
chr11	50210890	50235103	24214	*	Mgat4b
chr11	50236461	50238616	2156	*	Ltc4s
chr11	50236953	50288839	51887	*	Gm26542
chr11	50255634	50292311	36678	*	Maml1
chr11	51253651	51263046	9396	*	BC049762
chr11	51261730	51281766	20037	*	Clk4
chr11	51600100	51606847	6748	*	Hnrnpab
chr11	51619735	51623714	3980	*	Nhp2
chr11	51643063	51650842	7780	*	N4bp3
chr11	51650954	51657681	6728	*	D930048N14Rik
chr11	51813455	51857653	44199	*	Jade2
chr11	52004221	52089784	85564	*	Cdkl3
chr11	52252371	52283331	30961	*	Tcf7
chr11	52276055	52286179	10125	*	A630014C17Rik
chr11	52360860	52389397	28538	*	Vdac1
chr11	53259814	53300457	40644	*	Hspa4
chr11	53350833	53421830	70998	*	Aff4
chr11	53427922	53430831	2910	*	Uqcrq
chr11	53431023	53437904	6882	*	Gdf9
chr11	53763597	53763654	58	*	Mir7671
chr11	53770014	53778374	8361	*	Irf1
chr11	53770051	53773195	3145	*	Gm17334
chr11	53783418	53859256	75839	*	Gm12216
chr11	53864542	53891660	27119	*	Slc22a5
chr11	54717456	54787675	70220	*	Cdc42se2
chr11	55469685	55504838	35154	*	G3bp1
chr11	57011387	57330244	318858	*	Gria1
chr11	58104153	58118594	14442	*	Cnot8
chr11	59155369	59163739	8371	*	Iba57
chr11	59183875	59192212	8338	*	Guk1
chr11	59208246	59208720	475	*	Gm10434
chr11	59208321	59210738	2418	*	2310033P09Rik
chr11	59211412	59228270	16859	*	Arf1
chr11	59485520	59526751	41232	*	Zkscan17
chr11	59505662	59513647	7986	*	4933439C10Rik
chr11	59661305	59780860	119556	*	Mprip
chr11	59817795	59839838	22044	*	Cops3
chr11	59839447	59880968	41522	*	Nt5m
chr11	60105013	60199197	94185	*	Rai1
chr11	60112219	60115230	3012	*	4930412M03Rik
chr11	60199089	60222581	23493	*	Srebf1
chr11	60400626	60418457	17832	*	Atpaf2
chr11	60417145	60450927	33783	*	Gid4
chr11	60699723	60714186	14464	*	Llgl1
chr11	60714123	60727263	13141	*	Flii
chr11	60728398	60732951	4554	*	Mief2
chr11	60728663	60728726	64	*	Mir5100
chr11	60740058	60777365	37308	*	Top3a
chr11	60777524	60788287	10764	*	Smcr8
chr11	60788104	60811718	23615	*	Shmt1
chr11	60864452	60879272	14821	*	Tmem11
chr11	60902246	60914750	12505	*	Natd1
chr11	60920917	60931867	10951	*	Map2k3os
chr11	60932033	60952811	20779	*	Map2k3
chr11	61151785	61175055	23271	*	Usp22
chr11	61223417	61267464	44048	*	Aldh3a2
chr11	61517249	61579687	62439	*	Epn2
chr11	61871307	61930252	58946	*	Akap10
chr11	61956763	62223013	266251	*	Specc1
chr11	62267224	62281375	14152	*	Zswim7
chr11	62281473	62328451	46979	*	Ttc19
chr11	62316426	62458541	142116	*	Ncor1
chr11	62604884	62648523	43640	*	Lrrc75a
chr11	62648664	62666354	17691	*	Mmgt2
chr11	62752577	62789462	36886	*	Zfp286
chr11	63962627	64079468	116842	*	Cox10
chr11	64079484	64083259	3776	*	2810001G20Rik
chr11	68821434	68871858	50425	*	Ndel1
chr11	68968131	68974365	6235	*	Slc25a35
chr11	69070806	69073293	2488	*	Tmem107
chr11	69073427	69073561	135	*	Snord118
chr11	69095217	69109960	14744	*	Per1
chr11	69561758	69580255	18498	*	Wrap53
chr11	69580359	69591873	11515	*	Trp53
chr11	69656697	69662642	5946	*	Mpdu1
chr11	69663043	69663125	83	*	Mir1934
chr11	69784036	69795943	11908	*	Chrnb1
chr11	69796068	69801857	5790	*	Fgf11
chr11	69803603	69805624	2022	*	Tmem102
chr11	69823122	69837784	14663	*	Nlgn2
chr11	69838514	69839618	1105	*	Tmem256
chr11	69846376	69852058	5683	*	Plscr3
chr11	69878261	69881406	3146	*	Kctd11
chr11	69881567	69895539	13973	*	Acap1
chr11	69901072	69913820	12749	*	Neurl4
chr11	69913888	69916591	2704	*	Gps2
chr11	70016942	70047522	30581	*	Dlg4
chr11	70216789	70221064	4276	*	Slc16a13
chr11	70235206	70237914	2709	*	0610010K14Rik
chr11	70235206	70239830	4625	*	Gm21988
chr11	70238124	70239842	1719	*	Rnasek
chr11	70392883	70410031	17149	*	Pelp1
chr11	70432635	70440828	8194	*	Arrb2
chr11	70451919	70453727	1809	*	Med11
chr11	70540023	70540600	578	*	Gm10418
chr11	70540064	70558110	18047	*	Pld2
chr11	70562881	70614483	51603	*	Mink1
chr11	70644196	70647479	3284	*	Slc25a11
chr11	70647235	70651421	4187	*	Rnf167
chr11	70663771	70669416	5646	*	Spag7
chr11	70669463	70688105	18643	*	Camta2
chr11	70688361	70700155	11795	*	Inca1
chr11	70700548	70731964	31417	*	Kif1c
chr11	72607283	72686481	79199	*	Ube2g1
chr11	73175519	73177037	1519	*	Emc6
chr11	73177083	73183162	6080	*	Tax1bp3
chr11	74383356	74610915	227560	*	Rap1gap2
chr11	74649495	74670847	21353	*	Cluh
chr11	74673949	74724670	50722	*	Pafah1b1
chr11	74849261	74897060	47800	*	Sgsm2
chr11	74898071	74909342	11272	*	Tsr1
chr11	74906359	74925948	19590	*	Srr
chr11	74925823	75164448	238626	*	Smg6
chr11	75172560	75177633	5074	*	1700016P03Rik
chr11	75173388	75173478	91	*	Mir212
chr11	75173682	75173747	66	*	Mir132
chr11	75440944	75454717	13774	*	Wdr81
chr11	75510094	75513168	3075	*	Rilp
chr11	75531694	75577575	45882	*	Slc43a2
chr11	75630988	75648871	17884	*	Inpp5k
chr11	75650504	75673910	23407	*	Myo1c
chr11	76120987	76243725	122739	*	Glod4
chr11	76210571	76217664	7094	*	Gemin4
chr11	76217608	76218666	1059	*	Dbil5
chr11	76257198	76399140	141943	*	Nxn
chr11	77216287	77460220	243934	*	Ssh2
chr11	77763246	77865980	102735	*	Myo18a
chr11	77785453	77787747	2295	*	Gm10277
chr11	78166106	78176675	10570	*	Nek8
chr11	78176711	78181909	5199	*	Tlcd1
chr11	78178827	78178887	61	*	Mir7653
chr11	78188430	78192193	3764	*	Rab34
chr11	78206746	78245987	39242	*	Supt6
chr11	78245746	78255496	9751	*	Sdf2
chr11	78507055	78512172	5118	*	Tmem199
chr11	78512193	78522736	10544	*	Poldip2
chr11	78522850	78536332	13483	*	Tnfaip1
chr11	78536361	78541737	5377	*	Ift20
chr11	78541817	78550777	8961	*	Tmem97
chr11	79239372	79254671	15300	*	Wsb1
chr11	79339693	79581612	241920	*	Nf1
chr11	79704630	79705420	791	*	Gm11205
chr11	79711969	79712034	66	*	Mir193a
chr11	79932321	79962390	30070	*	Utp6
chr11	79993106	80034123	41018	*	Suz12
chr11	80383279	80405733	22455	*	Zfp207
chr11	83191330	83215154	23825	*	Slfn3
chr11	83473086	83506743	33658	*	Taf15
chr11	84129672	84401651	271980	*	Acaca
chr11	85311244	85347066	35823	*	Ppm1d
chr11	85791661	85832223	40563	*	2610027K06Rik
chr11	85832551	85841948	9398	*	Tbx2
chr11	86267033	86357602	90570	*	Med13
chr11	86498871	86544805	45935	*	Rps6kb1
chr11	86544991	86567360	22370	*	Tubd1
chr11	86583865	86683836	99972	*	Vmp1
chr11	87121567	87126958	5392	*	Gm11491
chr11	87127077	87220683	93607	*	Trim37
chr11	87405065	87555823	150759	*	Tex14
chr11	87422867	87423030	164	*	Rnu1a1
chr11	87426716	87426879	164	*	Gm22068
chr11	87592162	87616302	24141	*	Mtmr4
chr11	87979525	87987533	8009	*	Dynll2
chr11	88098058	88194140	96083	*	Cuedc1
chr11	88339382	88718513	379132	*	Msi2
chr11	88718645	88728893	10249	*	C030037D09Rik
chr11	88830792	88864586	33795	*	Akap1
chr11	88851604	88881395	29792	*	4930556N13Rik
chr11	93859243	93885766	26524	*	Utp18
chr11	93885852	93946985	61134	*	Mbtd1
chr11	93949819	93968293	18475	*	Gm20390
chr11	93956979	93968521	11543	*	Nme1
chr11	93996091	94126085	129995	*	Spag9
chr11	94211454	94215495	4042	*	Tob1
chr11	94936224	94953042	16819	*	Col1a1
chr11	94958778	94958893	116	*	Gm24877
chr11	95026258	95041354	15097	*	Pdk2
chr11	95044474	95076801	32328	*	Itga3
chr11	95274259	95310246	35988	*	Kat7
chr11	95310429	95324496	14068	*	Gm11520
chr11	95336011	95337408	1398	*	Gm11521
chr11	95337018	95381872	44855	*	Fam117a
chr11	95375525	95384507	8983	*	Gm29477
chr11	95384692	95391776	7085	*	Slc35b1
chr11	95414080	95493406	79327	*	Spop
chr11	95712673	95835115	122443	*	Zfp652
chr11	95824499	95832140	7642	*	Phospho1
chr11	95858162	95859174	1013	*	Gm11527
chr11	95858865	95861044	2180	*	4833417C18Rik
chr11	96047432	96065388	17957	*	Ube2z
chr11	96068852	96075670	6819	*	Atp5g1
chr11	96817414	96829968	12555	*	Nfe2l1
chr11	96953341	96982959	29619	*	Sp2
chr11	97415533	97502402	86870	*	Arhgap23
chr11	97663414	97685463	22050	*	Mllt6
chr11	97685826	97688621	2796	*	Cisd3
chr11	97703399	97713500	10102	*	Psmb3
chr11	97853826	97884154	30329	*	Fbxo47
chr11	97884594	97893811	9218	*	Gm11630
chr11	97989578	97996181	6604	*	Arl5c
chr11	98001508	98023034	21527	*	Cacnb1
chr11	98022955	98026745	3791	*	Gm11629
chr11	98082556	98150403	67848	*	Fbxl20
chr11	98388677	98400490	11814	*	Pgap3
chr11	98437708	98438991	1284	*	Mien1
chr11	98438037	98439046	1010	*	Gm12352
chr11	98581256	98587368	6113	*	Ormdl3
chr11	98767932	98775333	7402	*	Nr1d1
chr11	98863638	98905040	41403	*	Wipf2
chr11	98907801	98923940	16140	*	Cdc6
chr11	98927818	98974942	47125	*	Rara
chr11	98992943	99024189	31247	*	Top2a
chr11	99041244	99054392	13149	*	Igfbp4
chr11	100347327	100356128	8802	*	Hap1
chr11	100368958	100397763	28806	*	Jup
chr11	100476353	100528000	51648	*	Acly
chr11	100780731	100850724	69994	*	Stat5b
chr11	100859351	100885169	25819	*	Stat5a
chr11	100956733	100970887	14155	*	Cavin1
chr11	101070012	101077672	7661	*	Naglu
chr11	101091823	101095436	3614	*	Psmc3ip
chr11	101170523	101190724	20202	*	Cntnap1
chr11	101172997	101175443	2447	*	Ccr10
chr11	101191115	101226463	35349	*	Ezh1
chr11	101406664	101424796	18133	*	Gm27029
chr11	101418812	101425333	6522	*	Ptges3l
chr11	101425085	101435673	10589	*	Rundc1
chr11	101627195	101636100	8906	*	Rdm1
chr11	101627366	101627556	191	*	Gm23849
chr11	102162497	102185296	22800	*	Lsm12
chr11	102189620	102194081	4462	*	G6pc3
chr11	102194432	102230166	35735	*	Hdac5
chr11	102248882	102265187	16306	*	Hrob
chr11	102304560	102319742	15183	*	Ubtf
chr11	102436981	102447682	10702	*	Fam171a2
chr11	102761439	102780262	18824	*	Adam11
chr11	102905529	102925124	19596	*	Kif18b
[truncated: 890 more rows]

## Sheet: More Accessible in MNR v PN
Supplementary Table 4.3: Genes more accessible in ruptured micronuclei vs. primary nuclei
chr1	36068400	36106446	38047	*	Hs6st1
chr1	86526726	86530712	3987	*	Ptma
chr1	91928779	92195699	266921	*	Hdac4
chr1	92820958	92837896	16939	*	Gm29481
chr1	92831645	92860779	29135	*	Gpc1
chr1	165865154	166002678	137525	*	Pou2f1
chr1	166002960	166038256	35297	*	Gm26665
chr1	178321108	178337797	16690	*	Hnrnpu
chr1	180800832	180813943	13112	*	H3f3a
chr1	180813776	180816859	3084	*	H3f3aos
chr1	181896384	182019990	123607	*	Enah
chr1	183388981	183410198	21218	*	Taf1a
chr2	4881564	4910557	28994	*	Sephs1
chr2	5951469	6056703	105235	*	Upf2
chr2	9857078	9890034	32957	*	Gata3
chr2	9881252	9883921	2670	*	4930412O13Rik
chr2	18054193	18056613	2421	*	1810059C17Rik
chr2	18055237	18212388	157152	*	Mllt10
chr2	18057846	18057903	58	*	Mir7655
chr2	18677018	18686629	9612	*	Bmi1
chr2	24789928	24919614	129687	*	Ehmt1
chr2	24949792	24962075	12284	*	Zmynd19
chr2	25180758	25183339	2582	*	Nrarp
chr2	25180781	25183339	2559	*	Gm38287
chr2	25244819	25256022	11204	*	Ndor1
chr2	25255439	25256292	854	*	Tmem203
chr2	25271039	25272438	1400	*	Ssna1
chr2	25272478	25285915	13438	*	Anapc2
chr2	25332338	25352212	19875	*	Man1b1
chr2	25359889	25365682	5794	*	Uap1l1
chr2	25926838	25983282	56445	*	Camsap1
chr2	25998543	26021747	23205	*	Ubac1
chr2	26136814	26140521	3708	*	Tmem250-ps
chr2	26208637	26237525	28889	*	Qsox2
chr2	26315515	26348237	32723	*	Gpsm1
chr2	26409431	26445216	35786	*	Sec16a
chr2	26445696	26459390	13695	*	0610009E02Rik
chr2	26457903	26516663	58761	*	Notch1
chr2	26586639	26635634	48996	*	Gm20532
chr2	26593057	26604417	11361	*	Agpat2
chr2	26888628	26902879	14252	*	Surf6
chr2	26920040	26933928	13889	*	Surf4
chr2	26934047	26953496	19450	*	Stkld1
chr2	27262104	27427033	164930	*	Vav2
chr2	27445579	27507662	62084	*	Brd3
chr2	27539805	27539930	126	*	Gm25541
chr2	27540426	27543362	2937	*	Gm13421
chr2	27676440	27762957	86518	*	Rxra
chr2	27882925	27887052	4128	*	2810430I11Rik
chr2	27886425	28039514	153090	*	Col5a1
chr2	28513125	28553081	39957	*	Ralgds
chr2	28641228	28691167	49940	*	Tsc1
chr2	29124181	29182471	58291	*	Setx
chr2	29619720	29740978	121259	*	Rapgef1
chr2	29889221	29931746	42526	*	Odf2
chr2	29965560	30031451	65892	*	Sptan1
chr2	30031546	30048881	17336	*	Wdr34
chr2	30057378	30072577	15200	*	Set
chr2	30077684	30091022	13339	*	Pkn3
chr2	30097283	30124585	27303	*	Zer1
chr2	30133746	30152013	18268	*	Tbc1d13
chr2	30236795	30238223	1429	*	1700084E18Rik
chr2	30237715	30263790	26076	*	Lrrc8a
chr2	30281043	30301078	20036	*	Gm28038
chr2	30284231	30286334	2104	*	Dolk
chr2	30286397	30344266	57870	*	Nup188
chr2	30344809	30359337	14529	*	Sh3glb2
chr2	30400471	30415813	15343	*	Crat
chr2	30413716	30415338	1623	*	Gm16323
chr2	30416039	30447806	31768	*	Ptpa
chr2	30471537	30474219	2683	*	Ier5l
chr2	30595040	30608943	13904	*	Cstad
chr2	30629655	30689210	59556	*	9330198N18Rik
chr2	30658468	30678011	19544	*	Gm14486
chr2	30713147	30720057	6911	*	Gm14488
chr2	30823097	30830333	7237	*	Asb6
chr2	30889471	30929863	40393	*	Ptges
chr2	30972177	30982201	10025	*	BC005624
chr2	30982279	31023586	41308	*	Usp20
chr2	31026206	31142008	115803	*	Fnbp1
chr2	31572651	31617526	44876	*	Fubp3
chr2	31974436	32053975	79540	*	Nup214
chr2	32151082	32234537	83456	*	Prrc2b
chr2	32278816	32288075	9260	*	Swi5
chr2	32287384	32307921	20538	*	Golga2
chr2	32377097	32381938	4842	*	1110008P14Rik
chr2	32395896	32405772	9877	*	Ptges2
chr2	32414487	32451445	36959	*	Slc25a25
chr2	32450457	32456953	6497	*	Naif1
chr2	32535332	32569756	34425	*	Fam102a
chr2	32705784	32713076	7293	*	Cdk9
chr2	32712807	32712888	82	*	Mir2861
chr2	32712900	32712972	73	*	Mir3960
chr2	32787602	32847245	59644	*	Stxbp1
chr2	32846186	32848168	1983	*	Gm13524
chr2	32873755	32876001	2247	*	Gm13523
chr2	32876114	32925254	49141	*	Fam129b
chr2	32972990	32982083	9094	*	Slc2a8
chr2	33133417	33371486	238070	*	Ralgps1
chr2	34674594	34755232	80639	*	Gapvd1
chr2	34777556	34799912	22357	*	Rabepk
chr2	34893757	34914026	20270	*	Phf19
chr2	34912871	34916014	3144	*	Gm13448
chr2	35180205	35201120	20916	*	Rab14
chr2	60750193	60963192	213000	*	Rbms1
chr2	70712407	70825728	113322	*	Tlk1
chr2	72936427	72980446	44020	*	Sp3
chr2	72971548	72986716	15169	*	Gm11084
chr2	72979424	72988677	9254	*	Sp3os
chr2	75659244	75659317	74	*	Gm24574
chr2	75659261	75669407	10147	*	Hnrnpa3
chr2	92093117	92364666	271550	*	Phf21a
chr2	117121374	117182279	60906	*	Spred1
chr2	118745758	118748810	3053	*	Inafm2
chr2	118900377	118924528	24152	*	Bahd1
chr2	119137001	119157034	20034	*	Rmdn3
chr2	119373042	119477687	104646	*	Ino80
chr2	119516505	119547627	31123	*	Exd1
chr2	119547697	119587027	39331	*	Chp1
chr2	119675068	119735407	60340	*	Rtf1
chr2	119897228	119969581	72354	*	Mga
chr2	128126038	128162547	36510	*	Bcl2l11
chr2	128818118	128854261	36144	*	Tmem87b
chr2	132052496	132145108	92613	*	Slc23a2
chr2	132144533	132220250	75718	*	Gm14051
chr2	152393611	152398063	4453	*	Sox12
chr2	153341157	153346073	4917	*	2500004C02Rik
chr2	153345829	153404007	58179	*	Asxl1
chr2	154791402	155051012	259611	*	a
chr2	155390656	155473894	83239	*	Ncoa6
chr2	156196466	156309952	113487	*	Phf20
chr2	156613705	156764363	150659	*	Dlgap4
chr2	156714540	156720909	6370	*	4930405A21Rik
chr2	156833049	156839892	6844	*	Gm14230
chr2	156840007	156855570	15564	*	Tgif2
chr2	156844351	156862963	18613	*	5430405H02Rik
chr2	156863128	156873563	10436	*	Rab5if
chr2	156927345	156992056	64712	*	Ndrg3
chr2	164839518	164857711	18194	*	Pltp
chr2	164879304	164894454	15151	*	Pcif1
chr2	164891882	164911757	19876	*	Zfp335
chr2	164911354	164919953	8600	*	Zfp335os
chr2	165000357	165034867	34511	*	Ncoa5
chr2	166566342	166713832	147491	*	Prex1
chr2	166805588	166898052	92465	*	Arfgef2
chr2	167035793	167063015	27223	*	Znfx1
chr2	167062934	167065862	2929	*	Zfas1
chr2	167063016	167063204	189	*	Gm27494
chr2	167298444	167349183	50740	*	B4galt5
chr2	167421712	167477000	55289	*	Slc9a8
chr2	167481133	167492887	11755	*	Spata2
chr2	167492645	167516173	23529	*	Rnf114
chr2	167607638	167632095	24458	*	Ube2v1
chr2	167607850	167661496	53647	*	Gm20431
chr2	167642608	167689822	47215	*	Tmem189
chr2	167662109	167667697	5589	*	Gm14320
chr2	167688915	167690418	1504	*	Cebpb
chr2	168081004	168101203	20200	*	Pard6b
chr2	168180986	168207112	26127	*	Adnp
chr2	168180986	168230364	49379	*	Gm20716
chr2	170108643	170148103	39461	*	Zfp217
chr2	173224458	173276533	52076	*	Pmepa1
chr2	173276698	173278428	1731	*	Pmepa1os
chr2	179912152	179976646	64495	*	Taf4
chr2	179975993	179979013	3021	*	4921531C22Rik
chr2	180024987	180035465	10479	*	Lsm14b
chr2	180657964	180709999	52036	*	Dido1
chr2	180710117	180718733	8617	*	Gid8
chr3	9250602	9285333	34732	*	Zbtb10
chr3	58414715	58466783	52069	*	Tsc22d2
chr3	87906321	87916132	9812	*	Hdgf
chr3	87922601	87930717	8117	*	Rrnad1
chr3	87930314	87940686	10373	*	Isg20l2
chr3	88142372	88172086	29715	*	Mef2d
chr3	88328655	88336148	7494	*	Tmem79
chr3	88336260	88362338	26079	*	Smg5
chr3	88480147	88509956	29810	*	Lmna
chr3	88532395	88541396	9002	*	Mex3a
chr3	89146074	89160196	14123	*	Hcn3
chr3	89177473	89182765	5293	*	Scamp3
chr3	89271733	89281142	9410	*	Efna1
chr3	89377644	89394776	17133	*	Zbtb7b
chr3	89391850	89398779	6930	*	Gm15417
chr3	89415472	89418383	2912	*	Cks1b
chr3	89418443	89430027	11585	*	Shc1
chr3	89430214	89435128	4915	*	Pygo2
chr3	89767511	89773240	5730	*	4632404H12Rik
chr3	89773616	89784000	10385	*	Ube2q1
chr3	89939481	89963508	24028	*	Atp8b2
chr3	90000140	90052628	52489	*	Ubap2l
chr3	90051636	90066069	14434	*	4933434E20Rik
chr3	90498956	90509498	10543	*	Chtop
chr3	95760341	95818863	58523	*	Rprd2
chr3	95929246	95947390	18145	*	Anp32e
chr3	96104527	96161129	56603	*	Otud7b
chr3	96606659	96629820	23162	*	6330549D23Rik
chr3	96629933	96633791	3859	*	Rbm8a
chr3	137862589	137864374	1786	*	Gm43403
chr3	137864487	137866922	2436	*	H2az1
chr3	138526179	138559696	33518	*	Eif4e
chr3	138526421	138526485	65	*	Mir1956
chr4	8690406	8867659	177254	*	Chd7
chr4	33245423	33290163	44741	*	Pnrc1
chr4	40259601	40269850	10250	*	Topors
chr4	41135743	41193380	57638	*	Ube2r2
chr4	43032414	43046220	13807	*	Fam214b
chr4	43441939	43448064	6126	*	Tesk1
chr4	43492783	43493063	281	*	Rmrp
chr4	43492900	43495921	3022	*	Ccdc107
chr4	44126210	44233789	107580	*	Rnf38
chr4	45423278	45532470	109193	*	Shb
chr4	46450902	46472657	21756	*	Anp32b
chr4	55350043	55392237	42195	*	Rad23b
chr4	55527143	55532466	5324	*	Klf4
chr4	57190841	57301837	110997	*	Ptpn3
chr4	57300096	57307305	7210	*	Gm12536
chr4	62522649	62525068	2420	*	Pole3
chr4	62525369	62547993	22625	*	4933430I17Rik
chr4	88909855	88938521	28667	*	Gm49890
chr4	97568133	97778078	209946	*	E130114P18Rik
chr4	97772734	98118874	346141	*	Nfia
chr4	106910701	107049694	138994	*	Ssbp3
chr4	107233514	107253532	20019	*	Lrrc42
chr4	107253593	107279938	26346	*	Hspb11
chr4	108834601	108862127	27527	*	Txndc12
chr4	116601052	116627941	26890	*	Nasp
chr4	117159639	117182639	23001	*	Kif2c
chr4	117834506	117875198	40693	*	Slc6a9
chr4	117835299	117868558	33260	*	Gm17114
chr4	119108711	119137983	29273	*	Slc2a1
chr4	126103957	126141029	37073	*	Stk40
chr4	126164082	126202760	38679	*	Thrap3
chr4	126262325	126275883	13559	*	Trappc3
chr4	126861939	126968135	106197	*	Zmym4
chr4	127021324	127037013	15690	*	Sfpq
chr4	127077383	127124372	46990	*	Zmym6
chr4	128654702	128752881	98180	*	Phc2
chr4	128930233	128962442	32210	*	Azin2
chr4	129050097	129057983	7887	*	1700086P04Rik
chr4	129058271	129085886	27616	*	Rnf19b
chr4	129148005	129189727	41723	*	S100pbp
chr4	129189760	129219607	29848	*	Yars
chr4	129219578	129261404	41827	*	C77080
chr4	129307100	129335370	28271	*	Rbbp4
chr4	129335695	129354547	18853	*	Zbtb8os
chr4	129626078	129641065	14988	*	Txlna
chr4	129703164	129742303	39140	*	Khdrbs1
chr4	129811219	129850003	38785	*	Ptp4a2
chr4	132184912	132212303	27392	*	Ythdf2
chr4	132221025	132261602	40578	*	Gmeb1
chr4	132355923	132422489	66567	*	Phactr4
chr4	132530555	132533659	3105	*	Atpif1
chr4	132532687	132533601	915	*	Gm12999
chr4	132535550	132553742	18193	*	Dnajc8
chr4	132853501	132884509	31009	*	Stx12
chr4	132899213	132922558	23346	*	Fam76a
chr4	133011260	133078110	66851	*	Ahdc1
chr4	133130505	133199756	69252	*	Wasf2
chr4	133209340	133212536	3197	*	Gpr3
chr4	133212131	133224555	12425	*	Cd164l2
chr4	133266045	133277792	11748	*	Tmem222
chr4	133292459	133353481	61023	*	Wdtc1
chr4	133605299	133650154	44856	*	Zdhhc18
chr4	133660387	133672647	12261	*	Pigv
chr4	133679008	133756769	77762	*	Arid1a
chr4	133847290	133887797	40508	*	Rps6ka1
chr4	133964738	133968650	3913	*	Hmgn2
chr4	133969028	134000918	31891	*	Dhdds
chr4	134060815	134092504	31690	*	Crybg2
chr4	134082448	134095082	12635	*	Cd52
chr4	134275002	134287895	12894	*	Pdik1l
chr4	134468320	134473843	5524	*	Stmn1
chr4	134468364	134468454	91	*	Gm23634
chr4	134525550	134535387	9838	*	Mtfr1l
chr4	134741554	134768024	26471	*	Ldlrap1
chr4	134802759	134853345	50587	*	Maco1
chr4	134923592	134927671	4080	*	Rsrp1
chr4	134930898	134937548	6651	*	Syf2
chr4	135213969	135272814	58846	*	Clic4
chr4	135320484	135353321	32838	*	Srrm1
chr4	135412308	135433853	21546	*	Rcan3
chr4	135855747	135869908	14162	*	Srsf10
chr4	135963727	135968178	4452	*	Gale
chr4	136003368	136021763	18396	*	Eloa
chr4	136143497	136145755	2259	*	Id3
chr4	136172394	136196057	23664	*	E2f2
chr4	136206365	136245216	38852	*	Asap3
chr4	136310942	136359447	48506	*	Hnrnpr
chr4	136469761	136554780	85020	*	Luzp1
chr4	136550540	136602723	52184	*	Kdm1a
chr4	137319696	137357720	38025	*	Cdc42
chr4	137468769	137570630	101862	*	Hspg2
chr4	137593755	137658537	64783	*	Usp48
chr4	137862237	137965229	102993	*	Ece1
chr4	137993022	138208508	215487	*	Eif4g3
chr4	138216296	138244683	28388	*	Hp1bp3
chr4	138454314	138460123	5810	*	Camk2n1
chr4	139192899	139291818	98920	*	Capzb
chr4	139352609	139489588	136980	*	Ubr4
chr4	139530548	139620382	89835	*	Iffo2
chr4	140700541	140723220	22680	*	Rcc2
chr4	140810993	140817511	6519	*	Gm13032
chr4	140812983	140845778	32796	*	Padi1
chr4	140906344	140952586	46243	*	Padi2
chr4	140947666	140957902	10237	*	Gm13031
chr4	140961203	140979193	17991	*	Sdhb
chr4	141147913	141204062	56150	*	Fbxo42
chr4	141467890	141538597	70708	*	Spen
chr4	141546189	141547892	1704	*	B330016D10Rik
chr4	147940895	147947314	6420	*	2510039O18Rik
chr4	148612382	148627019	14638	*	Tardbp
chr4	149328416	149426749	98334	*	Ube4b
chr4	149896283	149955043	58761	*	Spsb1
chr4	150281646	150621966	340321	*	Rere
chr4	150897133	150914437	17305	*	Park7
chr4	150917322	151861876	944555	*	Camta1
chr4	151003652	151044665	41014	*	Per3
chr4	151933691	151982137	48447	*	Dnajc11
chr4	151989633	151996258	6626	*	Phf13
chr4	152072498	152115400	42903	*	Plekhg5
chr4	155491361	155559269	67909	*	Gnb1
chr4	155562378	155591001	28624	*	Nadk
chr4	155694342	155696481	2140	*	Fndc10
chr4	155704800	155733879	29080	*	Ssu72
chr4	155847402	155859303	11902	*	Dvl1
chr4	155887879	155891781	3903	*	Pusl1
chr4	155891822	155907251	15430	*	Acap3
chr4	155989466	155992649	3184	*	B3galt6
chr4	155992872	156013610	20739	*	Sdf4
chr5	23382308	23434269	51962	*	5031425E22Rik
chr5	23434441	23504235	69795	*	Kmt2e
chr5	24445458	24447854	2397	*	Tmub1
chr5	24447908	24448489	582	*	2310074N15Rik
chr5	24449608	24451709	2102	*	Gm10472
chr5	24452177	24502047	49871	*	Agap3
chr5	25271798	25498783	226986	*	Kmt2c
chr5	31048312	31054623	6312	*	Atraid
chr5	31054780	31078479	23700	*	Cad
chr5	31144739	31179911	35173	*	Gm29609
chr5	31156005	31180144	24140	*	Gtf3c2
chr5	31202664	31220687	18024	*	Ppm1g
chr5	31240466	31241232	767	*	Gm9970
chr5	31240864	31251566	10703	*	Nrbp1
chr5	32130283	32133171	2889	*	Gm10463
chr5	32135801	32157842	22042	*	Fosl2
chr5	32713072	32713988	917	*	Gm43852
chr5	32789820	32854256	64437	*	Prr14l
chr5	33247723	33274994	27272	*	Ctbp1
chr5	33820725	33897975	77251	*	Nsd2
chr5	34369933	34486456	116524	*	Fam193a
chr5	65388364	65391444	3081	*	Rpl9
chr5	65391497	65410693	19197	*	Lias
chr5	99955935	99978938	23004	*	Hnrnpd
chr5	99977686	99980171	2486	*	Gm17092
chr5	100441918	100500639	58722	*	Lin54
chr5	100500143	100500218	76	*	Gm23222
chr5	110648418	110653417	5000	*	Noc4l
chr5	110653451	110660496	7046	*	Ddx51
chr5	110784488	110810097	25610	*	Ulk1
chr5	111329738	111330632	895	*	Gm27680
chr5	111330763	111388359	57597	*	Pitpnb
chr5	112326358	112338073	11716	*	Tfip11
chr5	113086323	113221236	134914	*	2900026A02Rik
chr5	113742446	113772510	30065	*	Sart3
chr5	113772748	113778288	5541	*	Iscu
chr5	113937094	113993894	56801	*	Ssh1
chr5	114130386	114139323	8938	*	Ung
chr5	114363567	114380508	16942	*	Kctd10
chr5	114380607	114421169	40563	*	Ube3b
chr5	114622152	114658421	36270	*	Trpv4
chr5	114727407	114775517	48111	*	Git2
chr5	114773737	114774983	1247	*	4930515G01Rik
chr5	114774677	114806200	31524	*	Ankrd13a
chr5	115011137	115098790	87654	*	Sppl3
chr5	115241412	115272898	31487	*	Rnf10
chr5	115345642	115348981	3340	*	Cox6a1
chr5	115349130	115353155	4026	*	Gm42903
chr5	115648175	115731621	83447	*	Bicdl1
chr5	118560679	118765438	204760	*	Med13l
chr5	121711337	121816493	105157	*	Atxn2
chr5	122158278	122175273	16996	*	Ppp1cc
chr5	122237848	122264460	26613	*	Tctn1
chr5	122323223	122354233	31011	*	Rad9b
chr5	122354369	122364984	10616	*	Vps29
chr5	122453513	122502225	48713	*	Atp2a2
chr5	122870665	122989823	119159	*	Kdm2b
chr5	123068415	123117749	49335	*	Tmem120b
chr5	123133723	123141666	7944	*	AI480526
chr5	123133939	123137695	3757	*	Gm38102
chr5	123138931	123141569	2639	*	4932422M17Rik
chr5	123528659	123573038	44380	*	Vps33a
chr5	123728426	123749414	20989	*	Rsrc2
chr5	123749716	123821593	71878	*	Kntc1
chr5	124061530	124095798	34269	*	Abcb9
chr5	124368702	124426001	57300	*	Sbno1
chr5	124424697	124426879	2183	*	Gm37415
chr5	124425510	124425589	80	*	Gm27486
chr5	124540695	124550506	9812	*	Tmed2
chr5	124834418	124862424	28007	*	Ccdc92
chr5	124862691	124902693	40003	*	Zfp664
chr5	125017153	125179219	162067	*	Ncor2
chr5	125385965	125390202	4238	*	Ubc
chr5	125389322	125390555	1234	*	Gm10382
chr5	130245731	130255530	9800	*	Sbds
chr5	130255619	130341563	85945	*	Tyw1
chr5	135168283	135181855	13573	*	Bcl7b
chr5	135908409	135934616	26208	*	Ywhag
chr5	136178127	136198963	20837	*	Prkrip1
chr5	136248135	136567490	319356	*	Cux1
chr5	136982164	136988021	5858	*	Znhit1
chr5	136987019	136996648	9630	*	Plod3
chr5	137026392	137033351	6960	*	Vgf
chr5	137034993	137046135	11143	*	Ap1s1
chr5	137483020	137533242	50223	*	Epo
chr5	137501438	137502518	1081	*	Pop7
chr5	137502673	137503628	956	*	9130604C24Rik
chr5	137510253	137517501	7249	*	Gm8066
chr5	137528127	137533510	5384	*	Gnb2
chr5	137532423	137540718	8296	*	Gm17112
chr5	137596645	137601058	4414	*	Mospd3
chr5	137781906	137787655	5750	*	Mepce
chr5	137787798	137822621	34824	*	Zcwpw1
chr5	138164583	138172422	7840	*	Mcm7
chr5	138172002	138180429	8428	*	Ap4m1
chr5	139791513	139802653	11141	*	Mafk
chr5	142724661	142817662	93002	*	Tnrc18
chr5	142903115	142906754	3640	*	Actb
chr5	142960343	142973185	12843	*	Fscn1
chr6	47781624	47781725	102	*	Rny3
chr6	50110241	50198939	88699	*	Mpp6
chr6	51460932	51469894	8963	*	Hnrnpa2b1
chr6	51470360	51483704	13345	*	Cbx3
chr6	52163359	52213339	49981	*	Gm28308
chr6	52169062	52213336	44275	*	Hoxa3
chr6	52175217	52215076	39860	*	Hoxaas3
chr6	52201754	52204587	2834	*	Hoxa5
chr6	86404219	86433405	29187	*	Tia1
chr6	86524492	86526321	1830	*	Pcbp1
chr6	86526247	86582466	56220	*	1600020E01Rik
chr6	86691768	86733383	41616	*	Gmcl1
chr6	86733489	86737065	3577	*	Gm44036
chr6	87842615	87851106	8492	*	Cnbp
chr6	87851209	87852295	1087	*	Gm44064
chr6	87887814	87913595	25782	*	Copg1
chr6	100228565	100287485	58921	*	Rybp
chr6	119432531	119544347	111817	*	Wnt5b
chr6	119479668	119482630	2963	*	Fbxl14
chr6	125010173	125049851	39679	*	4930557K07Rik
chr6	125039760	125049265	9506	*	Ing4
chr6	125039816	125051542	11727	*	Gm44597
chr6	125161715	125166467	4753	*	Gapdh
chr6	134869093	134898578	29486	*	Gpr19
chr6	134897961	134901108	3148	*	2810454H06Rik
chr7	3677789	3693523	15735	*	Mboat7
chr7	3692863	3701024	8162	*	Tsen34
chr7	4119408	4136708	17301	*	Ttyh1
chr7	4126340	4136926	10587	*	D030047H15Rik
chr7	4137039	4148177	11139	*	Leng8
chr7	4660521	4685068	24548	*	Hspbp1
chr7	4794546	4812590	18045	*	Ube2s
chr7	5007059	5014697	7639	*	Fiz1
chr7	5014415	5018488	4074	*	Zfp524
chr7	5015496	5033097	17602	*	Gm44973
chr7	5020376	5036768	16393	*	Zfp865
chr7	5020553	5060785	40233	*	Ccdc106
chr7	5059277	5062049	2773	*	Gm45133
chr7	5062143	5079938	17796	*	U2af2
chr7	12999114	13031035	31922	*	Trim28
chr7	15970672	16047921	77250	*	Bicra
chr7	16274042	16286795	12754	*	Ccdc9
chr7	16308393	16318205	9813	*	Bbc3
chr7	16320234	16387806	67573	*	Sae1
chr7	16400910	16437696	36787	*	Zc3h4
chr7	16493719	16614993	121275	*	Arhgap35
chr7	16613824	16632643	18820	*	Gm29443
chr7	16781340	16798274	16935	*	Slc1a5
chr7	18989554	18992774	3221	*	Gm10676
chr7	18991245	19001766	10522	*	Mypop
chr7	19013284	19023538	10255	*	Foxa3
chr7	19083849	19093821	9973	*	Dmpk
chr7	19094594	19098549	3956	*	Six5
chr7	19256929	19271817	14889	*	Vasp
chr7	19302696	19310051	7356	*	Fosb
chr7	19320117	19342515	22399	*	D830036C21Rik
chr7	19344778	19356524	11747	*	Ercc1
chr7	19359749	19378533	18785	*	Ppp1r13l
chr7	19382010	19395694	13685	*	Ercc2
chr7	19382220	19392718	10499	*	Gm26852
chr7	19394437	19404104	9668	*	Klc3
chr7	19530800	19563076	32277	*	Ppp1r37
chr7	19606217	19629438	23222	*	Relb
chr7	19631571	19665033	33463	*	Clptm1
chr7	24399619	24422778	23160	*	Smg9
chr7	24482023	24504539	22517	*	Cadm4
chr7	24530689	24538600	7912	*	Irgq
chr7	25199915	25220615	20701	*	Dedd2
chr7	25219368	25220930	1563	*	4933430L12Rik
chr7	25242561	25250761	8201	*	Erf
chr7	25267704	25294159	26456	*	Cic
chr7	25376819	25566417	189599	*	4732471J01Rik
chr7	25379527	25398710	19184	*	Lipe
chr7	25629946	25658981	29036	*	Bckdha
chr7	25659164	25671368	12205	*	Exosc5
chr7	25680780	25686558	5779	*	B9d2
chr7	25687002	25705077	18076	*	Tgfb1
chr7	25721165	25754757	33593	*	Hnrnpul1
chr7	27158658	27166802	8145	*	Egln2
chr7	27233023	27257950	24928	*	Coq8b
chr7	27249263	27257932	8670	*	Gm15567
chr7	27252176	27262252	10077	*	Gm44641
chr7	27258433	27282144	23712	*	Numbl
chr7	27305136	27337692	32557	*	Ltbp4
chr7	27356383	27447686	91304	*	Sptbn4
chr7	27473768	27477364	3597	*	Sertad3
chr7	27486910	27490316	3407	*	Sertad1
chr7	27532000	27553218	21219	*	Pld3
chr7	27553233	27582099	28867	*	2310022A10Rik
chr7	27591552	27640826	49275	*	Akt2
chr7	28167275	28169627	2353	*	Gm31024
chr7	28169710	28179269	9560	*	Fbl
chr7	28179469	28187294	7826	*	Dyrk1b
chr7	28305516	28312072	6557	*	Timm50
chr7	28314891	28338746	23856	*	Supt5
chr7	28350652	28353155	2504	*	Rps16
chr7	28359604	28372599	12996	*	Plekhg2
chr7	28376784	28380253	3470	*	Zfp36
chr7	28378980	28392514	13535	*	Gm44710
chr7	28399522	28598144	198623	*	Samd4b
chr7	28558819	28598185	39367	*	Pak4
chr7	28758251	28767512	9262	*	Nfkbib
chr7	28766735	28788661	21927	*	Sirt2
chr7	28808541	28822266	13726	*	Hnrnpl
chr7	28809304	28810497	1194	*	Gm44702
chr7	28893248	28962340	69093	*	Actn4
chr7	28971372	28981864	10493	*	Eif3k
chr7	28982050	29003279	21230	*	Map4k1
chr7	29158829	29170411	11583	*	Spred3
chr7	29170210	29173976	3767	*	Ggn
chr7	29256323	29281912	25590	*	Spint2
chr7	30224131	30232272	8142	*	Tbcb
chr7	30231948	30233390	1443	*	Polr2i
chr7	30240138	30280419	40282	*	Wdr62
chr7	30280094	30290237	10144	*	Thap8
chr7	30522226	30535060	12835	*	Arhgap33
chr7	30561863	30563627	1765	*	Psenen
chr7	30563301	30565365	2065	*	U2af1l4
chr7	30563344	30567960	4617	*	Gm49396
chr7	44489937	44496529	6593	*	Emc10
chr7	44496581	44501486	4906	*	Fam71e1
chr7	44549616	44553951	4336	*	Nr1h2
chr7	44731480	44751050	19571	*	Zfp473
chr7	44748413	44777515	29103	*	Vrk3
chr7	44812256	44816658	4403	*	Atf5
chr7	44816088	44830812	14725	*	Nup62
chr7	44816387	44840809	24423	*	Il4i1
chr7	44834623	44849079	14457	*	Tbc1d17
chr7	44848991	44855421	6431	*	Akt1s1
chr7	44849699	44849771	73	*	Mir707
chr7	44857139	44862992	5854	*	Pnkp
chr7	44876765	44892712	15948	*	Med25
chr7	44975989	44986568	10580	*	Prmt1
chr7	44991222	44998712	7491	*	Bcl2l12
chr7	44997648	45002848	5201	*	Irf3
chr7	45002948	45016363	13416	*	Scaf1
chr7	45017961	45021647	3687	*	Rras
chr7	45027563	45052881	25319	*	Prr12
chr7	45053584	45062677	9094	*	Prrg2
chr7	45062429	45078210	15782	*	Nosip
chr7	45121917	45124144	2228	*	Gm45552
chr7	45122379	45124439	2061	*	Rps11
chr7	45125558	45128761	3204	*	Rpl13a
chr7	45125922	45136231	10310	*	Gm45713
chr7	45140684	45154584	13901	*	Aldh16a1
chr7	45154303	45160065	5763	*	Pih1d1
chr7	45339122	45367019	27898	*	Ppfia3
chr7	45366163	45367948	1786	*	Mtag2
chr7	45376453	45395742	19290	*	Snrnp70
chr7	45461697	45466898	5202	*	Bax
chr7	45465984	45486811	20828	*	Gm45808
chr7	45567794	45575327	7534	*	0610005C13Rik
chr7	45570153	45589711	19559	*	Bcat2
chr7	45699843	45704682	4840	*	Car11
chr7	45705088	45710203	5116	*	Dbp
chr7	45709467	45718002	8536	*	Sphk2
chr7	45715457	45720836	5380	*	Rpl18
chr7	45831883	45878378	46496	*	Grin2d
chr7	45885222	45896714	11493	*	Syngr4
chr7	45896941	45917413	20473	*	Tmem143
chr7	46033698	46084212	50515	*	Nomo1
chr7	46760466	46796064	35599	*	Hps5
chr7	46796103	46823800	27698	*	Gtf2h1
chr7	46990396	47008411	18016	*	Spty2d1
chr7	47008083	47009008	926	*	Gm32031
chr7	63886351	63938915	52565	*	Klf13
chr7	66109515	66173121	63607	*	Gm26827
chr7	66109515	66173798	64284	*	Chsy1
chr7	73539801	73558395	18595	*	1810026B05Rik
chr7	80024814	80094173	69360	*	Zfp710
chr7	80186841	80226527	39687	*	Sema4b
chr7	80227147	80232813	5667	*	Cib1
chr7	80232865	80242061	9197	*	Gdpgp1
chr7	80980846	80993415	12570	*	Gm44899
chr7	80993681	81045164	51484	*	Zfp592
chr7	98121559	98178274	56716	*	Capn5
chr7	98177194	98179401	2208	*	Gm16938
chr7	98682336	98702928	20593	*	Gm15506
chr7	98703103	98718062	14960	*	Thap12
chr7	99920254	99980448	60195	*	Rnf169
chr7	100082111	100121565	39455	*	Pold3
chr7	100545751	100608301	62551	*	Mrpl48
chr7	100607410	100641268	33859	*	Rab6a
chr7	100869752	100932107	62356	*	Arhgef17
chr7	101822632	101838229	15598	*	Inppl1
chr7	101836503	101842771	6269	*	Gm10602
chr7	101898370	101906359	7990	*	Tomt
chr7	101905904	101926675	20772	*	Lamtor1
chr7	109972187	109986929	14743	*	Tmem41b
chr7	110308013	110614922	306910	*	Sbf2
chr7	112612560	112680081	67522	*	2310014F06Rik
chr7	112679318	112906807	227490	*	Tead1
chr7	113207465	113314126	106662	*	Arntl
chr7	122965686	123002557	36872	*	Rbbp6
chr7	122969058	122970050	993	*	4930413G21Rik
chr7	126248862	126295016	46155	*	Sbk1
chr7	126491708	126503437	11730	*	Atxn2l
chr7	126759601	126765819	6219	*	Mapk3
chr7	126785866	126792496	6631	*	Ppp4c
chr7	126795234	126809108	13875	*	Aldoa
chr7	126797668	126830219	32552	*	Fam57b
chr7	126850960	126862377	11418	*	Ino80e
chr7	126861972	126865377	3406	*	Hirip3
chr7	126865678	126884703	19026	*	Taok2
chr7	126928879	126945631	16753	*	Kctd13
chr7	127001480	127016484	15005	*	Pagr1b
chr7	127015033	127017352	2320	*	Pagr1a
chr7	127015051	127021097	6047	*	Gm42742
chr7	127017531	127021211	3681	*	Prrt2
chr7	127022130	127027037	4908	*	Maz
chr7	127027729	127042471	14743	*	Kif22
chr7	127197459	127208468	11010	*	Tbc1d10b
chr7	127208890	127214298	5409	*	Mylpf
chr7	127244274	127254803	10530	*	Zfp771
chr7	127342795	127345589	2795	*	Zfp768
chr7	127389673	127393629	3957	*	E430018J23Rik
chr7	127459611	127476759	17149	*	Prr14
chr7	127479199	127491711	12513	*	Fbrs
chr7	127510438	127512869	2432	*	1700008J07Rik
chr7	127511983	127561219	49237	*	Srcap
chr7	127582383	127588595	6213	*	Ccdc189
chr7	127588767	127604799	16033	*	Rnf40
chr7	127661456	127708933	47478	*	Bcl7c
chr7	127708487	127708562	76	*	Mir762
chr7	127712736	127718192	5457	*	Ctf1
chr7	127744543	127769483	24941	*	Fbxl19
chr7	127769815	127775150	5336	*	Orai3
chr7	127776670	127800122	23453	*	Setd1a
chr7	127824294	127849019	24726	*	Stx4a
chr7	127863047	127876828	13782	*	Zfp668
chr7	127876221	127885996	9776	*	Zfp646
chr7	127967457	127985701	18245	*	Fus
chr7	128234458	128238031	3574	*	9130023H24Rik
chr7	128237342	128245100	7759	*	Armc5
chr7	130162451	133123350	2960900	*	Fgfr2
chr7	132987563	133124354	136792	*	Ctbp2
chr7	141160326	141172857	12532	*	Rnh1
chr7	141189105	141194005	4901	*	Hras
chr7	141194157	141210055	15899	*	Lrrc56
chr7	141407794	141414136	6343	*	Gatd1
chr7	141447370	141451585	4216	*	Rplp2
chr7	141461481	141467771	6291	*	Gm10575
chr7	141467392	141471473	4082	*	Cd151
chr7	143513579	143549106	35528	*	Nap1l4
chr7	144476758	144553729	76972	*	Ppfia1
chr7	144567355	144581512	14158	*	Faddos
chr7	144577318	144582463	5146	*	Fadd
chr7	144914470	144914637	168	*	Bc1
chr7	144915100	144931701	16602	*	LTO1
chr7	144929931	144939925	9995	*	Ccnd1
chr7	145186524	145284011	97488	*	Tpcn2
chr8	11555571	11563251	7681	*	Ing1
chr8	69887788	69902712	14925	*	Yjefn3
chr8	69894180	69902558	8379	*	Ndufa13
chr8	69902184	69903518	1335	*	Tssk6
chr8	70130794	70139154	8361	*	Rfxank
chr8	70139499	70147319	7821	*	Borcs8
chr8	70139711	70167488	27778	*	Mef2b
chr8	70331525	70353278	21754	*	Upf1
chr8	70450219	70476968	26750	*	Klhl26
chr8	70539457	70592858	53402	*	Ell
chr8	70646435	70660388	13954	*	Pgpep1
chr8	70673248	70678752	5505	*	Lsm4
chr8	70698949	70700616	1668	*	Jund
chr8	70699162	70700080	919	*	Gm11175
chr8	70778117	70805054	26938	*	Mast3
chr8	70863127	70865428	2302	*	A230052G05Rik
chr8	70868227	70873935	5709	*	Ccdc124
chr8	71371298	71379361	8064	*	Ocel1
chr8	71374123	71381960	7838	*	Nr2f6
chr8	71624417	71671757	47341	*	Unc13a
chr8	83900105	83941954	41850	*	Adgrl1
chr8	83997501	84000409	2909	*	Samd1
chr8	84132828	84147936	15109	*	Cc2d1a
chr8	84148025	84172590	24566	*	4930432K21Rik
chr8	84192774	84197667	4894	*	Gm26887
chr8	84200869	84203049	2181	*	Gm37352
chr8	84338639	84640246	301608	*	Cacna1a
chr8	84661331	84662854	1524	*	Ier2
chr8	84665445	84668745	3301	*	Gm50464
chr8	84699876	84800344	100469	*	Nfix
chr8	84956610	84969767	13158	*	Rnaseh2a
chr8	84967678	84969433	1756	*	Gm49661
chr8	84969587	84974834	5248	*	Prdx2
chr8	84976910	84978718	1809	*	Junb
chr8	85017931	85025281	7351	*	Asna1
chr8	85026823	85030286	3464	*	Trir
chr8	85036915	85057583	20669	*	Tnpo2
chr8	107436365	107558595	122231	*	Wwp2
chr8	119910841	124345722	4434882	*	Galnt2l
chr8	120204434	120228230	23797	*	A330074K22Rik
chr8	120228456	120581390	352935	*	Gse1
chr8	120536892	120537726	835	*	1700016A09Rik
chr8	120608786	120668079	59294	*	Gm27021
chr8	120653914	120668573	14660	*	Emc8
chr8	120668222	120674207	5986	*	Cox4i1
chr8	121549440	121578806	29367	*	Fbxo31
chr8	121881150	121907694	26545	*	Slc7a5
chr8	121907833	121919690	11858	*	BC048644
chr8	121949674	121950645	972	*	Gm27011
chr8	121949750	122029258	79509	*	Banp
chr8	122282141	122337251	55111	*	Zfpm1
chr8	122374037	122376444	2408	*	Gm20681
chr8	122376609	122417360	40752	*	Zc3h18
chr8	122466147	122476064	9918	*	Rnf166
chr8	122476143	122484138	7996	*	Ctu2
chr8	123332713	123369515	36803	*	Spire2
chr8	123373753	123403835	30083	*	Tcf25
chr8	123897123	123949265	52143	*	Nup133
chr8	123948790	123958935	10146	*	Gm45890
chr8	123996318	124021397	25080	*	Taf5l
chr8	124021508	124048505	26998	*	Urb2
chr8	124893108	124897705	4598	*	Exoc8
chr8	124897886	124906161	8276	*	Sprtn
chr8	124897894	124900130	2237	*	Gm45709
chr8	124908587	124949324	40738	*	Egln1
chr8	125418063	125569808	151746	*	Sipa1l2
chr8	126588296	126593986	5691	*	Irf2bp2
chr8	126930667	126945844	15178	*	Tomm20
chr9	21367396	21369184	1789	*	Gm36198
chr9	21367871	21405361	37491	*	Ilf3
chr9	21424908	21507759	82852	*	Dnm2
chr9	21507553	21510252	2700	*	Tmed1
chr9	44347749	44361670	13922	*	Vps11
chr9	44403698	44407600	3903	*	Trappc4
chr9	44407139	44410427	3289	*	Rps25
chr9	44468344	44482180	13837	*	C030014I23Rik
chr9	44477928	44479759	1832	*	Gm47204
chr9	44482825	44511896	29072	*	Bcl9l
chr9	44803355	44881296	77942	*	Kmt2a
chr9	44877891	44884397	6507	*	Gm39326
chr9	44923127	44965600	42474	*	Ube4a
chr9	45962859	46012690	49832	*	Pafah1b2
chr9	46012820	46224194	211375	*	Sik3
chr9	57072040	57128366	56327	*	Sin3a
chr9	57253117	57262612	9496	*	1700017B05Rik
chr9	57790353	57836793	46441	*	Arid3b
chr9	58582240	58657955	75716	*	Nptn
chr9	59734259	59750710	16452	*	Senp8
chr9	59750896	59928866	177971	*	Myo9a
chr9	61370797	61372193	1397	*	Gm10655
chr9	61372366	61418497	46132	*	Tle3
chr9	62341293	62378812	37520	*	Anp32a
chr9	63953076	64022059	68984	*	Smad6
chr9	65294260	65330658	36399	*	Clpx
chr9	72518250	72531858	13609	*	4930509E16Rik
chr9	72532240	72622937	90698	*	Rfx7
chr9	106203108	106215389	12282	*	Twf2
chr9	106453291	106464012	10722	*	Pcbp4
chr9	108302958	108306160	3203	*	Tcta
chr9	108306129	108337934	31806	*	Rhoa
chr9	120929216	120960507	31292	*	Ctnnb1
chr9	124422622	124476898	54277	*	Ppp2r3d
chr10	4367075	4388108	21034	*	Zbtb2
chr10	17868612	17948067	79456	*	Heca
chr10	59879556	59899302	19747	*	Dnajb12
chr10	59987409	60003135	15727	*	Anapc16
chr10	60002805	60099988	97184	*	Ascc1
chr10	61197112	61273438	76327	*	Adamts14
chr10	62455235	62486805	31571	*	Vps26a
chr10	79540245	79555199	14955	*	Mier2
chr10	79669369	79676127	6759	*	Tpgs1
chr10	79682195	79688398	6204	*	Cdc34
chr10	79736123	79746581	10459	*	Polrmt
chr10	79758515	79766952	8438	*	Rnf126
chr10	79851381	79854971	3591	*	E130317F20Rik
chr10	79854427	79864771	10345	*	Ptbp1
chr10	79894708	79908923	14216	*	Med16
chr10	79909195	79909301	107	*	Gm24019
chr10	79927043	79955018	27976	*	Arid3a
chr10	79960152	79970203	10052	*	Wdr18
chr10	79974948	79984330	9383	*	Tmem259
chr10	79988584	79996062	7479	*	Cnn2
chr10	79996494	80015572	19079	*	Abca7
chr10	80035949	80039795	3847	*	Polr2e
chr10	80047166	80056439	9274	*	Gpx4
chr10	80056992	80105571	48580	*	Sbno2
chr10	80115803	80130682	14880	*	Stk11
chr10	80130451	80140835	10385	*	Cbarp
chr10	80138632	80145818	7187	*	Atp5d
chr10	80148272	80158368	10097	*	Midn
chr10	80165985	80172786	6802	*	Cirbp
chr10	80249121	80256794	7674	*	Ndufs7
chr10	80258151	80261012	2862	*	Gamt
chr10	80261486	80288408	26923	*	Dazap1
chr10	80321283	80329498	8216	*	Pcsk4
chr10	80329953	80336441	6489	*	Reep6
chr10	80380355	80387659	7305	*	Mex3d
chr10	80392539	80399550	7012	*	Mbd3
chr10	80402997	80406830	3834	*	Uqcr11
chr10	80409514	80433647	24134	*	Tcf3
chr10	80567124	80577321	10198	*	Klf16
chr10	80583654	80590341	6688	*	Abhd17a
chr10	80587965	80589790	1826	*	Gm29093
chr10	80602872	80615783	12912	*	Scamp4
chr10	80602880	80607654	4775	*	Adat3
chr10	80622838	80640749	17912	*	Csnk1g2
chr10	80642617	80657071	14455	*	Btbd2
chr10	80665327	80678112	12786	*	Mknk2
chr10	80706956	80742264	35309	*	Ap3d1
chr10	80755206	80795461	40256	*	Dot1l
chr10	80796099	80798626	2528	*	Plekhj1
chr10	80798198	80804924	6727	*	Sf3a2
chr10	80852821	80855209	2389	*	Lsm7
chr10	80855275	80868708	13434	*	Sppl2b
chr10	80899450	80900969	1520	*	Timm13
chr10	80901203	80918245	17043	*	Lmnb2
chr10	80930073	80932204	2132	*	Gadd45b
chr10	81028538	81037426	8889	*	Slc39a3
chr10	81044075	81060181	16107	*	Sgta
chr10	81070035	81082559	12525	*	Thop1
chr10	81105915	81133975	28061	*	Map2k2
chr10	81135220	81152995	17776	*	Zbtb7a
chr10	81153266	81167923	14658	*	Pias4
chr10	81176631	81182498	5868	*	Eef2
chr10	81264713	81266934	2222	*	Mrpl54
chr10	81266960	81273246	6287	*	Apba3
chr10	81346048	81350480	4433	*	Hmg20b
chr10	81366222	81378516	12295	*	Fzr1
chr10	81384428	81388352	3925	*	Dohh
chr10	81384466	81391560	7095	*	Gm48551
chr10	81396186	81455635	59450	*	Nfic
chr10	81409575	81411579	2005	*	Gm16104
chr10	81528724	81545190	16467	*	Gna11
chr10	81590904	81601073	10170	*	Tle6
chr10	120361275	120476469	115195	*	Hmga2
chr10	126978717	126999975	21259	*	Ctdsp2
chr10	127281956	127289018	7063	*	Mbd6
chr10	127288514	127289681	1168	*	Gm20492
chr10	127289696	127290788	1093	*	Gm4189
chr10	127290774	127296288	5515	*	Ddit3
chr10	127380327	127499384	119058	*	R3hdm2
chr10	127660918	127668568	7651	*	Nab2
chr10	127666901	127701049	34149	*	Nemp1
chr10	127671604	127676724	5121	*	Gm16230
chr10	128232065	128252941	20877	*	Timeless
chr10	128458680	128458768	89	*	Mir8105
chr10	128459248	128490482	31235	*	Smarcc2
chr10	128541963	128547774	5812	*	Zc3h10
chr11	3187360	3266415	79056	*	Drg1
chr11	3202392	3244588	42197	*	Eif4enif1
chr11	3288874	3309083	20210	*	Patz1
chr11	4480868	4594863	113996	*	Mtmr3
chr11	5069689	5099266	29578	*	Ewsr1
chr11	5098926	5106093	7168	*	Rhbdd3
chr11	5191552	5261558	70007	*	Kremen1
chr11	5276324	5444847	168524	*	Znrf3
chr11	6467599	6475917	8319	*	Purb
chr11	6475425	6493535	18111	*	Gm11973
chr11	19924375	20024026	99652	*	Spred2
chr11	33152287	33163206	10920	*	Npm1
chr11	49244191	49263030	18840	*	Mgat1
chr11	50376990	50386528	9539	*	Hnrnph1
chr11	51685386	51688874	3489	*	0610009B22Rik
chr11	51813455	51857653	44199	*	Jade2
chr11	51985497	52000762	15266	*	Ube2b
chr11	52000853	52001911	1059	*	Gm12204
chr11	52098681	52127778	29098	*	Ppp2ca
chr11	52099043	52099153	111	*	Gm24157
chr11	54522847	54699285	176439	*	Rapgef6
chr11	58009064	58062034	52971	*	Larp1
chr11	59306928	59333552	26625	*	Wnt9a
chr11	60105013	60199197	94185	*	Rai1
chr11	60112219	60115230	3012	*	4930412M03Rik
chr11	60400626	60418457	17832	*	Atpaf2
chr11	60417145	60450927	33783	*	Gid4
chr11	60536381	60558512	22132	*	Alkbh5
chr11	60699723	60714186	14464	*	Llgl1
chr11	60728398	60732951	4554	*	Mief2
chr11	60728663	60728726	64	*	Mir5100
chr11	60902246	60914750	12505	*	Natd1
chr11	61488812	61494406	5595	*	Mapk7
chr11	69057718	69060483	2766	*	9330160F10Rik
chr11	69059717	69061578	1862	*	Borcs6
chr11	69070806	69073293	2488	*	Tmem107
chr11	69088490	69092384	3895	*	Vamp2
chr11	69095217	69109960	14744	*	Per1
chr11	69326258	69333042	6785	*	Kcnab3
chr11	69343273	69369406	26134	*	Chd3
chr11	69391925	69395631	3707	*	Cyb5d1
chr11	69395487	69396680	1194	*	Naa38
chr11	69398508	69413675	15168	*	Kdm6b
chr11	69561758	69580255	18498	*	Wrap53
chr11	69580359	69591873	11515	*	Trp53
chr11	69632990	69653297	20308	*	Fxr2
chr11	69666936	69672423	5488	*	Eif4a1
chr11	69673115	69682084	8970	*	Senp3
chr11	69682138	69691141	9004	*	Tnfsf13os
chr11	69733997	69758637	24641	*	Polr2a
chr11	69796068	69801857	5790	*	Fgf11
chr11	69823122	69837784	14663	*	Nlgn2
chr11	69838514	69839618	1105	*	Tmem256
chr11	69846376	69852058	5683	*	Plscr3
chr11	69878261	69881406	3146	*	Kctd11
chr11	69881567	69895539	13973	*	Acap1
chr11	69897352	69900987	3636	*	2810408A11Rik
chr11	69901072	69913820	12749	*	Neurl4
chr11	69913888	69916591	2704	*	Gps2
chr11	69916714	69921958	5245	*	Eif5a
chr11	69968222	69982517	14296	*	Elp5
chr11	69980692	69980814	123	*	Gm44349
chr11	69981156	69990601	9446	*	Ctdnep1
chr11	69991143	69994951	3809	*	Gabarap
chr11	69995777	70000009	4233	*	Phf23
chr11	70000595	70012301	11707	*	Dvl2
chr11	70016942	70047522	30581	*	Dlg4
chr11	70644196	70647479	3284	*	Slc25a11
chr11	70647235	70651421	4187	*	Rnf167
chr11	70651850	70654644	2795	*	Pfn1
chr11	70654741	70656493	1753	*	Gm12319
chr11	72451638	72489904	38267	*	Spns2
chr11	72607283	72686481	79199	*	Ube2g1
chr11	74830920	74845725	14806	*	Mnt
chr11	74906359	74925948	19590	*	Srr
chr11	74925823	75164448	238626	*	Smg6
chr11	75461539	75466676	5138	*	Mir22hg
chr11	75461715	75470899	9185	*	Tlcd2
chr11	75650504	75673910	23407	*	Myo1c
chr11	75679259	75706908	27650	*	Crk
chr11	75732869	75765845	32977	*	Ywhae
chr11	77493562	77507786	14225	*	Git1
chr11	77508099	77515980	7882	*	Trp53i13
chr11	77515121	77538607	23487	*	Abhd15
chr11	77529162	77607815	78654	*	Taok1
chr11	77686155	77741921	55767	*	Nufip2
chr11	77982754	78030539	47786	*	Phf12
chr11	78158499	78165589	7091	*	Traf4
chr11	78166106	78176675	10570	*	Nek8
chr11	78176711	78181909	5199	*	Tlcd1
chr11	78178827	78178887	61	*	Mir7653
chr11	78180932	78183584	2653	*	Rpl23a
chr11	78183056	78183124	69	*	Snord42b
chr11	78206746	78245987	39242	*	Supt6
chr11	78245746	78255496	9751	*	Sdf2
chr11	78261752	78290623	28872	*	2610507B11Rik
chr11	79239372	79254671	15300	*	Wsb1
chr11	84832361	84870817	38457	*	Ggnbp2
chr11	84984442	85140161	155720	*	Usp32
chr11	85311244	85347066	35823	*	Ppm1d
chr11	86694351	86757565	63215	*	Cltc
chr11	87089153	87108708	19556	*	Prr11
chr11	87109234	87124635	15402	*	Ska2
chr11	87405065	87555823	150759	*	Tex14
chr11	87467679	87469058	1380	*	Gm11489
chr11	87737552	87743623	6072	*	Supt4a
chr11	88011991	88048006	36016	*	Gm11508
chr11	88047373	88053755	6383	*	Srsf1
chr11	88068279	88084729	16451	*	Vezf1
chr11	88098058	88194140	96083	*	Cuedc1
chr11	93996091	94126085	129995	*	Spag9
chr11	94991035	95006899	15865	*	Ppp1r9b
chr11	95414080	95493406	79327	*	Spop
chr11	96817414	96829968	12555	*	Nfe2l1
chr11	96862997	96873954	10958	*	Gm11523
chr11	97034602	97041407	6806	*	Lrrc46
chr11	97041560	97049213	7654	*	Mrpl10
chr11	97136171	97151495	15325	*	Tbkbp1
chr11	97159714	97187881	28168	*	Kpnb1
chr11	97205842	97280638	74797	*	Npepps
chr11	97280128	97282897	2770	*	Gm11592
chr11	97315716	97329920	14205	*	Mrpl45
chr11	97362435	97398542	36108	*	Socs7
chr11	97627389	97629702	2314	*	Epop
chr11	97644184	97660367	16184	*	Gm11613
chr11	97660257	97660327	71	*	Gm24158
chr11	97663414	97685463	22050	*	Mllt6
chr11	97688823	97700497	11675	*	Pcgf2
chr11	97715157	97744704	29548	*	Pip4k2b
chr11	97744897	97745035	139	*	Mir8102
chr11	97745481	97766556	21076	*	Cwc25
chr11	97777527	97782437	4911	*	Rpl23
chr11	97799000	97838764	39765	*	Lasp1
chr11	97853826	97884154	30329	*	Fbxo47
chr11	97884594	97893811	9218	*	Gm11630
chr11	98022955	98026745	3791	*	Gm11629
chr11	98026710	98030492	3783	*	Rpl19
chr11	98203059	98278504	75446	*	Cdk12
chr11	98348404	98357796	9393	*	Ppp1r1b
chr11	98350718	98358283	7566	*	1700003D09Rik
chr11	98358368	98381112	22745	*	Stard3
chr11	98740638	98769006	28369	*	Thra
chr11	98767932	98775333	7402	*	Nr1d1
chr11	98795516	98807859	12344	*	Msl1
chr11	98797707	98810087	12381	*	Gm12359
chr11	98804905	98833814	28910	*	Casc3
chr11	98863638	98905040	41403	*	Wipf2
chr11	98927818	98974942	47125	*	Rara
chr11	100319885	100322096	2212	*	Eif1
chr11	100368958	100397763	28806	*	Jup
chr11	100582818	100620188	37371	*	Dnajc7
chr11	100619244	100627607	8364	*	Nkiras2
chr11	100715009	100738215	23207	*	Rab5c
chr11	100885098	100939540	54443	*	Stat3
chr11	100956733	100970887	14155	*	Cavin1
chr11	101082565	101086619	4055	*	Coasy
chr11	101096322	101119893	23572	*	Retreg3
chr11	101119938	101126419	6482	*	Tubg1
chr11	101162679	101171351	8673	*	Plekhh3
chr11	101170523	101190724	20202	*	Cntnap1
chr11	101172997	101175443	2447	*	Ccr10
chr11	101191115	101226463	35349	*	Ezh1
chr11	101316213	101323537	7325	*	Psme3
chr11	101458745	101466230	7486	*	Vat1
chr11	101464999	101471853	6855	*	Rnd2
chr11	101488764	101551955	63192	*	Brca1
chr11	101552149	101581951	29803	*	Nbr1
chr11	101627195	101636100	8906	*	Rdm1
chr11	101627366	101627556	191	*	Gm23849
chr11	101641748	101641938	191	*	Gm24950
chr11	101645740	101645930	191	*	Gm23971
chr11	101732919	101767358	34440	*	Dhx8
chr11	101769742	101785371	15630	*	Etv4
chr11	101999652	102028461	28810	*	Mpp3
chr11	102057015	102088515	31501	*	Mpp2
chr11	102162497	102185296	22800	*	Lsm12
chr11	102194432	102230166	35735	*	Hdac5
chr11	102230040	102230150	111	*	Mir8101
chr11	102248882	102265187	16306	*	Hrob
chr11	102284931	102289237	4307	*	Tmub2
chr11	102289300	102296631	7332	*	Atxn7l3
chr11	102304560	102319742	15183	*	Ubtf
chr11	102402985	102407946	4962	*	Slc25a39
chr11	102430315	102437048	6734	*	Grn
chr11	102475915	102556392	80478	*	Gpatch8
chr11	102604396	102608058	3663	*	Fzd2
chr11	102799579	102819700	20122	*	Gjc1
chr11	102905529	102925124	19596	*	Kif18b
chr11	103070304	103101658	31355	*	Plcd3
chr11	103101682	103112200	10519	*	Acbd4
chr11	103116231	103119725	3495	*	Hexim1
chr11	103132429	103139876	7448	*	Hexim2
chr11	103219762	103267472	47711	*	Map3k14
chr11	103264860	103267745	2886	*	1700028N14Rik
chr11	103676849	103697898	21050	*	Gosr2
chr11	103697724	103722832	25109	*	C130046K22Rik
chr11	105126425	105140394	13970	*	Mettl2
chr11	105177726	105181433	3708	*	1700052K11Rik
chr11	105178807	105283959	105153	*	Tlk2
chr11	105589986	105929304	339319	*	Tanc2
chr11	106156256	106160860	4605	*	Limd2
chr11	106160193	106161158	966	*	Gm10840
chr11	106197408	106216344	18937	*	Ccdc47
chr11	106216926	106249139	32214	*	Ddx42
chr11	106394650	106487852	93203	*	Ern1
chr11	106502147	106613423	111277	*	Tex2
chr11	106780355	106789185	8831	*	Ddx5
chr11	106789252	106819930	30679	*	Cep95
chr11	106820066	106920715	100650	*	Smurf2
chr11	106920658	106920761	104	*	Gm27322
chr11	107025681	107030443	4763	*	1810010H24Rik
chr11	107033081	107132127	99047	*	Bptf
chr11	115523102	115536276	13175	*	Sumo2
chr11	115644045	115708597	64553	*	Grb2
chr11	115799183	115813639	14457	*	Caskin2
chr11	115814724	115823094	8371	*	Tsen54
chr11	115892595	115933477	40883	*	Recql5
chr11	115933282	115966725	33444	*	Sap30bp
chr11	116021912	116027962	6051	*	H3f3b
chr11	116030322	116061214	30893	*	Unk
chr11	116078573	116086995	8423	*	Wbp2
chr11	116121846	116131128	9283	*	Trim65
chr11	116131817	116138868	7052	*	Mrpl38
chr11	116142285	116168166	25882	*	Fbf1
chr11	116171888	116199045	27158	*	Acox1
chr11	116198855	116215318	16464	*	Ten1
chr11	116288001	116307233	19233	*	Exoc7
chr11	116336353	116413032	76680	*	Rnf157
chr11	116434094	116439077	4984	*	Ubald2
chr11	116537740	116581447	43708	*	Ube2o
chr11	116598165	116627019	28855	*	Rhbdf2
chr11	116837432	116843449	6018	*	Jmjd6
chr11	116843278	116854263	10986	*	Mettl23
chr11	116849901	116853094	3194	*	Srsf2
chr11	116852440	116875635	23196	*	Mfsd11
chr11	117076008	117078955	2948	*	Snhg20
chr11	117115168	117159268	44101	*	Sec14l1
chr11	117199661	117362325	162665	*	Septin9
chr11	117654289	117763439	109151	*	Tnrc6c
chr11	117765988	117782198	16211	*	Tmc6
chr11	117782076	117793110	11035	*	Tmc8
chr11	117966079	117970047	3969	*	Socs3
chr11	118132019	118248592	116574	*	Cyth1
chr11	118259651	118290244	30594	*	Usp36
chr11	118406289	118419086	12798	*	Cant1
chr11	119022962	119031270	8309	*	Cbx2
chr11	119036305	119040969	4665	*	Cbx8
chr11	119077573	119086221	8649	*	Cbx4
chr11	119123011	119138421	15411	*	Gm11755
chr11	119228572	119265238	36667	*	Ccdc40
chr11	119288363	119300089	11727	*	Eif4a3
chr11	119913441	119919548	6108	*	Chmp6
chr11	119935803	119942698	6896	*	Gm11767
chr11	119938511	119942074	3564	*	Gm11766
chr11	119942763	120006782	64020	*	Baiap2
chr11	120103960	120151346	47387	*	Slc38a10
chr11	120150562	120152341	1780	*	Gm11769
chr11	120185400	120189852	4453	*	2810410L24Rik
chr11	120229802	120231585	1784	*	2900052L18Rik
chr11	120232947	120292296	59350	*	Bahcc1
chr11	120345690	120348542	2853	*	Actg1
chr11	120348678	120351190	2513	*	0610009L18Rik
chr11	120464866	120467607	2742	*	Arl16
chr11	120467635	120483979	16345	*	Hgs
chr11	120484613	120489065	4453	*	Mrpl12
chr11	120542888	120549727	6840	*	Mcrip1
chr11	120549979	120551132	1154	*	Ppp1r27
chr11	120560298	120573253	12956	*	P4hb
chr11	120592121	120598365	6245	*	Alyref
chr11	120598421	120608198	9778	*	Anapc11
chr11	120610087	120617936	7850	*	Pcyt2
chr11	120625117	120633600	8484	*	Mafg
chr11	120635712	120643769	8058	*	Pycr1
chr11	120780746	120784207	3462	*	Rfng
chr11	120784272	120789102	4831	*	Gps1
chr11	120805846	120824547	18702	*	Fasn
chr11	120958990	120991330	32341	*	Csnk1d
chr12	3235504	3250377	14874	*	Rab10os
chr12	16894895	16987823	92929	*	Rock2
chr12	69370484	69372468	1985	*	Gm9887
chr12	69372150	69373783	1634	*	Arf6
chr12	70991615	71015832	24218	*	3110056K07Rik
chr12	71015990	71098592	82603	*	Arid4a
chr12	72757455	72799819	42365	*	Ppm1a
chr12	78840725	78861638	20914	*	Atp6v1d
chr12	78861819	78887010	25192	*	Eif2s1
chr12	80107754	80113013	5260	*	Zfp36l1
chr12	80115863	80117199	1337	*	1300014J16Rik
chr12	80787944	80790343	2400	*	Gm47941
chr12	80790510	80880835	90326	*	Susd6
chr12	80942673	80945396	2724	*	Gm20337
chr12	80945504	80950507	5004	*	Srsf5
chr12	84996321	85070515	74195	*	Ylpm1
chr12	86880701	86884798	4098	*	Irf2bpl
chr12	108792973	108820148	27176	*	Yy1
chr12	110447120	110583062	135943	*	Ppp2r5c
chr12	110590512	110592700	2189	*	B930059L03Rik
chr12	110690605	110702728	12124	*	Hsp90aa1
chr12	110737944	110804238	66295	*	Wdr20
chr12	110807798	110840939	33142	*	Mok
chr12	110841029	110843804	2776	*	4921507G05Rik
chr12	111159850	111184491	24642	*	4930595D18Rik
chr12	111166370	111267153	100784	*	Traf3
chr12	111292976	111377718	84743	*	Cdc42bpb
chr12	111538016	111546752	8737	*	Eif5
chr12	111828457	111908110	79654	*	Ppp1r13b
chr12	112653821	112674884	21064	*	Akt1
chr12	112720455	112746592	26138	*	Cep170b
chr12	113146316	113153879	7564	*	Crip1
chr13	23760692	23761230	539	*	H4c1
chr13	23761853	23762386	534	*	H3c1
chr13	24801657	24816197	14541	*	BC005537
chr13	29906575	29986063	79489	*	E2f3
chr13	34872512	34875432	2921	*	Gm36839
chr13	34875302	34906064	30763	*	Prpf4b
chr13	35659833	35874063	214231	*	Cdyl
chr13	37778400	37952005	173606	*	Rreb1
chr13	40715302	40738376	23075	*	Tfap2a
chr13	40723110	40725449	2340	*	Gm47061
chr13	40727808	40735162	7355	*	Gm26688
chr13	40956414	41001151	44738	*	A730081D07Rik
chr13	41001023	41013015	11993	*	Pak1ip1
chr13	42049334	42050287	954	*	Gm28707
chr13	42052021	42192537	140517	*	Hivep1
chr13	43151740	43171501	19762	*	Tbc1d7
chr13	44729474	44921643	192170	*	Jarid2
chr13	45549755	45965008	415254	*	Atxn1
chr13	46679905	46727940	48036	*	Nup153
chr13	48532905	48546500	13596	*	6720427I07Rik
chr13	48879219	48968017	88799	*	Fam120a
chr13	51100880	51152546	51667	*	Spin1
chr13	52967209	52981073	13865	*	Nfil3
chr13	54679399	54693907	14509	*	Rnf44
chr13	55325168	55329823	4656	*	Mxd3
chr13	55445072	55460927	15856	*	Grk6
chr13	55530410	55536658	6249	*	Ddx41
chr13	55535995	55536624	630	*	Gm46416
chr13	63508328	63573598	65271	*	Ptch1
chr13	69497959	69534617	36659	*	Tent4a
chr13	69533746	69635780	102035	*	Nsun2
chr13	72626213	72628564	2352	*	Gm20554
chr13	98246845	98263041	16197	*	Utp15
chr13	98263074	98274754	11681	*	Ankra2
chr13	103739348	103774608	35261	*	Srek1
chr13	103818787	103920514	101728	*	Erbin
chr13	106958996	107022126	63131	*	Kif2a
chr13	107022553	107055497	32945	*	3830408C21Rik
chr13	107724617	107890064	165448	*	Zswim6
chr13	111746428	111808993	62566	*	Map3k1
chr13	111809141	111811039	1899	*	Gm15327
chr14	21983959	21989601	5643	*	Zfp503
chr14	25257523	25461128	203606	*	Zmiz1os1
chr14	25459185	25666743	207559	*	Zmiz1
chr14	25459980	25462387	2408	*	Gm47920
chr14	31012433	31019152	6720	*	Gnl3
chr14	31019138	31121592	102455	*	Pbrm1
chr14	31170930	31216946	46017	*	Nisch
chr14	52006077	52020733	14657	*	Zfp219
chr14	56886653	56962701	76049	*	Zmym2
chr14	62837678	62961509	123832	*	Wdfy2
chr14	62837721	62837857	137	*	Mir8098
chr14	69717000	69732541	15542	*	Chmp7
chr14	76414961	76507765	92805	*	Tsc22d1
chr15	5143861	5181899	38039	*	Prkaa1
chr15	8290617	8444463	153847	*	Nipbl
chr15	36595661	36609668	14008	*	Pabpc1
chr15	36770770	36796929	26160	*	Ywhaz
chr15	37967328	38078854	111527	*	Ubr5
chr15	38079102	38079563	462	*	Gm49312
chr15	38291463	38300706	9244	*	Klf10
chr15	38487427	38519266	31840	*	Azin1
chr15	38518786	38520051	1266	*	Gm49077
chr15	38661933	38692446	30514	*	Atp6v1c1
chr15	39198261	39684372	486112	*	Rims2
chr15	50654752	50890463	235712	*	Trps1
chr15	50889025	50889114	90	*	Mir1907
chr15	58415468	58457740	42273	*	Fam91a1
chr15	59648350	59657099	8750	*	Trib1
chr15	64086857	64382919	296063	*	Asap1
chr15	73205102	73423280	218179	*	Ptk2
chr15	73423311	73424109	799	*	Gm49066
chr15	75754430	75841915	87486	*	Zc3h3
chr15	75894205	75909556	15352	*	Eef1d
chr15	75909735	75914535	4801	*	Tigd5
chr15	76070182	76080924	10743	*	Puf60
chr15	76170974	76232574	61601	*	Plec
chr15	76246764	76249904	3141	*	Grina
chr15	76452989	76477277	24289	*	Bop1
chr15	76477422	76501913	24492	*	Hsf1
chr15	76643395	76660117	16723	*	Cyhr1
chr15	76659858	76668196	8339	*	Kifc2
chr15	76703553	76710548	6996	*	Recql4
chr15	76710623	76717699	7077	*	Lrrc14
chr15	76948506	76950979	2474	*	1110038F14Rik
chr15	77760587	77842175	81589	*	Myh9
chr15	77958998	77970813	11816	*	Eif3d
chr15	78399556	78405907	6352	*	Tst
chr15	78406416	78414013	7598	*	Mpst
chr15	78439667	78468634	28968	*	Tmprss6
chr15	78877190	78894585	17396	*	Gga1
chr15	78899667	78919032	19366	*	Gm49510
chr15	78899768	78912051	12284	*	Sh3bp1
chr15	78911966	78913660	1695	*	1700027A07Rik
chr15	78934933	78943638	8706	*	Nol12
chr15	78947724	79005869	58146	*	Triobp
chr15	79028450	79030504	2055	*	H1f0
chr15	79129349	79141253	11905	*	1700088E04Rik
chr15	79141009	79151774	10766	*	Polr2f
chr15	79346621	79359076	12456	*	Maff
chr15	79360684	79403569	42886	*	Tmem184b
chr15	79417856	79455566	37711	*	Csnk1e
chr15	79674251	79687919	13669	*	Josd1
chr15	79690845	79721479	30635	*	Gtpbp1
chr15	79724070	79742536	18467	*	Sun2
chr15	79739574	79741798	2225	*	Gm16575
chr15	79742698	79757394	14697	*	Gm16576
chr15	79789675	79834237	44563	*	Npcd
chr15	79823896	79834688	10793	*	Cbx6
chr15	79915807	79971119	55313	*	Cbx7
chr15	79995874	80014977	19104	*	Pdgfb
chr15	80012331	80042457	30127	*	Gm41361
chr15	80077791	80091868	14078	*	Rpl3
chr15	80234018	80253371	19354	*	Mief1
chr15	80255184	80257541	2358	*	Atf4
chr15	81363669	81400077	36409	*	St13
chr15	81400138	81457482	57345	*	Xpnpep3
chr15	81466296	81476369	10074	*	Rbx1
chr15	81584174	81585028	855	*	1110025M09Rik
chr15	81585351	81652077	66727	*	Ep300
chr15	81586133	81586186	54	*	Gm23880
chr15	81802421	81826863	24443	*	Tef
chr15	81848272	81858796	10525	*	Tob2
chr15	81857741	81858305	565	*	Gm49476
chr15	81864520	81871911	7392	*	Phf5a
chr15	81872309	81915133	42825	*	Aco2
chr15	82147181	82205379	58199	*	Srebf2
chr15	82338942	82345743	6802	*	Pheta2
chr15	82338959	82349091	10133	*	Smdt1
chr15	82808436	82987872	179437	*	Tcf20
chr15	82899080	82905818	6739	*	Gm20324
chr15	83299739	83350247	50509	*	Arfgap3
chr15	84923411	84942963	19553	*	Nup50
chr15	84943936	84988551	44616	*	5031439G07Rik
chr15	85580252	85593708	13457	*	AU022754
chr15	85653616	85707524	53909	*	Lncppara
chr15	86057695	86137634	79940	*	Gramd4
chr15	88862186	88865726	3541	*	Pim3
chr15	89211553	89287010	75458	*	Ppp6r2
chr15	93284278	93336935	52658	*	Yaf2
chr15	96287518	96404992	117475	*	Arid2
chr15	96687392	96699730	12339	*	Slc38a2
chr15	98538689	98570923	32235	*	Ccnt1
chr15	98567324	98569583	2260	*	9330020H09Rik
chr15	98589973	98610076	20104	*	Adcy6
chr15	98903917	98918231	14315	*	Lmbr1l
chr15	98931425	98934565	3141	*	Tuba1b
chr15	98932137	98953551	21415	*	Gm49450
chr15	98934325	98940553	6229	*	Gm41396
chr15	99029891	99038110	8220	*	Tuba1c
chr15	99242817	99251961	9145	*	Mcrs1
chr15	99249511	99262044	12534	*	1700120C14Rik
chr15	99392882	99410049	17168	*	Tmbim6
chr15	99422035	99457748	35714	*	Nckap5l
chr15	99457934	99465328	7395	*	Gm49484
chr15	99470079	99474730	4652	*	Bcdin3d
chr15	99970065	100016358	46294	*	Larp4
chr15	99972158	99973287	1130	*	2310068J16Rik
chr15	100227819	100261244	33426	*	Atf1
chr15	100575318	100599984	24667	*	Pou6f1
chr15	100600204	100602766	2563	*	Gm49492
chr15	100614137	100615110	974	*	C330013E15Rik
chr15	100615349	100620761	5413	*	Dazap2
chr15	102073773	102097173	23401	*	Eif4b
chr15	102176999	102204724	27726	*	Csad
chr15	102203249	102215606	12358	*	Zfp740
chr15	102234938	102257517	22580	*	Rarg
chr15	102406143	102436404	30262	*	Sp1
chr15	102497646	102517064	19419	*	Map3k12
chr15	102518192	102523676	5485	*	Tarbp2
chr15	102662864	102672352	9489	*	Atp5g2
chr15	102671792	102671866	75	*	Mir688
chr15	103191544	103239816	48273	*	Cbx5
chr15	103240432	103246692	6261	*	Hnrnpa1
chr16	4081328	4213997	132670	*	Crebbp
chr16	8689595	8792308	102714	*	Usp7
chr16	8830100	8858922	28823	*	1810013L24Rik
chr16	32608920	32632794	23875	*	Tfrc
chr16	32643874	32683493	39620	*	Tnk2
chr16	94570010	94695517	125508	*	Dyrk1a
chr17	6106437	6251128	144692	*	Tulp4
chr17	10202601	10319854	117254	*	Qk
chr17	13489273	13761378	272106	*	Gm49936
chr17	13712444	13761825	49382	*	Tcte2
chr17	13760539	13906150	145612	*	Afdn
chr17	17827158	17843009	15852	*	Spaca6
chr17	23668614	23673882	5269	*	Thoc6
chr17	23673596	23675227	1632	*	Hcfc1r1
chr17	23675445	23677468	2024	*	Tnfrsf12a
chr17	23824738	23829136	4399	*	Elob
chr17	24404649	24414542	9894	*	D330041H03Rik
chr17	24414565	24425901	11337	*	Rnps1
chr17	24669687	24682016	12330	*	Zfp598
chr17	24693187	24696156	2970	*	Gfer
chr17	24696234	24700529	4296	*	Noxo1
chr17	24718116	24721929	3814	*	Rps2
chr17	24719531	24719965	435	*	Snhg9
chr17	24719676	24719803	128	*	Snora78
chr17	24961226	25015788	54563	*	Cramp1l
chr17	25016085	25099495	83411	*	Ift140
chr17	25184554	25187662	3109	*	BC003965
chr17	25188397	25234443	46047	*	Unkl
chr17	25261916	25274622	12707	*	Ube2i
chr17	25830505	25833404	2900	*	Stub1
chr17	26138688	26195811	57124	*	Axin1
chr17	26715650	26776635	60986	*	Crebrf
chr17	26896314	26934563	38250	*	Gm41555
chr17	26917091	26932583	15493	*	Kifc5b
chr17	26933052	26937908	4857	*	Phf1
chr17	26933819	26939569	5751	*	Cuta
chr17	26941253	26972434	31182	*	Syngap1
chr17	27122663	27133916	11254	*	Uqcc2
chr17	27189600	27204469	14870	*	Lemd2
chr17	27201032	27203071	2040	*	Gm26724
chr17	27545707	27556518	10812	*	Gm49774
chr17	27556497	27563674	7178	*	Hmga1
chr17	27563573	27565756	2184	*	AI413582
chr17	27565112	27566222	1111	*	C130040N14Rik
chr17	27579382	27623495	44114	*	Nudt3
chr17	27580780	27635222	54443	*	Gm49804
chr17	27623497	27624265	769	*	Gm49741
chr17	27630418	27636669	6252	*	Rps10
chr17	27635343	27636868	1526	*	Gm15420
chr17	27751235	27820648	69414	*	Ilrun
chr17	27901122	27909844	8723	*	Taf11
chr17	27909306	28062775	153470	*	Anks1
chr17	28174657	28177682	3026	*	C230013L11Rik
chr17	28177129	28205886	28758	*	Zfp523
chr17	28207778	28228608	20831	*	Def6
chr17	28232700	28301474	68775	*	Ppard
chr17	28331671	28350817	19147	*	Tead3
chr17	28351515	28365222	13708	*	Tulp1
chr17	28399094	28517527	118434	*	Fkbp5
chr17	28522381	28523148	768	*	Gm20109
chr17	28522720	28525398	2679	*	E230001N04Rik
chr17	28587648	28622709	35062	*	Srpk1
chr17	28799494	28801623	2130	*	Gm49864
chr17	28801090	28839949	38860	*	Brpf3
chr17	29014642	29032568	17927	*	Gm16196
chr17	29032628	29043373	10746	*	Srsf3
chr17	29090976	29100727	9752	*	Cdkn1a
chr17	29332072	29347934	15863	*	Mtch1
chr17	29430798	29437448	6651	*	Gm36486
chr17	29432835	29466267	33433	*	Gm36199
chr17	29446919	29491925	45007	*	Gm26885
chr17	29490753	29496112	5360	*	Pim1
chr17	29997956	30004691	6736	*	Gm50019
chr17	30004733	30210828	206096	*	Zfand3
chr17	31562782	31565692	2911	*	Gm50455
chr17	31564734	31607693	42960	*	Pknox1
chr17	31564962	31565043	82	*	Gm24970
chr17	31647081	31658892	11812	*	U2af1
chr17	31844250	31855804	11555	*	Sik1
chr17	32196274	32284722	88449	*	Brd4
chr17	32284789	32298689	13901	*	Gm26549
chr17	32303672	32321238	17567	*	Akap8
chr17	32321424	32350607	29184	*	Akap8l
chr17	32354055	32389439	35385	*	Wiz
chr17	32389011	32389069	59	*	Gm22201
chr17	33646233	33686860	40628	*	Hnrnpm
chr17	33685692	33718670	32979	*	Marchf2
chr17	33810519	33822918	12400	*	Kank3
chr17	33819027	33824562	5536	*	Rps28
chr17	33824572	33838317	13746	*	Ndufa7
chr17	33875659	33890661	15003	*	Kifc1
chr17	33908044	33909317	1274	*	BC051226
chr17	33909414	33915590	6177	*	Daxx
chr17	33915899	33929292	13394	*	Tapbp
chr17	33915904	33919325	3422	*	Zbtb22
chr17	33919279	33920485	1207	*	Gm19412
chr17	33929543	33937687	8145	*	Rgl2
chr17	33949909	33951488	1580	*	B3galt4
chr17	33951999	33956001	4003	*	Rps18
chr17	33955812	33967035	11224	*	Vps52
chr17	34020792	34024680	3889	*	Ring1
chr17	34024966	34025070	105	*	Gm26940
chr17	34024983	34025092	110	*	Mir219a-1
chr17	34025012	34025071	60	*	Mir219c
chr17	34026033	34028060	2028	*	H2-Ke6
chr17	34026034	34031580	5547	*	Gm20427
chr17	34028269	34031682	3414	*	Slc39a7
chr17	34031812	34038399	6588	*	Rxrb
chr17	34112023	34122634	10612	*	Brd2
chr17	34119541	34139101	19561	*	H2-DMa
chr17	34120568	34121158	591	*	Gm50336
chr17	34589806	34591754	1949	*	Gpsm3
chr17	34591266	34597400	6135	*	Pbx2
chr17	34601091	34603690	2600	*	Rnf5
chr17	34604262	34613449	9188	*	Agpat1
chr17	34647146	34655074	7929	*	Atf6b
chr17	34823993	34836945	12953	*	Stk19
chr17	34837019	34839233	2215	*	Dxo
chr17	34862604	34898265	35662	*	C2
chr17	34879483	34896867	17385	*	Zbtb12
chr17	34898469	34914052	15584	*	Ehmt2
chr17	34976899	34981788	4890	*	Gm10501
chr17	34981862	34985891	4030	*	Lsm2
chr17	35000987	35016322	15336	*	Vars
chr17	35049966	35058749	8784	*	Clic1
chr17	35135178	35147322	12145	*	Bag6
chr17	35149076	35164897	15822	*	Prrc2a
chr17	35165119	35167186	2068	*	Gm17705
chr17	35220175	35235792	15618	*	Nfkbil1
chr17	35233660	35238767	5108	*	Atp6v1g2
chr17	35241746	35253707	11962	*	Ddx39b
chr17	35512734	35516824	4091	*	Tcf19
chr17	35517100	35531015	13916	*	Cchcr1
chr17	35821684	35822923	1240	*	Ier3
chr17	35823230	35832791	9562	*	Flot1
chr17	35833921	35838306	4386	*	Tubb5
chr17	35860918	35866886	5969	*	Ppp1r18os
chr17	35861318	35865402	4085	*	Nrm
chr17	35865593	35875596	10004	*	Ppp1r18
chr17	35892677	35897431	4755	*	2310061I04Rik
chr17	35896946	35912215	15270	*	Gm16279
chr17	35897595	35910075	12481	*	Atat1
chr17	35910379	35916389	6011	*	Mrps18b
chr17	35916434	35932283	15850	*	Ppp1r10
chr17	35972541	35980236	7696	*	Prr3
chr17	35979851	35989462	9612	*	Gnl1
chr17	45567775	45573271	5497	*	Hsp90ab1
chr17	45585200	45599606	14407	*	Slc29a1
chr17	45660171	45686905	26735	*	Tmem63b
chr17	45686322	45698495	12174	*	Mrpl14
chr17	46171355	46202645	31291	*	Polh
chr17	46202782	46243598	40817	*	Xpo5
chr17	46257851	46283026	25176	*	Tjap1
chr17	46383731	46420920	37190	*	Zfp318
chr17	46548329	46556175	7847	*	Srf
chr17	46630624	46646022	15399	*	Klc4
chr17	46646229	46650139	3911	*	Mrpl2
chr17	46674550	46680914	6365	*	Klhdc3
chr17	46678793	46683111	4319	*	Mea1
chr17	46798120	46858482	60363	*	Bicral
chr17	47599331	47611492	12162	*	Bysl
chr17	47611582	47624418	12837	*	Med20
chr17	47611589	47683861	72273	*	Gm20517
chr17	56016750	56036635	19886	*	Sh3gl1
chr17	56412426	56476483	64058	*	Ptprs
chr17	56560965	56584585	23621	*	Safb2
chr17	56584825	56606294	21470	*	Safb
chr17	56614297	56626887	12591	*	Lonp1
chr17	56673294	56711764	38471	*	Ranbp3
chr17	56770250	56772208	1959	*	Prr22
chr17	74199036	74295521	96486	*	Memo1
chr17	83350931	83480361	129431	*	Eml4
chr17	84183931	84187947	4017	*	Zfp36l2
chr17	84185756	84216056	30301	*	Gm36279
chr18	5210029	5334807	124779	*	Zfp438
chr18	32163089	32236751	73663	*	Map3k2
chr18	34442351	34506831	64481	*	Fam13b
chr18	34598615	34624601	25987	*	Brd8
chr18	34624613	34633277	8665	*	Kif20a
chr18	34937414	34954357	16944	*	Hspa9
chr18	36281097	36292535	11439	*	Pura
chr18	39410545	39519421	108877	*	Nr3c1
chr18	61555274	61590061	34788	*	Csnk1a1
chr18	70568189	70626131	57943	*	Mbd2
chr18	73573044	73592575	19532	*	Mex3c
chr18	82910663	83005314	94652	*	Zfp516
chr19	3322334	3385733	63400	*	Cpt1a
chr19	3767421	3818303	50883	*	Kmt5b
chr19	3798615	3852419	53805	*	Gm16066
chr19	3851773	3894369	42597	*	Chka
chr19	4007384	4012806	5423	*	Ndufv1
chr19	4114446	4125858	11413	*	Aip
chr19	4125934	4132307	6374	*	Tmem134
chr19	4153991	4163354	9364	*	Rps6kb2
chr19	4192065	4195420	3356	*	Ppp1ca
chr19	4192109	4192782	674	*	Gm50251
chr19	4195196	4201662	6467	*	Rad9a
chr19	4201779	4203240	1462	*	Gm30082
chr19	4214238	4223490	9253	*	Clcf1
chr19	4214357	4233297	18941	*	Gm45928
chr19	4215402	4215488	87	*	Gm26115
chr19	4270180	4283137	12958	*	Ankrd13d
chr19	4286001	4306222	20222	*	Grk2
chr19	4314419	4398285	83867	*	Kdm2a
chr19	4439003	4448973	9971	*	A930001C03Rik
chr19	4510472	4621752	111281	*	Pcx
chr19	4611785	4615667	3883	*	Lrfn4
chr19	4622591	4625641	3051	*	Rce1
chr19	4625734	4698668	72935	*	Gm960
chr19	4742913	4811612	68700	*	Gm21992
chr19	4756497	4767065	10569	*	Rbm4b
chr19	4800569	4811634	11066	*	Rbm14
chr19	4907229	4928287	21059	*	Dpp3
chr19	5070859	5085531	14673	*	Tmem151a
chr19	5072229	5075257	3029	*	Gm46658
chr19	5099205	5107072	7868	*	Rab1b
chr19	5107746	5118560	10815	*	Klc2
chr19	5118038	5119329	1292	*	Gm10817
chr19	5364638	5367168	2531	*	Banf1
chr19	5366741	5371526	4786	*	Eif1ad
chr19	5377523	5388703	11181	*	Sart1
chr19	5388336	5389601	1266	*	D330050I16Rik
chr19	5422805	5424979	2175	*	Drap1
chr19	5425144	5427313	2170	*	AI837181
chr19	5447547	5455946	8400	*	Fosl1
chr19	5473954	5482517	8564	*	Efemp2
chr19	5482345	5488402	6058	*	Mus81
chr19	5488744	5489198	455	*	1700061A03Rik
chr19	5490455	5495201	4747	*	Cfl1
chr19	5603014	5610237	7224	*	Kat5
chr19	5637483	5648130	10648	*	Rela
chr19	5664635	5688908	24274	*	Pcnx3
chr19	5688742	5702865	14124	*	Map3k11
chr19	5689236	5690010	775	*	Gm50315
chr19	5727206	5731627	4422	*	Gm16538
chr19	5728087	5729653	1567	*	Fam89b
chr19	5728088	5731713	3626	*	Gm50387
chr19	5740904	5758532	17629	*	Ltbp3
chr19	5758351	5771419	13069	*	Scyl1
chr19	5824708	5845478	20771	*	Neat1
chr19	5845623	5851388	5766	*	Frmd8os
chr19	5896516	5913010	16495	*	Dpf2
chr19	5912822	5914829	2008	*	Gm42067
chr19	6046576	6053712	7137	*	Syvn1
chr19	6053622	6057785	4164	*	Mrpl49
chr19	6057844	6059524	1681	*	Fau
chr19	6061192	6062472	1281	*	Znhit2
chr19	6080762	6084956	4195	*	Zfpl1
chr19	6084983	6091777	6795	*	Cdca5
chr19	6119399	6128304	8906	*	Snx15
chr19	6134374	6141548	7175	*	Arl2
chr19	6140983	6172476	31494	*	Batf2
chr19	6227765	6235872	8108	*	Ppp2r5b
chr19	6241668	6262335	20668	*	Atg2a
chr19	6268795	6276605	7811	*	Gm14963
chr19	6276725	6300096	23372	*	Ehd1
chr19	6334979	6340891	5913	*	Men1
chr19	6341135	6355615	14481	*	Map4k2
chr19	6355522	6363759	8238	*	Gm14966
chr19	6363690	6378030	14341	*	Sf1
chr19	6906697	6910106	3410	*	Prdx5
chr19	6909698	6911049	1352	*	Trmt112
chr19	6910977	6921840	10864	*	Esrra
chr19	6938057	6942480	4424	*	Gpr137
chr19	6941861	6951899	10039	*	Bad
chr19	6952325	6976470	24146	*	Plcb3
chr19	6974968	6977324	2357	*	Ppp1r14b
chr19	6977741	6980501	2761	*	Fkbp2
chr19	6982473	6987651	5179	*	Vegfb
chr19	6987911	6992572	4662	*	Dnajc4
chr19	7056810	7198057	141248	*	Macrod1
chr19	7225668	7241183	15516	*	Naa40
chr19	7267325	7275225	7901	*	Rcor2
chr19	7275396	7341860	66465	*	Mark2
chr19	7425901	7483281	57381	*	Rtn3
chr19	8740718	8741225	508	*	1700092M07Rik
chr19	8741413	8756069	14657	*	Stx5a
chr19	8809075	8819333	10259	*	Ttc9c
chr19	8820010	8834143	14134	*	Hnrnpul2
chr19	8929552	8941582	12031	*	Eml3
chr19	8941875	8952303	10429	*	Mta2
chr19	8989284	9076914	87631	*	Ahnak
chr19	9980598	9985098	4501	*	Fth1
chr19	12763660	12796126	32467	*	Zfp91
chr19	12796193	12833807	37615	*	Lpxn
chr19	27761721	28011166	249446	*	Rfx3
chr19	29714402	29805989	91588	*	9930021J03Rik
chr19	29806663	29810096	3434	*	Gm50373
chr19	41482637	41586536	103900	*	Lcor
chr19	41911923	41918660	6738	*	Pgam1
chr19	42163951	42194590	30640	*	Zfyve27
chr19	45014414	45027111	12698	*	Lzts2
chr19	45058841	45110342	51502	*	Gm35867
chr19	45075241	45079289	4049	*	Kazald1
chr19	45750259	45783837	33579	*	Oga
chr19	46031570	46045214	13645	*	Ldb1
chr19	46044886	46072915	28030	*	Pprc1
chr19	46075863	46085530	9668	*	Nolc1
chr19	46303591	46305611	2021	*	4833438C02Rik
chr19	46304320	46312385	8066	*	Nfkb2
chr19	46328184	46330446	2263	*	Fbxl15
chr19	46501702	46516848	15147	*	Trim8
chr19	55741820	55933654	191835	*	Tcf7l2
chr19	60524696	60581025	56330	*	Cacul1
chr19	60580529	60580617	89	*	Gm25238
chrX	7841364	7876626	35263	*	Otud5
chrX	8123301	8132892	9592	*	Wdr13
chrX	12036740	12160355	123616	*	Bcor
chrX	20687954	20699880	11927	*	Cdk16
chrX	42059679	42109656	49978	*	Xiap

## Sheet: Less Accessible in MNR v PN
Supplementary Table 4.4: Genes less accessible in ruptured micronuclei vs. primary nuclei
chr1	5068285	5072285	4001	*	Rgs20
chr1	5068018	5072018	4001	*	Atp6v1h
chr1	20888473	20892473	4001	*	6720483E21Rik
chr1	20888606	20892606	4001	*	Paqr8
chr1	21216575	21220575	4001	*	Tmem14a
chr1	24610410	24614410	4001	*	Gm28439
chr1	24610700	24614700	4001	*	Gm10222
chr1	24611119	24615119	4001	*	Gm28438
chr1	24611971	24615971	4001	*	Gm28437
chr1	24612651	24616651	4001	*	Gm10925
chr1	33655781	33659781	4001	*	Gm17813
chr1	51331779	51335779	4001	*	9330175M20Rik
chr1	54436971	54440971	4001	*	Gtf3c3
chr1	64954824	64958824	4001	*	Plekhm3
chr1	74747221	74751221	4001	*	Prkag3
chr1	79774143	79778143	4001	*	Wdfy1
chr1	79774018	79778018	4001	*	Mrpl44
chr1	85107853	85111853	4001	*	A530032D15Rik
chr1	95665571	95669571	4001	*	St8sia4
chr1	107588006	107592006	4001	*	Serpinb8
chr1	119324833	119328833	4001	*	Gm29456
chr1	119327200	119331200	4001	*	Gm29455
chr1	120756443	120760443	4001	*	Gm29346
chr1	121357900	121361900	4001	*	2210011K15Rik
chr1	124488856	124492856	4001	*	Gm25578
chr1	126828799	126832799	4001	*	Nckap5
chr1	127240091	127244091	4001	*	Gm37772
chr1	138569356	138573356	4001	*	Gm37101
chr1	151569186	151573186	4001	*	Fam129a
chr2	48455245	48459245	4001	*	Gm13481
chr2	54564136	54568136	4001	*	Gm24549
chr2	113474821	113478821	4001	*	Gm44465
chr2	150216073	150220073	4001	*	Zfp937
chr2	150360765	150364765	4001	*	3300002I08Rik
chr2	150449486	150453486	4001	*	Zfp442
chr2	177204421	177208421	4001	*	Gm14410
chr2	177757288	177761288	4001	*	Gm14322
chr2	177838336	177842336	4001	*	Gm14325
chr2	178021284	178025284	4001	*	Zfp971
chr3	7611760	7615760	4001	*	Il7
chr3	7610705	7614705	4001	*	Gm16685
chr3	14531788	14535788	4001	*	Lrrcc1
chr3	18620162	18624162	4001	*	Gm42944
chr3	19506595	19510595	4001	*	Dnajc5b
chr3	21267090	21271090	4001	*	Gm29137
chr3	27315028	27319028	4001	*	Tnfsf10
chr3	58883340	58887340	4001	*	Clrn1
chr3	63927472	63931472	4001	*	E130311K13Rik
chr3	67428096	67432096	4001	*	Gfm1
chr3	67461926	67465926	4001	*	Lxn
chr3	115713072	115717072	4001	*	S1pr1
chr3	115713150	115717150	4001	*	Gm9889
chr3	116710831	116714831	4001	*	Slc35a3
chr3	116857464	116861464	4001	*	Frrs1
chr3	116966987	116970987	4001	*	Palmd
chr3	116966267	116970267	4001	*	4930455H04Rik
chr3	126965519	126969519	4001	*	A930036I15Rik
chr3	127631135	127635135	4001	*	Neurog2
chr4	11702457	11706457	4001	*	Gem
chr4	24965449	24969449	4001	*	C230012O17Rik
chr4	24964407	24968407	4001	*	Gpr63
chr4	24964517	24968517	4001	*	Gm11906
chr4	82857958	82861958	4001	*	Zdhhc21
chr4	96551661	96555661	4001	*	Cyp2j6
chr4	98319398	98323398	4001	*	0610025J13Rik
chr4	124567190	124571190	4001	*	4933407E24Rik
chr4	126607818	126611818	4001	*	5730409E04Rik
chr5	8053139	8057139	4001	*	Gm15730
chr5	13523723	13527723	4001	*	Gm42676
chr5	52469521	52473521	4001	*	Ccdc149
chr5	91400994	91404994	4001	*	Btc
chr5	109921400	109925400	4001	*	Gm15446
chr5	151231836	151235836	4001	*	Stard13
chr6	13837942	13841942	4001	*	Gpr85
chr6	13869518	13873518	4001	*	2610001J05Rik
chr6	13869526	13873526	4001	*	1110019D14Rik
chr6	15718661	15722661	4001	*	Mdfic
chr6	24892800	24896800	4001	*	Gm22267
chr6	41024265	41028265	4001	*	Gm38294
chr6	92182033	92186033	4001	*	Mrps25
chr6	112487943	112491943	4001	*	Oxtr
chr6	140953609	140957609	4001	*	Gm30524
chr7	42690742	42694742	4001	*	Zfp975
chr7	60003064	60007064	4001	*	Gm38393
chr7	60003049	60007049	4001	*	Snurf
chr7	96861379	96865379	4001	*	Gm25712
chr7	104463193	104467193	4001	*	Trim30a
chr8	22225313	22229313	4001	*	Thsd1
chr8	53509727	53513727	4001	*	Aga
chr8	95831675	95835675	4001	*	Gm31805
chr8	117451023	117455023	4001	*	Mir7077
chr9	5296508	5300508	4001	*	Casp1
chr9	5306828	5310828	4001	*	Casp4
chr9	5343430	5347430	4001	*	Casp12
chr9	7386047	7390047	4001	*	Mmp1b
chr9	15043478	15047478	4001	*	Panx1
chr9	15680902	15684902	4001	*	Gm5119
chr9	20383177	20387177	4001	*	Zfp560
chr9	20383234	20387234	4001	*	4921534A09Rik
chr9	28195887	28199887	4001	*	Gm15606
chr9	30424976	30428976	4001	*	Gm30933
chr9	30425108	30429108	4001	*	Snx19
chr9	30940562	30944562	4001	*	Adamts8
chr9	32114136	32118136	4001	*	Arhgap32
chr9	37137624	37141624	4001	*	Gm48717
chr9	37170994	37174994	4001	*	Gm25273
chr9	38716268	38720268	4001	*	Vwa5a
chr9	40614386	40618386	4001	*	Gm48284
chr9	100602988	100606988	4001	*	Gm47803
chr9	105051239	105055239	4001	*	Mrpl3
chr9	111055519	111059519	4001	*	Ccrl2
chr9	114502916	114506916	4001	*	Ccr4
chr9	116216802	116220802	4001	*	Gm31410
chr9	121914305	121918305	4001	*	Cyp8b1
chr9	124280139	124284139	4001	*	Gm39469
chr10	3738364	3742364	4001	*	Plekhg1
chr10	43689828	43693828	4001	*	Gm47926
chr10	115814832	115818832	4001	*	Tspan8
chr10	130540347	130544347	4001	*	Gm31793
chr11	43383482	43387482	4001	*	Gm12148
chr11	46242194	46246194	4001	*	Gm12568
chr11	62919592	62923592	4001	*	Tvp23bos
chr11	113465977	113469977	4001	*	Gm16487
chr12	13247213	13251213	4001	*	Ddx1
chr12	25179768	25183768	4001	*	Gm47705
chr12	85744539	85748539	4001	*	Flvcr2
chr12	88358257	88362257	4001	*	Gm5655
chr12	88358554	88362554	4001	*	Adck1
chr12	91382409	91386409	4001	*	Cep128
chr12	91382563	91386563	4001	*	Tshr
chr12	103354001	103358001	4001	*	Asb2
chr12	109745878	109749878	4001	*	Mir3072
chr13	39438565	39442565	4001	*	Gm47348
chr13	50415864	50419864	4001	*	Fbxw17
chr13	60894894	60898894	4001	*	Gm49392
chr13	60933590	60937590	4001	*	Gm49393
chr13	60895447	60899447	4001	*	Ctla2b
chr13	60934571	60938571	4001	*	Gm49391
chr13	60934625	60938625	4001	*	Ctla2a
chr13	62127886	62131886	4001	*	Zfp808
chr13	62622182	62626182	4001	*	6720489N17Rik
chr13	62622194	62626194	4001	*	Gm24020
chr13	62680501	62684501	4001	*	Gm48735
chr13	63746751	63750751	4001	*	Gm47417
chr13	74491992	74495992	4001	*	Zfp825
chr13	74492143	74496143	4001	*	Gm49763
chr13	77133473	77137473	4001	*	Slf1
chr13	77133540	77137540	4001	*	2210408I21Rik
chr14	43277645	43281645	4001	*	Gm17153
chr14	51197148	51201148	4001	*	Ang2
chr14	63427730	63431730	4001	*	Gm21430
chr14	79245369	79249369	4001	*	Zfp957
chr14	79660170	79664170	4001	*	Cnmd
chr15	89589923	89593923	4001	*	Rabl2
chr16	16909716	16913716	4001	*	Gm49595
chr16	58522243	58526243	4001	*	St3gal6
chr16	58668292	58672292	4001	*	Cpox
chr17	94832799	94836799	4001	*	Gm1976
chr18	23413135	23417135	4001	*	Dtna
chr18	24651691	24655691	4001	*	Mocos
chr18	60951873	60955873	4001	*	Mir7220
chr18	81914728	81918728	4001	*	Gm50292
chrX	47910387	47914387	4001	*	Ocrl
chrX	99457025	99461025	4001	*	Gm14808
chrX	122395401	122399401	4001	*	Nap1l3
chrX	143516591	143520591	4001	*	Pak3
