# Supplementary material for: Epigenetic dysregulation from chromosomal transit in micronuclei
Source: Nature. 2023 Jun 7;619(7968):176–83. doi: 10.1038/s41586-023-06084-7 (PMC10322720; doi:10.1038/s41586-023-06084-7)
Supplement: Supplementary file 5 — List of genes from each principal component for the principal component analysis shown in Extended Data Fig. 8f. [file 41586_2023_6084_MOESM5_ESM.xlsx]

## Sheet: PCA2
Supplementary Table 5.1: Genes associated with PC2 in Extended Data Fig. 8f
Chr	Start	End	FC	PVAL	Gene
chr11	31684298	31684960	-0.0003443	0.00700084	ELP4
chr11	31684298	31684960	-0.0003443	0.00700084	AC131571.1
chr6	128520269	128521133	0.000869653	0.00700159	PTPRK
chr3	134374161	134375036	0.0038334	0.00700252	AMOTL2
chr17	75011844	75013236	-0.00644725	0.00700455	MRPL58
chr20	2470048	2471201	-0.00105802	0.00700517	SNRPB
chr20	2470048	2471201	-0.00105802	0.00700517	AL049650.1
chr6	146339622	146340206	0.000474844	0.00700529	GRM1
chr2	219278825	219280031	0.00020704	0.0070069	DNAJB2
chr1	20058491	20059004	0.00694251	0.00700818	PLA2G5
chr10	120469110	120469872	-0.00416982	0.00700918	PLPP4
chr5	14743846	14744387	-0.00209842	0.00700937	ANKH
chr16	11915642	11917008	0.00224219	0.00701148	GSPT1
chr2	39695953	39696453	0.00156668	0.00701169	TMEM178A
chr21	34201882	34202382	-0.00181227	0.00701184	AP000317.2
chrX	72572657	72573300	5.32093e-05	0.00701284	AL133500.1
chrX	72572657	72573300	5.32093e-05	0.00701284	HDAC8
chr20	2137427	2138104	-0.00160362	0.00701421	STK35
chr7	73988194	73988697	-0.00040284	0.00701458	AC099398.1
chr3	13378950	13379711	-0.00199372	0.00701496	NUP210
chr22	19431522	19432868	0.00380964	0.00701584	MRPL40
chr22	19431522	19432868	0.00380964	0.00701584	HIRA
chr22	19431522	19432868	0.00380964	0.00701584	C22orf39
chr2	64644290	64645450	0.00634498	0.00701631	AC007365.1
chr2	64644290	64645450	0.00634498	0.00701631	SERTAD2
chr2	108786154	108787329	-6.45745e-05	0.00701715	CCDC138
chr17	80260045	80261157	0.00364739	0.00701868	RNF213
chr1	32115915	32116415	0.00649626	0.00701875	KPNA6
chr3	195909175	195909937	0.00259785	0.0070208	TNK2-AS1
chr3	195909175	195909937	0.00259785	0.0070208	TNK2
chr2	149661758	149662308	-0.00469339	0.00702181	AC007364.1
chr7	101217260	101218336	0.00527022	0.00702219	PLOD3
chr7	101217260	101218336	0.00527022	0.00702219	ZNHIT1
chr10	24891805	24892383	-0.00345014	0.00702277	PRTFDC1
chr10	118698322	118698971	0.000713992	0.007025	CACUL1
chr12	75977675	75978707	-0.00505609	0.00702573	AC078923.1
chr6	52670681	52671496	-0.000504918	0.00702591	TMEM14A
chr9	113221072	113221945	0.0012338	0.00702593	FKBP15
chr9	113221072	113221945	0.0012338	0.00702593	SLC31A1
chr2	27428290	27429571	0.00319386	0.00702624	NRBP1
chr10	112778474	112779053	-0.00204764	0.00702732	VTI1A
chr3	149657600	149659075	0.00126445	0.0070284	WWTR1-AS1
chr3	149657600	149659075	0.00126445	0.0070284	WWTR1
chr7	139825878	139826378	3.58616e-06	0.00702907	TBXAS1
chr1	45499730	45500522	0.00456319	0.00702934	MMACHC
chr1	45499730	45500522	0.00456319	0.00702934	CCDC163
chr8	129321805	129322589	0.00456663	0.00702955	CCDC26
chr16	22296865	22298100	-0.00467619	0.00702978	POLR3E
chr3	45105289	45106456	-0.00610545	0.00703003	CDCP1
chr6	21753543	21754203	0.000564694	0.00703134	CASC15
chr1	116514871	116515687	0.00555419	0.00703146	CD58
chr3	30606073	30606857	-0.00499826	0.00703154	TGFBR2
chrX	102598943	102599845	-0.00260691	0.0070341	ARMCX5
chrX	102598943	102599845	-0.00260691	0.0070341	ARMCX5-GPRASP2
chrX	102598943	102599845	-0.00260691	0.0070341	AL035427.1
chr22	28019844	28020344	-0.00090079	0.00703432	TTC28
chr15	40098652	40099361	0.00120931	0.00703443	BMF
chr6	157833519	157834280	-0.000988201	0.00703479	SNX9
chr7	37031584	37032620	0.000912388	0.00703582	ELMO1
chr1	226407626	226408416	-0.00260443	0.00703589	PARP1
chr14	54488491	54489368	0.00150593	0.00703607	GMFB
chr6	57317227	57317739	0.00252304	0.00703969	PRIM2
chr3	24343319	24343942	0.00465883	0.00704042	THRB
chr1	224223766	224224266	-0.000496927	0.00704055	AC092809.4
chr7	117827789	117828368	-0.00462362	0.00704113	CTTNBP2
chr10	44932508	44933314	-0.00436106	0.00704123	TMEM72
chr10	44932508	44933314	-0.00436106	0.00704123	TMEM72-AS1
chr12	132559806	132560338	-0.000150817	0.00704154	FBRSL1
chr9	86098919	86100020	-0.00229397	0.0070416	GOLM1
chr10	99612200	99612703	-0.00401384	0.0070419	SLC25A28
chr10	79413214	79413714	-0.000903502	0.00704516	ZCCHC24
chr2	191230018	191230643	0.000754795	0.00704777	AC092614.1
chr3	54891141	54892154	-0.000976241	0.00705134	CACNA2D3-AS1
chr3	54891141	54892154	-0.000976241	0.00705134	CACNA2D3
chr7	5513548	5514298	8.30211e-05	0.00705299	FBXL18
chr9	134164185	134165457	-0.00497234	0.00705425	RNU6ATAC
chr11	45872657	45873388	0.00102946	0.00705429	CRY2
chr22	30195755	30197111	0.00245529	0.00705613	AC002378.1
chr7	22726329	22727613	-0.00285973	0.00705784	AC073072.1
chr7	22726329	22727613	-0.00285973	0.00705784	IL6
chr7	22726329	22727613	-0.00285973	0.00705784	STEAP1B
chr16	50861713	50862653	0.00286904	0.00705826	AC025810.1
chr16	50861713	50862653	0.00286904	0.00705826	LINC02128
chr19	35757154	35758794	0.00429763	0.00705845	HSPB6
chr19	35757154	35758794	0.00429763	0.00705845	PROSER3
chr19	40597981	40598876	0.000187968	0.00705871	LTBP4
chr2	189179512	189180034	0.00129079	0.00705914	COL5A2
chr10	127907677	127908205	0.00630122	0.00706068	PTPRE
chr3	14452082	14453542	-0.00425519	0.00706109	SLC6A6
chr3	42590239	42591501	-0.00538474	0.00706161	SS18L2
chr3	42590239	42591501	-0.00538474	0.00706161	SEC22C
chr10	48526120	48526915	-0.00607386	0.00706163	ARHGAP22
chr5	157730998	157732195	0.00229059	0.00706243	THG1L
chr16	84116250	84117383	-0.00669453	0.007063	AC040169.1
chr16	84116250	84117383	-0.00669453	0.007063	MBTPS1
chr11	66051823	66052549	0.00532245	0.00706344	SF3B2
chr2	20635733	20636253	0.000791414	0.00706369	HS1BP3
chr7	2811994	2812494	0.00457733	0.00706497	GNA12
chr9	76699909	76700441	0.00464639	0.00706597	PRUNE2
chr9	76699909	76700441	0.00464639	0.00706597	PCA3
chr8	141058956	141059456	0.0040772	0.00706687	AC100860.1
chr9	136800042	136800774	-0.000638352	0.00706716	AL355987.3
chr9	136800042	136800774	-0.000638352	0.00706716	CCDC183
chr9	136800042	136800774	-0.000638352	0.00706716	AL355987.4
chr9	136800042	136800774	-0.000638352	0.00706716	AL355987.2
chr3	14177938	14179053	-0.00106623	0.00706848	LSM3
chr3	14177938	14179053	-0.00106623	0.00706848	XPC
chr13	114128897	114129425	-0.00323386	0.00707055	RASA3
chr4	128979804	128980331	0.00401836	0.00707058	SCLT1
chr4	156771117	156771926	-0.00527129	0.00707128	PDGFC
chr3	50259895	50260431	-0.000627229	0.00707143	U73166.1
chr9	91285767	91286366	0.00244751	0.00707163	AUH
chr3	157543102	157543642	0.00351826	0.00707265	PQLC2L
chr16	69848906	69849523	-0.00138244	0.00707368	WWP2
chr9	130183065	130183748	0.0043613	0.00707416	NCS1
chr1	12454483	12455557	0.00581875	0.00707497	VPS13D
chr14	101947815	101948766	-0.00555785	0.00707538	AL118558.3
chr6	169751082	169752613	-0.00649916	0.0070783	TCTE3
chr6	169751082	169752613	-0.00649916	0.0070783	ERMARD
chr3	44510297	44511209	-0.0057674	0.00707845	ZNF852
chr10	113126516	113127119	-0.00422304	0.0070789	TCF7L2
chr17	80414749	80415669	0.00541133	0.00707906	AC124319.2
chr17	80414749	80415669	0.00541133	0.00707906	ENDOV
chr5	135246638	135247591	-0.00250098	0.00707925	C5orf66-AS2
chr5	135246638	135247591	-0.00250098	0.00707925	C5orf66
chr2	233501187	233501710	0.000959145	0.00707952	USP40
chr11	22192745	22194034	0.00372302	0.00708048	ANO5
chr1	69940646	69941146	0.00277847	0.00708085	LRRC7
chr17	68462888	68463405	-0.0021122	0.00708127	AC007780.1
chr17	75632872	75633384	0.000920398	0.00708357	RECQL5
chr6	143176533	143177152	-0.0039786	0.0070843	AIG1
chr2	85602222	85603060	0.00439074	0.00708436	TMEM150A
chr2	85602222	85603060	0.00439074	0.00708436	USP39
chr9	83047824	83048684	-0.00165638	0.00708477	RASEF
chr10	119667378	119668429	-0.0035275	0.00708566	BAG3
chr7	18778456	18778956	0.00219864	0.00708627	HDAC9
chr7	149125709	149127229	0.00161729	0.00708753	RN7SL521P
chr7	149125709	149127229	0.00161729	0.00708753	ZNF425
chr7	149125709	149127229	0.00161729	0.00708753	ZNF398
chr9	134024696	134026237	-0.00204082	0.00708822	BRD3OS
chr6	4776052	4776582	-0.000288884	0.00708917	CDYL
chr20	33423092	33423730	0.00527481	0.00708988	SNTA1
chr5	145531084	145531977	0.000508579	0.00709013	PRELID2
chr10	102782656	102783506	0.000581231	0.00709031	WBP1L
chr5	138337431	138338645	0.00484376	0.00709095	CDC25C
chr5	138337431	138338645	0.00484376	0.00709095	FAM53C
chr10	100997596	100998856	-0.00543772	0.00709099	LZTS2
chr17	74212940	74213741	0.00102152	0.00709128	MGC16275
chr17	74212940	74213741	0.00102152	0.00709128	TTYH2
chr16	3400592	3401703	0.0050332	0.00709139	ZSCAN32
chr16	3400592	3401703	0.0050332	0.00709139	AC025283.3
chr16	3400592	3401703	0.0050332	0.00709139	ZNF174
chr3	136818136	136820476	0.00309623	0.00709477	SLC35G2
chrX	17032205	17032807	0.000762921	0.00709537	REPS2
chr7	56074225	56074848	0.00317465	0.00709571	SUMF2
chr11	109914857	109915651	0.00486256	0.00709586	RDX
chr12	112938096	112938851	-0.00514632	0.00709595	OAS3
chr12	112938096	112938851	-0.00514632	0.00709595	AC004551.1
chr14	104967537	104968573	-0.00123671	0.00709629	AHNAK2
chrX	41824350	41824850	0.00283388	0.00709664	CASK
chr3	101676883	101677595	0.00167019	0.00709684	ZBTB11
chr3	101676883	101677595	0.00167019	0.00709684	ZBTB11-AS1
chr10	127889405	127890225	0.0058235	0.00709783	CLRN3
chr6	20688975	20689475	0.000824347	0.00709956	CDKAL1
chr12	109427979	109428479	-0.00111693	0.00709989	MYO1H
chr1	164558526	164559429	0.00546753	0.0071009	PBX1
chr12	104603444	104604638	-0.00506089	0.00710277	CHST11
chr1	3473509	3474009	0.0019552	0.00710348	ARHGEF16
chr2	60755935	60757073	0.0054047	0.00710437	PAPOLG
chr12	6763850	6764823	-0.00245097	0.00710467	MLF2
chr9	133355895	133356839	-0.000420551	0.00710475	SURF1
chr9	133355895	133356839	-0.000420551	0.00710475	SURF2
chr6	101806015	101806874	0.0044561	0.00710513	GRIK2
chr7	2232243	2233366	0.00228647	0.00710558	MAD1L1
chr2	218658557	218660124	0.00257464	0.00710596	ZNF142
chr2	218658557	218660124	0.00257464	0.00710596	BCS1L
chr1	44619099	44620316	0.00401232	0.00710601	RNF220
chr15	45278849	45279746	0.00497999	0.00710625	AC051619.10
chr15	45278849	45279746	0.00497999	0.00710625	AC051619.5
chr5	139373625	139374163	-0.00225979	0.00710765	SLC23A1
chr2	231056335	231057276	0.000685539	0.00710796	PSMD1
chr19	49640025	49641025	-0.00454437	0.00710868	RRAS
chr2	157628383	157629373	-0.00276209	0.00710893	ACVR1C
chrX	101407355	101408661	0.00328778	0.00711053	HNRNPH2
chrX	101407355	101408661	0.00328778	0.00711053	RPL36A-HNRNPH2
chrX	101407355	101408661	0.00328778	0.00711053	GLA
chr11	111846559	111847136	0.001123	0.00711058	ALG9
chr11	111846559	111847136	0.001123	0.00711058	AP001781.2
chr1	115679006	115679619	0.00214313	0.00711103	VANGL1
chr2	187448060	187448643	-0.00384677	0.00711187	AC007319.1
chr2	187448060	187448643	-0.00384677	0.00711187	CALCRL
chr14	88492125	88492758	-0.00164825	0.00711292	PTPN21
chr14	32472636	32473139	0.00171787	0.00711668	AKAP6
chr14	105473763	105475123	9.35844e-05	0.00711707	CRIP2
chr8	71980841	71981341	0.00272229	0.00711734	MSC-AS1
chr2	117814244	117815279	-0.00417425	0.00711744	DDX18
chr6	52522139	52523128	-0.0009588	0.00711788	TRAM2
chr6	52522139	52523128	-0.0009588	0.00711788	EFHC1
chr21	36282532	36283059	0.00388238	0.00711939	DOP1B
chr1	164588674	164589174	0.00712369	0.00711942	PBX1
chr8	37502958	37503458	0.00575189	0.00711945	LINC01605
chr12	56315638	56316586	0.00211194	0.00712043	AC073896.1
chr12	56315638	56316586	0.00211194	0.00712043	CNPY2
chr12	56315638	56316586	0.00211194	0.00712043	PAN2
chr7	105351909	105352442	0.00239576	0.00712052	SRPK2
chr20	3807953	3808505	-0.0021366	0.00712059	LINC01730
chr15	60507706	60508206	0.00187258	0.00712118	RORA-AS1
chr15	60507706	60508206	0.00187258	0.00712118	RORA
chr17	69141720	69142220	-0.000676306	0.00712133	ABCA6
chr3	159711433	159712326	-0.00247324	0.00712201	IQCJ-SCHIP1
chr18	50281085	50282037	-0.00346193	0.00712224	MBD1
chr14	75884037	75884810	0.00431581	0.00712269	TTLL5
chr1	241518975	241520213	-0.000894078	0.0071238	FH
chr9	116571991	116572765	0.00421795	0.00712399	AL133284.1
chr9	116571991	116572765	0.00421795	0.00712399	ASTN2
chr17	13017234	13018718	-0.00503344	0.00712469	ELAC2
chr17	1087489	1088269	0.00403295	0.00712478	ABR
chr5	59587287	59587934	0.00371882	0.00712636	PDE4D
chr5	178153434	178154381	0.00157081	0.00712642	NHP2
chr9	98324103	98324883	-0.00104702	0.00712684	GABBR2
chr7	44123053	44124007	-0.000544305	0.00712819	POLD2
chr2	134120816	134121655	6.91731e-05	0.00712841	MGAT5
chr6	26033451	26033955	-0.00399981	0.00712917	HIST1H2AB
chr10	126904812	126905991	-0.00415765	0.0071296	DOCK1
chr2	200712943	200713826	-0.0041218	0.00712994	AOX3P
chr2	200712943	200713826	-0.0041218	0.00712994	AOX3P-AOX2P
chr2	200712943	200713826	-0.0041218	0.00712994	LINC01792
chr5	32233679	32234472	0.00505297	0.0071301	MTMR12
chr3	16174157	16174801	0.00137369	0.00713207	GALNT15
chr14	75147432	75147998	-0.00151689	0.00713281	TMED10
chr11	128135311	128135951	0.00288359	0.00713356	AP000904.1
chr16	31117270	31118309	0.00427317	0.00713442	AC135050.5
chr16	31117270	31118309	0.00427317	0.00713442	KAT8
chr12	110449612	110450651	-0.00229193	0.00713579	ARPC3
chr19	44093864	44094624	-0.000968131	0.00713601	ZNF224
chr2	96868366	96869298	0.00349915	0.00713689	SEMA4C
chr11	3000347	3000949	0.00508283	0.007138	CARS
chr12	132686796	132687965	-0.00257983	0.00713805	PXMP2
chr12	132686796	132687965	-0.00257983	0.00713805	POLE
chr5	139369110	139369629	-0.00240949	0.00713805	AC135457.1
chr5	139369110	139369629	-0.00240949	0.00713805	PAIP2
chr5	139369110	139369629	-0.00240949	0.00713805	SLC23A1
chr10	45008535	45009050	-0.0027625	0.00713913	CEP164P1
chr6	28838137	28839338	-0.00375857	0.00713932	AL662890.1
chr14	20412558	20413714	0.00127758	0.00714146	TEP1
chr6	151209345	151209845	0.00578592	0.0071436	AL138733.1
chr16	58629385	58630764	0.00278748	0.00714361	CNOT1
chr12	110199421	110200092	-0.00489886	0.00714587	IFT81
chr14	90399492	90399992	-0.00212511	0.00714658	CALM1
chr9	89317996	89319482	-0.00518333	0.00714763	SECISBP2
chr12	62793689	62794300	-0.000460426	0.007148	PPM1H
chr10	12720117	12720879	-0.00514808	0.00714856	CAMK1D
chr13	108859517	108860017	0.00475288	0.00714878	MYO16
chr3	9870938	9871456	-0.00319498	0.00715004	CIDEC
chr17	69967773	69968548	-0.00444009	0.00715019	LINC01497
chr3	32106234	32107297	0.000235949	0.00715118	GPD1L
chr10	15247647	15248201	-0.0032478	0.00715273	FAM171A1
chr15	100765082	100765613	0.00625348	0.00715286	AC087762.1
chr10	110460001	110460816	-0.0024051	0.00715377	AL355512.1
chrX	119410299	119410954	0.00133868	0.00715414	SLC25A43
chr17	19533664	19534164	0.00313753	0.0071555	SLC47A1
chr10	131981251	131982399	-0.000512545	0.0071558	AL162274.1
chr10	131981251	131982399	-0.000512545	0.0071558	BNIP3
chr2	109218304	109218810	0.000137264	0.00715624	SH3RF3
chr7	2248849	2249540	0.00207287	0.00715867	NUDT1
chr1	112714960	112715950	0.00326112	0.00715941	PPM1J
chr1	112714960	112715950	0.00326112	0.00715941	AL603832.2
chr10	14396324	14397637	-0.00655295	0.00715999	FRMD4A
chr10	110992976	110993644	0.00195004	0.00716004	SHOC2
chr14	94066130	94066630	0.00655448	0.0071608	DDX24
chr17	7572259	7573008	-0.000965964	0.00716205	EIF4A1
chr17	7572259	7573008	-0.000965964	0.00716205	AC016876.2
chr17	7572259	7573008	-0.000965964	0.00716205	SENP3-EIF4A1
chrX	20266704	20267352	-0.00348031	0.00716299	RPS6KA3
chr3	10460056	10460682	0.00363794	0.00716325	ATP2B2
chr5	140182336	140183311	-0.000353736	0.00716351	CYSTM1
chr9	35071737	35073107	0.0013695	0.00716443	VCP
chr1	16967237	16967737	0.00350123	0.0071646	CROCC
chr10	68827043	68827653	-0.00614835	0.00716577	STOX1
chr3	79767151	79768209	0.00199056	0.00716662	ROBO1
chr3	195895759	195896259	0.00451233	0.00716728	TNK2
chr16	55502791	55503311	-0.00559239	0.00716802	MMP2
chr3	52890744	52891598	-0.000152415	0.00716908	TMEM110-MUSTN1
chr3	52890744	52891598	-0.000152415	0.00716908	STIMATE
chr3	11498581	11499598	0.00146016	0.00717018	ATG7
chr6	18387043	18387715	-0.00272219	0.00717181	RNF144B
chr1	201895851	201896351	-0.00177901	0.00717233	AL513217.1
chr4	48254221	48254841	0.00639027	0.00717248	TEC
chr1	168439540	168440186	0.0061146	0.00717347	AL023755.1
chr2	43519686	43520343	0.00480206	0.0071742	THADA
chr10	116946927	116948600	-0.00282954	0.00717452	SHTN1
chr2	216498505	216499235	-0.00299148	0.00717564	AC098820.1
chr2	216498505	216499235	-0.00299148	0.00717564	RPL37A
chr3	184160392	184161046	0.00648097	0.00717592	DVL3
chr12	132489838	132490391	0.00172943	0.00717635	FBRSL1
chr10	102399413	102399938	-0.00274829	0.00717681	NFKB2
chr17	72702255	72702755	0.00436812	0.00717705	SLC39A11
chr5	136058012	136058989	-0.00369057	0.00717763	TGFBI
chr3	184298743	184299800	0.00424904	0.0071779	PSMD2
chr3	9249021	9250173	0.0046926	0.00717823	SRGAP3
chr7	64562567	64563643	0.00530393	0.00717877	ZNF680
chr9	113150636	113151390	-0.00364451	0.00717946	SLC31A2
chr16	82936858	82937725	-0.00435467	0.00718103	CDH13
chr19	54189162	54191401	0.00107024	0.00718259	TSEN34
chr19	54189162	54191401	0.00107024	0.00718259	MBOAT7
chrX	54044139	54045078	-0.000114657	0.0071832	PHF8
chr19	37217626	37218584	-0.00579043	0.00718341	ZNF585B
chr19	37217626	37218584	-0.00579043	0.00718341	ZNF383
chr4	16898329	16898867	0.00427323	0.00718516	LDB2
chr3	8769153	8769903	0.000570722	0.00718609	OXTR
chr3	8769153	8769903	0.000570722	0.00718609	CAV3
chr16	48353631	48354131	0.00162335	0.00718626	LONP2
chr2	202034423	202034923	0.0028348	0.00718721	FZD7
chr4	1010996	1011502	0.0010714	0.00718736	FGFRL1
chr15	97959960	97961093	-0.00674376	0.00718748	ARRDC4
chr7	28128577	28129097	0.0044335	0.00718762	JAZF1
chr6	17600016	17600904	0.00391748	0.00718857	FAM8A1
chr21	38435085	38435750	-0.00276098	0.00718862	ERG
chr7	23105306	23106563	0.00224406	0.00718949	KLHL7-DT
chr7	23105306	23106563	0.00224406	0.00718949	KLHL7
chr1	25819558	25820318	0.00476158	0.00719039	AL020996.1
chr1	25819558	25820318	0.00476158	0.00719039	AL020996.2
chr1	25819558	25820318	0.00476158	0.00719039	MTFR1L
chr16	11328428	11329141	0.00114161	0.00719079	RMI2
chr19	46850192	46851228	0.00195597	0.00719191	AP2S1
chrX	120250378	120251289	-4.16922e-06	0.00719284	ZBTB33
chr2	111659406	111660215	0.00305002	0.00719389	AC017002.6
chr2	111659406	111660215	0.00305002	0.00719389	ANAPC1
chr9	113485020	113485785	-0.0039585	0.00719722	RGS3
chrX	73563039	73563881	0.0041378	0.00719741	MAP2K4P1
chrX	73563039	73563881	0.0041378	0.00719741	CHIC1
chr3	196568322	196569078	0.00102853	0.00719818	WDR53
chr3	196568322	196569078	0.00102853	0.00719818	FBXO45
chr9	113455103	113455781	0.000243297	0.00719859	RGS3
chr6	158025682	158026991	-0.00427692	0.00719967	SYNJ2
chr10	58704702	58705202	0.00500613	0.0071997	BICC1
chr7	149496259	149496759	-0.00447696	0.00720202	ZNF746
chr2	228048698	228049366	0.00220406	0.00720271	SPHKAP
chr1	208203121	208203845	-0.00608091	0.00720532	PLXNA2
chr16	14501336	14502253	0.00217938	0.00720688	PARN
chr17	17710603	17711336	-0.000902368	0.00720874	RAI1
chr1	51296770	51297270	0.00574492	0.0072099	TTC39A
chr2	73020873	73021395	0.00375175	0.00721001	SFXN5
chr3	107235785	107236290	0.00410273	0.0072105	LINC00882
chr3	32420096	32420729	-0.00275684	0.00721087	CMTM7
chr11	34174385	34174993	0.00545884	0.0072118	ABTB2
chr17	979346	980133	0.0032881	0.00721421	NXN
chr1	112522446	112523231	0.00255692	0.00721433	WNT2B
chr10	125822683	125823914	-0.00489667	0.00721487	UROS
chr10	125822683	125823914	-0.00489667	0.00721487	BCCIP
chr10	102593365	102593865	-0.00481059	0.00721716	SUFU
chr7	74993855	74994390	0.00062458	0.00721781	CASTOR2
chr6	99588513	99589680	0.00551881	0.00721813	AL137784.3
chr12	29640600	29641419	0.00248741	0.00721813	TMTC1
chr9	130936208	130936862	-0.000327826	0.00721938	FIBCD1
chr9	130936208	130936862	-0.000327826	0.00721938	AL161733.1
chr2	179860874	179861796	-0.00541539	0.0072201	MIR1258
chr2	179860874	179861796	-0.00541539	0.0072201	ZNF385B
chr19	35716737	35718114	0.00122266	0.00722059	ZBTB32
chr19	35716737	35718114	0.00122266	0.00722059	KMT2B
chr3	183447138	183448141	-0.00291076	0.0072218	LINC00888
chr2	202807351	202808187	-0.005064	0.00722206	ICA1L
chr12	110048119	110048919	0.000998543	0.00722225	C12orf76
chr10	4847547	4848182	0.00379122	0.00722259	AKR1E2
chr12	132887298	132888037	0.000155361	0.00722281	AC127070.1
chr12	132887298	132888037	0.000155361	0.00722281	CHFR
chr1	18922220	18922846	-0.00135146	0.00722532	IFFO2
chr1	206469787	206470857	0.000355272	0.00722535	IKBKE
chr17	64384975	64385838	0.00473967	0.0072255	PECAM1
chr16	3457485	3458316	0.00337451	0.00722579	NAA60
chr16	3457485	3458316	0.00337451	0.00722579	AC004224.2
chr16	3457485	3458316	0.00337451	0.00722579	AC025283.3
chr4	169756800	169758246	-0.000839358	0.00722616	HPF1
chr6	85642877	85644442	-0.00279891	0.00722625	SYNCRIP
chr16	70251211	70252261	0.00486784	0.00722785	EXOSC6
chr2	132923819	132924319	0.00662109	0.00723031	AC016909.2
chr2	132923819	132924319	0.00662109	0.00723031	NCKAP5
chr17	8288219	8289294	0.00290922	0.00723358	RANGRF
chr17	8288219	8289294	0.00290922	0.00723358	SLC25A35
chr20	25390391	25391265	0.00184273	0.00723376	ABHD12
chr12	108857418	108858097	6.3515e-06	0.00723581	SSH1
chr2	108593502	108594625	-0.00336858	0.00723633	LIMS1
chr19	36053762	36055468	0.00610862	0.00723658	WDR62
chr19	36053762	36055468	0.00610862	0.00723658	THAP8
chr22	25026047	25026565	0.00229113	0.00723658	KIAA1671
chr4	100657090	100657652	-0.00175608	0.00723672	EMCN
chr2	67397009	67397741	0.00530888	0.00723677	ETAA1
chr7	27920976	27921607	0.00291667	0.00723816	JAZF1
chr4	2261937	2262966	0.00163015	0.00724155	MXD4
chr5	43064601	43065288	0.00396965	0.00724179	AC025171.1
chr5	43064601	43065288	0.00396965	0.00724179	ZNF131
chr2	238234233	238234810	0.00201571	0.00724213	AC012485.1
chr10	132665829	132666695	0.00298869	0.00724229	INPP5A
chr2	134836796	134837647	-0.000580098	0.00724311	CCNT2-AS1
chr19	40777325	40778940	-0.00135387	0.00724416	MIA
chr19	40777325	40778940	-0.00135387	0.00724416	MIA-RAB4B
chr19	40777325	40778940	-0.00135387	0.00724416	RAB4B
chr19	40777325	40778940	-0.00135387	0.00724416	RAB4B-EGLN2
chr13	25753076	25753743	-0.00460834	0.00724504	ATP8A2
chr3	194364614	194365348	-0.00445044	0.00724561	LRRC15
chr19	42242385	42243504	-0.00219428	0.00724586	AC006486.2
chr19	42242385	42243504	-0.00219428	0.00724586	GSK3A
chr19	42242385	42243504	-0.00219428	0.00724586	AC006486.1
chr7	100148482	100149236	0.00223717	0.00724641	LAMTOR4
chr4	76546814	76547376	0.0035223	0.00724658	SHROOM3
chr3	63975607	63976278	0.00209577	0.0072471	ATXN7
chr3	63975607	63976278	0.00209577	0.0072471	ATXN7
chr10	18627419	18628110	-0.00288739	0.00724763	NSUN6
chr6	109690393	109691684	-0.00534191	0.00724865	AK9
chr6	109690393	109691684	-0.00534191	0.00724865	FIG4
chr12	7638608	7639123	0.00394486	0.00724868	AC006927.5
chr3	138593825	138595115	0.00319915	0.00725014	CEP70
chr3	69231690	69232190	0.00698405	0.00725058	FRMD4B
chr9	87640285	87640785	0.00375842	0.0072509	DAPK1
chr1	44354894	44355629	0.000660118	0.00725261	ERI3
chr16	88662803	88663756	0.00118228	0.00725271	MVD
chr16	88662803	88663756	0.00118228	0.00725271	SNAI3-AS1
chr9	95462427	95463049	0.00587137	0.00725299	PTCH1
chr3	32684752	32685682	-0.000570118	0.0072533	CNOT10
chr10	131947707	131948391	-0.00301449	0.0072542	PPP2R2D
chr10	24858113	24858758	-0.000592391	0.00725451	PRTFDC1
chr1	230186005	230186672	-0.00335165	0.00725507	GALNT2
chr2	226963449	226963949	0.000604446	0.00725568	RHBDD1
chr1	159889690	159890361	0.0044343	0.00725634	CFAP45
chr10	119305778	119307006	-0.00155044	0.00725669	GRK5
chr4	142373505	142374005	-0.000515113	0.00725777	INPP4B
chr3	11643728	11644236	-0.00408788	0.00726006	VGLL4
chr2	152585917	152586571	-0.000835628	0.00726029	FMNL2
chr19	13277078	13277591	-0.00308873	0.0072606	CACNA1A
chr5	40688079	40688579	0.00521029	0.00726182	PTGER4
chr5	40688079	40688579	0.00521029	0.00726182	TTC33
chr6	25962176	25963049	-0.00449343	0.00726188	TRIM38
chr15	80159591	80160354	-0.000862255	0.00726226	FAH
chr1	44947338	44947838	0.00467857	0.00726228	EIF2B3
chr11	124962045	124962545	0.00481809	0.0072624	CCDC15
chr1	208244047	208244783	-0.00547184	0.00726326	PLXNA2
chr10	114937760	114938873	-0.00351275	0.00726369	TRUB1
chr7	126688996	126689496	0.00415161	0.00726476	GRM8
chr3	12424269	12424792	0.00478342	0.00726572	PPARG
chr19	18459721	18460800	0.00201843	0.0072676	ELL
chr4	155705605	155706155	0.00138614	0.00726812	GUCY1A1
chr3	172666737	172667241	0.00418352	0.00727053	NCEH1
chr2	71226653	71227810	0.00433434	0.00727069	PAIP2B
chr9	113578510	113579734	-0.00106328	0.00727151	AL162727.2
chr9	113578510	113579734	-0.00106328	0.00727151	RGS3
chr2	218010220	218010761	-0.00412746	0.00727156	TNS1
chr7	43639738	43640568	0.00259354	0.00727169	STK17A
chr7	43639738	43640568	0.00259354	0.00727169	COA1
chr1	224528897	224529407	-0.000266285	0.00727243	CNIH3
chr7	18458793	18459293	0.00327641	0.00727517	HDAC9
chr12	16726932	16727432	0.0062254	0.00727693	AC007529.2
chr1	45266042	45266770	0.00411369	0.00727767	ZSWIM5
chr10	108735230	108736085	0.00377023	0.00727806	AL356476.1
chr10	48654958	48656671	-0.0061451	0.00727839	ARHGAP22
chr1	33342135	33342848	-0.000268489	0.00727865	AL513327.1
chr1	33342135	33342848	-0.000268489	0.00727865	PHC2
chr4	138870965	138871488	0.00381274	0.00727893	AC109927.1
chr15	85785507	85786457	0.00396818	0.00727901	KLHL25
chr10	70815608	70816899	-0.00569123	0.00728123	SGPL1
chr16	19555055	19555859	-0.00456177	0.00728156	VPS35L
chr1	158999527	159000451	0.00677488	0.00728228	IFI16
chr17	47253619	47254119	0.00218405	0.0072826	ITGB3
chr17	47253619	47254119	0.00218405	0.0072826	AC068234.1
chr10	125160864	125161954	0.00135513	0.00728334	CTBP2
chr3	11514088	11515070	0.0015482	0.00728556	ATG7
chr7	77536487	77537290	0.00191656	0.00728582	PTPN12
chr15	60391005	60391610	-0.00120313	0.00728738	ANXA2
chr3	72938613	72939295	0.00349305	0.00728799	GXYLT2
chrX	109536381	109537457	-9.34862e-05	0.007288	NXT2
chr4	176238014	176239248	-0.00492091	0.00728882	ASB5
chr17	28570977	28571936	0.00510779	0.00729015	PIGS
chr17	28570977	28571936	0.00510779	0.00729015	AC005726.1
chr12	120256952	120257774	0.000798962	0.00729108	PXN
chr2	108448513	108449574	0.004411	0.0072916	GCC2
chr3	187738351	187739284	-0.00496323	0.00729217	BCL6
chr19	6737193	6738207	0.000593103	0.00729246	GPR108
chr19	6737193	6738207	0.000593103	0.00729246	TRIP10
chr3	113275771	113276587	-0.000129991	0.00729379	BOC
chrX	21839329	21840059	-0.0040168	0.00729483	MBTPS2
chr19	56538172	56539324	-0.000822	0.00729529	AC005498.2
chr19	56538172	56539324	-0.000822	0.00729529	ZFP28
chr6	26402009	26402700	-0.000182441	0.00729549	BTN3A1
chr1	21920178	21920678	0.00265615	0.00729621	HSPG2
chr4	76087102	76087602	0.00569485	0.00729632	ART3
chr2	75677223	75677723	0.0029488	0.00729857	MRPL19
chr2	75677223	75677723	0.0029488	0.00729857	GCFC2
chr3	157248483	157249133	-0.000177291	0.00729936	AC092944.1
chr3	124504413	124504977	0.0067034	0.00729977	KALRN
chr4	2934780	2935280	0.00289909	0.00729998	MFSD10
chr4	2934780	2935280	0.00289909	0.00729998	NOP14-AS1
chr9	116391283	116391838	-0.000382307	0.00730023	PAPPA
chr19	56367921	56368691	0.00262504	0.00730059	ZNF542P
chr19	56367921	56368691	0.00262504	0.00730059	ZSCAN5A
chr19	56367921	56368691	0.00262504	0.00730059	AC006116.9
chr11	128790110	128790661	0.00562106	0.00730081	FLI1
chr14	75861047	75861547	-0.00029473	0.00730144	TTLL5
chrX	74291918	74292958	0.00513495	0.00730213	FTX
chr3	11609766	11610771	-0.00513178	0.00730217	AC022001.2
chr3	11609766	11610771	-0.00513178	0.00730217	VGLL4
chr2	64750490	64751787	-0.00286183	0.00730243	SERTAD2
chr2	96760428	96761288	0.00510804	0.00730301	CNNM4
chr7	140597064	140597576	0.00243712	0.00730334	DENND2A
chr9	124779272	124779986	-0.000371366	0.00730904	OLFML2A
chrX	134621935	134622769	0.00285924	0.00730914	PLAC1
chr13	78137554	78138206	-0.00407316	0.00731073	RNF219-AS1
chr5	169945786	169946369	0.00599282	0.00731196	DOCK2
chr5	169945786	169946369	0.00599282	0.00731196	INSYN2B
chr3	50268826	50269326	0.0021746	0.00731215	SEMA3B
chr12	122860199	122860699	0.00198149	0.00731266	HIP1R
chr2	99881776	99882281	0.00516304	0.00731377	AFF3
chr14	102362538	102363450	6.61922e-05	0.00731484	CINP
chr14	102362538	102363450	6.61922e-05	0.00731484	TECPR2
chr19	45178049	45179167	0.00200777	0.00731493	BLOC1S3
chr19	45178049	45179167	0.00200777	0.00731493	TRAPPC6A
chr19	45178049	45179167	0.00200777	0.00731493	MARK4
chr3	147945870	147946522	0.000189724	0.00731763	AC092958.1
chr13	94154290	94154797	0.00474572	0.0073177	GPC6-AS1
chr13	94154290	94154797	0.00474572	0.0073177	GPC6
chr16	29961516	29962285	0.0023411	0.00732041	TMEM219
chr2	88626898	88628506	-0.00020619	0.00732414	AC062029.1
chr2	88626898	88628506	-0.00020619	0.00732414	EIF2AK3
chr2	219206224	219207276	0.00379687	0.00732503	ZFAND2B
chr14	104752485	104753530	-0.00530182	0.00732505	SIVA1
chr2	145158191	145158779	0.00262344	0.00732522	TEX41
chr3	175346811	175347571	0.00490909	0.00732567	NAALADL2
chr2	199277958	199278719	-0.00474169	0.00732628	SATB2
chr14	24140957	24142150	0.000337613	0.00732832	EMC9
chr4	185165550	185166062	0.00488003	0.00732854	CFAP97
chr2	218710502	218711526	0.0024163	0.00732946	TTLL4
chr18	75223691	75224191	0.0036367	0.00732951	TSHZ1
chr1	94727789	94728442	-0.00201671	0.00733129	SLC44A3-AS1
chr1	225699981	225701003	0.00287137	0.00733138	AC099066.2
chr10	127906578	127907531	0.000529989	0.00733139	PTPRE
chr16	57462364	57462894	0.00270192	0.00733148	AC009052.1
chr16	57462364	57462894	0.00270192	0.00733148	POLR2C
chr3	44892746	44893598	0.00256812	0.00733359	TGM4
chr2	3574774	3575685	0.00378627	0.00733642	RPS7
chr9	124297371	124298189	-0.00213678	0.00733696	NEK6
chr3	192467300	192467815	0.00153514	0.00733715	FGF12
chr7	55887015	55887770	0.00231659	0.00733761	AC092647.5
chr7	55887015	55887770	0.00231659	0.00733761	ZNF713
chr3	66997483	66998895	0.00102637	0.00733838	KBTBD8
chr16	25048438	25049281	0.00238549	0.00734091	AC133552.2
chr19	7068998	7069999	0.000595455	0.0073415	ZNF557
chr10	97278464	97279191	0.00143995	0.00734211	ARHGAP19-SLIT1
chr10	97278464	97279191	0.00143995	0.00734211	ARHGAP19
chr7	44018874	44019626	-8.18153e-05	0.00734212	POLR2J4
chr7	44018874	44019626	-8.18153e-05	0.00734212	POLR2J4
chr7	44018874	44019626	-8.18153e-05	0.00734212	AC004951.4
chr7	44018874	44019626	-8.18153e-05	0.00734212	AC017116.2
chr6	10209979	10210640	0.00152117	0.00734243	OFCC1
chr8	142675791	142676528	0.00287662	0.00734245	JRK
chr8	142675791	142676528	0.00287662	0.00734245	PSCA
chr10	119737713	119738274	-0.0020435	0.00734323	INPP5F
chr9	93133361	93134761	-0.00451935	0.00734324	NINJ1
chr4	3291903	3293513	-0.000932336	0.00734348	RGS12
chr14	85528078	85529048	0.00204145	0.00734389	AL049775.3
chr14	85528078	85529048	0.00204145	0.00734389	AL049775.1
chr8	143512549	143513049	-0.0011232	0.00734395	ZC3H3
chr12	107759356	107759856	-0.000798354	0.00734429	PRDM4
chr12	107759356	107759856	-0.000798354	0.00734429	AC007622.2
chr19	13151533	13152186	0.00603512	0.00734482	IER2
chr4	5050991	5051682	0.00293317	0.007345	STK32B
chr12	110878546	110879046	0.00432005	0.00734526	CCDC63
chr3	93973319	93974197	0.00409907	0.00734726	PROS1
chr10	132319765	132320728	0.00121916	0.00734785	STK32C
chr17	51046640	51047326	0.00393379	0.0073498	AC005920.2
chr17	51046640	51047326	0.00393379	0.0073498	SPAG9
chr3	186570126	186571075	-0.00630808	0.00735011	TBCCD1
chr3	186570126	186571075	-0.00630808	0.00735011	DNAJB11
chr17	78873491	78874140	-0.00520773	0.0073514	CEP295NL
chr17	78873491	78874140	-0.00520773	0.0073514	TIMP2
chr2	50492289	50492789	0.00635809	0.00735179	NRXN1
chr2	11710002	11710803	0.000499019	0.0073525	LPIN1
chr10	110056710	110057210	0.00468929	0.007354	ADD3
chr4	99886123	99886632	-0.00300294	0.00735401	LAMTOR3
chr14	103333676	103334612	0.0028109	0.0073547	EIF5
chr3	184319817	184320486	-0.00429212	0.0073551	EIF4G1
chr3	187130489	187131145	0.0028135	0.00735542	RPL39L
chrX	107731834	107732634	-0.000851053	0.00735558	TSC22D3
chr13	46354649	46355544	-0.00275677	0.00735582	RUBCNL
chr6	63571715	63572737	0.00112003	0.00735686	AL135905.1
chr6	63571715	63572737	0.00112003	0.00735686	AL135905.2
chr6	63571715	63572737	0.00112003	0.00735686	PTP4A1
chr2	217653086	217653770	0.0025708	0.0073573	DIRC3
chr14	45133838	45134891	0.00302566	0.00735789	FKBP3
chr7	143391275	143392571	0.00494565	0.0073579	EPHA1
chr3	196941763	196942885	0.00414964	0.00736296	NCBP2-AS1
chr3	196941763	196942885	0.00414964	0.00736296	NCBP2-AS2
chr3	196941763	196942885	0.00414964	0.00736296	NCBP2
chr20	63973638	63974300	0.00299342	0.0073633	SAMD10
chr12	52032713	52033385	0.00471733	0.0073633	NR4A1
chr3	71444136	71444686	-0.000884598	0.00736403	FOXP1
chr3	71444136	71444686	-0.000884598	0.00736403	AC097634.4
chrX	57909762	57910391	-0.00101768	0.00736423	ZXDA
chr10	116742025	116743635	-0.00419246	0.00736595	HSPA12A
chr9	69885438	69886043	-0.00091648	0.00736633	C9orf135
chr5	180493799	180495312	-0.00114018	0.00736793	CNOT6
chr3	37183174	37183848	0.00208976	0.00737041	LRRFIP2
chr10	122232736	122233236	-0.00335798	0.0073713	TACC2
chr19	11528695	11529494	-0.00271785	0.00737144	ECSIT
chr10	110643943	110644699	0.00373539	0.00737247	RBM20
chr12	3034073	3034573	0.0049	0.00737255	TEAD4
chr8	98001675	98002434	0.00458797	0.00737331	MATN2
chr7	41685673	41686173	0.00222586	0.00737347	INHBA
chr10	110871378	110872846	0.000493862	0.00737471	AL136368.1
chr10	110871378	110872846	0.000493862	0.00737471	PDCD4-AS1
chr10	110871378	110872846	0.000493862	0.00737471	PDCD4
chrX	101051443	101052391	0.000750364	0.00737759	TRMT2B
chrX	101051443	101052391	0.000750364	0.00737759	TRMT2B-AS1
chr3	64238766	64239584	0.000126764	0.0073777	PRICKLE2
chr7	5530387	5530901	0.00593553	0.00737901	ACTB
chrX	11110993	11111688	-0.00299624	0.00737978	HCCS
chrX	11110993	11111688	-0.00299624	0.00737978	AC073529.1
chr10	126041778	126042288	0.0032366	0.00738008	ADAM12
chr5	137563493	137564231	0.00702063	0.00738282	SPOCK1
chr3	160754880	160756379	-0.00511068	0.0073846	AC069224.1
chr3	160754880	160756379	-0.00511068	0.0073846	PPM1L
chr9	34989055	34989932	-0.000477611	0.00738604	DNAJB5-DT
chr9	34989055	34989932	-0.000477611	0.00738604	DNAJB5
chr7	26200188	26201945	-0.00430363	0.00738638	CBX3
chr7	26200188	26201945	-0.00430363	0.00738638	HNRNPA2B1
chr4	158949150	158949686	0.00523747	0.00738684	C4orf45
chr3	9396031	9397935	-0.00605673	0.00738685	THUMPD3-AS1
chr3	9396031	9397935	-0.00605673	0.00738685	SETD5
chr6	11231934	11233065	0.00371243	0.00738854	AL139807.1
chr6	11231934	11233065	0.00371243	0.00738854	NEDD9
chr1	222546514	222547585	-0.00193846	0.00739055	HHIPL2
chr4	184007845	184008345	-0.000483269	0.0073914	STOX2
chr22	19144335	19145090	0.00381842	0.00739189	ESS2
chr4	8428088	8429171	0.00314601	0.00739266	ACOX3
chr3	48013209	48014057	9.46058e-05	0.00739306	MAP4
chr2	240433752	240436130	-0.00249539	0.00739414	GPC1
chr10	43129204	43129943	-0.000575429	0.0073945	RET
chr10	102114675	102115291	0.000747633	0.00739501	LDB1
chr2	38146387	38147785	0.00232624	0.00739847	RNU6-951P
chr2	38146387	38147785	0.00232624	0.00739847	CYP1B1-AS1
chr6	159761718	159762801	-0.00261529	0.0073986	SOD2
chr6	159761718	159762801	-0.00261529	0.0073986	SOD2-OT1
chr6	159761718	159762801	-0.00261529	0.0073986	ACAT2
chr19	44212123	44212948	-0.00388072	0.00739999	ZNF227
chr4	140742315	140742856	0.0020559	0.00740038	TBC1D9
chr3	139447978	139448675	-0.00406781	0.00740217	AC097103.2
chr13	100088567	100089694	-0.00608817	0.00740316	AL355338.1
chr13	100088567	100089694	-0.00608817	0.00740316	PCCA
chr22	28029066	28029675	0.00350002	0.00740388	TTC28
chr13	110715174	110716004	-0.00674718	0.00740409	ING1
chr17	4709805	4710891	-0.00411094	0.00740417	ARRB2
chr6	53061293	53062150	-5.82929e-05	0.00740501	ICK
chr6	53061293	53062150	-5.82929e-05	0.00740501	FBXO9
chr7	72827778	72828639	0.00550125	0.00740511	TYW1B
chr1	145858270	145860131	0.00543208	0.00740628	PIAS3
chr6	15504530	15505475	0.000514467	0.00740677	JARID2
chr10	117004239	117005574	-0.00185254	0.0074068	SHTN1
chr10	13891585	13892085	0.00212357	0.00740716	FRMD4A
chr2	230411440	230412341	-0.00457435	0.00740771	AC009949.1
chr1	11262218	11263079	0.002226	0.00740797	MTOR
chr4	4269764	4270347	0.00413051	0.00740948	LYAR
chr16	30957022	30958148	0.00510238	0.00741165	AC135048.3
chr16	30957022	30958148	0.00510238	0.00741165	SETD1A
chrX	131830424	131831260	-0.00370943	0.00741239	FIRRE
chr19	11987340	11988047	0.00129811	0.00741324	ZNF433-AS1
chr3	128278847	128279385	0.00203682	0.00741464	EEFSEC
chr1	7117317	7118434	0.00419715	0.0074156	CAMTA1
chr5	10249278	10250886	0.00272419	0.00741663	AC012640.1
chr5	10249278	10250886	0.00272419	0.00741663	FAM173B
chr5	10249278	10250886	0.00272419	0.00741663	CCT5
chr12	12182967	12183467	-0.00292576	0.00741698	BCL2L14
chr12	12182967	12183467	-0.00292576	0.00741698	LRP6
chr6	90284155	90285104	0.00306682	0.00741743	BACH2
chr3	88149052	88150358	-1.62313e-05	0.00741758	C3orf38
chr3	88149052	88150358	-1.62313e-05	0.00741758	CGGBP1
chr2	33134051	33135006	-0.00466278	0.00741772	LTBP1
chr9	96491421	96491921	0.00562655	0.00741856	CDC14B
chr4	154416631	154417496	-1.98912e-05	0.00741876	DCHS2
chr6	27838094	27839210	-0.00212618	0.007419	HIST1H2AK
chr6	27838094	27839210	-0.00212618	0.007419	HIST1H2BN
chr7	100516073	100516573	0.00264697	0.00742087	AC069281.1
chr15	75620416	75621188	0.0026856	0.00742121	SNUPN
chr2	235501068	235501997	-0.00275652	0.00742556	AGAP1
chr14	101809640	101810610	0.00270311	0.00742727	AL137779.2
chr14	101809640	101810610	0.00270311	0.00742727	PPP2R5C
chr7	99562799	99563447	0.00451243	0.00742731	ZNF655
chr7	99562799	99563447	0.00451243	0.00742731	AC005020.2
chr2	220228135	220229196	-0.00525331	0.00742738	AC019211.1
chr17	79918999	79919589	-0.00521932	0.00742812	LINC01979
chr17	79918999	79919589	-0.00521932	0.00742812	LINC01978
chr4	86498386	86498906	0.00232432	0.00742931	MAPK10
chr14	90697487	90697987	-0.00276808	0.00743118	AL139193.2
chr14	90697487	90697987	-0.00276808	0.00743118	TTC7B
chr3	44648413	44649375	-0.0026653	0.00743226	ZNF35
chr3	44648413	44649375	-0.0026653	0.00743226	ZNF197
chr3	44648413	44649375	-0.0026653	0.00743226	ZKSCAN7-AS1
chr3	52670468	52671551	0.000646817	0.00743237	PBRM1
chr7	3439204	3440005	-0.00223605	0.00743293	SDK1
chr19	38711467	38712194	-0.000785507	0.007433	ACTN4
chr3	129399108	129399997	0.0019258	0.00743349	RPL32P3
chr9	698216	698721	-0.00161854	0.00743423	KANK1
chr4	973364	973864	0.0032717	0.00743442	DGKQ
chr6	158417615	158418328	0.00126422	0.00743459	TULP4
chr6	158417615	158418328	0.00126422	0.00743459	AL360169.2
chr3	16183605	16184120	-1.47169e-05	0.00743501	GALNT15
chr2	227188201	227188799	0.00132213	0.00743719	COL4A3
chr10	63872231	63872757	0.00190857	0.00743832	AC022387.1
chr19	57803698	57804479	-0.000964982	0.00743936	ZNF552
chr19	57803698	57804479	-0.000964982	0.00743936	ZNF586
chr4	113636855	113637365	0.000305047	0.00743999	CAMK2D
chr4	158370824	158371649	-0.00264736	0.00744036	RXFP1
chr10	11611138	11611974	-0.00106424	0.00744132	AL512631.2
chr10	11611138	11611974	-0.00106424	0.00744132	USP6NL
chr4	89737814	89738366	-0.00211613	0.00744176	SNCA
chr2	71068055	71069090	0.00648675	0.00744287	AC007881.3
chr2	71068055	71069090	0.00648675	0.00744287	NAGK
chr6	149746211	149746857	-0.00448305	0.00744318	NUP43
chr2	88691097	88692219	-0.00219224	0.00744416	RPIA
chr9	91207569	91208509	0.00248327	0.00744732	AL158071.4
chr10	116271991	116273802	-0.000912741	0.00744736	GFRA1
chr12	109573062	109573952	-0.00178944	0.00744798	MMAB
chr12	109573062	109573952	-0.00178944	0.00744798	MVK
chr3	125766298	125766798	0.00110395	0.00744888	AC092902.6
chr3	125766298	125766798	0.00110395	0.00744888	AC092902.5
chr3	185959496	185960883	-0.00539078	0.00744986	NMRAL2P
chr5	134738120	134738938	-0.00354014	0.00745084	CAMLG
chr10	125895502	125896902	-0.00125608	0.00745106	DHX32
chr10	125895502	125896902	-0.00125608	0.00745106	FANK1
chr5	671656	672156	0.0060813	0.00745193	TPPP
chr3	10247902	10248900	-0.00470303	0.007452	TATDN2
chr19	36528002	36529096	0.00117786	0.00745215	AC092295.1
chr19	36528002	36529096	0.00117786	0.00745215	ZNF260
chr16	58121644	58122266	-0.00158473	0.00745375	CFAP20
chr7	143836442	143836977	0.000995001	0.00745558	AC099548.2
chr10	122062763	122063833	0.00127877	0.00745616	TACC2
chr1	160098025	160099676	0.00358597	0.00745637	IGSF8
chr2	238425909	238427462	-0.00444739	0.00745657	AC016999.1
chr2	238425909	238427462	-0.00444739	0.00745657	ASB1
chr4	184536979	184538402	-0.00619454	0.00745959	LINC02427
chr6	154403702	154404230	-0.00215667	0.00745988	CNKSR3
chr2	216692672	216693532	-0.00129374	0.00746118	IGFBP5
chr19	35628425	35629264	-0.00441201	0.00746129	RBM42
chr3	183306875	183307375	0.00132778	0.00746214	MCF2L2
chr19	40798381	40799389	-0.00307216	0.00746389	EGLN2
chr19	40798381	40799389	-0.00307216	0.00746389	RAB4B-EGLN2
chr9	88537603	88538164	0.00497234	0.00746439	NXNL2
chr12	120224498	120225161	0.00143086	0.00746488	AC004263.1
chr12	120224498	120225161	0.00143086	0.00746488	PXN
chr18	45589347	45589872	0.00156839	0.00746619	SLC14A2
chr2	231707990	231708720	-0.000856498	0.00746623	PTMA
chr2	182182399	182182899	0.00480785	0.00746654	PDE1A
chr13	51452807	51453786	-0.00419026	0.00746656	INTS6-AS1
chr13	51452807	51453786	-0.00419026	0.00746656	INTS6
chr17	74203315	74204236	-0.00346938	0.00746672	RPL38
chr16	68790100	68790750	0.00159339	0.007467	CDH1
chr5	113371715	113372228	0.00589193	0.00746742	AC079465.1
chr5	113371715	113372228	0.00589193	0.00746742	MCC
chr4	19213333	19213861	-0.00487967	0.00746989	LINC02438
chr17	27559852	27560650	-0.0014342	0.00747038	KSR1
chr13	112689579	112691032	-0.0050079	0.0074715	AL139384.1
chr13	112689579	112691032	-0.0050079	0.0074715	ATP11A
chr3	126475385	126476233	-0.000299231	0.00747162	ZXDC
chr8	40744425	40745376	-0.00322579	0.00747208	ZMAT4
chrX	40153535	40154035	0.00310501	0.00747218	BCOR
chr3	186616839	186617595	-0.00394767	0.00747234	AHSG
chr3	186616839	186617595	-0.00394767	0.00747234	AC068631.1
chr3	89107311	89108059	-0.000170953	0.00747425	EPHA3
chr3	40316979	40317479	-0.00376577	0.00747436	ENTPD3-AS1
chr19	50556195	50556994	-0.00496923	0.00747495	AC008743.1
chr19	50556195	50556994	-0.00496923	0.00747495	LRRC4B
chr12	54300643	54301301	0.00102768	0.00747499	AC078778.2
chr12	54300643	54301301	0.00102768	0.00747499	NFE2
chr12	54300643	54301301	0.00102768	0.00747499	COPZ1
chr14	104694855	104695355	0.00110517	0.00747688	INF2
chr3	183275324	183275843	-0.00225544	0.00747951	B3GNT5
chr3	183275324	183275843	-0.00225544	0.00747951	MCF2L2
chr3	69051686	69052637	0.00303842	0.00748148	AC109587.1
chr3	69051686	69052637	0.00303842	0.00748148	TMF1
chr16	11867277	11867842	0.00089262	0.00748197	AC007216.4
chr19	17469342	17470772	0.0040319	0.00748211	SLC27A1
chr17	27546609	27547280	-0.00159987	0.00748228	KSR1
chrX	139890783	139891841	-0.00357657	0.00748264	ATP11C
chr14	74084019	74085378	-0.00143145	0.0074828	ALDH6A1
chr14	74084019	74085378	-0.00143145	0.0074828	LIN52
chr12	132985901	132986982	-0.00101432	0.00748413	ZNF26
chr9	35814472	35815723	0.000292155	0.00748584	HINT2
chr9	35814472	35815723	0.000292155	0.00748584	AL133410.3
chr9	35814472	35815723	0.000292155	0.00748584	TMEM8B
chr4	154626632	154627309	-0.00586625	0.00748598	LRAT
chr10	117342341	117343274	-0.00515309	0.00748622	PDZD8
chr14	91113599	91114763	-0.00665965	0.00748646	DGLUCY
chr2	70553745	70554538	-0.00085391	0.00748765	TGFA
chr1	228406038	228407645	0.00183703	0.00748848	TRIM11
chr1	228406038	228407645	0.00183703	0.00748848	AL670729.1
chr14	20683718	20684720	-0.00255751	0.00748951	RNASE4
chr14	20683718	20684720	-0.00255751	0.00748951	ANG
chr14	20683718	20684720	-0.00255751	0.00748951	AL163636.2
chr9	112717565	112718456	0.00169654	0.00748996	INIP
chr4	140116366	140116866	0.00359804	0.00749093	MAML3
chr5	132215240	132215907	0.00186955	0.00749116	P4HA2
chrX	108186662	108187385	-0.00101268	0.00749133	COL4A6
chr2	215728262	215729136	0.00322231	0.00749169	LINC00607
chr3	96617255	96618178	0.00223502	0.0074932	MTRNR2L12
chr4	40316721	40317250	-0.00208698	0.0074963	LINC02265
chr12	6925219	6926164	-0.00209271	0.00749651	ATN1
chr17	74430478	74431243	0.00707675	0.00749745	GPRC5C
chr18	74597243	74598945	-0.00372006	0.00749804	LINC00909
chr18	74597243	74598945	-0.00372006	0.00749804	ZNF407
chr10	72009010	72010077	-0.00256746	0.007499	CHST3
chr2	174154053	174154553	0.0035402	0.00749909	OLA1
chr6	105326791	105327291	0.00076519	0.00750084	PREP
chrX	108177135	108177635	0.00518169	0.00750123	COL4A6
chrX	129982167	129982987	-0.0047518	0.00750209	BCORL1
chr3	42652450	42653312	-0.00405657	0.00750221	AC006059.1
chr2	14632418	14632966	-0.0012262	0.00750299	FAM84A
chr19	55165950	55167246	-0.00434274	0.00750305	RF01210
chr19	55165950	55167246	-0.00434274	0.00750305	DNAAF3
chr19	55165950	55167246	-0.00434274	0.00750305	AC010327.3
chr10	110210611	110211587	-6.89767e-05	0.00750499	MXI1
chr2	19901299	19902383	0.00444923	0.00750596	TTC32
chr2	19901299	19902383	0.00444923	0.00750596	AC013400.1
chr16	23669857	23670797	-0.00641602	0.00750722	DCTN5
chr16	23669857	23670797	-0.00641602	0.00750722	AC008870.1
chr3	122975129	122975756	0.00430426	0.00750866	SEMA5B
chr1	36160784	36161434	-0.00161442	0.00750872	MAP7D1
chr7	79420259	79420795	0.00219524	0.00751094	MAGI2
chr19	45994703	45995847	0.000679825	0.00751185	CCDC61
chr12	52213441	52213941	-0.000607064	0.00751252	C12orf80
chr12	52213441	52213941	-0.000607064	0.00751252	LINC00592
chr15	75065584	75066096	-0.00292014	0.00751334	PPCDC
chr12	90938365	90938925	-0.00236493	0.00751512	CCER1
chr12	90938365	90938925	-0.00236493	0.00751512	LINC00615
chr3	143302499	143303411	0.00418629	0.0075152	SLC9A9
chr2	86442526	86443056	0.004809	0.00751732	KDM3A
chr2	195486899	195487565	0.00319862	0.00751743	AC064834.1
chr3	195914537	195915579	0.00165814	0.00751911	AC124944.3
chr17	6471289	6472179	-0.00680411	0.00751993	PITPNM3
chr10	112307704	112308468	0.00582933	0.00752024	GUCY2GP
chr5	168552054	168552658	0.00468905	0.00752369	SLC2A3P1
chr5	168552054	168552658	0.00468905	0.00752369	PANK3
chr10	123007823	123009390	-0.00330168	0.00752645	IKZF5
chr10	123007823	123009390	-0.00330168	0.00752645	ACADSB
chr5	33736460	33736960	0.00325206	0.00752763	ADAMTS12
chr9	96449571	96450767	-0.00093131	0.0075291	HABP4
chr10	112792502	112793528	0.0052088	0.00752944	VTI1A
chr7	96236093	96236616	-0.00274594	0.00753086	SLC25A13
chr10	126569530	126570530	-0.00268603	0.00753112	C10orf90
chr2	36355527	36356092	-0.000833825	0.00753129	CRIM1
chr2	33291253	33292056	0.00225619	0.00753173	LTBP1
chrX	47193418	47194250	-0.00558654	0.00753222	UBA1
chr7	30564099	30564887	3.73198e-05	0.00753248	GARS-DT
chr8	120397239	120398004	0.00168775	0.00753537	MRPL13
chr9	137276815	137278114	-0.00233413	0.00753605	TOR4A
chr7	48280043	48280590	0.00357457	0.007537	ABCA13
chr4	56434822	56436652	-0.00179002	0.00753783	PPAT
chr4	56434822	56436652	-0.00179002	0.00753783	PAICS
chr3	124260444	124260961	0.00567561	0.00753847	KALRN
chr5	16894235	16895101	0.00459043	0.00754273	MYO10
chrX	56563188	56564086	0.00116426	0.0075428	UBQLN2
chr9	87974138	87975166	0.00140199	0.0075433	CDK20
chr20	61436529	61437208	-0.000266702	0.00754383	AL160412.1
chr20	61436529	61437208	-0.000266702	0.00754383	CDH4
chr3	193974021	193974530	0.00149153	0.00754476	LINC02026
chr13	102400525	102401025	0.0041426	0.0075482	FGF14
chr19	34254153	34254966	-0.00238777	0.0075505	KIAA0355
chr6	17505618	17506118	0.00275784	0.00755092	CAP2
chr15	91536209	91537489	0.003773	0.00755283	CRAT37
chr3	158672074	158672991	0.000444228	0.00755559	GFM1
chr3	158672074	158672991	0.000444228	0.00755559	LXN
chr20	1357731	1358385	-0.000620772	0.00755591	AL136531.2
chr20	1357731	1358385	-0.000620772	0.00755591	SDCBP2-AS1
chr3	159158125	159158739	-0.00400774	0.00755892	IQCJ
chr3	159158125	159158739	-0.00400774	0.00755892	IQCJ-SCHIP1
chr3	10015331	10015831	0.00664458	0.0075597	CIDECP
chr1	17540300	17541143	0.00458988	0.00756205	ARHGEF10L
chr11	36312106	36313063	0.000363293	0.00756218	PRR5L
chr9	94805467	94805976	0.00216307	0.00756237	C9orf3
chr15	88546037	88547045	-0.00354414	0.00756279	DET1
chr15	88546037	88547045	-0.00354414	0.00756279	AC013489.1
chr9	134413641	134414747	0.00479409	0.00756318	RXRA
chr19	36070452	36070952	0.00334863	0.00756381	AD000813.1
chr19	36070452	36070952	0.00334863	0.00756381	WDR62
chr17	14068986	14069925	-0.005653	0.00756439	COX10-AS1
chr17	14068986	14069925	-0.005653	0.00756439	COX10
chr2	71129790	71130929	0.00456694	0.00756459	MCEE
chr2	71129790	71130929	0.00456694	0.00756459	MPHOSPH10
chr3	189131934	189132990	-0.00181071	0.00756561	TPRG1
chr8	102937391	102937891	0.00599793	0.00756745	AZIN1-AS1
chr2	42025164	42025664	0.00157855	0.00756785	AC013480.1
chrX	131734651	131735151	-0.00144463	0.00756791	FIRRE
chr5	92641320	92641820	0.00265534	0.00756909	AC124854.1
chr1	228275448	228276303	-0.00231854	0.00756948	AL353593.2
chr1	228275448	228276303	-0.00231854	0.00756948	OBSCN
chr9	2728027	2728527	0.00268714	0.00757026	KCNV2
chr9	2728027	2728527	0.00268714	0.00757026	PUM3
chr10	125879219	125880035	-0.00114765	0.00757125	DHX32
chr7	77348284	77348904	-0.00345909	0.00757427	GSAP
chr7	56105504	56107006	0.00184243	0.0075749	CHCHD2
chr9	127555958	127556594	0.00502846	0.00757534	FAM129B
chr12	108826104	108826978	-0.00170859	0.00757573	SSH1
chr6	152096889	152097631	-0.00463033	0.00757631	ESR1
chr10	124801368	124802422	-0.00197603	0.0075768	ABRAXAS2
chr19	12440734	12441407	0.00151036	0.00757698	AC008758.5
chr19	12440734	12441407	0.00151036	0.00757698	ZNF443
chr19	12440734	12441407	0.00151036	0.00757698	AC008758.6
chr2	152542909	152543642	-0.00339012	0.00757815	FMNL2
chr19	55461455	55462614	-0.00229162	0.007579	ISOC2
chr9	33044031	33044722	0.000838712	0.00757993	SMU1
chr2	215680700	215681706	0.00487988	0.00758376	AC012668.3
chr2	215680700	215681706	0.00487988	0.00758376	LINC00607
chr1	15128452	15129067	0.00306471	0.00758397	TMEM51-AS1
chr18	50819818	50820444	0.00419159	0.00758506	MRO
chr2	220499199	220499726	-0.000581696	0.0075854	AC067956.1
chr16	81095709	81096846	-0.00556966	0.00758565	AC092718.8
chr16	81095709	81096846	-0.00556966	0.00758565	AC092718.3
chr16	81095709	81096846	-0.00556966	0.00758565	GCSH
chr1	16440224	16441021	0.00247645	0.00758625	NECAP2
chr12	107317928	107319052	-0.00309958	0.00758699	BTBD11
chr1	203127948	203128448	0.00507775	0.0075884	AC105940.2
chr1	203127948	203128448	0.00507775	0.0075884	ADORA1
chr4	57148737	57149317	-0.00153784	0.00758899	IGFBP7-AS1
chr11	1749888	1751036	0.00617584	0.00758924	IFITM10
chr11	1749888	1751036	0.00617584	0.00758924	AC068580.4
chrX	120457773	120458307	0.00174803	0.00758956	LAMP2
chr6	142946143	142946728	0.00194323	0.00758986	HIVEP2
chr7	75565116	75565673	0.000751627	0.00759215	HIP1
chr6	28863543	28864500	-0.00188594	0.0075924	LINC01623
chr4	107719569	107720882	-0.00652904	0.00759358	PAPSS1
chr2	44941401	44942075	-0.00306222	0.00759371	SIX3
chr2	44941401	44942075	-0.00306222	0.00759371	SIX3-AS1
chr10	94076358	94076858	0.00481408	0.00759441	PLCE1
chr16	641519	642027	0.00273042	0.00759471	MCRIP2
chr3	138935987	138936659	-0.00162799	0.00759497	LINC01391
chrX	54999613	55000602	0.00119559	0.007597	APEX2
chr12	124509657	124510213	0.0021167	0.00759766	NCOR2
chr3	50321006	50321961	0.00614076	0.00759831	HYAL2
chr3	50321006	50321961	0.00614076	0.00759831	TUSC2
chr9	125125835	125126506	0.00140966	0.00759848	SCAI
chr1	3899929	3901669	-0.00131388	0.00759932	C1orf174
chr1	3899929	3901669	-0.00131388	0.00759932	LINC01134
chr3	177197158	177198086	0.00100364	0.00760001	TBL1XR1
chrX	71118084	71118902	0.00234744	0.00760054	MED12
chr13	106619736	106620405	-0.00290596	0.00760062	LINC00551
chr14	21510837	21511767	0.000626127	0.00760142	METTL3
chr8	120585132	120585708	0.00142153	0.00760223	SNTB1
chr12	48788909	48789409	0.00189112	0.00760344	AC117498.2
chr12	48788909	48789409	0.00189112	0.00760344	ADCY6
chr3	136751310	136753289	0.00555598	0.00760378	AC117382.2
chr3	136751310	136753289	0.00555598	0.00760378	STAG1
chr19	36114672	36116079	0.000638208	0.00760522	POLR2I
chr19	36114672	36116079	0.000638208	0.00760522	TBCB
chr19	36114672	36116079	0.000638208	0.00760522	AD001527.2
chr2	119248250	119248750	-0.00167267	0.00760554	STEAP3-AS1
chr2	119248250	119248750	-0.00167267	0.00760554	STEAP3
chr16	684088	684588	0.00385601	0.00760658	JMJD8
chr6	30886038	30886814	-0.00211563	0.00760668	DDR1
chr4	2401933	2402812	0.00552412	0.00760731	ZFYVE28
chr4	15149417	15150467	-0.00247583	0.00760753	AC098829.1
chr19	38387536	38388802	-0.000394469	0.00760874	SPRED3
chr19	38387536	38388802	-0.000394469	0.00760874	GGN
chr2	60550149	60550649	-0.00223588	0.00760948	BCL11A
chr1	12595730	12596922	0.00434696	0.00761001	DHRS3
chr2	197499670	197500596	-0.00295746	0.00761037	HSPE1
chr2	197499670	197500596	-0.00295746	0.00761037	HSPD1
chr2	197499670	197500596	-0.00295746	0.00761037	HSPE1-MOB4
chr17	13601589	13602709	-0.00530404	0.0076107	HS3ST3A1
chrX	101658346	101659395	0.00393875	0.00761194	ARMCX2
chr2	134918050	134919198	-0.000174531	0.00761237	CCNT2
chr2	134918050	134919198	-0.000174531	0.00761237	CCNT2-AS1
chr3	38005012	38005512	0.00619052	0.00761253	VILL
chr5	150409699	150410334	0.00427809	0.00761388	CD74
chr7	105303955	105304754	0.00544998	0.00761485	AC004884.2
chr7	105303955	105304754	0.00544998	0.00761485	SRPK2
chr17	72699557	72700057	0.00173049	0.00761549	SLC39A11
chr3	101724387	101725277	0.00278143	0.00761706	CEP97
chr3	28241055	28242067	-0.00193052	0.00761742	CMC1
chr10	14736673	14737173	0.00459376	0.00761775	FAM107B
chr17	8630624	8631706	-0.00174183	0.00761887	MYH10
chr19	46660976	46661807	0.00180221	0.00761902	DACT3
chr19	46660976	46661807	0.00180221	0.00761902	DACT3-AS1
chr10	17009350	17009899	-0.000828754	0.00761948	CUBN
chr19	34733486	34734611	-0.0052541	0.00761979	AC020910.4
chr19	34733486	34734611	-0.0052541	0.00761979	ZNF181
chr7	151085601	151086485	0.00421617	0.00762197	AGAP3
chr2	9897298	9897912	0.00349051	0.0076237	TAF1B
chr16	89921617	89922271	0.000563488	0.00762601	AC092143.2
chr16	89921617	89922271	0.000563488	0.00762601	AC092143.1
chr16	89921617	89922271	0.000563488	0.00762601	TUBB3
chr5	137395305	137395840	0.000174962	0.00762604	SPOCK1
chrX	47581885	47582787	-0.00219354	0.00762669	TIMP1
chrX	47581885	47582787	-0.00219354	0.00762669	SYN1
chr1	244361600	244362557	0.00442255	0.00762812	C1orf100
chr2	217685032	217685658	0.0042739	0.00763104	DIRC3
chr3	184361511	184362016	0.00110788	0.00763177	POLR2H
chr3	184361511	184362016	0.00110788	0.00763177	CLCN2
chr10	112296182	112296682	0.00659425	0.00763183	TECTB
chr14	75295952	75296452	0.00385128	0.00763409	LINC01220
chr14	76386977	76387603	0.000672786	0.0076348	ESRRB
chr3	50350368	50351400	0.0050384	0.00763533	CYB561D2
chr3	50350368	50351400	0.0050384	0.00763533	NPRL2
chr3	50350368	50351400	0.0050384	0.00763533	Z84492.1
chr17	65137096	65137596	0.00041941	0.0076364	RGS9
chr2	27086239	27086888	-0.000172713	0.00763723	EMILIN1
chr2	27086239	27086888	-0.000172713	0.00763723	KHK
chr10	46524036	46525513	-0.00255081	0.00763773	AC244230.2
chr4	6269226	6270219	-0.0051959	0.00763872	WFS1
chr7	90403183	90404187	-0.00361367	0.00763951	CLDN12
chr7	90403183	90404187	-0.00361367	0.00763951	AC006153.1
chr17	16653213	16654136	0.00194288	0.00764051	AC098850.2
chr17	16653213	16654136	0.00194288	0.00764051	ZNF624
chr4	112296823	112297578	0.00129524	0.0076412	ALPK1
chr13	101875872	101876540	-0.00196858	0.00764267	FGF14
chr18	59139281	59140399	0.00225061	0.00764575	SEC11C
chr3	47781277	47782458	0.00351547	0.00764759	SMARCC1
chr2	160214232	160215169	-0.00562444	0.00764845	AC092153.1
chr6	26421048	26421990	-0.00298575	0.00764857	BTN2A3P
chr4	150510188	150510828	0.000552436	0.00764888	LRBA
chr11	66371625	66372125	0.000803137	0.00765077	SLC29A2
chr3	42581398	42582624	-0.00529554	0.00765386	SS18L2
chr3	42581398	42582624	-0.00529554	0.00765386	SEC22C
chr6	116008352	116009370	0.00624994	0.00765409	FRK
chrX	130625344	130625965	-0.00286136	0.00765411	ENOX2
chr1	42282901	42283419	-0.0033641	0.00765428	FOXJ3
chr16	82655385	82655885	-0.00133327	0.00765527	CDH13
chr19	36214328	36215374	0.00428682	0.00765564	ZNF565
chr19	36214328	36215374	0.00428682	0.00765564	ZNF146
chr19	11766513	11767625	0.00189743	0.00765629	ZNF441
chr12	39442747	39443861	-0.00166298	0.00765764	KIF21A
chrX	41275955	41276465	-0.00428486	0.00765817	LINC02601
chr2	235746264	235746770	-0.000719623	0.00765875	AGAP1
chr6	156976212	156976738	-0.00282537	0.00766021	AL162578.1
chr6	156976212	156976738	-0.00282537	0.00766021	ARID1B
chr6	157535323	157536383	0.000857065	0.0076608	ZDHHC14
chr5	124649621	124650275	0.000444501	0.00766164	ZNF608
chr10	113106918	113107418	0.00537162	0.00766223	TCF7L2
chr22	36467366	36467866	0.00240975	0.00766364	TXN2
chr2	217316701	217317231	0.0023582	0.00766396	DIRC3-AS1
chr2	217316701	217317231	0.0023582	0.00766396	DIRC3
chr7	22444415	22444976	0.00435509	0.00766499	STEAP1B
chr5	180070983	180072398	-0.00174771	0.00766652	RNF130
chr18	50287283	50288270	-0.00457675	0.00766688	CXXC1
chr3	150762932	150764247	-0.00503467	0.00766822	SIAH2
chr1	30823788	30824828	-0.00186181	0.00766824	LINC01778
chr16	1983364	1984401	0.000399237	0.00767096	GFER
chr16	1983364	1984401	0.000399237	0.00767096	NOXO1
chr17	37358767	37359541	-0.000952884	0.00767189	ACACA
chr10	124417963	124419486	-0.00106233	0.00767223	OAT
chr10	95513817	95514491	-0.00404418	0.00767254	SORBS1
chr4	212335	213225	-0.000630497	0.00767356	ZNF876P
chr3	141737908	141738906	0.00147938	0.00767556	RNF7
chr3	141737908	141738906	0.00147938	0.00767556	AC112504.2
chr6	35727605	35728429	-0.00118684	0.0076766	FKBP5
chr19	12789764	12790464	-0.000283527	0.0076771	HOOK2
chr15	82183550	82184234	0.00190176	0.00767748	EFL1
chr5	177425777	177426999	0.00248011	0.00767937	GRK6
chr10	102853997	102854787	-0.0043464	0.00768006	AL358790.1
chr10	102853997	102854787	-0.0043464	0.00768006	BORCS7
chr10	102853997	102854787	-0.0043464	0.00768006	BORCS7-ASMT
chrX	48801164	48802691	0.00063242	0.00768176	HDAC6
chr7	104207438	104208539	-0.00281969	0.00768231	ORC5
chr6	33248938	33249748	0.0012908	0.00768317	HCG25
chr10	79129209	79129709	-0.00532741	0.00768335	ZMIZ1
chrX	70433755	70434980	-0.00345274	0.00768356	AL139398.1
chr3	186097552	186098530	-0.00627178	0.00768459	ETV5
chr4	186624815	186625525	-0.00404401	0.00768491	FAT1
chr17	28552257	28553018	0.00285548	0.00768531	UNC119
chr17	28552257	28553018	0.00285548	0.00768531	AC005726.1
chr2	216539933	216540433	0.00260842	0.00768601	RPL37A
chr10	78944780	78945393	-0.00339618	0.00768667	ZMIZ1-AS1
chr1	119080466	119081658	0.00140964	0.00768828	WARS2
chr1	33099062	33100035	-0.00271912	0.0076925	AZIN2
chr6	158170647	158171186	-0.00255459	0.00769273	GTF2H5
chr2	188675596	188676514	0.00409459	0.00769409	AC092598.1
chr14	26820023	26820523	0.00547007	0.00769524	LINC02294
chr14	26820023	26820523	0.00547007	0.00769524	LINC02293
chr9	35114057	35114567	0.000397901	0.00769619	FAM214B
chr10	115772489	115773307	-0.00512772	0.00769652	ATRNL1
chr2	232550159	232551418	-0.00316146	0.0076984	TIGD1
chr2	232550159	232551418	-0.00316146	0.0076984	MIR5001
chr2	232550159	232551418	-0.00316146	0.0076984	EIF4E2
chr2	16626356	16626994	-0.00218346	0.00769935	FAM49A
chr6	39365299	39365799	0.000502886	0.00770148	KIF6
chr5	141475540	141476612	-0.00235632	0.00770185	PCDHGA12
chr5	141475540	141476612	-0.00235632	0.00770185	PCDHGC3
chr5	141475540	141476612	-0.00235632	0.00770185	PCDHGA1
chr5	141475540	141476612	-0.00235632	0.00770185	PCDHGA2
chr5	141475540	141476612	-0.00235632	0.00770185	PCDHGA3
chr5	141475540	141476612	-0.00235632	0.00770185	PCDHGB1
chr5	141475540	141476612	-0.00235632	0.00770185	PCDHGA4
chr5	141475540	141476612	-0.00235632	0.00770185	PCDHGB2
chr5	141475540	141476612	-0.00235632	0.00770185	PCDHGA5
chr5	141475540	141476612	-0.00235632	0.00770185	PCDHGB3
chr5	141475540	141476612	-0.00235632	0.00770185	PCDHGA6
chr5	141475540	141476612	-0.00235632	0.00770185	PCDHGA7
chr5	141475540	141476612	-0.00235632	0.00770185	PCDHGB4
chr5	141475540	141476612	-0.00235632	0.00770185	PCDHGA8
chr5	141475540	141476612	-0.00235632	0.00770185	PCDHGB5
chr5	141475540	141476612	-0.00235632	0.00770185	PCDHGA9
chr5	141475540	141476612	-0.00235632	0.00770185	PCDHGB6
chr5	141475540	141476612	-0.00235632	0.00770185	PCDHGA10
chr5	141475540	141476612	-0.00235632	0.00770185	PCDHGB7
chr5	141475540	141476612	-0.00235632	0.00770185	PCDHGA11
chr12	128823754	128824483	0.000190606	0.00770374	SLC15A4
chr12	76303330	76303830	-0.00193797	0.0077063	LINC02407
chr10	114821447	114822387	-0.00145245	0.00770698	FAM160B1
chr9	89178481	89178981	-0.0018335	0.00770733	SHC3
chr12	93514715	93515215	-0.00219765	0.00770736	MRPL42
chr3	33687508	33688167	-0.00392624	0.00770755	CLASP2
chr16	28538673	28539331	0.00423365	0.00770908	NUPR1
chr3	188712474	188712975	0.000832267	0.00770913	LPP
chr3	134600662	134601502	0.00609063	0.00771003	EPHB1
chr3	42071740	42072618	-0.00300671	0.0077111	TRAK1
chr18	26385882	26386533	0.00396369	0.0077112	TAF4B
chr9	133417619	133418463	-0.00548187	0.00771361	REXO4
chr9	133417619	133418463	-0.00548187	0.00771361	ADAMTS13
chr6	29763345	29764065	0.00289047	0.00771399	AL645939.3
chr14	105020799	105021692	0.0018763	0.00771428	CDCA4
chr6	44221429	44221929	-0.0009036	0.00771518	SLC29A1
chr14	77376579	77377810	-0.000730486	0.00771629	TMED8
chr14	77376579	77377810	-0.000730486	0.00771629	SAMD15
chr15	59657073	59657817	-0.000321403	0.00771864	GTF2A2
chr15	59657073	59657817	-0.000321403	0.00771864	AC092755.1
chr19	51986486	51987142	0.00294552	0.00772095	ZNF350
chr7	151104834	151105368	-0.00323158	0.00772161	AGAP3
chr7	2175175	2175954	0.00555528	0.00772202	MAD1L1
chr20	46013950	46014450	0.00414944	0.00772272	MMP9
chr20	46013950	46014450	0.00414944	0.00772272	SLC12A5-AS1
chr12	14403544	14404120	0.00271944	0.00772372	ATF7IP
chr13	110047457	110048059	0.0036683	0.00772496	AL355974.2
chr20	45910612	45911389	0.00508428	0.00772521	PLTP
chr14	102316756	102317549	0.00385689	0.00772654	ZNF839
chr4	986539	987919	-0.00269204	0.00772687	DGKQ
chr4	986539	987919	-0.00269204	0.00772687	SLC26A1
chr4	986539	987919	-0.00269204	0.00772687	IDUA
chr10	120942640	120943406	0.000351949	0.00772776	AC010998.1
chr3	53346942	53348140	0.00012804	0.00772809	DCP1A
chr3	53346942	53348140	0.00012804	0.00772809	CACNA1D
chr6	74731232	74731752	-0.00113478	0.00772829	AL356277.3
chr7	42661244	42661744	0.00526119	0.00772981	LINC01448
chr2	205700441	205701878	-0.00554316	0.00772998	NRP2
chr6	43013510	43014461	0.00148401	0.00773	MEA1
chr6	43013510	43014461	0.00148401	0.00773	KLHDC3
chr9	62838084	62838885	-0.00406052	0.00773008	AL512625.2
chr9	62838084	62838885	-0.00406052	0.00773008	PTGER4P2
chr3	48561001	48561501	-0.00527086	0.00773162	PFKFB4
chr14	22848278	22849191	-0.000903981	0.00773177	MMP14
chr3	194349928	194350901	0.000421433	0.00773186	CPN2
chr2	97645649	97646419	0.00159327	0.00773444	COX5B
chr12	52023612	52024113	0.00524385	0.00773562	NR4A1
chr9	128635139	128635998	-0.00291435	0.00773584	WDR34
chr10	109966781	109967933	0.00591504	0.00773589	ADD3-AS1
chr4	113116474	113116974	-0.00302864	0.00773667	ANK2
chr7	128343465	128344201	0.000410465	0.00773779	RNU7-27P
chr7	128343465	128344201	0.000410465	0.00773779	RBM28
chr17	65106430	65107182	-0.00603024	0.0077385	RGS9
chr15	59200050	59200623	0.0040485	0.00773874	MYO1E
chr3	56783716	56784216	0.00481528	0.00773936	ARHGEF3
chr4	144666594	144667820	-0.0013676	0.00774289	AC098588.2
chr4	144666594	144667820	-0.0013676	0.00774289	AC098588.1
chr4	144666594	144667820	-0.0013676	0.00774289	HHIP
chr9	18473685	18474322	-0.00542225	0.00774573	ADAMTSL1
chr17	63675701	63676288	0.00075272	0.00774839	MAP3K3
chr3	29525143	29525821	0.00565807	0.00775149	AC098650.1
chr3	29525143	29525821	0.00565807	0.00775149	RBMS3
chrX	13669148	13669787	-0.00401166	0.00775224	TCEANC
chr5	32785547	32786331	0.00560198	0.00775333	NPR3
chr19	24086834	24087748	-0.000781475	0.00775394	ZNF254
chrX	71067719	71068905	-0.00113184	0.00775462	SNX12
chr3	190092003	190092667	0.00333628	0.00775575	P3H2
chr10	101467200	101467700	0.00209713	0.00775577	BTRC
chr3	12840930	12842125	0.00531149	0.00775645	RPL32
chr3	12840930	12842125	0.00531149	0.00775645	CAND2
chr1	27300718	27301218	0.0054002	0.00775677	WDTC1
chr5	177516563	177517675	0.00113604	0.00776017	DDX41
chr3	195862999	195863531	-0.00160596	0.00776078	TNK2
chr3	25647978	25648479	0.00179504	0.00776172	TOP2B
chr4	15469399	15470251	-0.00465154	0.00776218	CC2D2A
chr1	227734884	227735854	-0.00016651	0.00776242	JMJD4
chr1	227734884	227735854	-0.00016651	0.00776242	SNAP47
chr19	49876090	49876955	-0.0035604	0.00776321	PNKP
chr19	49876090	49876955	-0.0035604	0.00776321	AKT1S1
chr7	25124727	25125961	-0.0007483	0.00776337	CYCS
chr17	77372743	77373243	-0.00154598	0.00776488	2022-09-09
chr9	132669642	132671047	0.000655534	0.00776555	GTF3C4
chr9	132669642	132671047	0.000655534	0.00776555	DDX31
chr10	50067477	50068500	-0.004217	0.00776676	FAM21EP
chr10	50067477	50068500	-0.004217	0.00776676	WASHC2A
chr5	17248993	17249719	0.000873245	0.00776795	BASP1
chr10	44978617	44979117	-0.0032405	0.00776855	RASSF4
chr10	44978617	44979117	-0.0032405	0.00776855	DEPP1
chr2	100417020	100417826	0.00354129	0.00776896	CHST10
chr3	71425607	71426412	-0.000720274	0.00776925	FOXP1
chr3	71425607	71426412	-0.000720274	0.00776925	AC097634.4
chr7	32494857	32496142	-0.00299107	0.00776971	LSM5
chr7	32494857	32496142	-0.00299107	0.00776971	AVL9
chr19	10835468	10836463	0.00181639	0.00777034	TMED1
chr12	49662940	49663440	0.00138388	0.0077704	FMNL3
chr1	2290480	2291201	-0.0034712	0.0077707	SKI
chr10	118754273	118755688	-0.000358996	0.0077709	CACUL1
chrX	81201694	81202724	0.00261895	0.00777127	HMGN5
chrX	81201694	81202724	0.00261895	0.00777127	SH3BGRL
chr2	229780820	229781335	-0.00530186	0.00777297	TRIP12
chr2	96265785	96266745	0.00462428	0.00777362	TMEM127
chr2	96265785	96266745	0.00462428	0.00777362	CIAO1
chr16	29862932	29863807	-0.00136177	0.00777389	CDIPT
chr16	29862932	29863807	-0.00136177	0.00777389	AC120114.2
chr16	29862932	29863807	-0.00136177	0.00777389	CDIPTOSP
chr14	100306170	100307048	-0.00425691	0.00777445	SLC25A29
chr2	45681618	45682157	-0.0019933	0.00777473	PRKCE
chr11	16001746	16002677	0.00474288	0.00777499	SOX6
chr14	70821582	70822463	-0.00419885	0.00777536	AC004816.2
chr3	109702242	109702771	0.00286275	0.00777656	AC078980.1
chr4	100095937	100096437	-5.43416e-05	0.00777669	AC097460.1
chr2	218671390	218672497	-0.00178527	0.0077776	RNF25
chr2	218671390	218672497	-0.00178527	0.0077776	STK36
chr16	80721049	80721549	0.000786788	0.00777927	CDYL2
chr4	183098277	183099672	-0.0056974	0.00777987	WWC2-AS2
chr4	183098277	183099672	-0.0056974	0.00777987	WWC2
chr2	23563669	23564975	0.00183102	0.00778043	KLHL29
chr1	12433687	12434700	0.00455871	0.00778056	VPS13D
chr3	160331078	160331578	0.000781241	0.00778057	IFT80
chr3	160331078	160331578	0.000781241	0.00778057	AC079594.2
chr19	58451237	58452197	0.00303569	0.00778132	ZNF324B
chr2	29753650	29754339	-0.00424548	0.00778386	ALK
chr9	117703391	117704782	-0.00205845	0.00778451	TLR4
chr9	117703391	117704782	-0.00205845	0.00778451	AL160272.2
chr17	45247281	45248109	-0.00307536	0.00778577	AC008105.2
chr17	45247281	45248109	-0.00307536	0.00778577	FMNL1
chr17	45247281	45248109	-0.00307536	0.00778577	MAP3K14-AS1
chr10	127216738	127217238	-0.000982754	0.00778601	DOCK1
chr11	122668594	122669285	0.00289953	0.00778644	UBASH3B
chr16	81457583	81458162	-0.0017601	0.00778652	CMIP
chr2	97112834	97113948	0.00385456	0.00778727	ANKRD36
chr14	21436867	21437830	0.00439285	0.00778896	CHD8
chrX	68647295	68648132	0.00054247	0.00778908	STARD8
chr7	152463272	152464917	0.000774264	0.00778939	LINC01003
chr2	132347014	132347702	-0.000656636	0.00778966	AC097532.2
chr2	11980748	11981386	0.00451898	0.0077905	MIR3681HG
chr9	22211613	22212113	-0.000717489	0.00779181	AL157937.1
chr17	79074475	79075285	-0.001819	0.00779185	ENGASE
chr2	96815762	96817068	0.00514176	0.00779442	CNNM3
chr11	123174639	123175206	0.00306215	0.00779569	CLMP
chr14	76773405	76773905	6.48691e-05	0.00779934	VASH1
chr15	78065230	78065877	0.000417051	0.00779995	TBC1D2B
chr17	14309002	14309818	-0.00418738	0.00780067	HS3ST3B1
chrX	101390575	101391261	-0.00142517	0.00780171	RPL36A
chrX	101390575	101391261	-0.00142517	0.00780171	BTK
chrX	101390575	101391261	-0.00142517	0.00780171	RPL36A-HNRNPH2
chr10	109922908	109923850	-0.00542007	0.00780667	XPNPEP1
chr3	183298549	183299353	-0.00199692	0.00780733	MCF2L2
chr3	42090993	42091846	0.00123711	0.00780742	TRAK1
chr12	110384164	110384711	0.0044647	0.00781072	ANAPC7
chr17	7716926	7717899	0.00108438	0.0078122	DNAH2
chrX	72568558	72569058	-0.00040426	0.00781304	AL133500.1
chrX	72568558	72569058	-0.00040426	0.00781304	HDAC8
chr12	109462287	109463821	-0.0014762	0.00781581	KCTD10
chr1	6034285	6034785	0.00100805	0.00781668	KCNAB2
chr10	119316735	119317884	-0.00268078	0.00781678	GRK5
chr9	92764659	92765752	-0.00104081	0.00781688	BICD2
chr2	171523116	171523842	-0.0013939	0.00781703	CYBRD1
chrX	53280889	53281918	0.00330718	0.00781776	IQSEC2
chrX	53224874	53225856	-0.00471528	0.00781845	IQSEC2
chrX	53224874	53225856	-0.00471528	0.00781845	KDM5C
chr4	128427715	128428283	-0.00291137	0.0078186	AC108062.1
chr9	82488553	82489385	0.0040128	0.00781883	AL162726.3
chr17	6640141	6641667	-0.00392618	0.00781884	AC004706.3
chr17	6640141	6641667	-0.00392618	0.00781884	TXNDC17
chr17	6640141	6641667	-0.00392618	0.00781884	KIAA0753
chr11	110376567	110377118	0.00248247	0.00781978	AP000924.1
chr2	241161525	241162132	0.00430482	0.00782064	PPP1R7
chr7	151080420	151081369	0.0027295	0.007824	TMUB1
chr7	151080420	151081369	0.0027295	0.007824	FASTK
chr19	7829485	7830607	0.00115305	0.00782716	EVI5L
chr7	39623024	39624043	-0.00291505	0.00782762	RALA
chr9	109101857	109102365	0.00460946	0.00782783	TMEM245
chr3	179347201	179348307	0.00163725	0.00783233	MFN1
chr9	125329045	125329545	0.004473	0.00783379	GAPVD1
chr14	21070954	21072040	0.00273915	0.00783434	ARHGEF40
chr17	47649118	47650162	-0.00169486	0.00783518	AC025682.1
chr17	47649118	47650162	-0.00169486	0.00783518	KPNB1
chr5	181243795	181244623	-0.000327719	0.00783531	RACK1
chr6	30877397	30877897	0.000417966	0.00783765	DDR1
chrX	105837134	105837720	0.00463477	0.00783812	NRK
chr3	51982396	51983663	0.00495138	0.00783836	ABHD14B
chr3	51982396	51983663	0.00495138	0.00783836	ABHD14A-ACY1
chr3	51982396	51983663	0.00495138	0.00783836	ACY1
chr10	122126986	122128339	0.00267275	0.00783947	TACC2
chr7	87345014	87346040	-0.00573342	0.00783966	RF02195
chr7	87345014	87346040	-0.00573342	0.00783966	RF02196
chr7	87345014	87346040	-0.00573342	0.00783966	TP53TG1
chr7	87345014	87346040	-0.00573342	0.00783966	CROT
chr9	35848056	35848768	0.00166456	0.00784023	TMEM8B
chrX	53683807	53684713	-0.000920044	0.00784067	HUWE1
chr5	41748496	41749166	0.00365309	0.00784116	OXCT1
chr3	49006972	49008052	-0.000654565	0.00784118	WDR6
chr3	49006972	49008052	-0.000654565	0.00784118	P4HTM
chr5	151693874	151694612	0.00249765	0.00784169	CLMAT3
chr2	70248329	70249088	0.00494707	0.00784256	C2orf42
chr2	70248329	70249088	0.00494707	0.00784256	TIA1
chr10	110566886	110568287	-0.00128435	0.00784336	SMC3
chr2	30115635	30116135	-0.000786557	0.00784383	AC016907.2
chr19	29966657	29967157	0.000284994	0.00784641	URI1
chr13	67048327	67049134	0.00583535	0.00784693	PCDH9
chr16	67277109	67278285	0.00353682	0.00784725	PLEKHG4
chr6	20569078	20569599	-0.00302673	0.00784773	CDKAL1
chr1	121016553	121017059	0.00347964	0.00784934	AC241377.2
chr9	122947680	122948180	0.00519401	0.00784935	RABGAP1
chr6	31546538	31547058	0.00419277	0.00784938	ATP6V1G2
chr6	31546538	31547058	0.00419277	0.00784938	ATP6V1G2-DDX39B
chr6	31546538	31547058	0.00419277	0.00784938	NFKBIL1
chr6	151690768	151691510	0.00432144	0.00784998	ESR1
chr9	124861653	124862637	-0.00322381	0.00785049	RPL35
chr9	124861653	124862637	-0.00322381	0.00785049	ARPC5L
chr5	133967994	133968971	-0.00420648	0.0078524	C5orf15
chr2	219217687	219219281	0.00315977	0.00785292	ABCB6
chr2	219217687	219219281	0.00315977	0.00785292	AC068946.2
chr10	37857054	37858523	-0.00553705	0.00785358	AL135791.1
chr10	37857054	37858523	-0.00553705	0.00785358	ZNF248
chr13	95557848	95558348	0.000438408	0.00786031	CLDN10
chr1	43349970	43350470	0.00137717	0.00786046	MPL
chr7	99267326	99268458	-0.00608944	0.00786057	MYH16
chr7	99267326	99268458	-0.00608944	0.00786057	AC004834.1
chr10	126935290	126935909	-0.00186644	0.00786295	DOCK1
chr12	55829216	55830210	0.00183865	0.0078637	DNAJC14
chr12	55829216	55830210	0.00183865	0.0078637	TMEM198B
chr19	1812140	1813099	-0.00137735	0.00786667	ATP8B3
chr7	44257710	44258370	0.00310078	0.00786844	CAMK2B
chr17	72407203	72408092	-0.0044699	0.0078686	LINC00511
chr12	57243452	57243952	-0.000643075	0.00787011	STAC3
chr10	102244975	102245938	-0.00560395	0.00787059	GBF1
chr12	49018155	49019076	0.00503975	0.00787178	DDN-AS1
chr12	49018155	49019076	0.00503975	0.00787178	PRKAG1
chr12	49018155	49019076	0.00503975	0.00787178	KMT2D
chr16	72884325	72884825	-0.0038249	0.00787178	ZFHX3
chr2	208265697	208266884	-0.00290452	0.00787226	IDH1
chr2	208265697	208266884	-0.00290452	0.00787226	PIKFYVE
chr8	128048311	128048861	-0.0020211	0.0078734	PVT1
chr2	218745661	218746294	0.00377309	0.00787473	TTLL4
chr19	21020311	21021398	0.00292625	0.00787692	ZNF430
chr1	24558962	24559694	-0.00173408	0.00787897	NCMAP
chr1	235504037	235505482	0.00573013	0.00787972	B3GALNT2
chr2	55111670	55112206	0.00239399	0.0078806	RTN4
chr3	32401452	32402089	0.00399244	0.00788111	CMTM7
chr19	57487449	57488125	-0.00131055	0.00788238	ZNF419
chr19	57487449	57488125	-0.00131055	0.00788238	AC003005.1
chr2	27356271	27357389	0.00409563	0.00788243	GTF3C2
chr2	27356271	27357389	0.00409563	0.00788243	AC074117.1
chr4	168585464	168585964	0.00368399	0.0078828	PALLD
chr2	158998442	158999088	6.63575e-05	0.00788282	TANC1
chr10	28893039	28893539	-0.0033453	0.00788465	LINC01517
chr4	127055278	127056032	-0.00369194	0.00788899	AC096773.1
chr6	35318157	35318981	-0.000216492	0.00789093	DEF6
chr16	27253322	27253946	0.00356029	0.00789123	NSMCE1
chr10	121910733	121911233	0.00490692	0.00789284	ATE1
chr13	47858629	47859129	0.00299295	0.00789342	SUCLA2
chr10	125955692	125956192	0.00302159	0.0078939	FANK1
chr12	123115452	123116039	0.00249418	0.00789417	PITPNM2
chr4	143025021	143025931	-0.00308979	0.00789517	AC104596.1
chr2	86274232	86274740	0.00454239	0.00789586	REEP1
chr4	52658844	52659871	-0.00209774	0.00790429	USP46-AS1
chr4	52658844	52659871	-0.00209774	0.00790429	USP46
chr3	185282513	185283517	-0.00133997	0.00790458	MAP3K13
chr2	118087951	118089039	0.00173741	0.00790629	INSIG2
chr19	35544970	35545962	0.000721399	0.00790701	TMEM147-AS1
chr19	35544970	35545962	0.000721399	0.00790701	TMEM147
chr19	35544970	35545962	0.000721399	0.00790701	GAPDHS
chr13	31067732	31068418	0.000309742	0.00790722	WDR95P
chr5	142778974	142779644	0.00511781	0.00790756	ARHGAP26
chr3	126858612	126859432	-0.00480846	0.00790813	CHCHD6
chr22	49815456	49815966	0.00517386	0.00791124	BRD1
chr13	109698644	109699189	-0.00350851	0.0079136	AL163541.1
chr2	127208290	127208913	0.004761	0.00791407	CYP27C1
chr10	113045375	113046259	-0.000439794	0.00791603	TCF7L2
chr2	58571186	58571827	0.0050358	0.00791671	LINC01122
chr2	233565964	233567047	-0.00035967	0.00791686	USP40
chr7	1503981	1504851	0.00506862	0.00791732	INTS1
chr10	48391256	48391797	-0.00373901	0.00791767	MAPK8
chr10	110304170	110305608	-0.000739666	0.0079185	SMNDC1
chr3	173397544	173398346	-0.00541855	0.00792027	NLGN1
chr10	127147933	127149315	0.000205351	0.0079215	DOCK1
chr10	127147933	127149315	0.000205351	0.0079215	INSYN2
chr4	72525740	72526425	0.00405845	0.00792197	ADAMTS3
chr6	37222060	37223052	-0.00137166	0.007922	TMEM217
chr12	133079850	133081124	0.000469382	0.00792219	ZNF140
chr16	4944553	4945443	-0.00222873	0.00792271	PPL
chr12	124512589	124513478	-0.00269643	0.00792278	AC073592.1
chr12	124512589	124513478	-0.00269643	0.00792278	NCOR2
chrX	129931293	129932354	0.00225136	0.00792448	AL034405.1
chr17	13540906	13541507	-0.00380469	0.00792648	HS3ST3A1
chr6	27807462	27808802	-0.00401805	0.00792834	HIST1H2BL
chr6	27807462	27808802	-0.00401805	0.00792834	HIST1H2AI
chr12	1779699	1780331	-0.00255415	0.00792928	ADIPOR2
chr19	48646291	48646939	0.00572965	0.00793062	CA11
chr19	48646291	48646939	0.00572965	0.00793062	SEC1P
chr10	117322107	117322607	-0.000832655	0.00793229	PDZD8
chr2	240560036	240561957	0.00118553	0.00793287	DUSP28
chr2	240560036	240561957	0.00118553	0.00793287	ANKMY1
chr1	179881775	179883305	-0.000607598	0.00793374	AL353708.3
chr1	179881775	179883305	-0.000607598	0.00793374	TOR1AIP1
chr16	85514422	85515455	-0.00412184	0.00793561	GSE1
chr10	108801799	108802651	0.00175975	0.00793713	AL356476.1
chr7	30026438	30027496	0.000114053	0.00793828	PLEKHA8
chr7	30026438	30027496	0.000114053	0.00793828	AC007285.1
chr7	30026438	30027496	0.000114053	0.00793828	FKBP14
chr10	126421591	126422372	0.00266441	0.00793861	LINC00601
chr20	60403102	60403729	0.00358441	0.00793994	MIR646HG
chr16	57185850	57186678	0.00341294	0.00794066	FAM192A
chr16	57185850	57186678	0.00341294	0.00794066	RSPRY1
chr4	41538940	41539440	0.00271027	0.0079413	LIMCH1
chr10	70405306	70405973	-0.00550224	0.00794135	EIF4EBP2
chr10	133393817	133394760	-0.00236693	0.00794139	AL360181.3
chr10	133393817	133394760	-0.00236693	0.00794139	MTG1
chr2	87685492	87686044	0.00391398	0.0079425	AC133644.3
chr3	182364687	182365848	-0.00467644	0.00794554	AC084211.1
chr1	227317791	227318990	0.00103433	0.00794721	CDC42BPA
chr2	238847785	238848448	-0.00184017	0.00794912	TWIST2
chr19	15418428	15419527	-0.00129059	0.00794979	AKAP8L
chr5	96807207	96808698	-0.000927989	0.00795163	ERAP1
chr16	67520974	67521904	0.00307082	0.00795242	AC027682.6
chr16	67520974	67521904	0.00307082	0.00795242	RIPOR1
chrX	130715289	130715789	0.00606621	0.00795265	ENOX2
chr19	12294522	12295244	0.00422178	0.00795286	ZNF44
chr17	5500790	5501451	0.000505031	0.00795534	NLRP1
chr19	44890238	44891403	-0.0031668	0.00795537	AC011481.2
chr19	44890238	44891403	-0.0031668	0.00795537	TOMM40
chr10	101840578	101841507	-0.00267965	0.00795588	KCNIP2
chrX	131728338	131729068	-0.00255965	0.00795655	FIRRE
chr7	122674444	122675108	-0.00164127	0.00795677	CADPS2
chr10	34739800	34740300	0.00512263	0.00795733	PARD3
chr14	103576405	103577108	0.00357905	0.00795774	APOPT1
chr14	103576405	103577108	0.00357905	0.00795774	KLC1
chr14	103576405	103577108	0.00357905	0.00795774	AL139300.1
chr9	21836240	21837178	-4.97746e-05	0.00796015	MTAP
chr9	21836240	21837178	-4.97746e-05	0.00796015	AL359922.1
chr10	128211862	128212507	0.00308765	0.0079605	LINC01163
chr7	43647680	43649125	0.00283448	0.00796161	STK17A
chr7	43647680	43649125	0.00283448	0.00796161	COA1
chr2	100290812	100291693	0.00435629	0.0079623	LONRF2
chr7	102433331	102433831	0.00369155	0.00796268	AC073517.1
chr7	102433331	102433831	0.00369155	0.00796268	ORAI2
chr6	57089719	57090579	-0.000412911	0.00796347	ZNF451
chr6	7130140	7130640	0.00120901	0.00796415	RREB1
chr10	122953822	122954657	-0.0029135	0.00796436	PSTK
chr10	122953822	122954657	-0.0029135	0.00796436	C10orf88
chr9	109244342	109244842	0.00283003	0.00796503	EPB41L4B
chr2	111698762	111699529	0.000578966	0.00796672	AC017002.6
chr2	111698762	111699529	0.000578966	0.00796672	ANAPC1
chr4	1191857	1192941	0.00251331	0.00796699	SPON2
chr3	69084727	69085227	0.00111354	0.0079675	ARL6IP5
chr3	49093858	49094844	0.00308635	0.00796853	QRICH1
chr2	27369674	27371027	0.00565962	0.00796934	EIF2B4
chr2	27369674	27371027	0.00565962	0.00796934	SNX17
chr16	82043699	82044452	0.000948213	0.00797089	HSD17B2
chr16	82043699	82044452	0.000948213	0.00797089	AC092142.1
chr12	110543544	110544044	-0.00245348	0.0079711	PPTC7
chr14	67359292	67360754	0.000735967	0.00797461	ATP6V1D
chr14	67359292	67360754	0.000735967	0.00797461	EIF2S1
chr6	21022240	21023075	0.00459258	0.00797535	CDKAL1
chr7	7719113	7719764	-0.00459603	0.00797626	UMAD1
chr7	7719113	7719764	-0.00459603	0.00797626	AC007161.3
chr10	7915842	7916390	-0.00229195	0.00797647	TAF3
chr7	98878134	98879325	0.00154755	0.00797676	TRRAP
chr3	134373381	134374061	0.00621942	0.00797779	AMOTL2
chr2	30232455	30232955	-0.00360355	0.00797877	LBH
chr2	45009198	45010487	0.00510634	0.00797878	SIX2
chr10	132654657	132655261	0.00289282	0.00797909	INPP5A
chr15	101201272	101202263	-0.00241919	0.00798214	CHSY1
chr16	47008264	47008764	-0.000822293	0.00798444	AC018845.1
chr7	158739876	158741440	0.000382615	0.00798891	ESYT2
chr2	144111174	144111964	0.00132792	0.00799071	GTDC1
chr11	64204456	64204956	0.0050685	0.00799129	STIP1
chr13	26221385	26222751	-0.00606088	0.0079966	AL138966.2
chr13	26221385	26222751	-0.00606088	0.0079966	RNF6
chr2	219509656	219510595	-0.00322887	0.00799728	AC053503.1
chr7	2558723	2559223	0.00451878	0.0079984	IQCE
chr2	158099528	158100209	0.00378641	0.00799955	UPP2
chr19	23273499	23274523	0.00166418	0.0080008	AC092329.3
chr19	23273499	23274523	0.00166418	0.0080008	AC092329.1
chr19	23273499	23274523	0.00166418	0.0080008	IPO5P1
chr19	54136864	54137916	-0.00231062	0.00800093	CNOT3
chr10	17983865	17984531	0.00221917	0.00800171	SLC39A12
chr4	44677967	44679080	-0.00313907	0.00800364	YIPF7
chr4	44677967	44679080	-0.00313907	0.00800364	GUF1
chr9	95004295	95004795	0.00320415	0.00800509	C9orf3
chr13	112545647	112546398	-0.00287566	0.00800572	TUBGCP3
chr15	78988303	78989222	-0.00549352	0.0080058	RASGRF1
chr7	152025209	152026311	-0.000759813	0.00800659	RF00017
chr7	152025209	152026311	-0.000759813	0.00800659	GALNT11
chrX	38233713	38234291	0.00373266	0.00800743	AF241726.2
chr16	61820313	61820813	0.00242477	0.00800771	CDH8
chr20	47567889	47568602	0.00044795	0.00800789	NCOA3
chr2	233711229	233711729	0.00356259	0.00801121	UGT1A8
chr2	233711229	233711729	0.00356259	0.00801121	UGT1A10
chr2	233711229	233711729	0.00356259	0.00801121	UGT1A9
chr2	233711229	233711729	0.00356259	0.00801121	UGT1A7
chr2	233711229	233711729	0.00356259	0.00801121	UGT1A6
chr9	136848825	136850036	0.00530921	0.00801146	PHPT1
chr7	22814621	22815146	0.00350708	0.00801159	TOMM7
chr2	32356539	32357804	-0.0020224	0.0080117	BIRC6
chr13	46866096	46866596	-0.00111611	0.00801191	HTR2A
chr18	55321659	55322842	-0.00260676	0.00801347	TCF4
chr7	148982827	148984169	0.00469793	0.0080152	RNY3
chr3	38024251	38025474	-0.0028629	0.00801588	PLCD1
chr17	4806636	4807460	0.00220626	0.00801645	AC233723.1
chr17	4806636	4807460	0.00220626	0.00801645	PLD2
chr13	49792477	49793317	-0.0041435	0.00801689	AL136301.1
chr13	49792477	49793317	-0.0041435	0.00801689	KPNA3
chr13	97254754	97255265	-0.00474503	0.00801853	MBNL2
chr4	8158474	8159270	-0.00155014	0.00801913	ABLIM2
chr2	218269418	218270727	-0.000241247	0.00802171	AAMP
chr2	218269418	218270727	-0.000241247	0.00802171	PNKD
chr7	65006052	65007065	0.00183344	0.00802302	ZNF117
chr7	65006052	65007065	0.00183344	0.00802302	ERV3-1
chr17	39979844	39981019	0.00222622	0.00802332	PSMD3
chr9	136283256	136284139	-0.00275751	0.00802466	CCDC187
chr12	65948417	65949142	-0.00294677	0.00802657	AC090673.2
chr12	65948417	65949142	-0.00294677	0.00802657	HMGA2
chr7	23013438	23014587	-0.000216603	0.00802914	FAM126A
chr3	35648320	35648832	0.00163585	0.00802954	ARPP21
chr7	66628017	66629270	0.00389983	0.0080297	KCTD7
chr7	66628017	66629270	0.00389983	0.0080297	AC027644.4
chr2	99180838	99181633	0.0033827	0.00803062	AC092587.1
chr2	99180838	99181633	0.0033827	0.00803062	MITD1
chr2	99180838	99181633	0.0033827	0.00803062	MRPL30
chr2	99180838	99181633	0.0033827	0.00803062	AC079447.1
chr9	37938051	37938607	-0.000306876	0.00803138	SHB
chr9	37938051	37938607	-0.000306876	0.00803138	AL138752.2
chr10	69451153	69451719	-0.00370887	0.00803239	TSPAN15
chr2	65129836	65130902	0.00254779	0.00803364	RAB1A
chr2	240566150	240566835	-0.0045373	0.0080355	RNPEPL1
chr2	240566150	240566835	-0.0045373	0.0080355	ANKMY1
chr10	108789594	108790532	-0.00280463	0.00803601	AL356476.1
chrX	130878890	130879552	-0.00197494	0.00803619	ENOX2
chr10	110076541	110077328	0.0051182	0.00803636	ADD3
chr4	4488453	4488953	0.00104631	0.00803908	STX18
chr1	180680446	180680975	0.000446691	0.00803955	XPR1
chr2	216518988	216519488	0.00175096	0.00804	RPL37A
chr7	4681820	4682480	0.00172578	0.00804091	FOXK1
chr2	197124933	197125433	-0.00150229	0.00804107	ANKRD44
chr14	93941193	93942099	-0.00382269	0.00804131	AL132642.1
chr14	93941193	93942099	-0.00382269	0.00804131	ASB2
chr2	70301485	70302381	0.00208906	0.00804155	FAM136A
chr2	70301485	70302381	0.00208906	0.00804155	AC022201.2
chr2	30146165	30147275	-0.00499318	0.00804251	YPEL5
chr1	2189188	2190066	0.00422177	0.00804628	FAAP20
chr2	100242858	100243358	0.00429308	0.00804713	LINC01104
chr9	127244944	127245681	0.005792	0.00804732	GARNL3
chr12	113462161	113462812	-0.000411912	0.00804898	LHX5
chr2	105329495	105330163	-0.00180817	0.00804937	AC012360.1
chr2	105329495	105330163	-0.00180817	0.00804937	TGFBRAP1
chr3	50227087	50227953	0.00306446	0.00805071	MIR5787
chr3	50227087	50227953	0.00306446	0.00805071	GNAI2
chr17	57927171	57927807	-0.00218054	0.00805252	CUEDC1
chr4	148196140	148196640	0.00389856	0.00805278	AC069272.1
chr4	148196140	148196640	0.00389856	0.00805278	NR3C2
chr11	34266277	34266973	0.00488556	0.00805438	ABTB2
chr19	45817017	45817540	-0.00527615	0.00805557	SYMPK
chr16	57244593	57245491	0.00422111	0.00805658	ARL2BP
chr14	103136591	103137396	-0.00237253	0.0080572	TNFAIP2
chr7	16989808	16990308	0.00375684	0.00805876	AHR
chr7	16989808	16990308	0.00375684	0.00805876	AC073332.1
chrX	72554293	72554898	0.00367387	0.00806009	AL133500.1
chrX	72554293	72554898	0.00367387	0.00806009	HDAC8
chr12	51424458	51425395	-0.00125262	0.00806031	AC107031.1
chr12	51424458	51425395	-0.00125262	0.00806031	SLC4A8
chr7	140541361	140542308	-0.00207269	0.00806104	DENND2A
chr5	179559294	179560170	0.000649592	0.00806479	RUFY1
chr2	84881522	84882437	0.0044918	0.00806484	TRABD2A
chr3	67526060	67526725	0.00226187	0.00806526	SUCLG2
chr2	162318331	162319231	-0.0029778	0.00806551	GCA
chr2	162318331	162319231	-0.0029778	0.00806551	IFIH1
chr6	33289009	33289740	0.00340485	0.00806597	WDR46
chr6	33289009	33289740	0.00340485	0.00806597	PFDN6
chr5	149320605	149321483	-0.000146206	0.00806631	AFAP1L1
chr16	55470420	55472859	-0.00165743	0.00806694	MMP2
chr14	67695336	67696051	0.00188504	0.00806712	RDH11
chr9	133347352	133348811	0.00540903	0.00806757	MED22
chr9	133347352	133348811	0.00540903	0.00806757	RPL7A
chr1	40708699	40709658	0.00334582	0.00806858	NFYC
chr17	13520614	13521312	0.00334181	0.00806985	HS3ST3A1
chr5	177040850	177041350	0.000806126	0.00807386	ZNF346
chr3	141279998	141280498	0.00270154	0.00807488	PXYLP1
chr3	141279998	141280498	0.00270154	0.00807488	AC117383.1
chr1	12477908	12478996	0.00601898	0.00807622	VPS13D
chr9	86353587	86355018	-0.00511049	0.00807676	TUT7
chr20	33647422	33648040	0.00302452	0.00808091	CBFA2T2
chr18	76983101	76983621	0.0019539	0.00808182	AC093330.1
chr18	76983101	76983621	0.0019539	0.00808182	MBP
chr12	133036884	133037986	0.00325138	0.00808216	AC073911.1
chr12	133036884	133037986	0.00325138	0.00808216	ZNF84
chr7	129948792	129949791	0.00588386	0.00808408	UBE2H
chr8	132122162	132122675	0.00460777	0.00808501	KCNQ3
chr9	96339524	96340371	0.00207141	0.00808734	AL160269.1
chr9	96339524	96340371	0.00207141	0.00808734	SLC35D2
chr10	49538636	49539557	-0.00533483	0.00808868	ERCC6
chr14	65254888	65255388	0.00337962	0.00808882	AL355076.2
chr10	110893492	110893992	0.00410697	0.00809095	PDCD4
chr9	96859706	96860350	-0.00346007	0.00809222	ZNF782
chr2	224973386	224974173	0.000293073	0.00809291	DOCK10
chr6	32952896	32953573	0.00311005	0.00809543	AL645941.2
chr6	32952896	32953573	0.00311005	0.00809543	HLA-DMA
chr7	55247337	55247837	0.00425822	0.00809562	ELDR
chr2	219597299	219598457	-0.00144803	0.00809651	STK11IP
chr5	137735193	137736345	0.00361348	0.00809861	KLHL3
chr1	109112565	109113073	0.00114783	0.00809942	C1orf194
chr5	146722208	146722857	0.00306494	0.00810088	PPP2R2B
chr16	19595071	19595915	-0.00334904	0.00810147	VPS35L
chr22	21937816	21938872	0.000914599	0.00810236	PPM1F
chr22	21937816	21938872	0.000914599	0.00810236	AC245452.1
chrX	41923195	41924173	0.00154922	0.00810268	CASK
chr3	63863204	63864086	0.00332832	0.00810282	THOC7
chr3	63863204	63864086	0.00332832	0.00810282	AC104162.2
chr7	100585913	100586908	0.00525155	0.00810447	LRCH4
chr7	100585913	100586908	0.00525155	0.00810447	FBXO24
chr7	148946	149746	0.00200203	0.00810481	AC093627.4
chr7	148946	149746	0.00200203	0.00810481	AC093627.5
chr17	2511399	2512206	0.00354722	0.00810872	METTL16
chr13	51069949	51070462	-0.000120409	0.00811002	GUCY1B2
chr2	10812334	10813222	0.00463046	0.00811025	PDIA6
chr2	98559972	98560711	0.00239527	0.00811106	INPP4A
chr16	81006273	81007885	-0.00367842	0.00811143	CENPN
chr16	81006273	81007885	-0.00367842	0.00811143	CMC2
chr7	99860015	99860853	0.00252551	0.0081117	CYP3A43
chr2	174248034	174249077	-0.0050534	0.00811965	OLA1
chr16	81076514	81077736	-0.00488701	0.00811972	AC092718.6
chr16	81076514	81077736	-0.00488701	0.00811972	AC092718.1
chr16	81076514	81077736	-0.00488701	0.00811972	AC092718.8
chr16	81076514	81077736	-0.00488701	0.00811972	C16orf46
chr16	81076514	81077736	-0.00488701	0.00811972	AC092718.3
chr3	184362257	184363616	-0.00289466	0.00812087	POLR2H
chr13	110712288	110713763	-0.00623516	0.00812178	CARS2
chr13	110712288	110713763	-0.00623516	0.00812178	ING1
chr1	184025040	184025751	0.00179261	0.00812228	COLGALT2
chr16	70476433	70477179	-0.00403781	0.00812359	FUK
chr6	160141205	160141752	-0.00328472	0.0081249	SLC22A1
chr8	544448	545165	0.00139383	0.00812603	TDRP
chr3	43621424	43622581	-0.00478913	0.00812632	ANO10
chr20	3239295	3239795	-0.000285934	0.00812746	SLC4A11
chr20	3239295	3239795	-0.000285934	0.00812746	AL109976.1
chr6	56669971	56670549	0.00261995	0.00812776	DST
chr7	128791022	128791728	3.4477e-05	0.0081291	CCDC136
chr3	141411958	141412486	0.000767321	0.00812978	ZBTB38
chr2	240452278	240453334	0.000922826	0.00813138	GPC1
chr2	240452278	240453334	0.000922826	0.00813138	AC110619.1
chr6	31114239	31114982	0.000737766	0.00813169	PSORS1C1
chrX	71253933	71254692	0.0011222	0.00813242	ZMYM3
chr22	35627192	35628144	0.00514659	0.00813438	AL049747.1
chr22	35627192	35628144	0.00514659	0.00813438	MB
chr4	168816450	168817214	-0.00433674	0.00813917	PALLD
chr16	66873063	66873834	0.00324828	0.0081398	NAE1
chr13	112942640	112943154	0.00166251	0.00814198	MCF2L
chr5	172453961	172454732	0.00321868	0.00814274	SH3PXD2B
chr2	18559781	18560984	-0.00314395	0.00814321	RDH14
chr2	18559781	18560984	-0.00314395	0.00814321	NT5C1B-RDH14
chr7	89105	89983	0.00141917	0.00814571	AC093627.1
chr10	133307952	133309512	-0.000809914	0.00814787	ZNF511
chr10	133307952	133309512	-0.000809914	0.00814787	ZNF511-PRAP1
chr10	133307952	133309512	-0.000809914	0.00814787	TUBGCP2
chr17	21042704	21043937	-0.00327007	0.00814964	USP22
chr4	168860272	168860772	0.00391123	0.00814964	PALLD
chr16	68257976	68258495	0.000161573	0.00815228	AC020978.2
chr16	68257976	68258495	0.000161573	0.00815228	PLA2G15
chr2	224909821	224910638	0.00277841	0.00815388	DOCK10
chr7	148987043	148987917	0.00290018	0.00815562	RNY1
chr7	148987043	148987917	0.00290018	0.00815562	GHET1
chr17	1562543	1563043	0.00262122	0.00815654	PITPNA
chr10	73209635	73210158	0.00220234	0.00815714	FAM149B1
chr10	73209635	73210158	0.00220234	0.00815714	DNAJC9
chr16	57260289	57260950	-0.00303376	0.00815758	PLLP
chr4	16532199	16532742	0.00498727	0.00815844	LDB2
chr3	184185529	184186499	-0.000710992	0.00815915	ABCF3
chr10	118045991	118047391	-0.0023333	0.0081612	RAB11FIP2
chr10	118045991	118047391	-0.0023333	0.0081612	CASC2
chr10	71981283	71981840	-0.00277047	0.00816124	CHST3
chr9	134055711	134056547	-0.00297129	0.00816239	AL445931.1
chr9	134055711	134056547	-0.00297129	0.00816239	BRD3
chr2	209771380	209772163	-0.000828154	0.008164	UNC80
chr19	50510936	50511766	-0.00481228	0.00816842	JOSD2
chr19	50510936	50511766	-0.00481228	0.00816842	ASPDH
chr2	241610018	241610759	0.00249158	0.00816992	THAP4
chr2	120867151	120868022	0.00540837	0.00817048	AC017033.1
chr2	120867151	120868022	0.00540837	0.00817048	GLI2
chr7	149837998	149839440	-0.00323571	0.00817072	ZNF862
chr6	35601430	35601930	0.00330479	0.00817248	FKBP5
chr3	47380375	47381767	-0.00118719	0.00817274	AC099778.1
chr3	47380375	47381767	-0.00118719	0.00817274	PTPN23
chr3	190058361	190059276	0.00547269	0.00817295	P3H2
chr12	50924300	50924800	0.00413204	0.00817401	METTL7A
chr12	39619443	39620364	0.0051374	0.00817533	ABCD2
chr14	78566271	78566994	0.00301202	0.00817674	NRXN3
chrX	49190717	49191674	0.000905616	0.00817688	SYP
chr19	52189331	52190733	-0.00510265	0.00817829	PPP2R1A
chr12	120116527	120117517	0.00454248	0.00818018	AC004812.2
chr12	120116527	120117517	0.00454248	0.00818018	RAB35
chr16	61792054	61792889	0.00414818	0.0081804	CDH8
chr16	19523572	19524451	-0.000965715	0.00818173	CCP110
chr2	209629369	209630263	0.00203263	0.0081831	MAP2
chr4	173024877	173025377	-0.000724311	0.00818479	GALNTL6
chr13	33610416	33611422	-0.0011577	0.00818641	AL161719.1
chr13	33610416	33611422	-0.0011577	0.00818641	AL139383.1
chr7	100465762	100466262	0.00175715	0.00818771	TSC22D4
chr4	4575167	4575667	0.00211275	0.00818788	STX18-AS1
chr2	241507792	241509226	-0.00214454	0.00818788	STK25
chr22	45537537	45538231	-0.000918661	0.00818866	FBLN1
chr9	35923775	35924729	0.000189228	0.00818908	SPAAR
chr12	111841720	111842791	0.000296134	0.0081903	MAPKAPK5-AS1
chr12	111841720	111842791	0.000296134	0.0081903	MAPKAPK5
chr9	110752639	110753263	-0.000371447	0.00819223	MUSK
chr2	229488689	229489685	-0.00443062	0.00819246	DNER
chr14	61602704	61603204	0.00402826	0.00819362	AL355916.2
chr14	61602704	61603204	0.00402826	0.00819362	FLJ22447
chr3	195716576	195717217	0.00351628	0.00819638	MUC20-OT1
chr3	53237904	53238816	0.000755005	0.00819843	TKT
chr2	70994696	70995318	0.00252505	0.00819924	AC007040.1
chr2	70994696	70995318	0.00252505	0.00819924	AC007040.2
chr2	70994696	70995318	0.00252505	0.00819924	TEX261
chr2	108636296	108636812	0.00300505	0.00819981	LIMS1
chr4	23856118	23856762	0.00279696	0.00820107	PPARGC1A
chr6	139219139	139219639	0.00349407	0.00820171	AL031772.1
chr6	139219139	139219639	0.00349407	0.00820171	AL158850.1
chr10	132516818	132517897	-0.00501477	0.00820313	AL451069.1
chr1	208090304	208090804	0.000767219	0.00820482	PLXNA2
chr9	121286734	121287640	0.00208428	0.00820544	GSN
chr1	27536705	27537225	0.00433305	0.00820753	AHDC1
chr19	17475481	17476108	0.000217403	0.00820783	SLC27A1
chr6	24282971	24283766	-0.000771716	0.00821063	DCDC2
chr6	31826806	31827935	-0.00141554	0.00821169	HSPA1B
chr14	102262670	102263332	-0.00356147	0.00821407	MOK
chr3	49104386	49105106	0.00144691	0.00821574	QARS
chr13	67023394	67023894	0.000389745	0.00821834	PCDH9
chr12	53379295	53380767	0.00426838	0.00821952	SP1
chr9	137534776	137535276	0.00208652	0.00822111	PNPLA7
chr17	42154801	42155403	0.00110811	0.0082236	AC099811.3
chr17	42154801	42155403	0.00110811	0.0082236	AC099811.2
chr17	42154801	42155403	0.00110811	0.0082236	RAB5C
chr6	10528077	10528694	1.57128e-05	0.00822445	GCNT2
chr13	48437364	48437870	-0.000433755	0.00822878	LPAR6
chr13	48437364	48437870	-0.000433755	0.00822878	RB1
chr4	128386776	128387649	-0.000820811	0.00822967	AC108062.1
chr2	61853480	61855022	0.000759959	0.00823121	FAM161A
chr2	28274806	28275383	0.00475534	0.008232	BABAM2
chr12	119667343	119668329	-0.00525863	0.00823324	PRKAB1
chr12	119667343	119668329	-0.00525863	0.00823324	AC002070.1
chr19	19663277	19664218	0.00324618	0.00823387	ATP13A1
chr16	72099248	72099748	0.00501007	0.0082369	DHX38
chr17	28644906	28645703	0.00520438	0.00823704	KIAA0100
chr19	8831899	8833223	0.0014958	0.00823792	MBD3L1
chr19	8831899	8833223	0.0014958	0.00823792	AC008734.2
chr19	8831899	8833223	0.0014958	0.00823792	ZNF558
chr17	27805484	27806002	0.00249468	0.0082384	AC005697.1
chr16	19008165	19008665	-0.00168262	0.00823992	TMC7
chr20	48983242	48984058	0.000299826	0.00824069	ARFGEF2
chr2	45945867	45946578	0.0029649	0.00824213	PRKCE
chr16	77190313	77191383	-0.00390529	0.00824386	MON1B
chr13	98576941	98577895	-0.00353862	0.00824462	STK24-AS1
chr13	98576941	98577895	-0.00353862	0.00824462	STK24
chr8	123644013	123644513	-0.0011304	0.00824697	AC090193.1
chr17	49515220	49515772	0.00241453	0.00824711	AC006487.1
chr10	109965402	109965910	0.00242159	0.00824805	ADD3-AS1
chr2	102104087	102104887	0.00308276	0.00824926	IL1R1
chr2	110101125	110101973	0.00160453	0.00825115	MALL
chr2	235493457	235494420	-0.00257439	0.00825351	AGAP1
chr19	57916022	57917012	-0.00507107	0.00825435	AC010326.2
chr19	57916022	57917012	-0.00507107	0.00825435	ZNF417
chr5	150138429	150139294	0.00362698	0.00825649	PDGFRB
chr5	141524631	141525150	-0.00378766	0.00825691	DIAPH1
chr5	176646773	176647848	0.00259018	0.0082594	TSPAN17
chr3	195697666	195698501	0.00615814	0.00826241	MUC20-OT1
chr7	135147407	135147911	-0.00103452	0.00826302	AGBL3
chr7	135147407	135147911	-0.00103452	0.00826302	CYREN
chr19	41353526	41354289	0.0015623	0.00826394	TGFB1
chr19	41353526	41354289	0.0015623	0.00826394	TMEM91
chr19	41353526	41354289	0.0015623	0.00826394	AC011462.1
chr3	12757960	12758787	0.00251408	0.00826647	TMEM40
chr2	241009640	241010557	0.00489196	0.00826698	AC093585.1
chr2	241009640	241010557	0.00489196	0.00826698	SNED1
chr4	1346483	1347929	0.00252636	0.00826712	UVSSA
chrX	13387680	13388180	0.00299025	0.00826803	LINC01203
chrX	3697424	3698426	0.00174852	0.00827003	PRKX
chr13	27449788	27450847	-0.00487232	0.00827227	MTIF3
chr10	112374642	112375312	0.000390721	0.0082743	ACSL5
chr14	81169852	81171013	-0.00292084	0.00827435	AC007262.2
chr5	145346895	145347395	-0.00213984	0.00827622	AC137770.1
chr13	46667979	46668773	-0.0038027	0.0082776	LRCH1
chr3	10010723	10011718	0.00311175	0.00827785	EMC3
chr3	10010723	10011718	0.00311175	0.00827785	AC022007.1
chr7	134527979	134528479	-0.00145709	0.00827803	AKR1B10
chr10	94299401	94300037	-0.00394855	0.00827839	PLCE1
chr12	113231450	113232222	-0.0026906	0.00828186	TPCN1
chr11	19769784	19770299	0.00178906	0.00828235	NAV2
chr7	94288965	94289465	-0.00202868	0.00828295	AC002074.1
chr10	122441806	122442537	-0.00357658	0.00828449	BX842242.1
chr10	122441806	122442537	-0.00357658	0.00828449	PLEKHA1
chr6	106377119	106377644	0.00189236	0.0082849	CRYBG1
chr10	24466117	24466759	-0.00546289	0.00828555	KIAA1217
chr2	10120175	10120702	0.00231048	0.00828674	RRM2
chr10	122140443	122141759	-0.00281802	0.00828736	TACC2
chr12	94262100	94262861	-0.00203898	0.0082874	PLXNC1
chr22	25154242	25154759	0.00562166	0.00828907	KIAA1671
chr10	15084233	15085054	-0.00435586	0.00828968	ACBD7
chr12	111368778	111369436	0.000747034	0.00828999	PHETA1
chr12	111368778	111369436	0.000747034	0.00828999	LINC02356
chr2	216083788	216084329	0.00546508	0.00829099	TMEM169
chr3	45643993	45645260	-0.00257734	0.00829112	LIMD1
chr6	149233109	149234298	0.00225808	0.00829126	AL031056.1
chr6	149233109	149234298	0.00225808	0.00829126	TAB2
chr6	145543935	145544902	-0.00307706	0.00829157	EPM2A
chr3	127696917	127697822	-0.000188754	0.00829162	MGLL
chr3	160027448	160028120	0.00202701	0.0082927	LINC01100
chr3	160027448	160028120	0.00202701	0.0082927	IL12A-AS1
chr2	222440614	222441439	-0.00144307	0.00829461	SGPP2
chr2	240135719	240136759	-0.000554093	0.00829462	COPS9
chr2	233974164	233975124	-0.00247554	0.00829472	TRPM8
chr2	216012047	216012712	0.0034852	0.0082959	MREG
chr2	216012047	216012712	0.0034852	0.0082959	PECR
chr19	11434705	11435824	-0.00267944	0.00829672	CCDC151
chr19	11434705	11435824	-0.00267944	0.00829672	PRKCSH
chr4	126071297	126072191	-0.00523059	0.00829864	LINC02379
chr10	69914458	69914958	-0.00137747	0.00830084	COL13A1
chr2	233486610	233487590	-0.00279936	0.00830167	USP40
chr15	88466971	88468111	-0.00102216	0.00830244	MRPL46
chr15	88466971	88468111	-0.00102216	0.00830244	AC013489.1
chr15	88466971	88468111	-0.00102216	0.00830244	MRPS11
chr13	112606146	112606988	-0.00527009	0.00830323	AL139384.2
chrX	49922217	49923214	0.00146352	0.00830365	CLCN5
chrX	71365719	71366570	0.00234535	0.00830393	TAF1
chr17	74751388	74752001	-0.00380254	0.00830414	SLC9A3R1
chr19	52007788	52008503	0.00380385	0.00830426	ZNF615
chr7	151368048	151368672	0.00351434	0.00830655	NUB1
chr7	94374146	94374646	-0.00464556	0.00830806	AC002074.1
chr1	10980020	10980589	0.00267463	0.00830943	C1orf127
chr19	53102866	53104021	-0.00437734	0.00830969	ZNF160
chr10	16987156	16987656	0.00220882	0.0083113	CUBN
chr22	17922739	17923647	0.00554418	0.00831216	MICAL3
chr2	132623134	132623915	-0.000217765	0.00831265	GPR39
chr19	48720556	48721345	0.00212404	0.00831312	RASIP1
chr19	58401028	58401747	0.00123414	0.00831328	ZNF584
chr8	8333507	8334368	0.00490829	0.008316	PRAG1
chr3	49218454	49219000	0.00426082	0.00831664	CCDC36
chr17	15257287	15257787	0.0019135	0.0083167	PMP22
chr13	98482828	98483533	-0.00237748	0.00831799	STK24
chr9	16521706	16522514	-0.00214675	0.00831873	BNC2
chr19	55476122	55476875	-0.00156241	0.00831891	ZNF628
chr19	55476122	55476875	-0.00156241	0.00831891	AC008735.3
chr21	39633094	39634477	-0.000553624	0.00832136	B3GALT5
chr21	39633094	39634477	-0.000553624	0.00832136	AF064860.1
chr10	124992298	124992940	0.000643017	0.00832219	CTBP2
chr9	127545474	127546333	0.000306214	0.00832261	FAM129B
chr9	2559154	2560165	-0.00152759	0.00832278	VLDLR-AS1
chr15	100349593	100350682	0.000497032	0.0083234	SPATA41
chr3	51499076	51500532	-0.000598058	0.00832403	DCAF1
chr4	148376040	148376575	0.000969361	0.00832497	NR3C2
chr3	195150276	195150794	0.000401146	0.00832578	XXYLT1-AS2
chr3	195150276	195150794	0.000401146	0.00832578	XXYLT1
chr17	4554962	4555666	0.00333415	0.00832664	MYBBP1A
chr6	43143428	43143949	0.00088484	0.00832694	PTK7
chr3	125128947	125130028	0.00283745	0.00833319	SLC12A8
chr9	129752839	129753339	0.00328415	0.00833397	PTGES
chr13	95564855	95565372	-0.00246925	0.0083344	CLDN10
chr7	137592080	137592580	0.00184397	0.00833466	DGKI
chr10	132331284	132332716	0.00246452	0.00833491	LRRC27
chr10	132331284	132332716	0.00246452	0.00833491	STK32C
chr14	23301155	23302319	0.000457557	0.00833548	BCL2L2
chr14	23301155	23302319	0.000457557	0.00833548	PPP1R3E
chr2	241686382	241687510	0.00127337	0.00833715	DTYMK
chr2	241686382	241687510	0.00127337	0.00833715	ING5
chr6	5003388	5004506	-0.00331746	0.00833967	RPP40
chr2	219160002	219161131	0.00433401	0.00834289	NHEJ1
chr2	219160002	219161131	0.00433401	0.00834289	AC068946.1
chr3	33797728	33799339	-0.00164758	0.00834556	AC112220.2
chr3	33797728	33799339	-0.00164758	0.00834556	PDCD6IP
chr21	34545200	34545880	-0.00295303	0.00834866	RCAN1
chr7	126700781	126701759	-0.00506953	0.00834933	GRM8
chr2	96857730	96858687	0.00588856	0.0083499	ANKRD23
chr2	96857730	96858687	0.00588856	0.0083499	ANKRD39
chr2	178882530	178883520	-0.00356939	0.00834992	CCDC141
chr6	31958718	31959376	-0.00031491	0.00835019	NELFE
chr6	31958718	31959376	-0.00031491	0.00835019	SKIV2L
chr19	43950942	43951587	0.00173069	0.00835103	ZNF221
chr10	80497473	80497973	0.00255384	0.00835157	TSPAN14
chr10	122565611	122566352	0.00341111	0.00835187	DMBT1
chr10	35040739	35041650	0.00269083	0.00835232	CUL2
chr9	35731947	35732842	-0.00140344	0.00835353	TLN1
chr9	35731947	35732842	-0.00140344	0.00835353	CREB3
chr12	109597507	109598134	0.00249511	0.00835542	MVK
chr9	132651211	132651784	0.00038202	0.00835679	DDX31
chr4	185811908	185812436	0.00407825	0.00835832	SORBS2
chr2	207121721	207122374	0.000350045	0.00835843	KLF7-IT1
chr2	207121721	207122374	0.000350045	0.00835843	KLF7
chr3	140242715	140243468	0.00280571	0.00835846	CLSTN2
chr9	86947099	86948747	-0.00124491	0.00835942	GAS1
chr9	86947099	86948747	-0.00124491	0.00835942	GAS1RR
chr2	219249230	219250087	-0.000503686	0.00836085	STK16
chr2	219249230	219250087	-0.000503686	0.00836085	TUBA4A
chr10	97539805	97540305	-0.00460458	0.00836541	UBTD1
chr2	73926557	73927311	0.00479775	0.00836583	DGUOK
chr17	3845901	3846657	0.00068278	0.00836608	NCBP3
chr19	10206142	10206806	0.00164964	0.00836781	DNMT1
chr4	1081298	1082789	0.000800551	0.00836843	RNF212
chr3	4978021	4979474	-0.00349084	0.00837057	BHLHE40-AS1
chr3	4978021	4979474	-0.00349084	0.00837057	BHLHE40
chr5	179806697	179807647	0.00101857	0.00837129	MGAT4B
chr5	179806697	179807647	0.00101857	0.00837129	SQSTM1
chr2	236569696	236570196	0.00139817	0.00837141	ACKR3
chr12	32583343	32583843	-0.00208625	0.00837196	FGD4
chrX	72238528	72239376	-0.00367471	0.00837279	PIN4
chrX	72238528	72239376	-0.00367471	0.00837279	ERCC6L
chr19	57389467	57390490	-0.00368464	0.00837466	AC003002.1
chr19	57389467	57390490	-0.00368464	0.00837466	ZNF548
chr19	57389467	57390490	-0.00368464	0.00837466	AC003002.3
chr19	55605039	55605798	-0.00134097	0.00837996	ZNF865
chr1	27321824	27322653	0.0017167	0.00838	TMEM222
chr2	135741328	135742487	0.00450705	0.00838128	UBXN4
chr1	205504308	205504957	-0.00305454	0.00838142	CDK18
chr10	76558571	76559761	-0.000961364	0.00838464	AC024603.1
chr10	76558571	76559761	-0.000961364	0.00838464	LRMDA
chr19	49766233	49767193	-0.00451162	0.00838796	AP2A1
chr7	158704231	158705485	-0.000182456	0.0083886	NCAPG2
chr9	97237998	97239104	-2.08523e-05	0.0083951	AL590705.1
chr9	97237998	97239104	-2.08523e-05	0.0083951	SUGT1P4
chr9	97237998	97239104	-2.08523e-05	0.0083951	SUGT1P4-STRA6LP
chr9	97237998	97239104	-2.08523e-05	0.0083951	STRA6LP
chr6	158042119	158042641	0.000974948	0.00839517	SYNJ2
chr7	5636939	5637452	0.00323715	0.00839537	RNF216
chr5	143051365	143051999	0.00551555	0.0083954	ARHGAP26
chr6	56938366	56939246	-0.000183639	0.00839772	DST
chr2	15730216	15731091	-0.00168653	0.00839983	LINC01804
chr10	126315723	126316223	-0.00121955	0.00840125	ADAM12
chr5	150065192	150066355	-0.00156299	0.00840367	CSF1R
chr1	2212359	2213369	0.00223105	0.0084053	AL590822.1
chr1	2212359	2213369	0.00223105	0.0084053	FAAP20
chr18	51197217	51198651	-0.000516639	0.00840748	MEX3C
chr1	208170239	208170739	0.0047657	0.00841521	PLXNA2
chr19	20922908	20923794	0.0048056	0.00841557	ZNF85
chr1	224503310	224504032	-0.0012386	0.00841584	CNIH3
chr4	8191064	8191855	-0.000774501	0.0084159	SH3TC1
chr10	132571715	132572532	-0.00352296	0.0084179	INPP5A
chr10	100364655	100365387	-0.00532516	0.00842062	SCD
chr10	133372991	133373888	-0.000908517	0.00842136	ECHS1
chr2	130341752	130343322	0.00436393	0.0084223	CCDC115
chr2	130341752	130343322	0.00436393	0.0084223	IMP4
chr12	48681795	48682604	0.00341249	0.00842394	KANSL2
chr3	167814281	167815063	0.00333009	0.00842605	SERPINI1
chr17	35578234	35579092	0.000725549	0.00842631	PEX12
chr17	35578234	35579092	0.000725549	0.00842631	AP2B1
chr18	34153638	34154184	0.00105138	0.00842661	NOL4
chr11	10509137	10510425	-0.00259835	0.00842784	MTRNR2L8
chr4	146945494	146946390	-0.000953472	0.00843047	TTC29
chr3	120773877	120774377	2.78603e-05	0.00843311	GTF2E1
chr8	129753329	129754037	0.000438072	0.00843547	GSDMC
chr2	11863555	11864366	0.00288134	0.00843716	MIR3681HG
chr21	28111203	28111703	0.00439107	0.00843965	LINC01697
chr7	140390746	140391482	0.00583767	0.00843996	SLC37A3
chrX	118534631	118535142	0.000290383	0.00844025	DOCK11
chrX	105564209	105565152	-0.000112673	0.00844043	IL1RAPL2
chr14	29584902	29585529	0.00330258	0.00844054	PRKD1
chr5	134176734	134177408	-0.000460744	0.00844277	SKP1
chr5	134176734	134177408	-0.000460744	0.00844277	AC104109.3
chr9	124342669	124343616	-0.00311409	0.00844414	NEK6
chr3	9986441	9987488	0.000520179	0.00844599	EMC3
chr3	9986441	9987488	0.000520179	0.00844599	EMC3-AS1
chr9	133459425	133460592	-0.00227976	0.00844732	CACFD1
chr4	2796421	2796921	-0.00198981	0.0084479	SH3BP2
chr4	168634266	168634938	-0.00333345	0.00844955	PALLD
chr12	57430772	57431325	-0.00159018	0.0084515	AC126614.1
chr12	57430772	57431325	-0.00159018	0.0084515	R3HDM2
chr7	108095278	108095923	-0.0032825	0.00845471	LAMB4
chrX	55160664	55161684	0.000140874	0.00845489	FAM104B
chr19	17337218	17337731	0.00185187	0.00845823	GTPBP3
chr17	8435308	8436581	0.000636356	0.00845831	NDEL1
chr17	3892889	3893389	-0.000754373	0.00846256	CAMKK1
chr1	6519810	6520793	0.00343673	0.00846278	PLEKHG5
chr2	201451170	201452315	-0.00110767	0.00846454	TRAK2
chr2	201451170	201452315	-0.00110767	0.00846454	STRADB
chr10	115092341	115094080	-0.00222488	0.0084654	ATRNL1
chr6	137731993	137732493	0.00184215	0.00846543	AL356234.2
chr6	137731993	137732493	0.00184215	0.00846543	LINC02539
chr12	49828071	49828878	0.00351103	0.00846566	BCDIN3D-AS1
chr12	49828071	49828878	0.00351103	0.00846566	NCKAP5L
chr2	119888626	119889145	-0.00400582	0.00846629	PTPN4
chr4	24850542	24851105	-0.00187443	0.00846667	CCDC149
chr4	74038313	74039202	7.35712e-05	0.00846714	CXCL3
chr4	54217570	54218250	-0.00327279	0.00846716	AC058822.1
chr2	96536406	96536927	0.00317685	0.00847094	ARID5A
chrX	48021182	48022010	0.00281645	0.00847125	ZNF630
chr1	39845509	39846396	0.00544451	0.00847542	TRIT1
chr10	119165080	119166138	0.00110706	0.00847796	SFXN4
chr6	78947461	78948407	-0.00398172	0.00847904	PHIP
chr5	141508474	141509733	0.000907118	0.00848285	PCDHGA12
chr5	141508474	141509733	0.000907118	0.00848285	PCDHGC3
chr5	141508474	141509733	0.000907118	0.00848285	PCDHGC4
chr5	141508474	141509733	0.000907118	0.00848285	PCDHGC5
chr5	141508474	141509733	0.000907118	0.00848285	PCDHGA1
chr5	141508474	141509733	0.000907118	0.00848285	PCDHGA2
chr5	141508474	141509733	0.000907118	0.00848285	PCDHGA3
chr5	141508474	141509733	0.000907118	0.00848285	PCDHGB1
chr5	141508474	141509733	0.000907118	0.00848285	PCDHGA4
chr5	141508474	141509733	0.000907118	0.00848285	PCDHGB2
chr5	141508474	141509733	0.000907118	0.00848285	PCDHGA5
chr5	141508474	141509733	0.000907118	0.00848285	PCDHGB3
chr5	141508474	141509733	0.000907118	0.00848285	PCDHGA6
[truncated: 1,109 more rows]

## Sheet: PCA1
Supplementary Table 5.2: Genes associated with PC1 in Extended Data Fig. 8f
Chr	Start	End	FC	PVAL	Gene
chr8	461361	462412	0.00712447	-0.00708524	FBXO25
chr5	912184	913098	0.0071288	-0.00699704	TRIP13
chr1	69836879	69837641	0.0070102	-0.00671179	LRRC7
chr7	21617064	21617564	0.00710945	-0.00664343	DNAH11
chr11	85086822	85087322	0.00703073	-0.00657953	DLG2
chr8	91039985	91041068	0.00716258	-0.00646794	PIP4P2
chr5	167633798	167634921	0.00743708	-0.00644904	TENM2
chr11	59668422	59669970	0.00712342	-0.00644156	AP000640.2
chr11	59668422	59669970	0.00712342	-0.00644156	PATL1
chr22	38318191	38318691	0.00700619	-0.00638577	TPTEP2-CSNK1E
chr11	84497785	84498299	0.00701743	-0.00634187	DLG2
chr8	58195855	58196355	0.00730083	-0.00624711	FAM110B
chr5	128112026	128112553	0.00709335	-0.00620421	SLC12A2
chr15	80317255	80317864	0.00742689	-0.00617018	LINC00927
chr15	101446079	101446630	0.00711186	-0.00609849	PCSK6
chr2	88540272	88540828	0.00731759	-0.0060156	AC104134.1
chr1	177586341	177587069	0.00748583	-0.00600235	AL122019.1
chr2	1993687	1994201	0.00719052	-0.00599872	MYT1L
chr16	56409147	56409647	0.00711313	-0.00595714	AMFR
chr16	56409147	56409647	0.00711313	-0.00595714	AC092140.1
chr1	225253772	225254290	0.00716197	-0.00594523	DNAH14
chr8	51870009	51870509	0.00708126	-0.005886	PCMTD1
chr8	11995100	11995600	0.00757848	-0.0058129	DEFB134
chr15	87871145	87871661	0.00770602	-0.00580027	NTRK3
chr5	76582194	76582712	0.00735349	-0.00576097	IQGAP2
chrX	111854926	111855426	0.00716219	-0.00575664	TRPC5
chr6	18632867	18633367	0.00724593	-0.00571889	MIR548A1HG
chr11	114294767	114295774	0.00719863	-0.00571358	AP002518.2
chr11	114294767	114295774	0.00719863	-0.00571358	NNMT
chr11	79249436	79250143	0.00725113	-0.00567253	TENM4
chr8	73293266	73295379	0.00709488	-0.00561277	RPL7
chr8	73293266	73295379	0.00709488	-0.00561277	RDH10
chr11	94563239	94563927	0.00716532	-0.00560536	PIWIL4
chr11	94563239	94563927	0.00716532	-0.00560536	AP000943.3
chr12	10031316	10032167	0.00784527	-0.00557362	CLEC9A
chr8	6868251	6868790	0.00721814	-0.005534	GS1-24F4.2
chr4	22179043	22179842	0.00729471	-0.00549013	AC096719.1
chr5	19918772	19919339	0.00743744	-0.00547936	CDH18
chr15	91455964	91457341	0.00706339	-0.00547403	CRAT37
chr6	163226629	163227282	0.00722223	-0.00545051	PACRG
chr5	92337606	92338106	0.00721543	-0.00543988	AC114316.2
chr8	143942850	143943470	0.00774622	-0.00537569	PLEC
chr3	132231511	132232135	0.00801498	-0.00537308	CPNE4
chr5	169050232	169050737	0.00720528	-0.00537283	SLIT3
chr2	31558529	31559168	0.00752243	-0.00532074	SRD5A2
chr2	31558529	31559168	0.00752243	-0.00532074	AL133247.1
chr5	911594	912118	0.00770873	-0.00532063	TRIP13
chr11	8906645	8907145	0.00701105	-0.00529139	ST5
chr12	8658381	8658881	0.00751617	-0.00525184	MFAP5
chr5	73565075	73566180	0.00739875	-0.00523361	ANKRA2
chr5	73565075	73566180	0.00739875	-0.00523361	UTP15
chr3	132254899	132255545	0.00776121	-0.00522038	CPNE4
chr11	68014488	68014988	0.00729738	-0.00521557	ALDH3B1
chr9	129626036	129627356	0.00709984	-0.00520186	NTMT1
chr8	144291078	144292509	0.0072856	-0.00519594	BOP1
chr8	144291078	144292509	0.0072856	-0.00519594	HSF1
chr11	76007648	76008148	0.00737498	-0.00519015	UVRAG
chr11	5564252	5564752	0.00774405	-0.00518993	OR52B5P
chr11	5564252	5564752	0.00774405	-0.00518993	AC104389.4
chr20	49397470	49397970	0.00713702	-0.00518274	KCNB1
chr20	49397470	49397970	0.00713702	-0.00518274	AL035685.1
chr11	12673812	12674781	0.00769664	-0.0051789	TEAD1
chr5	173714545	173715045	0.00711211	-0.00513947	LINC01484
chr8	58659086	58660112	0.00722754	-0.00511767	NSMAF
chr12	1297642	1298142	0.00713663	-0.00511432	ERC1
chr8	22999069	23000402	0.007495	-0.00511067	AC107959.1
chr8	22999069	23000402	0.007495	-0.00511067	RHOBTB2
chr8	22999069	23000402	0.007495	-0.00511067	PEBP4
chr8	144408989	144410024	0.00743685	-0.00509659	AC233992.3
chr8	144408989	144410024	0.00743685	-0.00509659	SLC39A4
chr8	144408989	144410024	0.00743685	-0.00509659	CPSF1
chr12	13739568	13740081	0.0076423	-0.00509034	GRIN2B
chr15	27844184	27844684	0.00757378	-0.00508703	OCA2
chr2	2014278	2014778	0.00702331	-0.00507409	MYT1L
chr3	136938067	136938567	0.00759089	-0.00506134	NCK1
chr11	77066240	77067298	0.00712979	-0.00504521	CAPN5
chr8	91319191	91319934	0.00754793	-0.00504232	SLC26A7
chr5	167729981	167730624	0.00744371	-0.00498004	TENM2
chr15	55267488	55267988	0.00719531	-0.00497969	RAB27A
chr8	144477722	144478607	0.00796525	-0.00496693	PPP1R16A
chr15	50166090	50166590	0.00757908	-0.00495757	ATP8B4
chr6	147542753	147543253	0.0073085	-0.00495591	SAMD5
chr4	81207705	81208306	0.00734174	-0.00492916	PRKG2
chr8	81841606	81843023	0.00722713	-0.00491496	SNX16
chr8	81841606	81843023	0.00722713	-0.00491496	LINC02235
chr1	94247435	94248093	0.00727028	-0.00491079	AC097059.1
chr1	94247435	94248093	0.00727028	-0.00491079	ARHGAP29
chr8	57650475	57651000	0.00770383	-0.004893	AC104051.1
chr11	72069802	72070370	0.00794599	-0.00489286	NUMA1
chr11	74170703	74171667	0.00713204	-0.0048764	C2CD3
chr11	74170703	74171667	0.00713204	-0.0048764	PPME1
chr6	151916353	151917508	0.00761679	-0.00483377	ESR1
chr1	60573592	60574237	0.00705188	-0.00482277	LINC01748
chr9	76216108	76216620	0.00764588	-0.00481548	PCSK5
chr8	92782079	92782590	0.00707216	-0.00480334	FLJ46284
chr11	34318378	34318898	0.00748925	-0.004794	ABTB2
chr10	25142388	25142888	0.00772323	-0.00478539	LINC01516
chr10	25142388	25142888	0.00772323	-0.00478539	AL512598.2
chr12	5456833	5457333	0.00719388	-0.00478244	NTF3
chr11	86606795	86607520	0.00718264	-0.00477892	AP001831.1
chr11	86606795	86607520	0.00718264	-0.00477892	ME3
chr8	52149108	52149608	0.00723624	-0.00477128	ST18
chr8	23068882	23069382	0.0070494	-0.0047553	TNFRSF10B
chr8	23068882	23069382	0.0070494	-0.0047553	AC107959.2
chr7	43164645	43165178	0.00740272	-0.00474877	HECW1
chr1	162497573	162498410	0.00709273	-0.00474584	UHMK1
chrX	70592053	70592553	0.00760709	-0.00474578	TEX11
chr15	52093365	52094533	0.007033	-0.00473575	AC023906.5
chr11	76784252	76784904	0.00784249	-0.00466717	TSKU
chr15	90667258	90667903	0.00720133	-0.00465979	CRTC3-AS1
chr3	188796048	188796557	0.00721341	-0.00464847	LPP
chr11	84906938	84907464	0.00749543	-0.00462014	DLG2
chr15	55196360	55197443	0.00754362	-0.00460102	RSL24D1
chr8	58067295	58068333	0.00761624	-0.0045764	FAM110B
chr11	124812777	124813493	0.00753508	-0.00456811	AP000866.1
chr11	124769752	124770822	0.00769895	-0.00456763	MSANTD2
chr8	80340873	80341702	0.00783516	-0.00456427	AC034114.2
chr8	104642778	104643796	0.00740289	-0.00455301	ZFPM2
chr20	9617989	9618489	0.00719672	-0.00451896	PAK5
chr7	74174608	74175108	0.0070436	-0.00451675	EIF4H
chr11	132684982	132685639	0.00752007	-0.00451622	OPCML
chr11	71945900	71946662	0.0080372	-0.00450897	RNF121
chr15	31104812	31105394	0.0072231	-0.00450665	TRPM1
chr8	116113002	116113633	0.00804074	-0.00447195	LINC00536
chr8	141000858	141001906	0.00745794	-0.00446748	PTK2
chr18	24530764	24531264	0.007507	-0.00446685	AC007922.3
chr11	88174623	88175984	0.0074505	-0.0044412	RAB38
chr8	50056172	50057342	0.00789575	-0.00444067	SNTG1
chr11	86954986	86956409	0.00772418	-0.00442155	FZD4
chr11	86954986	86956409	0.00772418	-0.00442155	AP001528.1
chr15	52018841	52019586	0.00709674	-0.00441956	MAPK6-DT
chr15	52018841	52019586	0.00709674	-0.00441956	MAPK6
chr1	153100119	153100739	0.00801088	-0.00441615	SPRR2E
chr11	92978639	92979721	0.00822367	-0.00439468	MTNR1B
chr2	162636287	162636787	0.00726859	-0.00439332	KCNH7
chr11	8011969	8012605	0.00730404	-0.00438314	CASC23
chr22	40512337	40512837	0.00745982	-0.00436701	MRTFA
chr5	109191108	109191608	0.00779579	-0.00435992	FER
chr20	32707617	32708117	0.00761939	-0.00435674	COMMD7
chr20	32707617	32708117	0.00761939	-0.00435674	FO393400.1
chr5	60092644	60093144	0.00836427	-0.00434871	PDE4D
chr8	119866705	119867523	0.00734576	-0.00434725	AP005717.1
chr11	132453378	132453878	0.00804325	-0.00434485	OPCML
chr8	19127212	19128653	0.00773959	-0.00432242	AC100849.1
chr7	21617804	21618304	0.00807929	-0.00431132	DNAH11
chr1	175470880	175471812	0.00831865	-0.00430671	TNR
chr1	32816748	32818459	0.00821368	-0.0043045	YARS
chr1	32816748	32818459	0.00821368	-0.0043045	S100PBP
chr11	65083810	65084455	0.00709649	-0.00430366	ZFPL1
chr11	65083810	65084455	0.00709649	-0.00430366	CDCA5
chr1	110235676	110236335	0.00723815	-0.00430082	KCNC4
chr5	170331116	170331616	0.00788731	-0.00429483	LINC01366
chr8	18814372	18815049	0.007485	-0.00429352	PSD3
chr22	30968918	30969582	0.0072317	-0.00429303	TUG1
chr11	85076773	85077302	0.00853309	-0.00427952	DLG2
chr15	41416818	41417476	0.00720589	-0.00426266	RTF1
chr8	63038441	63039744	0.00804946	-0.00426027	GGH
chr1	177208987	177209892	0.00763416	-0.00425837	BRINP2
chr5	41371713	41372213	0.00755559	-0.00425526	PLCXD3
chr11	72080131	72081271	0.00793239	-0.00425297	NUMA1
chr11	72080131	72081271	0.00793239	-0.00425297	LRTOMT
chr11	72080131	72081271	0.00793239	-0.00425297	AP000812.5
chr5	73625577	73626696	0.00810545	-0.00424803	ARHGEF28
chr1	192225670	192226179	0.00729132	-0.00423448	AL390957.1
chr3	116020455	116020991	0.00702627	-0.00423108	LSAMP
chr11	86740553	86741080	0.00702369	-0.00423099	AP003059.2
chr9	114893951	114894451	0.00725838	-0.00420358	TNFSF8
chr9	114893951	114894451	0.00725838	-0.00420358	2022-12-01
chr9	79189383	79190085	0.00755625	-0.00417136	AL512634.1
chr11	9572986	9574030	0.00700319	-0.00415445	WEE1
chr11	72773210	72773738	0.00720755	-0.004128	STARD10
chr11	72773210	72773738	0.00720755	-0.004128	ARAP1
chr20	37527702	37528537	0.00808918	-0.00412497	BLCAP
chr5	159100169	159100669	0.00734417	-0.00412226	LINC02202
chr11	68542643	68543143	0.00720275	-0.00411523	PPP6R3
chr22	31646432	31647114	0.00767829	-0.00410108	PISD
chr1	48201882	48202621	0.00770307	-0.0040831	AL109659.1
chr8	109600974	109601474	0.00737707	-0.00407884	SYBU
chr20	51446609	51447744	0.00754589	-0.00406973	NFATC2
chr1	179754013	179754513	0.007317	-0.00406078	FAM163A
chr11	117064245	117064745	0.00803237	-0.00405746	SIK3
chr1	164637491	164637991	0.0083208	-0.00405549	PBX1
chr11	73570312	73570818	0.0071882	-0.00404579	FAM168A
chr19	37763483	37763983	0.00734713	-0.00404528	ZNF573
chr7	157490321	157490821	0.00839495	-0.00401436	AC006372.3
chr1	59926506	59927176	0.00772139	-0.00401375	CYP2J2
chr15	51829374	51830351	0.00719029	-0.00399669	TMOD3
chr19	5719917	5720917	0.00762029	-0.00399427	LONP1
chr19	5719917	5720917	0.00762029	-0.00399427	CATSPERD
chr5	167743645	167744168	0.00736649	-0.00398189	TENM2
chr11	15146368	15147083	0.00734419	-0.00398084	INSC
chrX	20830025	20830525	0.00707663	-0.00396817	AL807742.1
chr2	75698814	75699314	0.00728123	-0.00396653	GCFC2
chr8	144146981	144148375	0.0077914	-0.00393872	MROH1
chr8	144428140	144429041	0.00714402	-0.00393653	VPS28
chr8	144428140	144429041	0.00714402	-0.00393653	TONSL
chr2	48722983	48723768	0.00794192	-0.00392477	AC073082.1
chr2	48722983	48723768	0.00794192	-0.00392477	LHCGR
chr2	48722983	48723768	0.00794192	-0.00392477	STON1-GTF2A1L
chr2	48722983	48723768	0.00794192	-0.00392477	GTF2A1L
chr1	169546211	169546713	0.00825563	-0.0039241	F5
chr1	151790123	151791024	0.00713141	-0.00391532	TDRKH-AS1
chr1	151790123	151791024	0.00713141	-0.00391532	TDRKH
chr8	78555772	78556556	0.00772622	-0.00391373	PKIA
chr8	78555772	78556556	0.00772622	-0.00391373	PKIA-AS1
chr2	23380671	23381673	0.00763314	-0.00390179	AC012506.4
chr5	72319980	72320807	0.00784645	-0.0038963	MRPS27
chr5	72319980	72320807	0.00784645	-0.0038963	PTCD2
chr6	159184367	159185097	0.00845951	-0.00389561	FNDC1
chr11	76444437	76445228	0.00824669	-0.00389487	AP002360.1
chr11	76444437	76445228	0.00824669	-0.00389487	EMSY
chr8	144950278	144951104	0.00703874	-0.00388958	ZNF16
chr20	62301756	62303533	0.00789188	-0.00388591	ADRM1
chr11	71945192	71945708	0.00711216	-0.00388252	RNF121
chr8	78726178	78726678	0.00729846	-0.00388232	IL7
chr21	8219355	8220393	0.0081392	-0.00387752	FP671120.1
chr1	182289859	182290746	0.00752872	-0.00387626	LINC01344
chr8	144465878	144466378	0.00719078	-0.00386914	KIFC2
chr8	133109498	133110224	0.00723482	-0.0038634	TG
chr8	6212835	6213471	0.00728228	-0.00385555	AC009435.1
chr8	19313414	19314731	0.00727941	-0.00385423	SH2D4A
chr8	42720250	42720945	0.0072114	-0.00385375	AC103843.1
chr8	42720250	42720945	0.0072114	-0.00385375	CHRNB3
chr8	76798014	76799089	0.00750628	-0.00385253	ZFHX4
chr8	61759482	61760762	0.00786532	-0.00385189	AC091173.1
chr2	149069412	149069925	0.00764393	-0.00384936	LYPD6B
chr15	60017770	60018321	0.00847697	-0.00384469	FOXB1
chr8	22650806	22651553	0.00763682	-0.00383891	BIN3
chr11	86068869	86070154	0.00796553	-0.00383204	PICALM
chr2	84991585	84992323	0.00817908	-0.00383079	KCMF1
chr11	3904945	3905962	0.00726448	-0.0038126	STIM1
chr20	2626873	2627373	0.0073837	-0.00380324	TMC2
chr15	48331008	48332292	0.00719294	-0.00379516	AC023355.1
chr15	48331008	48332292	0.00719294	-0.00379516	DUT
chr11	96279194	96279999	0.00716492	-0.00378047	MAML2
chr8	143597039	143598001	0.00802431	-0.00377792	TIGD5
chr8	143597039	143598001	0.00802431	-0.00377792	EEF1D
chr1	83791712	83792220	0.00711697	-0.00377553	AL035706.1
chr1	83791712	83792220	0.00711697	-0.00377553	LINC01725
chr1	242146950	242147479	0.00810194	-0.00376779	PLD5
chr11	83583840	83584597	0.00849082	-0.00376363	DLG2
chr18	24271473	24272520	0.00701683	-0.00376222	OSBPL1A
chr15	60932377	60932962	0.00729405	-0.00376	RORA
chr11	694848	696167	0.00760003	-0.00375925	EPS8L2
chr11	694848	696167	0.00760003	-0.00375925	TMEM80
chr11	694848	696167	0.00760003	-0.00375925	DEAF1
chr5	91151823	91152430	0.00732774	-0.00374518	ADGRV1
chr5	91151823	91152430	0.00732774	-0.00374518	LUCAT1
chr5	60332376	60332876	0.00731579	-0.00374352	PDE4D
chr2	131016837	131017593	0.00794866	-0.00373228	ARHGEF4
chr7	118311458	118311958	0.00740857	-0.00372755	ANKRD7
chr1	107991542	107992042	0.00727384	-0.00372638	VAV3-AS1
chr8	116938245	116938747	0.00757058	-0.00372299	AARD
chr11	132715043	132715543	0.00751916	-0.00372226	OPCML
chr11	33736094	33736998	0.00724768	-0.00369854	CD59
chr11	90222308	90223714	0.00740026	-0.00369795	AP002364.1
chr11	90222308	90223714	0.00740026	-0.00369795	CHORDC1
chr1	52056005	52056880	0.00741224	-0.00367385	BTF3L4
chr1	52056005	52056880	0.00741224	-0.00367385	TXNDC12
chr6	88379985	88380601	0.00790888	-0.00367372	AL139042.1
chr8	10375987	10376487	0.00773113	-0.00362259	MSRA
chr3	10581235	10581748	0.00810327	-0.00362149	ATP2B2
chr8	90701071	90701732	0.00739193	-0.00361708	TMEM64
chr8	90701071	90701732	0.00739193	-0.00361708	AC106038.2
chr8	93699959	93701193	0.00792419	-0.00361693	FAM92A
chr8	93699959	93701193	0.00792419	-0.00361693	LINC00535
chr5	154159346	154159870	0.00721398	-0.00360783	MFAP3
chr8	100526970	100528019	0.00712049	-0.00360768	ANKRD46
chr11	74084877	74085377	0.00701778	-0.00360556	C2CD3
chr1	232538209	232538709	0.0080362	-0.00360059	SIPA1L2
chr11	79018417	79019062	0.00780673	-0.00359935	TENM4
chr14	33120306	33120806	0.0079942	-0.0035914	NPAS3
chr11	95659011	95659511	0.00817885	-0.00358906	AP000820.2
chr11	3865505	3866562	0.00763224	-0.00357528	STIM1
chr8	38268388	38269796	0.00735824	-0.00357009	PLPP5
chr8	38268388	38269796	0.00735824	-0.00357009	DDHD2
chr8	38268388	38269796	0.00735824	-0.00357009	NSD3
chr17	44014792	44015292	0.00710295	-0.00356663	TMEM101
chr11	62508492	62508992	0.00717344	-0.00355107	AHNAK
chr15	37046790	37047344	0.00710761	-0.0035467	MEIS2
chr11	12792498	12792998	0.00704798	-0.00349459	TEAD1
chr7	42973000	42973500	0.008227	-0.00349396	AC005537.1
chr15	65304247	65305582	0.00706643	-0.00349376	RNU5B-1
chr12	15558779	15559384	0.00728212	-0.0034912	PTPRO
chr11	33258111	33258611	0.00716501	-0.00347143	HIPK3
chr15	55221039	55221795	0.00715011	-0.0034636	RAB27A
chr8	93916246	93917968	0.00741899	-0.00345998	AC084346.2
chr8	93916246	93917968	0.00741899	-0.00345998	PDP1
chr11	112656981	112657716	0.00716853	-0.00344536	AP003100.2
chr11	67468498	67469528	0.00820728	-0.00344474	TMEM134
chr11	124799434	124801058	0.00848087	-0.00343732	AP000866.1
chr11	124799434	124801058	0.00848087	-0.00343732	MSANTD2
chr15	33580960	33581486	0.00815765	-0.00343238	RYR3
chr8	763762	764332	0.00839496	-0.0034317	DLGAP2
chr17	29007850	29008350	0.00736248	-0.0034291	PIPOX
chr11	86671553	86672539	0.00769292	-0.00342777	ME3
chr15	43370646	43371462	0.00797369	-0.00341264	ZSCAN29
chr15	43370646	43371462	0.00797369	-0.00341264	TUBGCP4
chr5	9888299	9889121	0.00732714	-0.00340746	LINC02221
chr5	9888299	9889121	0.00732714	-0.00340746	LINC02112
chr18	23452866	23453566	0.00775466	-0.00339889	RIOK3
chr2	48600776	48601433	0.00787437	-0.00338166	STON1-GTF2A1L
chr11	26621099	26621647	0.00829416	-0.00337581	ANO3
chr11	66616048	66617326	0.00780124	-0.00335738	RBM14
chr11	66616048	66617326	0.00780124	-0.00335738	RBM14-RBM4
chr5	64180756	64181479	0.0079802	-0.00334938	RNF180
chr11	134223736	134225339	0.00738187	-0.00333392	VPS26B
chr11	134223736	134225339	0.00738187	-0.00333392	NCAPD3
chr1	23168638	23169139	0.00798397	-0.00332946	LUZP1
chr9	128203076	128203576	0.00751528	-0.00332561	DNM1
chr9	128203076	128203576	0.00751528	-0.00332561	CIZ1
chr7	48421256	48421821	0.00834519	-0.00331991	ABCA13
chr6	152388352	152388852	0.00734669	-0.00331738	SYNE1
chr8	57995270	57995770	0.00788815	-0.0033075	FAM110B
chr8	37694942	37695987	0.00717084	-0.00330306	ZNF703
chr8	29175552	29176077	0.00747641	-0.00329762	KIF13B
chr2	112275135	112276512	0.00760774	-0.00328103	ZC3H6
chr1	60984465	60984965	0.00754277	-0.00327817	NFIA
chr1	35076356	35076877	0.00719629	-0.00327365	ZMYM1
chr2	152432090	152432608	0.00734568	-0.0032709	FMNL2
chr15	64825425	64826201	0.00701037	-0.00326917	PIF1
chr1	102919615	102920133	0.00705819	-0.00326642	COL11A1
chr8	54825853	54826368	0.00832605	-0.00326578	RP1
chr11	68582922	68583437	0.00794363	-0.00326203	PPP6R3
chr2	107412821	107413509	0.00793318	-0.00324873	LINC01885
chr11	94512285	94513051	0.00724067	-0.00324634	C11orf97
chr8	103207765	103208511	0.00731252	-0.00324056	BAALC
chr8	103207765	103208511	0.00731252	-0.00324056	BAALC-AS1
chr11	86551121	86551786	0.00779244	-0.00323961	AP001831.1
chr11	86551121	86551786	0.00779244	-0.00323961	ME3
chr5	151906040	151906540	0.00855657	-0.00322789	GLRA1
chr8	39942547	39943450	0.0081248	-0.00319344	AC007991.3
chr8	39942547	39943450	0.0081248	-0.00319344	IDO2
chr1	236854517	236855160	0.00803237	-0.00317903	MTR
chr11	9460258	9461590	0.00792358	-0.00317778	AC132192.2
chr11	9460258	9461590	0.00792358	-0.00317778	ZNF143
chr20	31421015	31421515	0.00744873	-0.00316923	DEFB122
chr6	64580283	64580783	0.00721655	-0.00314526	EYS
chr1	153375410	153375911	0.0080498	-0.00313937	S100A12
chr11	78256745	78257382	0.00704625	-0.00313826	GAB2
chr5	178786799	178787760	0.00831658	-0.00312498	AACSP1
chr5	60196319	60196950	0.00750638	-0.00311248	PDE4D
chr1	169781028	169781528	0.00729633	-0.00311216	C1orf112
chr11	69166455	69166986	0.00788277	-0.00309874	AP003071.2
chr7	117582006	117582870	0.00799273	-0.0030986	CFTR
chr8	6405655	6406987	0.00753726	-0.00309139	AC016065.1
chr8	6405655	6406987	0.00753726	-0.00309139	MCPH1
chr6	117960812	117961315	0.00732823	-0.00307395	SLC35F1
chr15	90233198	90234498	0.00763981	-0.00306872	CIB1
chr15	90233198	90234498	0.00763981	-0.00306872	GDPGP1
chr15	90233198	90234498	0.00763981	-0.00306872	AC091167.7
chr11	43680234	43681233	0.00797948	-0.00306756	AC068205.2
chr11	43680234	43681233	0.00797948	-0.00306756	HSD17B12
chr5	72816129	72817062	0.00806852	-0.00306529	AC035140.1
chr5	72816129	72817062	0.00806852	-0.00306529	TNPO1
chr5	52580796	52581328	0.00856561	-0.00304882	MFSD4BP1
chr3	52153739	52155081	0.00708237	-0.00303598	POC1A
chr8	56510778	56511278	0.00769181	-0.00303102	LINC00968
chr8	56510778	56511278	0.00769181	-0.00303102	AC012349.1
chr2	65455991	65456505	0.00761682	-0.00302372	AC012370.2
chr2	65455991	65456505	0.00761682	-0.00302372	AC007389.1
chr3	138493940	138494781	0.0080577	-0.00302198	CEP70
chr7	13540356	13540856	0.00738869	-0.00301998	AC011287.1
chr1	68128140	68128651	0.00771505	-0.00300446	GNG12-AS1
chr1	68128140	68128651	0.00771505	-0.00300446	WLS
chr11	67118700	67119347	0.00751724	-0.00297552	KDM2A
chr18	2026960	2027460	0.00764476	-0.00295579	AP005230.1
chr15	91491137	91491637	0.00791817	-0.00295425	CRAT37
chr1	107936465	107937077	0.00800308	-0.00293656	VAV3
chr8	22694974	22696235	0.00768716	-0.00293579	AC055854.1
chr11	87037296	87038357	0.00743419	-0.00293511	TMEM135
chr1	10032385	10033664	0.00797162	-0.00293254	UBE4B
chr22	50118504	50119004	0.00747329	-0.00291851	MOV10L1
chr11	17015270	17015770	0.00740372	-0.00291435	OR7E14P
chr20	17558193	17559325	0.00778483	-0.00291265	BFSP1
chr1	240831160	240831876	0.00785678	-0.00291112	RGS7
chr11	122375940	122376455	0.00853115	-0.0029084	MIR100HG
chr11	67317166	67318263	0.00822527	-0.00290443	RAD9A
chr1	177077670	177078170	0.00800126	-0.00290071	ASTN1
chr1	23790673	23791383	0.00712591	-0.00289708	LYPLA2
chr15	95684639	95685258	0.00704748	-0.0028939	AC015574.1
chr8	121697335	121697835	0.00777522	-0.00287959	HAS2-AS1
chr8	70401683	70403015	0.00834217	-0.00287581	NCOA2
chr20	5835312	5836340	0.00725644	-0.00287537	SHLD1
chr8	22430150	22430650	0.00760976	-0.00286664	SLC39A14
chr1	161217017	161217627	0.00826695	-0.00285529	FCER1G
chr3	138008372	138008872	0.00802238	-0.0028551	CLDN18
chr11	60872868	60873609	0.0071265	-0.00285442	ZP1
chr3	72234395	72234914	0.00831167	-0.00285174	LINC00877
chr11	126007362	126007862	0.00707906	-0.00285123	CDON
chr18	26617085	26617703	0.00820485	-0.00284313	KCTD1
chr8	144508602	144510072	0.00777955	-0.00280625	MFSD3
chr11	62573700	62574614	0.0080124	-0.00279232	EEF1G
chr11	62573700	62574614	0.0080124	-0.00279232	AP002990.1
chr19	10565766	10566380	0.00788003	-0.00277796	KRI1
chr8	19013332	19014339	0.00726721	-0.00277598	PSD3
chr11	35530086	35530670	0.00801924	-0.00277312	PAMR1
chr8	19578342	19579289	0.00790005	-0.00276082	CSGALNACT1
chr8	144443865	144444903	0.00802775	-0.00276067	TONSL
chr18	23437636	23438158	0.00715753	-0.00275876	TMEM241
chr3	156433019	156433519	0.00747257	-0.00275301	KCNAB1
chr4	22190786	22191407	0.00741987	-0.00275257	AC096719.1
chr7	85073959	85074459	0.00803357	-0.00274714	SEMA3D
chr11	131756471	131757349	0.00723756	-0.00274156	NTM
chr5	73215970	73216700	0.00707946	-0.00273385	AC116345.1
chr11	5923026	5923526	0.00846235	-0.00271673	TRIM5
chr8	42196162	42196898	0.00784155	-0.00271011	PLAT
chr1	93680758	93681258	0.00828096	-0.00270758	BCAR3
chr3	118938480	118938980	0.00760521	-0.00269626	IGSF11
chr4	86117682	86118434	0.00753179	-0.00269545	AC104827.1
chr4	86117682	86118434	0.00753179	-0.00269545	MAPK10
chr8	17362998	17363498	0.0072597	-0.00269363	MTMR7
chr2	75100246	75100746	0.00821396	-0.00269341	TACR1
chr19	42254949	42255449	0.00759543	-0.00269124	AC006486.1
chr19	42254949	42255449	0.00759543	-0.00269124	ERF
chr1	87869547	87870047	0.00705092	-0.00267748	PKN2-AS1
chr11	125300629	125301129	0.00812097	-0.00267294	PKNOX2
chr8	22668320	22669325	0.00739237	-0.00266929	BIN3
chr3	89314436	89314936	0.00755799	-0.00265868	AC109129.1
chr3	89314436	89314936	0.00755799	-0.00265868	EPHA3
chr8	47959823	47961542	0.00714205	-0.00265495	PRKDC
chr8	47959823	47961542	0.00714205	-0.00265495	MCM4
chr4	53855468	53855968	0.00798885	-0.00264921	AC058822.1
chr8	41854724	41855224	0.00712135	-0.00264447	ANK1
chr12	4518111	4518842	0.00770735	-0.00264148	C12orf4
chr12	7868250	7868750	0.00727524	-0.00263454	SLC2A14
chr6	144434486	144435028	0.00751378	-0.00263429	UTRN
chr8	24418168	24418680	0.00845081	-0.00262966	AC120193.1
chr3	8821953	8822596	0.00702451	-0.00262407	CAV3
chr3	8821953	8822596	0.00702451	-0.00262407	RAD18
chr18	12947262	12948680	0.00708145	-0.00262062	SEH1L
chr11	36564442	36564942	0.00717953	-0.00261669	RAG1
chr1	90851304	90851940	0.0077968	-0.00261597	LINC01763
chr1	90851304	90851940	0.0077968	-0.00261597	AL590094.1
chr14	36091041	36091541	0.00734384	-0.00260014	LINC00609
chr11	95230290	95230790	0.00715525	-0.00257543	SESN3
chr11	95230290	95230790	0.00715525	-0.00257543	AP000787.1
chr9	32644532	32645275	0.00884486	-0.00256928	AL589642.2
chr9	32644532	32645275	0.00884486	-0.00256928	AL589642.1
chr8	144786592	144787733	0.00774184	-0.00255998	ZNF34
chr8	94258926	94259559	0.00772597	-0.00255948	GEM
chr1	157852496	157852996	0.00781066	-0.00255576	CD5L
chr11	62727073	62728279	0.00794303	-0.00255086	HNRNPUL2-BSCL2
chr11	62727073	62728279	0.00794303	-0.00255086	HNRNPUL2
chr11	62727073	62728279	0.00794303	-0.00255086	TTC9C
chr11	35943795	35944614	0.00718143	-0.0025467	LDLRAD3
chr17	9370908	9371510	0.00844394	-0.00252498	STX8
chr3	178485707	178486207	0.00790168	-0.00252465	KCNMB2
chr3	178485707	178486207	0.00790168	-0.00252465	AC117457.1
chr5	38329309	38329872	0.00750789	-0.00251412	EGFLAM
chr2	75547308	75548000	0.00712331	-0.00249712	EVA1A
chr3	40971411	40972015	0.00877301	-0.00249561	AC099541.1
chr8	13208323	13208823	0.00768316	-0.00249078	DLC1
chr11	65873385	65873938	0.00737567	-0.00248986	EFEMP2
chr8	31286000	31286698	0.0086567	-0.00248533	AC068672.2
chr8	142984134	142984789	0.0070823	-0.0024803	LY6E-DT
chr11	103700430	103700930	0.00832057	-0.00246761	AP002989.1
chr9	83299156	83300097	0.00707902	-0.00246737	FRMD3
chr9	127785771	127786592	0.00746609	-0.00246505	CDK9
chr9	127785771	127786592	0.00746609	-0.00246505	MIR3960
chr9	127785771	127786592	0.00746609	-0.00246505	MIR2861
chr11	47578449	47579384	0.00859465	-0.0024611	KBTBD4
chr11	47578449	47579384	0.00859465	-0.0024611	NDUFS3
chr7	107528403	107528903	0.00788122	-0.00246078	COG5
chr1	154431373	154432225	0.00798157	-0.00245194	IL6R
chr5	52787477	52788658	0.00756803	-0.00243233	PELO
chr5	52787477	52788658	0.00756803	-0.00243233	AC022126.1
chr5	52787477	52788658	0.00756803	-0.00243233	ITGA1
chr8	19614536	19615036	0.0070262	-0.00242567	CSGALNACT1
chr8	71974221	71974721	0.00709928	-0.00241476	MSC-AS1
chr7	87574381	87575049	0.00781043	-0.00241202	ABCB1
chr8	1763627	1764523	0.00718369	-0.0024109	AC100810.1
chr8	1763627	1764523	0.00718369	-0.0024109	CLN8
chr8	1763627	1764523	0.00718369	-0.0024109	KBTBD11-OT1
chr6	149766312	149766829	0.00706782	-0.00238776	PCMT1
chr11	63838529	63839483	0.0079394	-0.00238331	MARK2
chr8	69079915	69080432	0.00841104	-0.00237847	LINC01592
chr3	116439986	116440612	0.00827043	-0.00237674	LSAMP
chr7	75527489	75528486	0.00735232	-0.00237505	PMS2P3
chr8	38936572	38938043	0.0070359	-0.00236596	PLEKHA2
chr8	22244652	22245750	0.00886639	-0.00236072	MIR320A
chr8	22244652	22245750	0.00886639	-0.00236072	POLR3D
chr3	69293930	69294430	0.00847357	-0.0023561	FRMD4B
chr8	103445439	103445970	0.00726036	-0.00235508	AC012213.5
chr12	98212259	98212759	0.00796942	-0.00235506	AC016152.1
chr5	167814669	167815393	0.00744185	-0.00233466	TENM2
chr8	95133255	95134507	0.00713092	-0.00233244	PLEKHF2
chr3	63353259	63353759	0.00764679	-0.00233034	SYNPR
chr8	58101931	58102431	0.00839773	-0.00232295	AC027698.1
chr8	58101931	58102431	0.00839773	-0.00232295	FAM110B
chr8	68924989	68925708	0.00721361	-0.00232236	LINC01592
chr2	64212281	64213399	0.0086546	-0.00232198	AC012368.1
chr7	48611934	48612434	0.00836936	-0.00232012	ABCA13
chr7	34060516	34061055	0.0077455	-0.00231268	BMPER
chr8	54731179	54731679	0.00808781	-0.00230857	RP1
chr5	95113386	95113886	0.00736529	-0.0023072	MCTP1
chr8	11802069	11803287	0.00818361	-0.0023028	AC069185.1
chr8	11802069	11803287	0.00818361	-0.0023028	FDFT1
chr1	150515318	150516180	0.00751919	-0.00229901	FALEC
chr6	151534474	151535153	0.00780735	-0.00229221	CCDC170
chr5	113140876	113141736	0.00717683	-0.00227611	MCC
chr1	155244400	155245372	0.00710688	-0.00227144	GBA
chr3	8371011	8371511	0.00886642	-0.0022711	LMCD1-AS1
chr6	42291988	42292488	0.00727127	-0.00226971	TRERF1
chr8	38996156	38997191	0.00735377	-0.0022633	TM2D2
chr8	38996156	38997191	0.00735377	-0.0022633	ADAM9
chr4	15336303	15336803	0.0075519	-0.00226323	AC098829.1
chr1	8877818	8878318	0.00809137	-0.00226197	ENO1
chr5	10307356	10307972	0.00741593	-0.0022481	CMBL
chr11	78417638	78418331	0.00714743	-0.00224325	GAB2
chr11	78417638	78418331	0.00714743	-0.00224325	AP003086.2
chr3	139120201	139120857	0.00858241	-0.00223161	BPESC1
chr3	139120201	139120857	0.00858241	-0.00223161	MRPS22
chr8	50183016	50184045	0.00864178	-0.00222728	SNTG1
chr8	11499352	11499853	0.00818068	-0.00222711	BLK
chr3	18716584	18717500	0.00827334	-0.00222385	SATB1-AS1
chr5	102778411	102778934	0.00785975	-0.00221627	PAM
chr8	92965202	92966426	0.00773778	-0.00220397	AC117834.1
chr8	92965202	92966426	0.00773778	-0.00220397	TRIQK
chr11	58075738	58076238	0.00750423	-0.00220095	OR9Q1
chr8	19816718	19818456	0.00755662	-0.00219543	INTS10
chr20	41058221	41058878	0.00815965	-0.00218978	TOP1
chr11	132961860	132962521	0.00846824	-0.00218525	OPCML
chr8	128794324	128794980	0.00822756	-0.00218234	CCDC26
chr15	57500962	57501763	0.0084759	-0.00217788	CGNL1
chr9	128818094	128818871	0.00840669	-0.00217685	ENDOG
chr8	140457016	140458685	0.00731147	-0.00217278	TRAPPC9
chr12	11482706	11483530	0.00806932	-0.00217159	PRB2
chr12	11482706	11483530	0.00806932	-0.00217159	AC078950.1
chr13	102128518	102129018	0.00739481	-0.00216591	FGF14
chr8	60402839	60403339	0.00835169	-0.0021531	LINC01301
chr8	126991502	126992079	0.0083914	-0.00215274	PCAT1
chr11	75603770	75604704	0.00835463	-0.00214862	MAP6
chr3	136960825	136961594	0.00798167	-0.00213611	IL20RB
chr3	136960825	136961594	0.00798167	-0.00213611	IL20RB-AS1
chr4	81631853	81632380	0.00837157	-0.00210871	RASGEF1B
chr1	232477648	232478166	0.00765164	-0.00210386	SIPA1L2
chr3	24965878	24966378	0.00706037	-0.00210115	AC092422.1
chr7	37908010	37908957	0.0077634	-0.00210078	SFRP4
chr7	37908010	37908957	0.0077634	-0.00210078	EPDR1
chr8	53944685	53946012	0.00711243	-0.00209338	RGS20
chr8	19677886	19678624	0.00824526	-0.00209239	AC090541.1
chr8	19677886	19678624	0.00824526	-0.00209239	CSGALNACT1
chr11	83156312	83157445	0.00708373	-0.00209004	PCF11
chr11	126211043	126212617	0.00816488	-0.00208792	RPUSD4
chr11	126211043	126212617	0.00816488	-0.00208792	FAM118B
chr6	63904741	63905241	0.00800197	-0.00208046	EYS
chr12	66824165	66824665	0.00738755	-0.00207421	GRIP1
chr5	158702397	158702897	0.00722424	-0.00207039	EBF1
chr12	15278788	15279703	0.00870831	-0.00206303	RERG
chr11	129831180	129831680	0.00721696	-0.00205837	TMEM45B
chr11	47767044	47767839	0.00847412	-0.00205507	FNBP4
chr8	101538130	101538646	0.00727208	-0.00205023	GRHL2
chr12	13534689	13535193	0.00726059	-0.00204852	AC007527.1
chr12	13534689	13535193	0.00726059	-0.00204852	GRIN2B
chr8	30082216	30083496	0.00740729	-0.00204125	AC044849.1
chr8	30082216	30083496	0.00740729	-0.00204125	SARAF
chr8	52008292	52008911	0.00747992	-0.00204114	AC064807.2
chr8	52008292	52008911	0.00747992	-0.00204114	AC064807.3
chr20	51562409	51563201	0.00716847	-0.00203393	NFATC2
chr15	74291269	74291797	0.00727323	-0.00202794	CCDC33
chr11	1763594	1764410	0.00729296	-0.0020216	AC068580.1
chr11	1763594	1764410	0.00729296	-0.0020216	AC068580.4
chr11	1763594	1764410	0.00729296	-0.0020216	CTSD
chr8	140637275	140637945	0.00708512	-0.00202091	ERICD
chr22	39961288	39961822	0.00741428	-0.00201905	GRAP2
chr22	39961288	39961822	0.00741428	-0.00201905	Z82206.1
chr8	22366810	22368127	0.00790983	-0.00201688	SLC39A14
chr20	44210372	44211249	0.00701552	-0.00200618	OSER1
chr20	44210372	44211249	0.00701552	-0.00200618	OSER1-DT
chr1	51878320	51879465	0.00790032	-0.00197123	NRDC
chr8	47738271	47739224	0.00724999	-0.0019692	CEBPD
chr11	69298382	69298882	0.00759692	-0.00196804	MYEOV
chr1	161726439	161727318	0.00712138	-0.00196712	FCRLB
chr8	141127228	141129154	0.00776192	-0.00196435	AC040970.1
chr8	141127228	141129154	0.00776192	-0.00196435	DENND3
chr19	55624171	55625105	0.007079	-0.0019632	ZNF784
chr1	176988979	176989602	0.00867519	-0.00195967	ASTN1
chr8	13129882	13130389	0.00735232	-0.00195722	DLC1
chr20	34516154	34516897	0.00719816	-0.00195565	DYNLRB1
chr1	151008052	151008577	0.00879537	-0.00195048	MINDY1
chr1	151008052	151008577	0.00879537	-0.00195048	PRUNE1
chr8	33472516	33473474	0.00807582	-0.0019416	TTI2
chr8	33472516	33473474	0.00807582	-0.0019416	FUT10
chr11	65497278	65497912	0.00782246	-0.00193458	MALAT1
chr8	90520677	90521464	0.00740685	-0.00193075	LINC00534
chr5	78627609	78628174	0.00784813	-0.00191336	LHFPL2
chr20	17542851	17544048	0.00825618	-0.00191146	BFSP1
chr18	74234447	74234947	0.00739238	-0.00190751	AC090398.1
chr18	46939427	46939927	0.00752783	-0.00190214	KATNAL2
chr18	32382934	32383521	0.00827988	-0.00190135	GAREM1
chr11	118927852	118929042	0.00847703	-0.00189228	UPK2
chr19	1260697	1261370	0.00771937	-0.00188989	CIRBP
chr8	85843072	85843688	0.00773004	-0.00188772	AC100801.1
chr8	22485296	22485951	0.00814818	-0.0018875	PPP3CC
chr5	172418069	172418753	0.00732313	-0.00188231	SH3PXD2B
chr3	140292265	140293186	0.00879978	-0.0018803	CLSTN2
chr8	127391168	127391703	0.00713788	-0.00187276	CASC8
chr8	127391168	127391703	0.00713788	-0.00187276	POU5F1B
chr8	127391168	127391703	0.00713788	-0.00187276	PCAT1
chr11	128863275	128863775	0.00767092	-0.00186908	KCNJ1
chr11	112612928	112613691	0.00808955	-0.00186811	AP003063.1
chr8	53520921	53521421	0.00808767	-0.00186613	AC022034.1
chr11	106988070	106988570	0.00836945	-0.00186303	GUCY1A2
chr8	95223393	95224122	0.00722816	-0.00186096	C8orf37-AS1
chr11	4393080	4393953	0.00760486	-0.00185875	TRIM21
chr11	4393080	4393953	0.00760486	-0.00185875	OR52K3P
chr8	140834520	140835239	0.0075362	-0.00185726	PTK2
chr17	29929567	29930540	0.00732349	-0.00185242	SSH2
chr17	29929567	29930540	0.00732349	-0.00185242	EFCAB5
chr11	75814366	75815460	0.00802597	-0.0018517	UVRAG-DT
chr11	75814366	75815460	0.00802597	-0.0018517	UVRAG
chr11	1389219	1390103	0.00766606	-0.00185162	BRSK2
chr1	118947779	118948279	0.00777229	-0.00183392	TBX15
chr1	170162727	170163260	0.00839379	-0.00183157	METTL11B
chr11	114295956	114296920	0.00828023	-0.00182548	AP002518.2
chr11	114295956	114296920	0.00828023	-0.00182548	NNMT
chr11	66843134	66843843	0.00853887	-0.00182309	RCE1
chr11	66843134	66843843	0.00853887	-0.00182309	C11orf80
chr22	50507970	50508470	0.00706026	-0.00181379	NCAPH2
chr2	45651633	45652133	0.00790442	-0.0018099	PRKCE
chr8	42842589	42843707	0.00834817	-0.001804	THAP1
chr1	179926441	179926941	0.00740302	-0.00180139	AL353708.2
chr11	66001960	66002905	0.00719276	-0.00179892	EIF1AD
chr11	66001960	66002905	0.00719276	-0.00179892	BANF1
chr16	10341728	10342421	0.0080225	-0.00178494	ATF7IP2
chr15	31434717	31435684	0.00762618	-0.00178341	KLF13
chr18	12883375	12884511	0.00775397	-0.00177367	PTPN2
chr6	134031632	134032132	0.00727383	-0.00177117	SLC2A12
chr16	25151832	25152438	0.00817569	-0.00176235	LCMT1
chr11	82899809	82901984	0.00822802	-0.00175538	DDIAS
chr11	82899809	82901984	0.00822802	-0.00175538	PRCP
chr5	42718456	42719009	0.00822832	-0.00174506	GHR
chr3	40800242	40800871	0.00865406	-0.00173643	AC099560.1
chr1	112263418	112263918	0.00860313	-0.00173379	AL445426.1
chr5	174159503	174160003	0.00755806	-0.00172499	NSG2
chr8	144852730	144853674	0.00739347	-0.00171927	COMMD5
chr11	66545587	66546480	0.00820125	-0.00171876	ZDHHC24
chr11	66545587	66546480	0.00820125	-0.00171876	ACTN3
chr11	67420525	67421538	0.00723231	-0.00171145	PPP1CA
chr11	67420525	67421538	0.00723231	-0.00171145	CARNS1
chr5	157100175	157100675	0.00766688	-0.00170991	HAVCR2
chrX	130726572	130727072	0.00767506	-0.00170668	ENOX2
chr11	3057166	3057943	0.0071361	-0.00169654	AC108448.3
chr11	3057166	3057943	0.0071361	-0.00169654	CARS
chr8	140633847	140634347	0.00734577	-0.00168935	AGO2
chr6	84466429	84466997	0.00843802	-0.00168638	LINC01611
chr11	10808465	10809889	0.0074955	-0.00167754	EIF4G2
chr11	10808465	10809889	0.0074955	-0.00167754	AC116535.1
chr15	90571151	90571651	0.00817607	-0.00167443	CRTC3
chr5	115816318	115817105	0.007264	-0.0016736	CDO1
chr1	181033197	181034380	0.00701412	-0.00167286	MR1
chr11	73307208	73308380	0.00734543	-0.00166789	AP002761.3
chr11	73307208	73308380	0.00734543	-0.00166789	ARHGEF17
chr15	52678125	52679887	0.00862923	-0.00165281	FAM214A
chr11	40329046	40329747	0.00837867	-0.00165154	LRRC4C
chr8	48921185	48922180	0.00769837	-0.0016499	SNAI2
chr8	10783673	10784173	0.00877216	-0.00164547	PINX1
chr8	10783673	10784173	0.00877216	-0.00164547	PINX1
chr5	171388203	171388974	0.00788482	-0.00164523	NPM1
chr17	82450360	82451092	0.00764402	-0.00164032	CYBC1
chr15	48592213	48592932	0.00843001	-0.00163188	FBN1
chr11	76380692	76381737	0.00791379	-0.00163143	THAP12
chr11	76380692	76381737	0.00791379	-0.00163143	GVQW3
chr11	122655437	122657116	0.00752608	-0.00162563	UBASH3B
chr18	32349711	32350392	0.00786899	-0.00162263	GAREM1
chr5	180134981	180135604	0.00723025	-0.00162203	RASGEF1C
chr9	68515257	68515757	0.00730284	-0.00162047	PGM5
chr1	162310270	162310852	0.00733035	-0.00161389	NOS1AP
chr8	58078833	58079544	0.00753347	-0.00161064	FAM110B
chr2	109466965	109467475	0.00715252	-0.00161037	SH3RF3
chr11	118571884	118573376	0.00771469	-0.00161023	IFT46
chr11	118571884	118573376	0.00771469	-0.00161023	ARCN1
chr20	38472435	38473459	0.00710975	-0.00160738	RALGAPB
chr19	680142	681133	0.00785531	-0.00160027	FSTL3
chr8	22440725	22441588	0.00726967	-0.00159841	PPP3CC
chr1	94926724	94927744	0.00712407	-0.00157141	CNN3
chr1	94926724	94927744	0.00712407	-0.00157141	AC105942.1
chr8	38105028	38106054	0.00720249	-0.0015607	ASH2L
chr1	99659692	99660208	0.00787354	-0.00156011	PALMD
chr8	6257000	6257500	0.00766101	-0.00155945	AC009435.1
chr1	32072462	32073714	0.00775001	-0.00155055	AL445248.1
chr1	32072462	32073714	0.00775001	-0.00155055	TMEM39B
chr12	7797548	7798125	0.00779257	-0.00154665	NANOG
chr8	1762929	1763481	0.00738347	-0.00154634	AC100810.1
chr8	1762929	1763481	0.00738347	-0.00154634	CLN8
chr11	15157109	15157626	0.00760926	-0.00154627	INSC
chr11	130002091	130003932	0.00791458	-0.00154259	LINC00167
chr11	130002091	130003932	0.00791458	-0.00154259	PRDM10
chr1	160031563	160032477	0.00855959	-0.00153786	PIGM
chr1	160031563	160032477	0.00855959	-0.00153786	KCNJ10
chr3	140223488	140224126	0.00788919	-0.00153379	CLSTN2
chr16	15888034	15889007	0.00704432	-0.00152656	FOPNL
chr1	33943914	33944414	0.00707535	-0.00150789	CSMD2
chr3	180700863	180701447	0.00726111	-0.00150638	CCDC39
chr15	92803603	92804717	0.00807447	-0.00149659	FAM174B
chr14	22712995	22713578	0.00706253	-0.00149011	AL160314.2
chr8	13132921	13133642	0.0073922	-0.00147903	DLC1
chr1	109099761	109100424	0.00721607	-0.00147727	SCARNA2
chr1	109099761	109100424	0.00721607	-0.00147727	AL356488.2
chr1	183071231	183071794	0.00723786	-0.00147445	LAMC1
chr11	68354009	68354883	0.00829797	-0.00147241	LRP5
chr8	144103577	144105168	0.00850908	-0.0014706	SHARPIN
chr8	144103577	144105168	0.00850908	-0.0014706	MAF1
chr11	58579437	58579939	0.00759821	-0.0014626	ZFP91
chr11	58579437	58579939	0.00759821	-0.0014626	ZFP91-CNTF
chr8	144900878	144902448	0.00894132	-0.00146036	ZNF250
chr5	159341593	159342276	0.00836403	-0.00145721	AC008691.1
chr15	42272896	42273828	0.0077493	-0.00145102	TMEM87A
chr15	42272896	42273828	0.0077493	-0.00145102	GANC
chr8	111188540	111189342	0.00770114	-0.00143577	LINC01609
chr1	88175472	88176260	0.00868639	-0.00142962	PKN2-AS1
chr5	148268436	148269111	0.00822468	-0.00141604	SPINK13
chr5	148268436	148269111	0.00822468	-0.00141604	AC091948.1
chr11	46826596	46827154	0.00790072	-0.00141439	CKAP5
chr1	58432611	58433585	0.00756472	-0.00140565	OMA1
chr1	58432611	58433585	0.00756472	-0.00140565	DAB1
chr1	93804420	93804920	0.00768965	-0.00139311	BCAR3
chr1	15835393	15836299	0.00768558	-0.00139136	FLJ37453
chr2	25587461	25587961	0.00737221	-0.0013752	DTNB
chr2	212144847	212145442	0.00714779	-0.00136583	ERBB4
chr3	187263911	187264411	0.0070275	-0.00136436	MASP1
chr12	29769080	29769707	0.00718709	-0.00135835	TMTC1
chr8	43055525	43056884	0.00791061	-0.00135551	AC110275.1
chr8	43055525	43056884	0.00791061	-0.00135551	FNTA
chr1	172531994	172533669	0.00790707	-0.00135418	SUCO
chr6	112205516	112206292	0.00837052	-0.00134949	LAMA4
chr11	83193254	83194889	0.00765523	-0.00134112	AP000873.2
chr11	83193254	83194889	0.00765523	-0.00134112	ANKRD42
chr3	192547872	192548569	0.00793755	-0.00133874	FGF12
chr8	143989884	143990384	0.0087004	-0.00133708	GRINA
chr8	143989884	143990384	0.0087004	-0.00133708	PARP10
chr15	100060433	100060951	0.00850972	-0.00132732	ADAMTS17
chr11	11584404	11584904	0.00742403	-0.00132385	GALNT18
chr11	86743329	86744179	0.00795477	-0.00132112	AP003059.2
chr5	60496117	60496617	0.0073062	-0.00131128	PART1
chr5	60496117	60496617	0.0073062	-0.00131128	PDE4D
chr12	103647244	103647762	0.00788408	-0.00131063	STAB2
chr2	102127511	102128388	0.00876449	-0.0013095	IL1R1
chr1	72230553	72231053	0.00787017	-0.00130611	NEGR1
chr15	41773975	41774922	0.00836106	-0.00130133	MAPKBP1
chr6	46925516	46926334	0.00823326	-0.00129943	ADGRF5
chr1	9163442	9164532	0.00831506	-0.00129523	MIR34AHG
chr8	112445428	112446070	0.00732895	-0.00128807	CSMD3
chr3	149245686	149246204	0.00705145	-0.00128727	CPHL1P
chr5	69042747	69043509	0.00791802	-0.00128266	AC010273.2
chr8	43253125	43253971	0.00812066	-0.00127942	AC022616.2
chr15	90351949	90352971	0.00741434	-0.00127602	ZNF774
chr1	173476537	173478038	0.00786917	-0.00127259	PRDX6
chr1	169538926	169539632	0.00823431	-0.0012682	F5
chr11	83071330	83072503	0.00763906	-0.00126149	RAB30
chr11	83071330	83072503	0.00763906	-0.00126149	AP001767.3
chr11	83071330	83072503	0.00763906	-0.00126149	RAB30-AS1
chr1	116067497	116067997	0.00751491	-0.00125588	SLC22A15
chr22	35371583	35372363	0.00704493	-0.00125015	Z82244.2
chr15	31092491	31092991	0.00731022	-0.0012498	TRPM1
chr8	6644753	6645373	0.00753449	-0.00124822	MCPH1
chr8	6644753	6645373	0.00753449	-0.00124822	MCPH1-AS1
chr11	65555753	65556274	0.00747842	-0.00124522	LTBP3
chr11	86244292	86245624	0.00704704	-0.00124458	EED
chr8	33394675	33395207	0.00730127	-0.0012425	FUT10
chr15	42207879	42208630	0.0072894	-0.0012386	AC036103.1
chr15	42207879	42208630	0.0072894	-0.0012386	VPS39
chr8	30141554	30142064	0.00721931	-0.00123744	MBOAT4
chr8	30141554	30142064	0.00721931	-0.00123744	LEPROTL1
chr8	30155872	30156389	0.00719446	-0.00123676	AC026979.2
chr8	30155872	30156389	0.00719446	-0.00123676	DCTN6
chr8	30155872	30156389	0.00719446	-0.00123676	LEPROTL1
chr1	169586311	169586944	0.00705324	-0.00123601	F5
chr6	46045102	46045602	0.00814233	-0.00122022	CLIC5
chr7	56064026	56064830	0.00734273	-0.00121895	SUMF2
chr8	38465170	38465686	0.00851133	-0.0012067	FGFR1
chr1	31007344	31008190	0.00733097	-0.00120199	PUM1
chr15	80850793	80851601	0.00776657	-0.00119614	CEMIP
chr1	151311484	151312139	0.00770843	-0.00119579	PI4KB
chr1	149887837	149888748	0.00803631	-0.00118993	HIST2H2AB
chr1	149887837	149888748	0.00803631	-0.00118993	BOLA1
chr2	54360069	54360569	0.00835826	-0.00118328	C2orf73
chr2	9975839	9976579	0.00783819	-0.00117346	GRHL1
chr8	143609033	143610224	0.00874506	-0.00117	PYCR3
chr12	123601625	123602546	0.00775398	-0.00116782	DDX55
chr20	62220241	62220741	0.008152	-0.00116763	HRH3
chr2	46967097	46967609	0.00750305	-0.00116216	TTC7A
chr1	183635500	183636502	0.00786338	-0.00114566	ARPC5
chr1	183635500	183636502	0.00786338	-0.00114566	RGL1
chr11	72642966	72643466	0.00770974	-0.00114422	AP003065.1
chr11	72642966	72643466	0.00770974	-0.00114422	PDE2A
chr1	78303552	78304092	0.0078891	-0.00114115	MGC27382
chr1	78303552	78304092	0.0078891	-0.00114115	PTGFR
chr5	32027930	32028461	0.00701426	-0.00113336	PDZD2
chr8	65530656	65531156	0.00851019	-0.00112886	LINC01299
chr7	90250863	90251400	0.00854975	-0.00112727	CFAP69
chr15	41230572	41231560	0.00819468	-0.00112271	EXD1
chr15	41230572	41231560	0.00819468	-0.00112271	CHP1
chr11	62545374	62546280	0.00851086	-0.00111545	AP001363.2
chr11	62545374	62546280	0.00851086	-0.00111545	AHNAK
chr15	99253558	99254058	0.00766522	-0.00110989	LRRC28
chr11	68009935	68010697	0.00852925	-0.00110742	ALDH3B1
chr11	76782926	76783466	0.00711093	-0.0010872	AP003119.2
chr11	76782926	76783466	0.00711093	-0.0010872	TSKU
chr10	109987345	109987860	0.00813886	-0.00108217	ADD3-AS1
chr10	25130921	25131421	0.00818715	-0.00107963	LINC01516
chr10	25130921	25131421	0.00818715	-0.00107963	AL512598.2
chr8	60708238	60709190	0.00818205	-0.00107422	CHD7
chr2	207219773	207220434	0.00777989	-0.00106705	AC007879.1
chr2	207219773	207220434	0.00777989	-0.00106705	AC007879.3
chr11	67303341	67303871	0.00770513	-0.00105961	SSH3
chr15	64702972	64703603	0.00754756	-0.0010508	OAZ2
chr15	64702972	64703603	0.00754756	-0.0010508	AC100830.1
chr17	31858840	31859492	0.00779641	-0.00104026	COPRS
chr1	186967617	186968117	0.00768145	-0.00102295	PLA2G4A
chr13	30577247	30577913	0.00745483	-0.00101778	HMGB1
chr5	93532248	93532748	0.00847537	-0.0010148	NR2F1-AS1
chr11	67391462	67392129	0.00845253	-0.00100922	RAD9A
chr8	124147472	124148158	0.00794378	-0.00100779	FER1L6-AS2
chr2	177692498	177693141	0.00779132	-0.00100197	PDE11A
chr2	177692498	177693141	0.00779132	-0.00100197	PDE11A
chr22	31661807	31662528	0.00787741	-0.000999888	PISD
chr11	124115204	124115704	0.00762016	-0.000993554	VWA5A
chr2	175373136	175373773	0.0085076	-0.000993071	AC093459.1
chr11	560464	561301	0.00852393	-0.000985241	RASSF7
chr11	560464	561301	0.00852393	-0.000985241	LMNTD2
chr11	10750755	10751810	0.00733753	-0.000980394	CTR9
chr8	94822631	94823874	0.0080921	-0.000968519	INTS8
chr11	57530364	57531510	0.0070615	-0.00096057	TIMM10
chr13	26022563	26023063	0.00722355	-0.000957216	ATP8A2
chr11	506526	507707	0.00758576	-0.00094772	RNH1
chr11	6321994	6322511	0.00746311	-0.000947289	AC068733.3
chr1	26692851	26693480	0.00742382	-0.000941564	AL512408.1
chr1	26692851	26693480	0.00742382	-0.000941564	ARID1A
chr11	19918662	19919792	0.00783231	-0.000939041	NAV2
chr14	81137291	81137817	0.00836585	-0.000938026	TSHR
chr14	81137291	81137817	0.00836585	-0.000938026	AC007262.2
chr11	73429242	73429742	0.00759562	-0.000934033	FAM168A
chr16	13307324	13307824	0.00845742	-0.000932587	U91319.1
chr8	29737189	29738279	0.00829773	-0.00092516	LINC00589
chr17	55276407	55276922	0.00756867	-0.000924864	HLF
chr2	149617116	149617616	0.00772286	-0.000918767	AC007364.1
chr11	74748421	74749561	0.00806164	-0.000914656	RNF169
chr5	110413780	110414281	0.00705393	-0.000912499	TMEM232
chr8	95268568	95270235	0.00850358	-0.000911435	C8orf37
chr8	95268568	95270235	0.00850358	-0.000911435	C8orf37-AS1
chr11	116772352	116773666	0.00780079	-0.000904475	AP006216.1
chr11	116772352	116773666	0.00780079	-0.000904475	BUD13
chr1	161962033	161962932	0.00733068	-0.000897405	ATF6
chr7	4006111	4006632	0.00760061	-0.000888692	SDK1
chr8	100721880	100722993	0.00755374	-0.000885907	PABPC1
chr11	117231679	117232827	0.00712043	-0.000883667	PCSK7
chr11	117231679	117232827	0.00712043	-0.000883667	RNF214
chr8	60807683	60808298	0.00703679	-0.000875249	CHD7
chr11	101686460	101687103	0.00895404	-0.000874772	TRPC6
chr15	67080581	67081518	0.00708849	-0.00087454	SMAD3
chr20	62386690	62387366	0.00797281	-0.000869159	AL121832.2
chr20	62386690	62387366	0.00797281	-0.000869159	RPS21
chr8	71843453	71844606	0.00724349	-0.00086591	MSC
chr8	71843453	71844606	0.00724349	-0.00086591	MSC-AS1
chr11	62612206	62613305	0.00774532	-0.000864529	ROM1
chr11	62612206	62613305	0.00774532	-0.000864529	EML3
chr8	48008148	48009021	0.00783998	-0.000863512	UBE2V2
chr1	12447225	12447850	0.00713024	-0.000862242	VPS13D
chr8	21934732	21935247	0.00773461	-0.000860707	XPO7
chr6	162124249	162125170	0.00750126	-0.000858643	PRKN
chr16	58236326	58236963	0.00736769	-0.00085075	CCDC113
chr1	147264154	147264860	0.00741867	-0.000849964	CHD1L
chr1	147264154	147264860	0.00741867	-0.000849964	LINC00624
chr15	51144019	51144519	0.00718442	-0.000845367	MIR4713HG
chr11	128692934	128694297	0.00805841	-0.000837843	SENCR
chr11	128692934	128694297	0.00805841	-0.000837843	FLI1
chr7	137818030	137818530	0.00786	-0.000834525	DGKI
chr9	114364031	114364541	0.00740343	-0.000823134	AKNA
chr1	32205378	32206020	0.00772541	-0.000807279	CCDC28B
chr1	32205378	32206020	0.00772541	-0.000807279	AL049795.1
chr1	32205378	32206020	0.00772541	-0.000807279	IQCC
chr8	2126893	2128035	0.00712258	-0.000804266	MYOM2
chr11	10659493	10660336	0.00744498	-0.000801418	MRVI1
chr15	100241475	100242587	0.00906873	-0.000800207	ADAMTS17
chr11	18171503	18172003	0.00763756	-0.000794988	AC090099.4
chr11	77244266	77245002	0.00742839	-0.000789692	GDPD4
chr22	31080799	31081489	0.00814066	-0.000787229	SMTN
chr11	4493032	4493577	0.0080221	-0.000786483	OR52K1
chr3	69761833	69762856	0.00757233	-0.000778045	MITF
chr11	16881312	16881870	0.00835604	-0.000773548	PLEKHA7
chr5	77852371	77853374	0.00873681	-0.000772952	TBCA
chr11	43311618	43312626	0.00790221	-0.000771527	API5
chr4	172682980	172683480	0.00832066	-0.000763085	GALNTL6
chr12	2034801	2035477	0.00718685	-0.000762006	CACNA1C
chr8	69833545	69835215	0.00777899	-0.000761637	AC079089.1
chr8	69833545	69835215	0.00777899	-0.000761637	SLCO5A1
chr8	38468358	38468858	0.00787628	-0.000753889	FGFR1
chr11	60905910	60906985	0.00775164	-0.000752731	AP003721.4
chr11	60905910	60906985	0.00775164	-0.000752731	PRPF19
chr11	64304356	64304864	0.00861025	-0.00075092	KCNK4-TEX40
chr11	64304356	64304864	0.00861025	-0.00075092	CATSPERZ
chr11	75399270	75399935	0.00766082	-0.000749435	RPS3
chr6	73236071	73236571	0.00762896	-0.000746577	AL365232.1
chr19	38975382	38975882	0.00735551	-0.000742126	FBXO17
chr11	746955	747672	0.00833898	-0.000739652	TALDO1
chr8	128035018	128035707	0.00795031	-0.000731685	PVT1
chr1	119808536	119809036	0.00836905	-0.00073058	REG4
chr5	90598370	90598870	0.00709145	-0.000726907	ADGRV1
chr8	144826576	144827796	0.00761357	-0.000724881	ZNF7
chr14	37623524	37624024	0.00705857	-0.000705874	TTC6
chr3	133107407	133107914	0.00879554	-0.000695656	TMEM108
chr10	124063693	124064216	0.00766803	-0.000694243	CHST15
chr1	206001055	206001978	0.0071471	-0.000689112	RAB7B
chr11	70016700	70017200	0.0070465	-0.000688733	AP003555.2
chr20	31722772	31724179	0.00734795	-0.000687667	ABALON
chr20	31722772	31724179	0.00734795	-0.000687667	BCL2L1
chr5	58751141	58751641	0.00899249	-0.000685829	AC016642.1
chr5	58751141	58751641	0.00899249	-0.000685829	RAB3C
chr12	101968794	101969294	0.00701133	-0.000684011	DRAM1
chr11	100739578	100740113	0.00749811	-0.000683102	ARHGAP42
chr11	32312798	32313357	0.0070467	-0.00068165	THEM7P
chr8	144137140	144138388	0.00706721	-0.000668327	HGH1
chr2	48849519	48850312	0.00851432	-0.00066461	AC009975.1
chr1	51736761	51737261	0.00713237	-0.000659736	OSBPL9
chr15	40806855	40807876	0.00736108	-0.000656986	DNAJC17
chr15	40806855	40807876	0.00736108	-0.000656986	ZFYVE19
chr10	43613283	43614127	0.00801667	-0.000653758	ZNF485
chr15	60660488	60661186	0.00884377	-0.000653328	RORA
chr8	84825022	84825691	0.00805068	-0.000651369	RALYL
chr15	98983219	98983719	0.00754241	-0.000647415	PGPEP1L
chr15	98983219	98983719	0.00754241	-0.000647415	AC036108.1
chr1	110229645	110230145	0.00756787	-0.000641932	KCNC4
chr7	23893383	23894193	0.00818578	-0.000636703	AC003087.1
chr3	56157502	56158335	0.00792313	-0.000632137	ERC2
chr1	149886460	149887133	0.00702742	-0.000630924	HIST2H2BE
chr1	149886460	149887133	0.00702742	-0.000630924	HIST2H2AC
chr11	79173567	79174100	0.00831699	-0.000626915	TENM4
chr20	34876118	34876729	0.00706916	-0.000624823	ACSS2
chr1	151059217	151059896	0.00777398	-0.000624449	CDC42SE1
chr1	151059217	151059896	0.00777398	-0.000624449	MLLT11
chr5	157328325	157329055	0.0076057	-0.000621902	CYFIP2
chr3	4044136	4044636	0.00872513	-0.000620508	SUMF1
chr8	27490629	27491512	0.00833383	-0.000617983	EPHX2
chr20	32762139	32762846	0.0073609	-0.000615933	DNMT3B
chr11	65354111	65355044	0.00741255	-0.000614874	TIGD3
chr1	177983499	177984608	0.00772286	-0.00061152	SEC16B
chr1	177983499	177984608	0.00772286	-0.00061152	CRYZL2P-SEC16B
chrX	141839778	141840278	0.00748778	-0.000605568	MAGEC3
chr3	56756159	56756659	0.00872907	-0.000602422	ARHGEF3
chr11	132448496	132448996	0.0089946	-0.000602407	OPCML
chr11	78188105	78189247	0.00787765	-0.000593935	KCTD21
chr11	78188105	78189247	0.00787765	-0.000593935	USP35
chr11	78957598	78958230	0.0073153	-0.000577196	TENM4
chr20	50153433	50154147	0.007164	-0.000568799	TMEM189-UBE2V1
chr20	50153433	50154147	0.007164	-0.000568799	TMEM189
chr5	54013444	54013970	0.00828886	-0.000565867	ARL15
chr1	166905804	166906398	0.0080922	-0.000564608	ILDR2
chr17	9512349	9512849	0.00897373	-0.000564435	STX8
chr3	57297995	57298523	0.00729802	-0.000563255	DNAH12
chr1	176567040	176567581	0.00786191	-0.0005605	PAPPA2
chr11	819027	820430	0.00708122	-0.000560331	PNPLA2
chr3	63328072	63328838	0.0079361	-0.000559524	SYNPR
chr12	21559820	21560320	0.00737541	-0.000552993	GYS2
chr12	21559820	21560320	0.00737541	-0.000552993	AC010197.2
chr8	18083738	18085210	0.00754113	-0.000547712	ASAH1
chr8	18083738	18085210	0.00754113	-0.000547712	AC124242.1
chr3	71510498	71511674	0.00703689	-0.000546099	FOXP1
chr3	71510498	71511674	0.00703689	-0.000546099	AC097634.4
chrX	37520992	37521513	0.00868118	-0.000544036	AF241726.2
chr5	127871784	127872296	0.00734661	-0.000541395	CCDC192
chr11	66592843	66593371	0.00725418	-0.0005315	CCDC87
chr11	66592843	66593371	0.00725418	-0.0005315	CCS
chr1	240385845	240386985	0.00762756	-0.000531232	FMN2
chr20	43457049	43458122	0.0077368	-0.00052906	SRSF6
chr1	9893116	9893656	0.00701375	-0.000523945	CTNNBIP1
chr11	131327274	131327925	0.00846275	-0.000519193	AP002856.2
chr15	44194279	44195651	0.00799145	-0.000511776	FRMD5
chr11	3378622	3379519	0.0081794	-0.000505982	ZNF195
chr11	99351558	99352195	0.0077472	-0.000505423	CNTN5
chr8	47659257	47660594	0.00783664	-0.000494484	SPIDR
chr12	120686194	120687470	0.00793039	-0.000494241	MLEC
chr1	15028073	15028573	0.00730236	-0.000485278	KAZN
chr11	117226365	117226883	0.00732596	-0.000481312	PCSK7
chr8	94142138	94142638	0.00751989	-0.000479895	CDH17
chr3	12663507	12664679	0.00761233	-0.000476482	RAF1
chr22	17264250	17264750	0.00761868	-0.000466915	CECR3
chr11	117178364	117179308	0.00820204	-0.000465969	SIDT2
chr1	155688186	155689416	0.00709859	-0.000461547	YY1AP1
chr1	155688186	155689416	0.00709859	-0.000461547	DAP3
chr1	150881619	150882119	0.00723725	-0.000457737	RPS27AP6
chr11	130123944	130124636	0.007434	-0.000456783	APLP2
chr8	141265233	141265778	0.00824652	-0.000453215	SLC45A4
chr11	77411353	77412301	0.00735967	-0.00044845	PAK1
chr14	50961827	50962380	0.00719704	-0.000446818	AL358334.2
chr18	42446153	42446653	0.00821134	-0.00044469	LINC00907
chr8	12659131	12659753	0.00708649	-0.000433053	AC068587.7
chr8	12659131	12659753	0.00708649	-0.000433053	AC068587.4
chr3	129485559	129486367	0.00873271	-0.000432971	IFT122
chr11	43358553	43359744	0.00886782	-0.000428587	AC087276.2
chr11	43358553	43359744	0.00886782	-0.000428587	TTC17
chr11	65261558	65262495	0.00711355	-0.000428079	POLA2
chr11	65261558	65262495	0.00711355	-0.000428079	AP000944.2
chr1	245500541	245501041	0.00803785	-0.000419588	KIF26B
chr11	535185	536161	0.00713599	-0.000417453	HRAS
chr11	32087563	32088771	0.00736303	-0.000413542	AL035078.4
chr8	34027704	34028657	0.00860404	-0.000408484	AF279873.3
chr11	69674975	69675704	0.00806691	-0.000407707	LTO1
chr11	99418824	99419375	0.00750718	-0.000407327	CNTN5
chr1	94417801	94418745	0.00781709	-0.000403356	ABCD3
chr14	77186862	77187435	0.00809154	-0.000402422	AC007375.1
chr14	77186862	77187435	0.00809154	-0.000402422	TMEM63C
chr5	458674	459174	0.00751571	-0.000401202	EXOC3
chr5	53027865	53028396	0.00757357	-0.000397045	ITGA2
chr8	38976316	38976992	0.00758458	-0.000396457	HTRA4
chr16	56269649	56270149	0.00742229	-0.000394855	GNAO1
chr15	40755063	40755588	0.00714027	-0.00038759	RMDN3
chr11	73288800	73289788	0.00725084	-0.000387397	P2RY6
chr6	42984090	42984970	0.00740926	-0.000387324	PPP2R5D
chr11	76860560	76861439	0.0082808	-0.000386038	ACER3
chr1	178310582	178311194	0.00829257	-0.000380347	RASAL2
chr9	108991206	108991975	0.00800541	-0.000379864	CTNNAL1
chr3	123843584	123844186	0.00829353	-0.000371963	MYLK
chr7	95608654	95609212	0.00895499	-0.000366833	AC002451.1
chr3	141686729	141687229	0.00790431	-0.000366156	AC092978.1
chr1	37537334	37537834	0.00832641	-0.000362894	SNIP1
chr11	85647487	85648368	0.00741426	-0.000361713	TMEM126A
chr11	13837177	13837771	0.00749108	-0.000361617	LINC02548
chr11	13837177	13837771	0.00749108	-0.000361617	AC027779.1
chr9	69376462	69376990	0.00729116	-0.000355773	FAM189A2
chr2	23351608	23352108	0.00748818	-0.000348022	AC012506.3
chr8	85835863	85836494	0.00709344	-0.000345506	AC100801.1
chr11	114166874	114167393	0.00720078	-0.000344642	ZBTB16
chr11	16613431	16614071	0.00728617	-0.000340215	SOX6
chr11	16613431	16614071	0.00728617	-0.000340215	C11orf58
chr3	140378568	140379068	0.0082523	-0.000338939	CLSTN2
chr5	53031640	53032140	0.00758506	-0.000336589	ITGA2
chr1	223331876	223332376	0.0086178	-0.000329832	SUSD4
chr12	125340751	125341251	0.00825252	-0.000326785	TMEM132B
chr11	86741086	86741603	0.00838988	-0.000324766	AP003059.2
chr8	104659332	104659872	0.00774048	-0.0003214	ZFPM2
chr1	57131706	57132496	0.00758263	-0.000308588	DAB1
chr15	64355888	64356768	0.0081329	-0.00030568	CSNK1G1
chr15	64355888	64356768	0.0081329	-0.00030568	AC087632.1
chr3	133277839	133278339	0.00872282	-0.000302397	TMEM108
chr11	117143418	117145438	0.00780151	-0.00030159	AP005018.1
chr11	117143418	117145438	0.00780151	-0.00030159	PAFAH1B2
chr11	123129864	123130418	0.00760026	-0.000293676	CLMP
chr8	22599437	22600114	0.00751484	-0.000293031	C8orf58
chr8	22599437	22600114	0.00751484	-0.000293031	AC037459.1
chr3	194768860	194769691	0.00814426	-0.000288035	LINC01968
chr3	18841996	18842496	0.00723125	-0.000284594	SATB1-AS1
chr8	19664876	19665800	0.00834813	-0.000284117	CSGALNACT1
chr2	112054033	112055604	0.00780559	-0.000283944	TMEM87B
chr7	55365134	55366710	0.00725704	-0.000282125	LANCL2
chr8	65633695	65634636	0.00712515	-0.000278809	ARMC1
chr11	66479861	66480891	0.00704146	-0.000275911	AP002748.3
chr11	66479861	66480891	0.00704146	-0.000275911	DPP3
chr8	54554101	54554944	0.00718874	-0.000268753	RP1
chr8	20105557	20106437	0.00792514	-0.000261682	AC100802.1
chr1	159091466	159092458	0.00799788	-0.00026082	AIM2
chr5	53109335	53110225	0.00715806	-0.000259697	AC008966.1
chr5	53109335	53110225	0.00715806	-0.000259697	MOCS2
chr11	66744444	66745081	0.00750025	-0.000257148	C11orf80
chr1	88327413	88328269	0.00729707	-0.000253213	PKN2-AS1
chr11	9815611	9816187	0.00806826	-0.000250297	SBF2
chr11	60787119	60787619	0.00817163	-0.000242651	MS4A10
chr15	92429293	92429798	0.00849569	-0.000235043	ST8SIA2
chr16	56245204	56245726	0.00767368	-0.000226199	MIR3935
chr16	56245204	56245726	0.00767368	-0.000226199	GNAO1
chr11	62124401	62124901	0.00847789	-0.000209557	INCENP
chr15	74614487	74614987	0.00749519	-0.000205224	AC100835.1
chr15	74614487	74614987	0.00749519	-0.000205224	CLK3
chr15	92625532	92626032	0.00796132	-0.000203623	FAM174B
chr2	221641347	221641860	0.00749425	-0.000202419	AC068489.1
chrX	49100568	49101555	0.00754298	-0.0001902	WDR45
chr3	141959773	141960709	0.00710454	-0.000175614	TFDP2
chr2	10302412	10303057	0.00804991	-0.000173782	AC007240.2
chr2	10302412	10303057	0.00804991	-0.000173782	HPCAL1
chr11	67428171	67428696	0.00842749	-0.000171687	RPS6KB2
chr8	80322678	80323232	0.00848908	-0.000171214	AC034114.2
chr2	205198076	205198587	0.00763117	-0.000167411	PARD3B
chr14	32725037	32725550	0.00826108	-0.000163072	AKAP6
chr11	94973137	94974097	0.007206	-0.000162242	CWC15
chr11	94973137	94974097	0.007206	-0.000162242	KDM4D
chr5	157548284	157549534	0.00707304	-0.000155816	ADAM19
chr14	22265376	22266397	0.00842365	-0.000151215	TRAV37
chr3	49553993	49554655	0.0071323	-0.000145842	BSN-DT
chr3	49553993	49554655	0.0071323	-0.000145842	BSN
chr11	72223057	72224002	0.00790543	-0.000142828	INPPL1
chr17	69757892	69758413	0.00791437	-0.000142018	LINC01483
chr10	51381323	51381884	0.00746212	-0.000141001	PRKG1
chr8	43139960	43141060	0.00722736	-0.000129956	HGSNAT
chr20	50730781	50732056	0.00769906	-0.000129182	PARD6B
chr3	195715906	195716406	0.00787924	-0.000128413	MUC20-OT1
chr8	29675436	29676011	0.00723657	-0.000116821	LINC00589
chr12	10641577	10642219	0.00857648	-0.000111767	STYK1
chr11	77994486	77995323	0.00801087	-0.00010774	INTS4
chr8	42896091	42897336	0.00816404	-0.000106614	MIR4469
chr8	42896091	42897336	0.00816404	-0.000106614	RNF170
chr8	42896091	42897336	0.00816404	-0.000106614	HOOK3
chr8	99439908	99440408	0.00750019	-0.000104782	VPS13B
chr11	79244271	79245114	0.00758607	-0.000104729	TENM4
chr11	31325152	31325652	0.00816612	-0.000102256	DCDC1
chr20	290021	290981	0.00714417	-9.30008e-05	C20orf96
chr5	373594	374094	0.00724386	-9.02752e-05	AHRR
chr7	27136252	27136752	0.00746423	-8.90388e-05	HOXA3
chr7	27136252	27136752	0.00746423	-8.90388e-05	AC004080.6
chr7	27136252	27136752	0.00746423	-8.90388e-05	HOXA-AS3
chr13	21016940	21017741	0.00743023	-8.90357e-05	LATS2-AS1
chr13	21016940	21017741	0.00743023	-8.90357e-05	LATS2
chr6	86961485	86961985	0.00803703	-8.62996e-05	HTR1E
chr8	43304925	43305446	0.0087044	-8.58885e-05	POTEA
chr1	232982397	232983057	0.00752672	-8.25147e-05	NTPCR
chr12	112686233	112686733	0.00718482	-7.68656e-05	RPH3A
chr1	150628922	150629994	0.00777286	-7.28656e-05	ENSA
chr11	66267515	66268015	0.00828737	-7.23465e-05	KLC2
chr11	66267515	66268015	0.00828737	-7.23465e-05	AP001107.7
chr3	196160261	196160931	0.0073984	-7.20489e-05	LINC00885
chr11	70203640	70204543	0.00747176	-6.81158e-05	FADD
chr11	17012675	17013441	0.00744983	-6.77571e-05	PLEKHA7
chr1	69910998	69911991	0.00799146	-6.49616e-05	LRRC7
chr7	143979287	143979787	0.00873155	-6.27307e-05	AC004853.1
chr7	143979287	143979787	0.00873155	-6.27307e-05	OR2F1
chr2	48738745	48739266	0.00807086	-5.98099e-05	AC073082.1
chr2	48738745	48739266	0.00807086	-5.98099e-05	LHCGR
chr2	48738745	48739266	0.00807086	-5.98099e-05	STON1-GTF2A1L
chr11	57657206	57658138	0.00821119	-5.85936e-05	CLP1
chr11	64778384	64779388	0.00791113	-5.73834e-05	AP001462.1
chr11	64778384	64779388	0.00791113	-5.73834e-05	SF1
chr1	9724991	9725491	0.00727257	-5.5883e-05	PIK3CD
chr17	8247395	8248226	0.00785391	-5.46785e-05	CTC1
chr17	8247395	8248226	0.00785391	-5.46785e-05	PFAS
chr11	85170050	85170656	0.00876038	-4.24727e-05	DLG2
chr1	150579444	150580240	0.00816556	-4.11685e-05	MCL1
chr11	118919739	118920273	0.00762304	-3.91766e-05	BCL9L
chr11	74492964	74493949	0.0083191	-3.06535e-05	LIPT2
chr11	74492964	74493949	0.0083191	-3.06535e-05	AP001372.2
chr11	74492964	74493949	0.0083191	-3.06535e-05	POLD3
chr8	10287772	10288272	0.00853977	-2.92497e-05	MSRA
chr15	98799242	98799742	0.00721659	-2.45551e-05	IGF1R
chr22	24010836	24011760	0.00706597	-2.22932e-05	CABIN1
chr1	154936409	154937685	0.00838014	-2.18374e-05	AL451085.1
chr1	154936409	154937685	0.00838014	-2.18374e-05	PMVK
chr15	42548185	42549101	0.00837093	-2.14879e-05	LRRC57
chr15	42548185	42549101	0.00837093	-2.14879e-05	AC018362.3
chr15	42548185	42549101	0.00837093	-2.14879e-05	HAUS2
chr8	29350472	29351226	0.00783216	-9.70659e-06	DUSP4
chr8	85939134	85939634	0.00796792	6.8538e-07	AC100801.1
chr7	74657281	74657787	0.00783725	1.25777e-06	GTF2I
chr1	119673624	119674124	0.0081765	7.20145e-06	PHGDH
chr20	37178230	37179532	0.00773744	9.35718e-06	MROH8
chr20	37178230	37179532	0.00773744	9.35718e-06	RPN2
chr8	67602455	67602955	0.00751366	1.65051e-05	CPA6
chr5	96661831	96663592	0.00733104	2.21063e-05	CAST
chr1	150066856	150068015	0.00718805	2.22042e-05	AC244033.2
chr1	150066856	150068015	0.00718805	2.22042e-05	VPS45
chr3	78604165	78604812	0.00719173	2.45832e-05	ROBO1
chr3	64345270	64345770	0.00848468	3.10859e-05	PRICKLE2
chr15	43913243	43913828	0.00796002	3.33521e-05	FRMD5
chr2	223076390	223077029	0.00745711	3.77743e-05	KCNE4
chr8	42338099	42338852	0.00842882	4.44758e-05	POLB
chr11	74288097	74288597	0.00840826	4.92943e-05	P4HA3
chr8	66063770	66064708	0.00873403	6.47691e-05	DNAJC5B
chr7	141463870	141464509	0.0082294	6.84905e-05	TMEM178B
chr11	68459882	68461098	0.00810729	6.91088e-05	PPP6R3
chr8	25458242	25459442	0.00809279	7.79427e-05	CDCA2
chr8	25458242	25459442	0.00809279	7.79427e-05	KCTD9
chr12	46459054	46459555	0.00735756	8.11693e-05	AC008014.1
chr6	32255116	32255745	0.00731054	9.37823e-05	HCG23
chr3	173003382	173004004	0.00756125	9.60131e-05	SPATA16
chr5	146860401	146861011	0.00863548	0.000100812	PPP2R2B
chr1	161539688	161540633	0.00741925	0.000102796	AL590385.2
chr6	160919519	160920165	0.00831198	0.000102966	AL391361.2
chr6	166910576	166911076	0.00833161	0.000113095	AL159163.1
chr6	7954424	7954924	0.00740601	0.000135221	BLOC1S5-TXNDC5
chr12	49491020	49491659	0.00723026	0.000140564	SPATS2
chr3	16618654	16619154	0.00799596	0.000148063	DAZL
chr8	43092784	43094311	0.00802703	0.000151661	POMK
chr15	43791788	43792618	0.00837729	0.000160718	AC018512.1
chr15	43791788	43792618	0.00837729	0.000160718	SERF2
chr15	75450197	75451217	0.00832577	0.000166889	SIN3A
chr5	8340602	8341102	0.00713268	0.000171816	LINC02226
chr4	83267080	83267982	0.00764466	0.000179077	COQ2
chr11	65569597	65570689	0.00782888	0.000183642	SSSCA1
chr11	65569597	65570689	0.00782888	0.000183642	SSSCA1-AS1
chr3	87089366	87090011	0.00709893	0.000189394	LINC00506
chr20	49713577	49714077	0.00714206	0.000197751	B4GALT5
chr8	93012827	93013343	0.00779678	0.000200166	TRIQK
chr1	151254483	151255171	0.00720414	0.0002026	PSMD4
chr1	114458222	114458722	0.00767598	0.000211052	TRIM33
chr11	47176646	47177784	0.00779545	0.000216351	ARFGAP2
chr11	47176646	47177784	0.00779545	0.000216351	PACSIN3
chr11	66288898	66289867	0.00832849	0.00022222	YIF1A
chr2	23404224	23404966	0.00856349	0.000224836	KLHL29
chr2	170554481	170555013	0.00738489	0.000229628	MYO3B
chr11	84865036	84866112	0.00715059	0.000231378	DLG2
chr6	27864973	27865596	0.00719745	0.000234926	HIST1H2AL
chr6	27864973	27865596	0.00719745	0.000234926	HIST1H2BN
chr11	85889928	85890593	0.00715846	0.000241773	CCDC83
chr1	92184614	92185114	0.00833928	0.000247995	BTBD8
chr8	41791834	41792817	0.00768974	0.000251423	ANK1
chr12	62817731	62818231	0.00757128	0.000251604	PPM1H
chr16	81861548	81862048	0.00733068	0.000258583	PLCG2
chr8	37726977	37727779	0.00814554	0.000263128	AC138356.3
chr11	20387004	20388363	0.00834643	0.000265371	PRMT3
chr1	154974199	154975229	0.00740325	0.000269891	SHC1
chr1	154974199	154975229	0.00740325	0.000269891	CKS1B
chr8	24509474	24509974	0.00843616	0.000272114	AC120193.1
chr8	24509474	24509974	0.00843616	0.000272114	ADAM7
chr8	24509474	24509974	0.00843616	0.000272114	AC024958.1
chr16	73082513	73083017	0.00809004	0.000273266	ZFHX3
chr3	4271874	4272374	0.00786746	0.000274865	SUMF1
chr11	32210450	32211123	0.00722513	0.000277129	THEM7P
chrX	40647141	40647877	0.00833964	0.000277911	CXorf38
chr5	103526045	103526915	0.0071114	0.000279968	PDZPH1P
chr22	19122075	19123214	0.00704247	0.000284427	AC004471.1
chr22	19122075	19123214	0.00704247	0.000284427	DGCR2
chr3	16484093	16484763	0.0070318	0.000296293	RFTN1
chr11	34051222	34052519	0.008288	0.000298349	CAPRIN1
chr12	32870730	32871230	0.00776567	0.000300687	PKP2
chr11	10857598	10859044	0.00763304	0.000313006	ZBED5
chr11	10857598	10859044	0.00763304	0.000313006	ZBED5-AS1
chr5	147037482	147038033	0.00848962	0.000314019	PPP2R2B
chr8	23528460	23529206	0.00763438	0.000317349	SLC25A37
chr15	51368749	51369249	0.00761953	0.000326602	AC020891.1
chr15	51368749	51369249	0.00761953	0.000326602	GLDN
chr11	125451179	125451679	0.00832404	0.000329146	FEZ1
chr7	101154113	101154716	0.00791521	0.000332647	AP1S1
chr11	86940088	86940918	0.00815504	0.000335964	PRSS23
chr11	70398086	70398762	0.00770152	0.000338869	CTTN
chr11	70398086	70398762	0.00770152	0.000338869	AP000487.1
chr1	156725727	156726227	0.00733096	0.000340161	ISG20L2
chr15	30625494	30626420	0.00833747	0.000341377	AC091057.2
chr15	30625494	30626420	0.00833747	0.000341377	ARHGAP11B
chr15	30625494	30626420	0.00833747	0.000341377	AC091057.6
chr11	11841335	11842845	0.00730187	0.000342979	USP47
chr3	140093729	140094241	0.00715557	0.000350388	CLSTN2
chr11	114197761	114198261	0.00882656	0.000357817	ZBTB16
chr3	177816562	177817175	0.00802971	0.000358201	LINC02015
chr15	44838777	44839301	0.00782113	0.000360851	SORD2P
chr8	30095025	30095525	0.00717629	0.000361278	LEPROTL1
chr19	3557275	3558396	0.00802826	0.000369102	AC005786.2
chr19	3557275	3558396	0.00802826	0.000369102	AC005786.3
chr19	3557275	3558396	0.00802826	0.000369102	MFSD12
chr3	59502652	59503309	0.00803716	0.000373682	AC126121.2
chr8	20196633	20197771	0.00751349	0.000376454	ATP6V1B2
chr11	65121971	65122503	0.00786494	0.000381738	FAU
chr11	65121971	65122503	0.00786494	0.000381738	SYVN1
chr11	65121971	65122503	0.00786494	0.000381738	MRPL49
chr2	46150997	46151527	0.00710135	0.00040017	PRKCE
chr20	8932060	8933224	0.00886845	0.00040392	PLCB1
chr8	11177665	11178438	0.00832312	0.00040485	XKR6
chr11	57324645	57325433	0.00809913	0.00040589	TNKS1BP1
chr4	173917109	173917984	0.00704872	0.000408567	LINC02269
chr4	69524569	69525228	0.00724708	0.000413544	UGT2B4
chr5	154940814	154941492	0.00706844	0.000415245	MRPL22
chr8	11421639	11422237	0.0079897	0.000416562	FAM167A
chr8	11421639	11422237	0.0079897	0.000416562	FAM167A-AS1
chr20	37693711	37694266	0.00811487	0.000416912	CTNNBL1
chr11	46700259	46701241	0.00744437	0.000419912	ZNF408
chr11	46700259	46701241	0.00744437	0.000419912	ARHGAP1
chr11	235752	237306	0.0079827	0.00042003	SIRT3
chr11	235752	237306	0.0079827	0.00042003	PSMD13
chr11	85627275	85628974	0.00822065	0.000435774	TMEM126B
chr11	85627275	85628974	0.00822065	0.000435774	DLG2
chr20	44495604	44496288	0.00716906	0.000438062	SERINC3
chr11	96090609	96091109	0.00753364	0.000443941	MAML2
chr11	117828528	117829208	0.00803506	0.000448025	FXYD2
chr11	117828528	117829208	0.00803506	0.000448025	FXYD6-FXYD2
chr9	69570971	69571471	0.0073485	0.000455155	APBA1
chr19	20166874	20167374	0.00866456	0.000457105	AC011447.3
chr19	20166874	20167374	0.00866456	0.000457105	ZNF486
chr8	38386185	38386864	0.0077434	0.000463225	LETM2
chr11	62123554	62124345	0.00729497	0.000465641	AP002793.1
chr11	62123554	62124345	0.00729497	0.000465641	INCENP
chr1	153032835	153033356	0.00815264	0.000487802	SPRR1B
chr1	89873740	89874240	0.00715465	0.000488335	AC093423.3
chr1	89873740	89874240	0.00715465	0.000488335	LRRC8D
chr5	116453921	116454811	0.00732624	0.000495585	SEMA6A-AS1
chr5	116453921	116454811	0.00732624	0.000495585	SEMA6A
chr7	148564135	148564916	0.00713694	0.000498902	AC006974.2
chr22	37198976	37199782	0.00704205	0.000507593	C1QTNF6
chr4	20890736	20891236	0.00726632	0.000508426	KCNIP4
chr16	24273430	24273930	0.00834851	0.000509832	CACNG3
chr8	41712185	41713304	0.0079665	0.000528003	ANK1
chr19	52070502	52071002	0.00859344	0.000531595	ZNF841
chr19	52070502	52071002	0.00859344	0.000531595	ZNF432
chr15	25438003	25439559	0.00818066	0.000534037	UBE3A
chr2	23649695	23650195	0.00709161	0.00054368	KLHL29
chr11	16810178	16810690	0.00773509	0.000549272	PLEKHA7
chr12	56299673	56300707	0.00716579	0.00055316	CS
chr12	56299673	56300707	0.00716579	0.00055316	AC073896.1
chr12	56299673	56300707	0.00716579	0.00055316	AC073896.2
chr11	67353222	67353985	0.00871042	0.000566569	AP003419.2
chr11	67353222	67353985	0.00871042	0.000566569	POLD4
chr11	67353222	67353985	0.00871042	0.000566569	RAD9A
chr11	67353222	67353985	0.00871042	0.000566569	AP003419.1
chr15	60635483	60635983	0.00856777	0.000570913	RORA
chr1	16236145	16237505	0.00803001	0.000597786	CPLANE2
chr3	56314763	56315300	0.00706009	0.000602986	ERC2
chr14	23469152	23470117	0.00797786	0.000607569	NGDN
chr11	71447735	71448908	0.00721185	0.000615815	AP002387.1
chr11	71447735	71448908	0.00721185	0.000615815	DHCR7
chr15	77266586	77267375	0.00769941	0.000622883	PEAK1
chr11	64317389	64318368	0.0085321	0.000626398	TRMT112
chr11	64317389	64318368	0.0085321	0.000626398	PRDX5
chr11	131609115	131609756	0.00867651	0.000629356	NTM
chr11	20610037	20610717	0.0075679	0.000633449	SLC6A5
chr22	31970091	31971046	0.00760302	0.000634215	LINC02558
chr22	31970091	31971046	0.00760302	0.000634215	AL008719.1
chr5	177545420	177545933	0.00762773	0.000637384	FAM193B
chr1	156337890	156338996	0.00712017	0.000640973	TSACC
chr1	156337890	156338996	0.00712017	0.000640973	CCT3
chr11	96162793	96163429	0.00756957	0.000643213	MAML2
chr12	50075110	50075610	0.00800433	0.000666421	ASIC1
chr7	148262542	148263042	0.00814613	0.000674322	CNTNAP2
chr11	34357714	34358380	0.0070029	0.000681503	ABTB2
chr11	63938261	63939086	0.00725934	0.000686846	NAA40
chr1	243524978	243525591	0.00778431	0.000689778	AKT3
chr5	157252806	157253306	0.00874338	0.000707242	ITK
chr20	35454637	35455586	0.00756246	0.00070807	GDF5
chr20	35454637	35455586	0.00756246	0.00070807	CEP250
chr14	57889180	57889710	0.00833566	0.00072138	SLC35F4
chr7	11319467	11320254	0.00700745	0.000725222	AC004160.1
chr11	61581083	61581742	0.00795793	0.000726141	SYT7
chr1	32013162	32014104	0.00776197	0.000727486	KHDRBS1
chr11	79414435	79415412	0.0082226	0.00073157	TENM4
chr12	14884370	14885061	0.00792893	0.000734611	MGP
chr12	14884370	14885061	0.00792893	0.000734611	C12orf60
chr11	44574575	44575078	0.00761494	0.000746186	CD82
chr14	87992880	87993380	0.00783899	0.000746518	GALC
chr8	140635758	140636528	0.00722536	0.000753471	ERICD
chr2	157464160	157464660	0.00749313	0.000754243	CYTIP
chr8	61496230	61496730	0.00862621	0.000765398	CLVS1
chr20	33686265	33686874	0.0073122	0.000771704	E2F1
chr3	139934545	139935748	0.00809602	0.000784591	CLSTN2
chr3	139559502	139560002	0.0076328	0.000785257	AC097103.2
chr20	34302593	34303709	0.00705436	0.000786128	AHCY
chr15	42495258	42495934	0.00785432	0.000792281	SNAP23
chr3	161149406	161149906	0.00742891	0.000816381	NMD3
chr1	157045354	157046302	0.00720308	0.000817029	ARHGEF11
chr1	161523710	161524734	0.00772605	0.000827697	HSPA6
chr1	161523710	161524734	0.00772605	0.000827697	FCGR2A
chr1	161523710	161524734	0.00772605	0.000827697	AL590385.2
chr11	119094778	119095966	0.00847432	0.000841097	H2AFX
chr11	67443318	67443937	0.00825549	0.000844998	CORO1B
chr16	69565457	69566526	0.00830205	0.00085383	MIR1538
chr16	69565457	69566526	0.00830205	0.00085383	NFAT5
chr1	154558568	154559828	0.00778444	0.000855854	UBE2Q1
chr6	162090524	162091231	0.0087612	0.000856511	PRKN
chr5	174355156	174355656	0.00895502	0.000857906	LINC01411
chr16	19142978	19143478	0.00713141	0.000863277	AC099518.3
chr11	22702923	22703530	0.00875192	0.000869534	GAS2
chr1	9539051	9540212	0.00762426	0.000876202	SLC25A33
chr11	62753666	62754584	0.00871575	0.000881296	ZBTB3
chr11	59615383	59616669	0.00875799	0.000881882	OSBP
chr11	59615383	59616669	0.00875799	0.000881882	AP000442.2
chr12	26523592	26524259	0.00709818	0.000886656	ITPR2
chr2	127857561	127858561	0.00784927	0.000886987	POLR2D
chr14	44316736	44317317	0.0080733	0.000893508	LINC02307
chr11	117817670	117818170	0.00735365	0.000893563	FXYD2
chr11	64916827	64917750	0.00769799	0.000894324	ATG2A
chr11	64916827	64917750	0.00769799	0.000894324	PPP2R5B
chr19	11798100	11798802	0.00832338	0.000894538	ZNF491
chr19	11798100	11798802	0.00832338	0.000894538	AC008543.5
chr8	70360755	70361455	0.00784148	0.000897361	NCOA2
chr6	117956114	117956990	0.00780055	0.000900486	SLC35F1
chr1	210597661	210598749	0.00762192	0.000902512	HHAT
chr11	15649918	15650629	0.00901575	0.000904747	AC087379.2
chr1	26695412	26696091	0.00754898	0.000905178	ARID1A
chr11	78801163	78801878	0.00787085	0.00092044	TENM4
chr13	46295879	46296695	0.0088807	0.000921631	LINC00563
chr6	112330063	112330563	0.00790147	0.000926446	AL365214.3
chr1	203861074	203861995	0.00711688	0.000931559	SNRPE
chr11	118997623	118998367	0.0074833	0.000932523	AP003392.4
chr11	118997623	118998367	0.0074833	0.000932523	CCDC84
chr11	68030321	68031006	0.00765321	0.000944701	NDUFS8
chr11	68030321	68031006	0.00765321	0.000944701	AC004923.4
chr1	154326029	154326817	0.00789355	0.000959069	ATP8B2
chr18	499303	499803	0.00717619	0.000972547	COLEC12
chr12	22672856	22673363	0.00720542	0.00097341	ETNK1
chr8	28399994	28400499	0.00705721	0.000974882	ZNF395
chr8	28399994	28400499	0.00705721	0.000974882	FBXO16
chr20	2314396	2315491	0.00839658	0.000975489	TGM3
chr11	6219241	6219775	0.00732821	0.000975622	FAM160A2
chr1	169711865	169712455	0.00805216	0.000976675	C1orf112
chr22	35257037	35258183	0.00749351	0.000988922	HMGXB4
chr4	47624000	47624500	0.00789861	0.000989606	CORIN
chr7	129952594	129953237	0.00794928	0.000990561	UBE2H
chr7	129952594	129953237	0.00794928	0.000990561	AC073320.1
chr8	22088913	22089855	0.00851249	0.000990718	FAM160B2
chr1	156767032	156767726	0.00773662	0.000991292	PRCC
chr11	65134331	65135388	0.00861876	0.000995732	SYVN1
chr11	65117533	65118178	0.00702324	0.0009974	ZNHIT2
chr11	47248481	47249319	0.00721839	0.000997955	ACP2
chr11	47248481	47249319	0.00721839	0.000997955	NR1H3
chr8	23403561	23404480	0.00798912	0.000997967	ENTPD4
chr8	23403561	23404480	0.00798912	0.000997967	LOXL2
chr8	124643943	124644443	0.00745711	0.000999348	MTSS1
chr4	183200367	183201074	0.00731386	0.00100346	WWC2
chr11	61161074	61162109	0.00779105	0.00100646	VPS37C
chr17	32876939	32877575	0.00712023	0.00100716	AC084809.1
chr17	32876939	32877575	0.00712023	0.00100716	MYO1D
chr1	27830439	27831431	0.00753975	0.00101415	PPP1R8
chr1	156054451	156055220	0.00721914	0.00101631	LAMTOR2
chr3	52409766	52410949	0.0082666	0.00101712	BAP1
chr3	52409766	52410949	0.0082666	0.00101712	PHF7
chr15	65610900	65611775	0.00792463	0.00102353	INTS14
chr15	65610900	65611775	0.00792463	0.00102353	SLC24A1
chr2	131641463	131642001	0.00715046	0.00103316	LINC01087
chr8	75015315	75015924	0.00727729	0.0010357	CRISPLD1
chr8	28166730	28167230	0.00729443	0.00103831	ELP3
chr1	153670775	153671908	0.00858867	0.00104743	ILF2
chr15	48143776	48144319	0.00786716	0.00104769	MYEF2
chr1	47031016	47031930	0.00877843	0.00104858	CYP4X1
chr1	151763118	151763806	0.00703628	0.00105091	MRPL9
chr1	151763118	151763806	0.00703628	0.00105091	OAZ3
chr1	151763118	151763806	0.00703628	0.00105091	AL589765.4
chr5	169126479	169126979	0.00817592	0.00105233	SLIT3
chr1	6205697	6206511	0.0080494	0.00105682	AL031847.1
chr1	6205697	6206511	0.0080494	0.00105682	RPL22
chr1	6205697	6206511	0.0080494	0.00105682	RNF207
chr17	9349868	9350563	0.00847801	0.00108457	STX8
chr3	34364241	34364741	0.00772419	0.001086	LINC01811
chr16	56964807	56965314	0.00762613	0.00109335	CETP
chr5	74326731	74327430	0.00728562	0.00110411	LINC01333
chr5	74326731	74327430	0.00728562	0.00110411	AC106732.1
chr11	66438449	66439258	0.00802014	0.00110689	MRPL11
chr11	62664679	62665643	0.00779928	0.0011098	C11orf98
chr11	62664679	62665643	0.00779928	0.0011098	CSKMT
chr11	62664679	62665643	0.00779928	0.0011098	SNORA57
chr11	62664679	62665643	0.00779928	0.0011098	LBHD1
chr11	62664679	62665643	0.00779928	0.0011098	AP001458.2
chr8	37736254	37736952	0.00832671	0.00111185	AC138356.1
chr8	37736254	37736952	0.00832671	0.00111185	ERLIN2
chr17	43211636	43212481	0.0074567	0.00111831	TMEM106A
chr17	43211636	43212481	0.0074567	0.00111831	NBR1
chr3	13110754	13111254	0.00726326	0.001124	IQSEC1
chr1	211118343	211119115	0.00729317	0.00112452	AL590132.1
chr1	211118343	211119115	0.00729317	0.00112452	AC092017.3
chr1	211118343	211119115	0.00729317	0.00112452	AC092017.4
chr1	211118343	211119115	0.00729317	0.00112452	KCNH1
chr2	67625624	67626124	0.00776815	0.0011332	AC007422.2
chr3	132629904	132630404	0.00711949	0.00113347	ACAD11
chr3	132629904	132630404	0.00711949	0.00113347	NPHP3-ACAD11
chr11	64185195	64186432	0.00867629	0.0011382	STIP1
chr11	57666939	57668427	0.00792668	0.00114025	ZDHHC5
chr1	202888408	202889438	0.00713071	0.00114579	RABIF
chr2	113198895	113199615	0.00785703	0.0011511	PSD4
chr11	77589341	77590259	0.00752628	0.0011547	CLNS1A
chr11	77589341	77590259	0.00752628	0.0011547	AQP11
chr15	48541584	48542459	0.00782859	0.00115766	FBN1
chr12	47867558	47868058	0.00728599	0.00116132	VDR
chr11	57427254	57427805	0.00709021	0.00116151	SLC43A3
chr16	29805293	29806174	0.00725986	0.00116192	MAZ
chr16	29805293	29806174	0.00725986	0.00116192	KIF22
chr8	144094424	144095273	0.00782478	0.00117943	CYC1
chr2	58447910	58448472	0.00710382	0.00118008	LINC01122
chr20	49277866	49278842	0.00703344	0.00119211	RF02215
chr20	49277866	49278842	0.00703344	0.00119211	ZNFX1
chr20	49277866	49278842	0.00703344	0.00119211	ZFAS1
chr6	64683600	64684100	0.00846126	0.00119314	EYS
chr12	53098564	53099421	0.00718525	0.00119505	IGFBP6
chr20	38033223	38033943	0.00724301	0.00119926	RPRD1B
chr20	38033223	38033943	0.00724301	0.00119926	TTI1
chr2	179460390	179461013	0.00777404	0.0012018	ZNF385B
chr1	159910164	159911020	0.00783943	0.00120672	AL590560.2
chr8	23246086	23247247	0.00851157	0.00120701	CHMP7
chr19	2840720	2841652	0.00759106	0.00121018	ZNF555
chr5	139724913	139725473	0.00746236	0.0012213	AC008667.1
chr8	37838319	37838848	0.00750354	0.001223	ADGRA2
chr1	93472411	93472938	0.00736703	0.00123829	FNBP1L
chr3	15783513	15784021	0.00853644	0.00124136	ANKRD28
chr9	121213148	121213648	0.00756986	0.00124293	RAB14
chr9	121213148	121213648	0.00756986	0.00124293	GSN
chr8	101600427	101600935	0.00873953	0.00124676	GRHL2
chr15	66386476	66387804	0.00703292	0.00124796	TIPIN
chr15	66386476	66387804	0.00703292	0.00124796	MAP2K1
chr9	136482665	136484091	0.00862568	0.00124972	C9orf163
chr9	136482665	136484091	0.00862568	0.00124972	SEC16A
chr12	100401492	100402113	0.0074329	0.00126104	SLC17A8
chr8	138727294	138727850	0.00811589	0.00126135	COL22A1
chr5	96408098	96408911	0.00765792	0.00126833	PCSK1
chr5	96408098	96408911	0.00765792	0.00126833	AC104123.1
chr11	65918989	65919632	0.00821316	0.00127285	C11orf68
chr11	65918989	65919632	0.00821316	0.00127285	DRAP1
chr7	55552332	55553338	0.00755787	0.0012796	VOPP1
chr1	14842347	14842877	0.00898026	0.00128073	KAZN
chr11	113176879	113177401	0.00740492	0.00128618	NCAM1
chr8	23074373	23075082	0.00864027	0.00128621	AC107959.3
chr8	23074373	23075082	0.00864027	0.00128621	AC107959.2
chr1	46442227	46442727	0.00792557	0.00128806	FAAHP1
chr9	94847510	94848010	0.00704813	0.00129127	C9orf3
chr5	154437228	154437728	0.00702383	0.00130071	SAP30L-AS1
chr8	57590788	57591306	0.00814156	0.00130368	AC090796.1
chr11	64923926	64924917	0.00800952	0.00131196	PPP2R5B
chr3	196867413	196868751	0.00719715	0.00132488	SENP5
chr11	449961	450700	0.00765904	0.00134097	PTDSS2
chr1	151327212	151327970	0.00794664	0.00134606	AL391069.4
chr1	151327212	151327970	0.00794664	0.00134606	PI4KB
chr15	48285667	48286178	0.00737216	0.00136043	SLC12A1
chr1	32179431	32180689	0.00802149	0.00136103	TXLNA
chr1	85850022	85850710	0.00751056	0.00136321	COL24A1
chr14	64569230	64569730	0.00739921	0.00136431	PPP1R36
chr14	64569230	64569730	0.00739921	0.00136431	AL049869.2
chr8	94436858	94437358	0.00870246	0.00137186	RAD54B
chr8	94436858	94437358	0.00870246	0.00137186	FSBP
chr1	155226903	155228001	0.00781668	0.00137253	GBAP1
chr6	39804585	39805137	0.00788333	0.00137772	DAAM2
chr15	97425639	97426139	0.00838232	0.00137841	LINC02253
chr15	97425639	97426139	0.00838232	0.00137841	LINC02254
chr11	119421873	119422373	0.00706092	0.00138401	THY1
chr11	119421873	119422373	0.00706092	0.00138401	USP2-AS1
chr2	64228220	64228786	0.00790612	0.00138549	AC012368.1
chr1	161192314	161192814	0.00721664	0.00138936	ADAMTS4
chr20	19889387	19889914	0.00790801	0.00139552	RIN2
chr6	169214693	169215193	0.00861132	0.00139561	BX322234.1
chr20	36887338	36887838	0.00741697	0.00139628	TLDC2
chr3	140164854	140165807	0.00846092	0.00139839	CLSTN2
chr15	42575003	42575839	0.00723322	0.00141075	STARD9
chr3	159548723	159549427	0.00702403	0.00141252	IQCJ-SCHIP1
chr11	57322100	57323029	0.00796007	0.00141545	TNKS1BP1
chr3	34483282	34484079	0.00740831	0.00142265	LINC01811
chr11	3939256	3940221	0.00715116	0.00142645	STIM1
chr12	70052913	70053424	0.00706502	0.00144133	LINC01481
chrX	41560789	41561289	0.00741406	0.00144972	CASK
chr6	18584696	18585734	0.00795527	0.00144984	MIR548A1HG
chr11	64240735	64241973	0.00834488	0.00145178	FKBP2
chr15	98442340	98442987	0.0074001	0.00145516	FAM169B
chr6	111737065	111737565	0.00727009	0.00145841	FYN
chr8	144528539	144529344	0.00821224	0.00146469	C8orf82
chr8	144528539	144529344	0.00821224	0.00146469	ARHGAP39
chr8	118379743	118380280	0.0075069	0.00146638	AC023590.1
chr8	118379743	118380280	0.0075069	0.00146638	SAMD12
chr11	60785902	60786402	0.00849172	0.00146856	MS4A10
chr8	12542812	12543346	0.00824508	0.00147012	AC068587.4
chr19	5689945	5690560	0.00803742	0.00148174	RPL36
chr11	122069941	122070446	0.00719944	0.00148577	MIR100HG
chr15	64461232	64461732	0.00745085	0.00149257	ZNF609
chr3	72907808	72908341	0.00707853	0.00149594	GXYLT2
chr5	60334289	60334789	0.00819366	0.00150151	PDE4D
chr8	28622019	28623183	0.00746467	0.00150613	EXTL3
chr12	22415614	22416432	0.00752199	0.0015195	ST8SIA1
chr11	6473337	6474541	0.00708854	0.00151951	TRIM3
chr18	26575181	26575698	0.00821816	0.00152447	AC090206.1
chr18	26575181	26575698	0.00821816	0.00152447	KCTD1
chr21	29704636	29705136	0.00838838	0.00152675	GRIK1
chr1	75964388	75964888	0.00705963	0.00152834	AC092813.1
chr7	33155823	33156323	0.00762994	0.00153128	BBS9
chr8	41490141	41491141	0.00736701	0.00153884	GOLGA7
chr11	67239623	67240335	0.00813286	0.00153894	KDM2A
chr20	44475589	44476237	0.00763898	0.00153964	TTPAL
chr15	82571655	82572185	0.00814468	0.00154013	AC245033.1
chr15	82571655	82572185	0.00814468	0.00154013	CPEB1
chr12	29712809	29713309	0.00853356	0.00154063	TMTC1
chr3	59480166	59480990	0.00832439	0.00154169	AC126121.2
chr3	189981465	189982221	0.00794627	0.00155926	P3H2
chr20	50534574	50535074	0.00787091	0.00156148	PTPN1
chr11	126308267	126308767	0.00814503	0.00157055	DCPS
chr2	127398078	127398714	0.00752758	0.00161201	AC068282.1
chr19	12793350	12793850	0.00724212	0.00161443	HOOK2
chr11	100808976	100809486	0.00802537	0.00161562	ARHGAP42
chr9	84371615	84372211	0.008637	0.00163298	AL157886.1
chr11	307961	308461	0.00725852	0.00163548	IFITM2
chr8	68584827	68585327	0.00834669	0.00163802	C8orf34
chr11	45918499	45919075	0.00704998	0.00164186	PEX16
chr8	128776696	128777507	0.00807537	0.00164508	CCDC26
chr1	168408810	168409310	0.00754745	0.00166268	AL023755.1
chr8	22165181	22165806	0.00845586	0.00166936	BMP1
chr3	132317310	132318081	0.0086772	0.00167449	ACPP
chr4	155889329	155889829	0.00820631	0.00167723	TDO2
chr15	43510257	43511276	0.00806879	0.0016829	TP53BP1
chr15	43510257	43511276	0.00806879	0.0016829	MAP1A
chr1	240337745	240338245	0.00771385	0.00168763	FMN2
chr3	67605288	67605800	0.00729838	0.00168864	SUCLG2
chr3	65713019	65713519	0.00781918	0.00168873	MAGI1
chr11	67629748	67630928	0.00775136	0.00168972	NUDT8
chr17	45148002	45148897	0.00747309	0.00170033	AC142472.1
chr17	45148002	45148897	0.00747309	0.00170033	HEXIM1
chr1	151281107	151282604	0.00759793	0.0017058	AL391069.2
chr1	151281107	151282604	0.00759793	0.0017058	ZNF687
chr8	16621593	16622233	0.00740201	0.0017068	AC011586.1
chr8	16621593	16622233	0.00740201	0.0017068	AC011586.2
chr11	1309092	1310210	0.00772538	0.0017145	TOLLIP-AS1
chr11	1309092	1310210	0.00772538	0.0017145	TOLLIP
chr11	46347065	46347864	0.00725864	0.00171783	DGKZ
chr6	48036195	48036707	0.00739445	0.00172508	PTCHD4
chr5	174532434	174533073	0.00892698	0.00172753	LINC01411
chr8	22141095	22142396	0.00811003	0.00172816	REEP4
chr1	57124609	57125268	0.00776588	0.00172927	DAB1
chr12	1171568	1172390	0.00805501	0.00173428	ERC1
chr1	175169265	175169799	0.00856452	0.00173674	KIAA0040
chr1	111920178	111920678	0.00754099	0.00174675	KCND3
chr11	16924712	16925212	0.008322	0.00174965	PLEKHA7
chr11	107927982	107928716	0.00829612	0.00175668	RAB39A
chr11	107927982	107928716	0.00829612	0.00175668	SLC35F2
chr3	28940516	28941016	0.00710656	0.00175802	AC098650.1
chr3	28940516	28941016	0.00710656	0.00175802	RBMS3
chr5	95406549	95407068	0.00722164	0.00175814	FAM81B
chr11	73760738	73761611	0.00731262	0.00176616	RAB6A
chr11	73760738	73761611	0.00731262	0.00176616	AP002770.1
chrX	31353040	31353565	0.00712676	0.00176854	DMD
chr11	72112070	72113045	0.0073052	0.00177346	ANAPC15
chr1	173190013	173191349	0.00721749	0.00177449	TNFSF4
chr7	82109239	82109739	0.00785315	0.00177638	CACNA2D1
chr12	11580047	11580893	0.00864332	0.00177678	LINC01252
chr11	102798022	102798522	0.00725566	0.00177816	MMP1
chr11	102798022	102798522	0.00725566	0.00177816	WTAPP1
chr7	95213865	95214648	0.00742077	0.00178461	PPP1R9A
chr7	95213865	95214648	0.00742077	0.00178461	AC002429.2
chr11	119168477	119169373	0.00811278	0.00179059	NLRX1
chr12	41521832	41522332	0.00804743	0.00179608	PDZRN4
chr20	18001404	18002020	0.0080604	0.00179716	OVOL2
chr1	182614763	182615559	0.0077112	0.00180344	LINC01686
chr1	156114039	156114936	0.00849327	0.00181839	LMNA
chr11	123061854	123063069	0.00746619	0.00182305	HSPA8
chr7	47501332	47501871	0.00757939	0.00183114	TNS3
chr11	48109286	48110262	0.0076827	0.00183183	PTPRJ
chr11	70202961	70203515	0.00832539	0.00183762	FADD
chr11	132911119	132911828	0.00714277	0.00184408	OPCML
chr8	69643800	69644300	0.00893674	0.00184489	SULF1
chr7	519109	519609	0.00766352	0.00184714	PDGFA
chr11	96168613	96169142	0.00763437	0.00184819	MAML2
chr11	72040674	72041482	0.00739671	0.00186646	NUMA1
chr11	77820554	77821344	0.00768427	0.00188974	RSF1
chr11	77820554	77821344	0.00768427	0.00188974	AAMDC
chr11	118618870	118619932	0.00715633	0.00189429	PHLDB1
chr11	44766231	44766745	0.00797867	0.00190505	TSPAN18
chr15	40894011	40894674	0.00804404	0.00190842	VPS18
chr18	32301948	32302480	0.00788766	0.00193038	GAREM1
chr1	10398402	10399657	0.00790254	0.00193251	PGD
chr7	100705194	100706345	0.00740133	0.00193556	POP7
chr10	125662027	125662527	0.00760139	0.00193705	TEX36
chr2	127508252	127509255	0.0075302	0.00193899	IWS1
chr2	127508252	127509255	0.0075302	0.00193899	AC010976.1
chr8	19608449	19608972	0.00734335	0.0019437	CSGALNACT1
chr3	15439368	15439868	0.00799672	0.00194882	METTL6
chr3	15439368	15439868	0.00799672	0.00194882	EAF1
chr3	15439368	15439868	0.00799672	0.00194882	EAF1-AS1
chr11	66268036	66268969	0.00781661	0.00195128	AP001107.7
chr11	66268036	66268969	0.00781661	0.00195128	RAB1B
chr22	35399719	35400376	0.00737285	0.00197466	MCM5
chr12	538585	539085	0.00796612	0.00197609	B4GALNT3
chr1	174990297	174990821	0.00707505	0.00198082	RABGAP1L
chr1	170698759	170699259	0.00713724	0.00198444	PRRX1
chr3	57078507	57079641	0.00769291	0.00198449	AC097358.2
chr3	57078507	57079641	0.00769291	0.00198449	ARHGEF3
chr2	113756012	113757149	0.00752801	0.00199734	SLC35F5
chr15	99273033	99273533	0.0072026	0.00200017	LRRC28
chr6	33391127	33392044	0.00775626	0.00200585	KIFC1
chr16	10182614	10183133	0.00808177	0.00202469	GRIN2A
chr11	118887535	118888317	0.00731785	0.00202857	CXCR5
chr11	118887535	118888317	0.00731785	0.00202857	AP004609.1
chr6	169035188	169035931	0.00844753	0.00203508	AL109924.2
chr6	97668768	97669953	0.00732192	0.00205222	AL589740.1
chr12	401244	402469	0.00709643	0.00206204	CCDC77
chr7	66281564	66282258	0.00702629	0.00206987	TPST1
chr2	102355370	102356183	0.00755326	0.00207133	IL18R1
chr17	76094712	76095424	0.00741341	0.00207243	EXOC7
chr5	78678199	78678746	0.00709623	0.00207506	LHFPL2
chr2	188629226	188629726	0.00838464	0.00207832	AC092598.1
chr12	102249357	102249868	0.00772318	0.00209945	HELLPAR
chr8	19408348	19409360	0.00710496	0.00210121	CSGALNACT1
chr11	119084588	119085588	0.00766521	0.00210179	HMBS
chr7	74343678	74344311	0.00834983	0.00211195	CLIP2
chr2	23636979	23637592	0.00822279	0.00212509	KLHL29
chr2	200625766	200626404	0.00836976	0.00212591	AOX1
chr2	127701045	127702459	0.00722558	0.00212814	SFT2D3
chr2	127701045	127702459	0.00722558	0.00212814	WDR33
chr5	399590	400449	0.00731712	0.00212822	AHRR
chr6	161228661	161229685	0.00706123	0.00213861	AGPAT4
chr11	48148700	48149219	0.00820676	0.00213876	PTPRJ
chr2	75199546	75200590	0.0073825	0.00214175	TACR1
chr8	20144988	20145865	0.00817257	0.00214458	SLC18A1
chr5	141094560	141095060	0.00809634	0.00214553	PCDHB2
chr5	141094560	141095060	0.00809634	0.00214553	AC244517.5
chr8	133130606	133131282	0.00814103	0.00214959	TG
chr6	117978928	117979516	0.00833547	0.00215174	SLC35F1
chr11	130069095	130070251	0.00756741	0.00215317	APLP2
chr1	16770081	16770832	0.00702763	0.0021537	MST1L
chr1	16770081	16770832	0.00702763	0.0021537	CROCC
chr22	46416505	46417412	0.00725318	0.00215849	CELSR1
chr5	174410781	174411281	0.00848454	0.0021666	LINC01411
chr11	95884284	95884876	0.00811904	0.00216725	MTMR2
chr3	44993557	44994057	0.00801451	0.00216857	EXOSC7
chr11	8910864	8911909	0.00735284	0.00217418	ST5
chr11	8910864	8911909	0.00735284	0.00217418	AKIP1
chr20	33666500	33667311	0.00716251	0.00217589	ACTL10
chr20	33666500	33667311	0.00716251	0.00217589	NECAB3
chr7	37065615	37066115	0.00700888	0.00218112	ELMO1
chr6	161369244	161369791	0.00724388	0.00220324	PRKN
chr7	114047736	114048483	0.00779155	0.00221124	PPP1R3A
chr2	102513892	102514539	0.00734205	0.00221615	SLC9A4
chr1	91732045	91732975	0.00729449	0.00222634	TGFBR3
chr16	57535805	57536554	0.00720243	0.00222703	CCDC102A
chr1	116472533	116473056	0.00855542	0.00223093	LINC01762
chr11	128496703	128497790	0.007165	0.00223536	ETS1
chr2	149094109	149094609	0.0081436	0.00223544	LYPD6B
chr1	32393832	32395162	0.00717199	0.00226083	BSDC1
chr17	9360710	9361587	0.00863517	0.00228107	STX8
chr16	11497218	11498435	0.00731575	0.00228271	AC099489.1
chr11	575527	576768	0.00798409	0.00229086	PHRF1
chr19	53520607	53521256	0.00871611	0.00230358	ZNF331
chr1	203006885	203007970	0.00711369	0.00231315	TMEM183A
chr12	123232691	123233859	0.00777414	0.00231805	C12orf65
chr12	123232691	123233859	0.00777414	0.00231805	MPHOSPH9
chr20	33992956	33994178	0.00844551	0.0023191	RALY-AS1
chr20	33992956	33994178	0.00844551	0.0023191	RALY
chr2	58762097	58762668	0.00711628	0.00232573	LINC01122
chr5	152688501	152689021	0.00830874	0.00232755	LINC01470
chr2	108215666	108216166	0.00711107	0.00234049	LINC01594
chr20	34083036	34083650	0.00705192	0.00235981	RALY
chr17	82458059	82459067	0.00748893	0.00236096	AC132938.3
chr17	82458059	82459067	0.00748893	0.00236096	NARF
chr19	1855249	1855859	0.00752533	0.00236196	KLF16
chr1	25694968	25695472	0.00805799	0.00238436	MAN1C1
chr8	85856044	85856850	0.00843942	0.00238475	AC100801.1
chr8	85856044	85856850	0.00843942	0.00238475	AC232323.2
chr2	111071694	111072862	0.00838088	0.00238549	ACOXL
chr2	111071694	111072862	0.00838088	0.00238549	MIR4435-2HG
chr2	27627879	27629245	0.00726408	0.00238573	CCDC121
chr2	27627879	27629245	0.00726408	0.00238573	AC074091.1
chr2	27627879	27629245	0.00726408	0.00238573	GPN1
chr11	8068486	8069350	0.00759848	0.0024013	TUB
chr11	8068486	8069350	0.00759848	0.0024013	TUB-AS1
chr8	68751262	68751785	0.0077259	0.00240146	C8orf34
chr22	32661248	32661784	0.00726999	0.00240191	SYN3
chr8	6660407	6661049	0.00801458	0.00242243	MCPH1-AS1
chr8	23410293	23411899	0.00756619	0.00242622	ENTPD4
chr8	23410293	23411899	0.00756619	0.00242622	LOXL2
chr1	77832808	77833466	0.0076421	0.00242671	MIGA1
chr5	111859831	111860331	0.00731299	0.00242887	NREP
chr2	149098702	149099202	0.00771651	0.0024384	LYPD6B
chr11	2399852	2401159	0.00766847	0.00244575	TSSC4
chr2	96786814	96787314	0.00764047	0.00244926	CNNM4
chr3	131543658	131544190	0.00702976	0.00245139	CPNE4
chr5	139262566	139263080	0.00758316	0.00245146	SIL1
chr7	146252091	146252591	0.00867153	0.00245644	CNTNAP2
chr7	132430729	132431686	0.00760258	0.00246078	PLXNA4
chr1	179551219	179551724	0.00818955	0.0024643	AXDND1
chr1	179551219	179551724	0.00818955	0.0024643	NPHS2
chr8	80299874	80300414	0.00745379	0.00246841	AC034114.2
chr1	46643131	46643937	0.00758958	0.00247737	ATPAF1
chr4	183823296	183823867	0.00752238	0.00248532	STOX2
chr20	34824396	34824896	0.00769303	0.00250486	NCOA6
chr7	74084276	74085013	0.00737556	0.00250567	LIMK1
chr11	119018041	119019323	0.00730759	0.00251061	RPS25
chr11	119018041	119019323	0.00730759	0.00251061	TRAPPC4
chr11	119018041	119019323	0.00730759	0.00251061	MIR3656
chr11	18698325	18699116	0.0072835	0.00251136	TMEM86A
chr11	119056645	119057855	0.00770655	0.00251194	HYOU1
chr11	119120988	119122005	0.0072345	0.00251804	HINFP
chr1	14724199	14725103	0.00797606	0.00252288	KAZN
chr8	145002434	145003289	0.00746427	0.00252331	ZNF252P-AS1
chr8	145002434	145003289	0.00746427	0.00252331	ZNF252P
chr1	183842402	183842902	0.00752209	0.00252704	RGL1
chr8	16741104	16741604	0.0074368	0.00253425	AC011586.2
chr11	71928036	71929230	0.00719241	0.00253508	AP002495.1
chr11	71928036	71929230	0.00719241	0.00253508	RNF121
chr19	51751475	51752190	0.00795597	0.00254075	FPR2
chr19	51751475	51752190	0.00795597	0.00254075	FPR1
chr1	110187521	110188206	0.0076102	0.00254444	SLC6A17
chr11	45146946	45147733	0.00712784	0.00256047	PRDM11
chr7	39353569	39354069	0.00800232	0.00256507	POU6F2
chr8	85659851	85660572	0.00830429	0.00257536	REXO1L1P
chr8	35486700	35487540	0.00861354	0.00257841	UNC5D
chr7	96303669	96304305	0.00788358	0.00259665	SLC25A13
chr7	99472319	99473216	0.00775882	0.00260435	ZNF789
chr20	38604846	38605359	0.00802607	0.00262023	ARHGAP40
chr2	84970911	84971532	0.0071269	0.00262204	KCMF1
chr1	76154041	76155004	0.00714784	0.00262661	ST6GALNAC3
chr12	8687715	8688454	0.00770824	0.00262818	RIMKLB
chr3	196432100	196432958	0.00828669	0.00263132	UBXN7-AS1
chr3	196432100	196432958	0.00828669	0.00263132	UBXN7
chr8	93857371	93858101	0.00767664	0.00263359	PDP1
chr10	128000587	128001204	0.00789334	0.00263605	PTPRE
chr20	33731798	33732685	0.00701344	0.00263896	AL050349.1
chr20	33731798	33732685	0.00701344	0.00263896	ZNF341
chr11	4094203	4095380	0.00816277	0.00264095	RRM1
chr2	151851732	151852246	0.00749281	0.00264556	AC068547.1
chr2	151851732	151852246	0.00749281	0.00264556	CACNB4
chr6	88376977	88377492	0.0087846	0.00266125	AL139042.1
chr11	12827855	12828824	0.00797578	0.00267388	TEAD1
chr11	47425882	47426833	0.00715717	0.00267556	PSMC3
chr12	79127133	79127873	0.00757658	0.00267731	SYT1
chr19	10231137	10231637	0.00704309	0.00269108	DNMT1
chr19	10231137	10231637	0.00704309	0.00269108	S1PR2
chr11	112128399	112128899	0.00818597	0.00269308	AP002884.3
chr5	57411901	57412401	0.00728566	0.0026985	AC025470.2
chr8	94156342	94156859	0.00781495	0.00270595	CDH17
chr2	29878809	29879344	0.00789479	0.00271603	ALK
chr3	55512059	55512620	0.00701129	0.00271711	ERC2
chr11	79054525	79055041	0.00767325	0.00271869	TENM4
chr9	15696922	15697978	0.00720946	0.002723	CCDC171
chr2	48844417	48844941	0.00759441	0.00272367	AC009975.1
chr4	30948509	30949032	0.00830828	0.00272858	PCDH7
chr11	70269956	70271271	0.00772551	0.0027301	PPFIA1
chr7	13904589	13905184	0.00797486	0.00273515	ETV1
chr8	133091919	133092601	0.0078776	0.00274366	TG
chr8	133091919	133092601	0.0078776	0.00274366	SLA
chr1	91404149	91405020	0.00790502	0.00276431	HFM1
chr19	17859403	17860132	0.00716056	0.00276581	RPL18A
chr1	171313555	171314365	0.00780323	0.00276593	FMO4
chr1	177256265	177256807	0.00855692	0.00276652	BRINP2
chr11	47565292	47565958	0.00739771	0.00276747	PTPMT1
chr11	47565292	47565958	0.00739771	0.00276747	CELF1
chr11	47565292	47565958	0.00739771	0.00276747	NDUFS3
chr18	54742504	54743065	0.00815481	0.00277007	RAB27B
chr11	61638210	61638710	0.00713691	0.00277201	RPLP0P2
chr12	128817569	128818069	0.00751207	0.00279894	SLC15A4
chr1	234723079	234724959	0.00770678	0.00281198	LINC01132
chr11	70281125	70281632	0.00763018	0.00282767	PPFIA1
chr2	121648705	121650284	0.00744975	0.0028492	NIFK-AS1
chr2	121648705	121650284	0.00744975	0.0028492	CLASP1
chr5	113202957	113203852	0.0070439	0.0028529	MCC
chr11	65540524	65541024	0.00726519	0.0028665	LTBP3
chr15	33154591	33155321	0.00781063	0.00286908	FMN1
chr10	71364463	71365088	0.00802071	0.00287135	AL359183.1
chr10	71364463	71365088	0.00802071	0.00287135	SLC29A3
chr7	50069053	50069553	0.00823075	0.00288481	ZPBP
chr5	150299014	150299640	0.0081945	0.00288706	ARSI
chr1	175673380	175673920	0.00808871	0.00289448	TNR
chr1	164660364	164660911	0.00743981	0.00289555	PBX1
chr11	64304882	64305658	0.00804641	0.00290435	ESRRA
chr6	33570765	33571566	0.00727563	0.00290599	GGNBP1
chr3	149315029	149315694	0.00793973	0.0029099	AC093001.1
chr2	127526001	127527343	0.00738779	0.00291181	IWS1
chr12	47903823	47905220	0.00726947	0.00291204	VDR
chr12	47903823	47905220	0.00726947	0.00291204	AC121338.2
chr2	215764459	215764959	0.00775217	0.0029148	LINC00607
chr4	169971422	169971922	0.00712554	0.0029186	LINC02275
chr6	73079774	73080274	0.00774418	0.00293441	KCNQ5
chr11	66311774	66313225	0.00863725	0.0029351	AP001107.3
chr1	12132078	12132682	0.00708432	0.00293877	TNFRSF8
chr2	111946454	111947085	0.00783337	0.00296299	MERTK
chr3	11207984	11208534	0.00711396	0.0029686	AC083855.2
chr3	11207984	11208534	0.00711396	0.0029686	HRH1
chr20	38109683	38110398	0.00848589	0.00297466	RPRD1B
chr1	156500661	156501613	0.00790728	0.00299834	MEF2D
chr1	19504938	19505500	0.00708119	0.00300677	MINOS1
chr1	43649690	43650865	0.00702473	0.00301746	KDM4A
chr1	43649690	43650865	0.00702473	0.00301746	AL451062.3
chr2	120703155	120703887	0.00793171	0.00302357	AC018866.1
chr11	132586764	132587270	0.00815195	0.00302753	OPCML
chr14	100045432	100046187	0.00707584	0.00303581	EVL
chr8	143246381	143247509	0.00765946	0.00304207	ZFP41
chr8	143246381	143247509	0.00765946	0.00304207	AC138696.1
chr11	123083479	123084159	0.00727521	0.00304342	CLMP
chr2	26970175	26971013	0.00820361	0.00305436	AC013472.2
chr2	26970175	26971013	0.00820361	0.00305436	MAPRE3
chr3	189772576	189773427	0.00760749	0.00306075	TP63
chr8	33590735	33591374	0.00783965	0.00307525	DUSP26
chr12	102462289	102462952	0.00810288	0.00307641	IGF1
chr12	102462289	102462952	0.00810288	0.00307641	LINC02456
chr8	66129677	66130291	0.00840101	0.0030899	TRIM55
chr4	47510357	47510857	0.00744105	0.00309497	ATP10D
chr8	144274336	144275265	0.00706788	0.00310642	BOP1
chr15	96354483	96354983	0.00719801	0.00311481	AC087477.2
chr8	108760127	108760994	0.00768509	0.00311686	TMEM74
chr3	130820887	130821407	0.00787908	0.00312166	AC097105.1
chr5	86968083	86968752	0.00722125	0.00313574	AC109492.1
chr20	52191106	52192633	0.00734028	0.00313807	ZFP64
chr10	110227135	110227668	0.00704466	0.00314562	MXI1
chr8	53523764	53524687	0.00700343	0.0031571	AC022034.1
chr8	85866614	85867114	0.00757832	0.00316372	AC100801.1
chr9	120868275	120869419	0.00815348	0.00316462	PHF19
chr7	51302680	51303203	0.0080888	0.00316933	COBL
chr1	176538946	176539467	0.0085424	0.00318123	PAPPA2
chr8	56993210	56994684	0.00800054	0.00318496	IMPAD1
chr3	124887059	124887882	0.0082087	0.003186	ITGB5
chr8	128900249	128901200	0.00730034	0.00318838	CCDC26
chr1	235442532	235443351	0.00788178	0.00318944	TBCE
chr1	235442532	235443351	0.00788178	0.00318944	TBCE
chr19	52600880	52601497	0.00722051	0.00318967	ZNF83
chr1	183932256	183932876	0.00801774	0.00320047	COLGALT2
chr2	137367023	137367814	0.00786045	0.00321021	THSD7B
chr3	149298005	149298827	0.00839782	0.00321937	AC093001.1
chr15	43492959	43493541	0.00744025	0.00322052	TP53BP1
chr3	159128534	159129034	0.00715967	0.00322065	IQCJ
chr3	159128534	159129034	0.00715967	0.00322065	IQCJ-SCHIP1
chr11	45771271	45772346	0.00793872	0.00323144	DKFZp779M0652
chr5	50711228	50711756	0.00727157	0.00323274	PARP8
chr4	55074333	55074833	0.00855615	0.00324114	AC111194.2
chr3	8111132	8111659	0.00703059	0.00324466	AC018832.1
chr3	8111132	8111659	0.00703059	0.00324466	LMCD1-AS1
chrX	56764230	56764736	0.00737668	0.0032468	NBDY
chr5	157563270	157564287	0.00716668	0.00325984	ADAM19
chr12	18610851	18611496	0.008532	0.00326721	PIK3C2G
chr1	150281292	150282650	0.00723564	0.00326887	CIART
chr11	64269539	64270435	0.00831587	0.00327695	BAD
chr11	64269539	64270435	0.00831587	0.00327695	GPR137
chr15	55498020	55498675	0.00742469	0.00329564	DNAAF4-CCPG1
chr15	55498020	55498675	0.00742469	0.00329564	DNAAF4
chr4	114998297	114998797	0.00792688	0.00330809	NDST4
chr22	30591694	30592530	0.00770572	0.00331396	PES1
chr3	7505165	7505665	0.00758184	0.0033142	GRM7
chr7	7416122	7416708	0.0074943	0.00333884	COL28A1
chr7	87517148	87517648	0.00828313	0.00335251	ABCB1
chr20	41249368	41249874	0.00723994	0.00335788	ZHX3
chr11	122856394	122857137	0.00737241	0.00336307	CRTAM
chr17	35777916	35778639	0.00842724	0.00336404	TAF15
chr17	35777916	35778639	0.00842724	0.00336404	MMP28
chr7	151782726	151783353	0.00780667	0.00336768	PRKAG2
chr11	62601516	62602197	0.00712205	0.003372	MTA2
chr5	112228509	112229047	0.00815143	0.00337781	AC104126.1
chr5	112228509	112229047	0.00815143	0.00337781	EPB41L4A
chr4	164095580	164096080	0.0072904	0.00337965	2022-03-01
chr4	89765758	89766441	0.00726884	0.0033824	SNCA
chr15	25504264	25504764	0.00808691	0.00338375	LINC02250
chr9	72685309	72685895	0.00758586	0.00338635	TMC1
chr3	8211019	8211519	0.00818825	0.00340724	LMCD1-AS1
chr14	23306483	23307169	0.00732352	0.00346275	BCL2L2
chr14	23306483	23307169	0.00732352	0.00346275	BCL2L2-PABPN1
chr18	3771229	3771994	0.00760542	0.00346338	AP002478.2
chr18	3771229	3771994	0.00760542	0.00346338	DLGAP1
chrX	55451891	55452540	0.00804222	0.00347245	MAGEH1
chr5	107487083	107487583	0.00759951	0.003493	EFNA5
chr19	52897153	52897906	0.00787038	0.00349339	ZNF320
chr19	52897153	52897906	0.00787038	0.00349339	AC010487.3
chr3	66297681	66298348	0.00770221	0.00350204	SLC25A26
chr1	109075608	109076361	0.00774872	0.00351293	TAF13
chr8	108583948	108584790	0.00819857	0.00351964	AC022634.2
chr14	69999180	69999680	0.00737404	0.0035438	SMOC1
chr11	8018791	8019444	0.00816488	0.00354535	TUB
chr16	16074208	16074960	0.00777632	0.00354662	ABCC1
chr20	35615922	35616872	0.00746212	0.00356966	SPAG4
chr11	8233860	8234838	0.00809771	0.00358177	LMO1
chr5	160342359	160342955	0.00759756	0.00358673	CCNJL
chr7	103540927	103541509	0.00769055	0.00359595	RELN
chr12	104177489	104178368	0.00751063	0.00360469	LINC02385
chr2	102082582	102083510	0.0071631	0.00361243	IL1R1
chr6	7991932	7992982	0.00857266	0.00361266	BLOC1S5-TXNDC5
chr5	157253376	157253876	0.00724575	0.0036127	ITK
chr4	145843124	145843624	0.00766606	0.00361812	ZNF827
chr11	99069717	99070416	0.00729618	0.00361943	CNTN5
chr22	50783042	50783946	0.00814829	0.00361994	RPL23AP82
chr22	50783042	50783946	0.00814829	0.00361994	RABL2B
chr22	28142293	28142793	0.00775611	0.00363032	TTC28
chr1	207579239	207579756	0.00767918	0.00364582	AL137789.1
chr1	207579239	207579756	0.00767918	0.00364582	CR1
chr6	115932423	115933077	0.00836559	0.00366725	FRK
chr11	57310872	57312026	0.00780449	0.0036986	TNKS1BP1
chr1	152036159	152037350	0.00778106	0.00370279	AL450992.1
chr1	152036159	152037350	0.00778106	0.00370279	S100A11
chr5	111983929	111984625	0.00779094	0.00370341	NREP
chr5	111983929	111984625	0.00779094	0.00370341	NREP-AS1
chr11	46049989	46050693	0.00782723	0.00370402	PHF21A
chr11	117072516	117073045	0.00717207	0.00372573	SIK3
chr11	207043	208054	0.00701004	0.0037318	BET1L
chr11	207043	208054	0.00701004	0.0037318	RIC8A
chr11	134139681	134140187	0.00764668	0.00373328	JAM3
chr10	19302189	19302689	0.00773617	0.00374397	MALRD1
chr1	91795574	91796074	0.00799402	0.00375074	TGFBR3
chr14	90091303	90091826	0.00794213	0.00375368	KCNK13
chr1	161165778	161166860	0.0073864	0.00375698	PPOX
chr11	22931088	22931588	0.00758566	0.00378038	AC006299.1
chr2	46315025	46315905	0.00747534	0.00378057	EPAS1
chr7	8305874	8306374	0.00718685	0.00380849	AC007128.1
chr7	8305874	8306374	0.00718685	0.00380849	AC007128.2
chr15	75029229	75030507	0.00711014	0.00382588	PPCDC
chr8	140898209	140898709	0.0076489	0.00382847	PTK2
chr8	63391385	63391885	0.00771815	0.00384275	AC011124.1
chr3	136350044	136350790	0.00716525	0.00384926	STAG1
chr10	112732121	112732621	0.00778212	0.00386013	VTI1A
chr1	107405047	107405547	0.00756527	0.00386403	NTNG1
chr1	35717917	35719477	0.00701943	0.00387962	C1orf216
chr7	64313671	64314171	0.00746358	0.00389072	ZNF736
chr5	42858031	42858611	0.00777884	0.00390659	SELENOP
chr5	52915130	52915843	0.0071938	0.00390742	ITGA1
chr3	133041171	133041671	0.00754108	0.00390872	TMEM108
chr3	143643862	143644892	0.00763395	0.00392555	SLC9A9
chr7	36048165	36048665	0.00772629	0.00392743	AC083864.2
chr7	106421024	106421948	0.00791706	0.00393922	AC004917.1
chr3	47513076	47514001	0.00727977	0.00394626	ELP6
chr10	100292209	100292709	0.00782755	0.00395356	PKD2L1
chr11	72041618	72042118	0.00721197	0.00396089	NUMA1
chr3	138686625	138687538	0.00750586	0.00398369	PIK3CB
chr1	11180133	11180759	0.00751508	0.00398993	MTOR
chr4	48032130	48032630	0.00760535	0.00401758	NIPAL1
chr1	247457346	247457846	0.0082155	0.00402266	OR2B11
chr7	5773628	5774485	0.0070888	0.00402299	RNF216
chr3	161148782	161149282	0.0074289	0.00402734	NMD3
chr11	48081016	48081811	0.00761725	0.00406252	PTPRJ
chr9	127930273	127931235	0.00740121	0.00407864	PIP5KL1
chr6	63560703	63561203	0.00809817	0.00408344	PTP4A1
chr1	164794250	164794783	0.00773666	0.00408588	PBX1
chr11	71452820	71453610	0.00759053	0.00409012	NADSYN1
chr11	71452820	71453610	0.00759053	0.00409012	DHCR7
chr5	147484110	147484798	0.00768102	0.00409421	DPYSL3
chr19	21396780	21397510	0.00803518	0.0041424	ZNF493
chr3	57068223	57069213	0.00726496	0.00416659	SPATA12
chr3	57068223	57069213	0.00726496	0.00416659	ARHGEF3
chr1	155172708	155173641	0.0075521	0.00417998	KRTCAP2
chr1	155172708	155173641	0.0075521	0.00417998	AL713999.1
chr1	183191774	183192274	0.00720825	0.00419197	LAMC2
chr17	45161445	45162076	0.00785503	0.00419986	HEXIM2
chr17	45161445	45162076	0.00785503	0.00419986	AC138150.1
chr7	66204835	66205891	0.00703354	0.00421305	TPST1
chr5	14440460	14441248	0.007237	0.00421453	TRIO
chr4	155248274	155249004	0.007646	0.00428507	AC097467.3
chr1	67019745	67020603	0.00731733	0.00429416	SLC35D1
chr11	69297075	69297818	0.00755077	0.00429786	MYEOV
chr2	197909328	197909840	0.00715541	0.00430158	PLCL1
chr1	76944780	76945288	0.00769162	0.00430174	ST6GALNAC5
chr19	51799246	51799905	0.00767092	0.0043071	FPR3
chr19	51799246	51799905	0.00767092	0.0043071	FPR1
[truncated: 118 more rows]
