# Supplementary material for: Epigenetic dysregulation from chromosomal transit in micronuclei
Source: Nature. 2023 Jun 7;619(7968):176–83. doi: 10.1038/s41586-023-06084-7 (PMC10322720; doi:10.1038/s41586-023-06084-7)
Supplement: Supplementary file 6 — List of hallmark pathways from GSEA analysis on the RNA-seq counts from long-term reversine-treated RPE-1 cells experimental system (Extended Data Fig. 8a). [file 41586_2023_6084_MOESM6_ESM.xlsx]

## Sheet: Rev vs. DMSO hallmarks
Supplementary Table 6.1: Pathways upregulated in p53 KO treated with reversine vs. DMSO
GS DETAILS	GS DETAILS	SIZE	ES	NES	NOM p-val	FDR q-val	FWER p-val	RANK AT MAX	LEADING EDGE
HALLMARK_INTERFERON_ALPHA_RESPONSE	Details ...	91	0.65	2.46	0	0	0	4554	tags=52%, list=17%, signal=62%
HALLMARK_INTERFERON_GAMMA_RESPONSE	Details ...	171	0.51	2.15	0	0	0	4397	tags=39%, list=17%, signal=47%
HALLMARK_BILE_ACID_METABOLISM	Details ...	97	0.51	1.92	0	0	0.001	4473	tags=38%, list=17%, signal=46%
HALLMARK_XENOBIOTIC_METABOLISM	Details ...	168	0.44	1.78	0	0.003	0.014	4892	tags=36%, list=19%, signal=44%
HALLMARK_MYOGENESIS	Details ...	155	0.43	1.76	0	0.003	0.021	5062	tags=36%, list=19%, signal=45%
HALLMARK_PEROXISOME	Details ...	97	0.42	1.6	0.004	0.015	0.123	3331	tags=24%, list=13%, signal=27%
HALLMARK_FATTY_ACID_METABOLISM	Details ...	141	0.37	1.49	0.009	0.045	0.365	4284	tags=30%, list=16%, signal=36%
HALLMARK_HEDGEHOG_SIGNALING	Details ...	33	0.46	1.44	0.046	0.06	0.507	7482	tags=55%, list=29%, signal=76%
HALLMARK_ADIPOGENESIS	Details ...	188	0.35	1.42	0.008	0.066	0.58	4591	tags=26%, list=18%, signal=31%
HALLMARK_APOPTOSIS	Details ...	146	0.35	1.41	0.022	0.071	0.647	3265	tags=26%, list=13%, signal=30%
HALLMARK_IL6_JAK_STAT3_SIGNALING	Details ...	65	0.39	1.4	0.054	0.066	0.653	4178	tags=35%, list=16%, signal=42%
HALLMARK_HEME_METABOLISM	Details ...	167	0.34	1.39	0.019	0.066	0.693	6341	tags=34%, list=24%, signal=44%
HALLMARK_CHOLESTEROL_HOMEOSTASIS	Details ...	70	0.37	1.37	0.061	0.078	0.776	3115	tags=33%, list=12%, signal=37%
HALLMARK_ALLOGRAFT_REJECTION	Details ...	137	0.33	1.35	0.03	0.089	0.843	2451	tags=18%, list=9%, signal=19%
HALLMARK_PANCREAS_BETA_CELLS	Details ...	21	0.47	1.34	0.125	0.086	0.852	4855	tags=43%, list=19%, signal=53%
HALLMARK_INFLAMMATORY_RESPONSE	Details ...	157	0.33	1.32	0.033	0.093	0.89	3732	tags=25%, list=14%, signal=29%
HALLMARK_KRAS_SIGNALING_DN	Details ...	116	0.33	1.29	0.074	0.112	0.946	4239	tags=32%, list=16%, signal=38%
HALLMARK_APICAL_JUNCTION	Details ...	173	0.31	1.29	0.051	0.118	0.945	3103	tags=20%, list=12%, signal=23%
HALLMARK_WNT_BETA_CATENIN_SIGNALING	Details ...	38	0.38	1.24	0.18	0.16	0.992	1878	tags=21%, list=7%, signal=23%
HALLMARK_COMPLEMENT	Details ...	167	0.29	1.18	0.148	0.224	1	5158	tags=28%, list=20%, signal=35%
HALLMARK_P53_PATHWAY	Details ...	186	0.26	1.08	0.311	0.403	1	3912	tags=20%, list=15%, signal=24%
HALLMARK_REACTIVE_OXYGEN_SPECIES_PATHWAY	Details ...	48	0.28	0.95	0.519	0.696	1	1229	tags=10%, list=5%, signal=11%
HALLMARK_GLYCOLYSIS	Details ...	183	0.21	0.88	0.772	0.849	1	4947	tags=22%, list=19%, signal=27%
HALLMARK_PI3K_AKT_MTOR_SIGNALING	Details ...	97	0.2	0.75	0.918	1	1	6832	tags=27%, list=26%, signal=36%
HALLMARK_OXIDATIVE_PHOSPHORYLATION	Details ...	199	0.17	0.69	0.993	1	1	8060	tags=27%, list=31%, signal=38%
HALLMARK_NOTCH_SIGNALING	Details ...	29	0.2	0.62	0.956	1	1	6986	tags=28%, list=27%, signal=38%
HALLMARK_PROTEIN_SECRETION	Details ...	94	0.15	0.57	0.999	0.997	1	5335	tags=13%, list=20%, signal=16%
HALLMARK_MITOTIC_SPINDLE	Details ...	198	-0.18	-0.87	0.835	0.798	1	6523	tags=31%, list=25%, signal=41%
HALLMARK_DNA_REPAIR	Details ...	148	-0.19	-0.91	0.737	0.726	1	7453	tags=34%, list=29%, signal=48%
HALLMARK_SPERMATOGENESIS	Details ...	91	-0.21	-0.92	0.671	0.745	1	4903	tags=24%, list=19%, signal=30%
HALLMARK_TGF_BETA_SIGNALING	Details ...	53	-0.29	-1.12	0.258	0.231	0.916	704	tags=9%, list=3%, signal=10%
HALLMARK_ANGIOGENESIS	Details ...	31	-0.33	-1.12	0.237	0.243	0.916	3673	tags=23%, list=14%, signal=26%
HALLMARK_HYPOXIA	Details ...	183	-0.24	-1.17	0.117	0.184	0.832	2158	tags=17%, list=8%, signal=19%
HALLMARK_ANDROGEN_RESPONSE	Details ...	93	-0.28	-1.19	0.158	0.167	0.789	3187	tags=25%, list=12%, signal=28%
HALLMARK_COAGULATION	Details ...	110	-0.27	-1.21	0.108	0.15	0.738	2834	tags=22%, list=11%, signal=24%
HALLMARK_APICAL_SURFACE	Details ...	36	-0.34	-1.22	0.133	0.149	0.712	562	tags=11%, list=2%, signal=11%
HALLMARK_IL2_STAT5_SIGNALING	Details ...	169	-0.26	-1.23	0.045	0.146	0.683	1735	tags=15%, list=7%, signal=16%
HALLMARK_UV_RESPONSE_DN	Details ...	138	-0.28	-1.3	0.03	0.094	0.477	3221	tags=20%, list=12%, signal=23%
HALLMARK_ESTROGEN_RESPONSE_EARLY	Details ...	174	-0.28	-1.33	0.005	0.079	0.395	3446	tags=29%, list=13%, signal=33%
HALLMARK_ESTROGEN_RESPONSE_LATE	Details ...	166	-0.29	-1.39	0.004	0.051	0.256	3758	tags=28%, list=14%, signal=33%
HALLMARK_KRAS_SIGNALING_UP	Details ...	157	-0.32	-1.5	0	0.024	0.122	2560	tags=23%, list=10%, signal=25%
HALLMARK_MTORC1_SIGNALING	Details ...	194	-0.32	-1.56	0	0.014	0.066	5571	tags=39%, list=21%, signal=49%
HALLMARK_EPITHELIAL_MESENCHYMAL_TRANSITION	Details ...	184	-0.33	-1.6	0	0.012	0.052	4098	tags=35%, list=16%, signal=41%
HALLMARK_TNFA_SIGNALING_VIA_NFKB	Details ...	191	-0.34	-1.64	0	0.011	0.041	2560	tags=25%, list=10%, signal=28%
HALLMARK_UV_RESPONSE_UP	Details ...	144	-0.35	-1.64	0	0.013	0.041	4635	tags=34%, list=18%, signal=41%
HALLMARK_UNFOLDED_PROTEIN_RESPONSE	Details ...	109	-0.5	-2.22	0	0	0	3070	tags=36%, list=12%, signal=40%
HALLMARK_G2M_CHECKPOINT	Details ...	194	-0.52	-2.53	0	0	0	5900	tags=57%, list=23%, signal=73%
HALLMARK_MYC_TARGETS_V2	Details ...	57	-0.71	-2.78	0	0	0	6445	tags=82%, list=25%, signal=109%
HALLMARK_MYC_TARGETS_V1	Details ...	195	-0.59	-2.85	0	0	0	6961	tags=64%, list=27%, signal=86%
HALLMARK_E2F_TARGETS	Details ...	198	-0.61	-2.92	0	0	0	6101	tags=63%, list=23%, signal=82%

## Sheet: RevLaminB vs. Rev hallmarks
Supplementary Table 6.2: Pathways upregulated in p53 KO expressing reversine vs. control both of which were treated with reversine
GS DETAILS	GS DETAILS	SIZE	ES	NES	NOM p-val	FDR q-val	FWER p-val	RANK AT MAX	LEADING EDGE
HALLMARK_INTERFERON_ALPHA_RESPONSE	Details ...	91	-0.5	-2.07	0	0	0	5059	tags=45%, list=19%, signal=55%
HALLMARK_INTERFERON_GAMMA_RESPONSE	Details ...	175	-0.37	-1.67	0	0.028	0.044	2975	tags=26%, list=11%, signal=29%
HALLMARK_XENOBIOTIC_METABOLISM	Details ...	169	-0.34	-1.54	0	0.044	0.134	5381	tags=34%, list=20%, signal=43%
HALLMARK_BILE_ACID_METABOLISM	Details ...	98	-0.38	-1.54	0.005	0.055	0.125	3785	tags=29%, list=14%, signal=33%
HALLMARK_MYOGENESIS	Details ...	160	-0.34	-1.49	0.007	0.052	0.192	4231	tags=30%, list=16%, signal=35%
HALLMARK_FATTY_ACID_METABOLISM	Details ...	144	-0.32	-1.4	0.015	0.091	0.372	5537	tags=32%, list=21%, signal=40%
HALLMARK_WNT_BETA_CATENIN_SIGNALING	Details ...	38	-0.39	-1.36	0.072	0.117	0.487	4271	tags=34%, list=16%, signal=41%
HALLMARK_ADIPOGENESIS	Details ...	188	-0.29	-1.33	0.01	0.124	0.555	4983	tags=26%, list=19%, signal=31%
HALLMARK_EPITHELIAL_MESENCHYMAL_TRANSITION	Details ...	184	-0.29	-1.31	0.015	0.121	0.626	2253	tags=20%, list=8%, signal=21%
HALLMARK_PEROXISOME	Details ...	98	-0.31	-1.31	0.048	0.133	0.623	4436	tags=24%, list=17%, signal=29%
HALLMARK_UV_RESPONSE_DN	Details ...	138	-0.29	-1.26	0.06	0.162	0.77	3359	tags=22%, list=13%, signal=25%
HALLMARK_IL6_JAK_STAT3_SIGNALING	Details ...	67	-0.31	-1.24	0.117	0.186	0.839	2856	tags=24%, list=11%, signal=27%
HALLMARK_ESTROGEN_RESPONSE_EARLY	Details ...	174	-0.27	-1.22	0.067	0.199	0.875	4613	tags=29%, list=17%, signal=34%
HALLMARK_APICAL_JUNCTION	Details ...	176	-0.27	-1.2	0.106	0.21	0.906	6065	tags=35%, list=23%, signal=44%
HALLMARK_APOPTOSIS	Details ...	147	-0.26	-1.18	0.139	0.232	0.94	1708	tags=16%, list=6%, signal=17%
HALLMARK_MITOTIC_SPINDLE	Details ...	198	-0.25	-1.17	0.11	0.235	0.955	6160	tags=29%, list=23%, signal=37%
HALLMARK_GLYCOLYSIS	Details ...	183	-0.25	-1.14	0.155	0.266	0.983	3297	tags=21%, list=12%, signal=24%
HALLMARK_ALLOGRAFT_REJECTION	Details ...	141	-0.26	-1.14	0.161	0.268	0.976	4102	tags=21%, list=15%, signal=25%
HALLMARK_COMPLEMENT	Details ...	167	-0.23	-1.01	0.429	0.567	0.999	4291	tags=23%, list=16%, signal=28%
HALLMARK_OXIDATIVE_PHOSPHORYLATION	Details ...	199	-0.21	-0.95	0.622	0.74	1	7150	tags=28%, list=27%, signal=37%
HALLMARK_TGF_BETA_SIGNALING	Details ...	52	-0.24	-0.9	0.651	0.859	1	3361	tags=17%, list=13%, signal=20%
HALLMARK_PI3K_AKT_MTOR_SIGNALING	Details ...	98	-0.21	-0.88	0.743	0.852	1	6964	tags=30%, list=26%, signal=40%
HALLMARK_SPERMATOGENESIS	Details ...	95	-0.21	-0.86	0.783	0.874	1	3996	tags=18%, list=15%, signal=21%
HALLMARK_NOTCH_SIGNALING	Details ...	29	-0.24	-0.79	0.81	0.953	1	5649	tags=31%, list=21%, signal=39%
HALLMARK_DNA_REPAIR	Details ...	148	-0.17	-0.75	0.987	0.956	1	4384	tags=16%, list=16%, signal=18%
HALLMARK_PROTEIN_SECRETION	Details ...	94	0.18	0.72	0.972	0.97	1	6973	tags=26%, list=26%, signal=34%
HALLMARK_HEDGEHOG_SIGNALING	Details ...	34	0.29	0.93	0.563	0.627	1	2113	tags=21%, list=8%, signal=22%
HALLMARK_HEME_METABOLISM	Details ...	173	0.22	0.94	0.595	0.653	1	2980	tags=14%, list=11%, signal=16%
HALLMARK_IL2_STAT5_SIGNALING	Details ...	174	0.24	1.01	0.442	0.499	1	4785	tags=24%, list=18%, signal=28%
HALLMARK_HYPOXIA	Details ...	183	0.24	1.04	0.377	0.441	1	5800	tags=28%, list=22%, signal=36%
HALLMARK_REACTIVE_OXYGEN_SPECIES_PATHWAY	Details ...	48	0.33	1.14	0.259	0.26	0.998	3155	tags=19%, list=12%, signal=21%
HALLMARK_P53_PATHWAY	Details ...	186	0.27	1.16	0.169	0.242	0.998	4307	tags=23%, list=16%, signal=27%
HALLMARK_APICAL_SURFACE	Details ...	36	0.38	1.22	0.184	0.165	0.977	2358	tags=22%, list=9%, signal=24%
HALLMARK_E2F_TARGETS	Details ...	198	0.28	1.22	0.084	0.174	0.976	6345	tags=28%, list=24%, signal=37%
HALLMARK_PANCREAS_BETA_CELLS	Details ...	22	0.44	1.28	0.161	0.108	0.864	5760	tags=45%, list=21%, signal=58%
HALLMARK_INFLAMMATORY_RESPONSE	Details ...	157	0.3	1.29	0.059	0.11	0.853	3847	tags=28%, list=14%, signal=33%
HALLMARK_ESTROGEN_RESPONSE_LATE	Details ...	168	0.3	1.29	0.041	0.114	0.843	4819	tags=27%, list=18%, signal=32%
HALLMARK_ANDROGEN_RESPONSE	Details ...	95	0.34	1.32	0.065	0.104	0.782	6216	tags=33%, list=23%, signal=42%
HALLMARK_ANGIOGENESIS	Details ...	30	0.43	1.35	0.111	0.081	0.67	3065	tags=33%, list=11%, signal=38%
HALLMARK_COAGULATION	Details ...	109	0.35	1.43	0.02	0.043	0.422	3284	tags=25%, list=12%, signal=28%
HALLMARK_G2M_CHECKPOINT	Details ...	194	0.33	1.44	0.003	0.041	0.374	8954	tags=47%, list=33%, signal=70%
HALLMARK_KRAS_SIGNALING_UP	Details ...	163	0.36	1.54	0.003	0.018	0.174	3735	tags=31%, list=14%, signal=35%
HALLMARK_KRAS_SIGNALING_DN	Details ...	120	0.39	1.62	0	0.009	0.085	4114	tags=31%, list=15%, signal=36%
HALLMARK_UV_RESPONSE_UP	Details ...	146	0.39	1.64	0	0.008	0.063	5504	tags=33%, list=20%, signal=41%
HALLMARK_TNFA_SIGNALING_VIA_NFKB	Details ...	190	0.38	1.65	0	0.008	0.06	3906	tags=30%, list=15%, signal=35%
HALLMARK_CHOLESTEROL_HOMEOSTASIS	Details ...	71	0.44	1.65	0.002	0.01	0.06	3211	tags=25%, list=12%, signal=29%
HALLMARK_UNFOLDED_PROTEIN_RESPONSE	Details ...	108	0.43	1.77	0	0.002	0.012	5987	tags=41%, list=22%, signal=52%
HALLMARK_MYC_TARGETS_V2	Details ...	57	0.5	1.78	0	0.003	0.011	8207	tags=49%, list=31%, signal=71%
HALLMARK_MTORC1_SIGNALING	Details ...	194	0.42	1.8	0	0.003	0.008	4922	tags=34%, list=18%, signal=41%
HALLMARK_MYC_TARGETS_V1	Details ...	195	0.42	1.82	0	0.004	0.005	9047	tags=51%, list=34%, signal=77%
