# Supplementary material for: Epigenetic dysregulation from chromosomal transit in micronuclei
Source: Nature. 2023 Jun 7;619(7968):176–83. doi: 10.1038/s41586-023-06084-7 (PMC10322720; doi:10.1038/s41586-023-06084-7)
Supplement: Supplementary file 7 — Source Data Fig. 1 [file 41586_2023_6084_MOESM7_ESM.xlsx]

## Sheet: Fig. 1b
Fig. 1b
MDA-MB-231	MN			PN
H3K4Me3	99	100	98	100	100	100
H3K9Me3	98	99	98	100	100	100
H3K9Ac	85	77	84	100	100	100
H3K14Ac	88	93	91	100	100	100
H3K27Me3	99	100	97	100	100	100
H3K27Ac	61	50	54	100	100	100
H3K36Me2	100	97	97	100	100	100
H3K36Me3	100	98	99	100	100	100
H2AK119Ub	53	67	60	100	100	100
H2BK120Ub	12	10	6	100	100	100
4T1	MN			PN
H3K4Me3	99	94	98	100	100	100
H3K9Me3	99	100	100	100	100	100
H3K9Ac	87	82	83	100	100	100
H3K14Ac	98	93	90	100	100	100
H3K27Me3	96	95	99	100	100	100
H3K27Ac	65	62	59	100	100	100
H3K36Me2	100	95	96	100	100	100
H3K36Me3	100	98	98	100	100	100
H2AK119Ub	43	47	40	100	100	100
H2BK120Ub	7	8	9	100	100	100

## Sheet: Fig. 1c
Fig. 1c
H3K9Ac
HDACi	DMSO Control
95	71
97	80
95	75
H3K14Ac
HDACi	DMSO Control
97	96
98	90
98	86
H3K27Ac
HDACi	DMSO Control
92	39
90	44
90	41

## Sheet: Fig. 1e
Fig. 1e
H3K27Me3	H3K27Ac
82	61
86	71
95	73
89	80
88	64
98	85
96	76
83	71
88	78
76	72
98	95
92	88
93	70
95	74
92	85
97	87
