# Supplementary material for: Epigenetic dysregulation from chromosomal transit in micronuclei
Source: Nature. 2023 Jun 7;619(7968):176–83. doi: 10.1038/s41586-023-06084-7 (PMC10322720; doi:10.1038/s41586-023-06084-7)
Supplement: Supplementary file 8 — Source Data Fig. 2 [file 41586_2023_6084_MOESM8_ESM.xlsx]

## Sheet: Fig. 2b
Fig. 2b
	Intact			Ruptured
H3K4Me3	100	98	99	97	100	99
H3K9Me3	100	99	100	94	99	99
H3K9Ac	94	89	93	51	65	70
H3K14Ac	98	95	96	86	73	83
H3K27Me3	98	99	100	97	97	97
H3K27Ac	68	78	82	33	35	32
H3K36Me2	100	100	100	100	100	100
H3K36Me3	100	100	100	100	98	98
H2AK119Ub	83	76	73	35	34	37
H2BK120Ub	22	18	29	6	5	4

## Sheet: Fig. 2c
Fig. 2c
H3K27Me3 (Intact)	H3K27Me3 (Ruptured)	H3K27Ac (Intact)	H3K27Ac (Ruptured)
84	80	87	37
85	81	71	35
93	84	89	28
81	81	74	29
85	81	72	45
93	85	76	49
93	85	71	29
92	90	88	33
95	79	87	45
95	60	90	50
100	85	91	54
98	94	95	73
100	98	99	72
98	86	94	61
99	75	98	42
98	66	95	45

## Sheet: Fig. 2e
Fig. 2e
H3K9Ac	HDACi			DMSO
Intact	96	97	99	89	92	88
Ruptured	80	89	84	66	65	62
H3K14Ac	HDACi			DMSO
Intact	98	100	97	99	95	92
Ruptured	99	98	100	87	79	79
H3K27Ac	HDACi			DMSO
Intact	100	98	97	81	75	75
Ruptured	61	67	57	25	29	24

## Sheet: Fig. 2f
Fig. 2f
	WT			LMB2 OE
H3K9Ac	66	74	68	93	90	95
H3K14Ac	80	79	78	95	96	94
H3K27Ac	52	63	65	76	79	86
H2AK119Ub	42	44	36	84	81	86
H2BK120Ub	11	12	7	12	13	17

## Sheet: Fig. 2g
Fig. 2g
H3K27acetyl negative	H3K27acetyl positive
-0.730007	-0.790197
-0.326065	0.28577
-0.18666	1.23071
-0.242251	0.308073
-0.132473	-0.774423
-0.256263	-0.509753
-0.817968	0.381242
-0.682018	2.47133
-0.303958	0.732885
0.066259	2.32562
-0.582789	1.25865
-0.190058	3.60682
-0.491089
-0.913346
-0.716296
-0.582655
-0.439419
0.108471
-0.489516
-0.28658
-0.362761
-0.150251
-0.764137
-0.244218
-0.526542
-0.28414

## Sheet: Fig. 2h
Fig. 2h
control	auxin treated
0.943771	0.666764
1.1445	0.833467
1.21884	1.09201
0.885074	0.623284
0.980687	0.886726
0.924336	0.840766
1.16273	0.820354
0.839966	0.804806
1.10247	0.896631
0.896328	0.679539
0.915268	0.698522
0.976449	0.525994
1.04988	0.888218
0.967119	0.621428
1.00704	0.757031
1.10839	0.319793
1.00931	0.792967
0.842919	0.906898
1.21235	0.695417
1.34459	0.766239
1.25989	1.05811
1.19729	0.869486
1.0154	1.02006
0.981086	0.682185
	0.796188
0.821618	0.855536
0.924598	0.807901
0.922728	1.01963
1.51384	0.638412
0.910926	0.93065
0.969623	0.728178
1.48666	0.70789
0.978659	1.205
1.13246	0.799361
1.52499
1.23057
1.29955
1.12104
0.973471
1.51722
1.10183
1.06916
1.21742
0.904962
1.30527
1.10983
1.00849
1.11746
1.30363
1.23694
1.1383
1.0987
1.60963
1.12678
0.989877
0.81315
