# Supplementary material for: Epigenetic dysregulation from chromosomal transit in micronuclei
Source: Nature. 2023 Jun 7;619(7968):176–83. doi: 10.1038/s41586-023-06084-7 (PMC10322720; doi:10.1038/s41586-023-06084-7)
Supplement: Supplementary file 9 — Source Data Fig. 3 [file 41586_2023_6084_MOESM9_ESM.xlsx]

## Sheet: Fig. 3b
Fig. 3b
Euchromatin	Heterochromatin	MN - Intact	MN - Ruptured
0.023658	-0.04081	-0.00545	-0.12219
0.003701	-0.01131	-0.00256	-0.0937
-0.00479	-0.02752	-0.08316	-0.16384
-0.0011	-0.04114	-0.05439	-0.14483
0.007949	-0.05762	-0.03912	-0.10325
0.03633	-0.03086	-0.07063	-0.0461
-0.01904	-0.02669	-0.03562	-0.07045
-0.00755	-0.03871	-0.04217	-0.00663
-0.00955	-0.05971	-0.07723	-0.05043
0.009384	-0.05245	-0.05028	-0.11573
0.001103	-0.01748	-0.0262	-0.01854
-0.01212	-0.03786	-0.03077	-0.07835
-0.02491	-0.02072	-0.02219	-0.04032
-0.03318	-0.02855	-0.09626	-0.13747
-0.00843	-0.06039	-0.06238	-0.10491
0.004543	-0.03424	-0.01764	-0.06434
-0.00716	-0.01043	-0.04777	-0.06566
-0.00072	-0.04403	-0.01028	-0.0072
-0.06759	-0.02632	-0.03127	-0.10205
-0.00989	-0.06856	0.007084	-0.13353
0.022657	-0.08262
0.003548	-0.00525
0.017021	-0.01794
0.006753	-0.01911
0.010722	-0.00609
-0.02089	0.00457
0.000725	0.001172
0.013479	-0.01567
0.003364	-0.01671
-0.00587	-0.05252
-0.01551	-0.1175
-0.00725	-0.02125
0.025495	-0.02487
0.00255	-0.01878
-0.00255	-0.02844
-0.02102	-0.0416
0.015246	-0.02838
	-0.00767
	-0.01535
	-0.02928
	-0.01894

## Sheet: Fig. 3d
Fig. 3d
MN (DMSO)	PN (DMSO)	MN (EZH2i)	PN (EZH2i)		MN (DMSO)	PN (DMSO)	MN (HDACi)	PN (HDACi)
71.1212	144.593	163.046	474.636		170.446	345.071	283.038	119.854
78.9	113.532	309.957	368.444		173.814	318.75	194.342	185.252
64.5854	127.477	288.74	413.772		145.016	274.524	236.823	212.582
111.746	135.065	385.342	356.504		122.047	232.483	196.381	187.48
89.7222	111.035	300.881	401.829		121.308	302.007	265.623	211.113
90.1429	129.16	495.505	462.181		588.139	282.116	869.25	176.442
63.9149	183.172	315.018	482.137		137.208	314.548	185.429	249.106
101.351	129.503	301.109	359.151		109.383	322.148	192	216.228
114.874	109.136	337.944	313.591		110.217	229.618	171.353	210.583
137.961	303.613	97.6364	391.411		160.869	306.331	184.538	179.913
109.404	272.853	340.922	459.412		119.396	228.676	150.145	224.806
125.371	292.6	146.244	344.449		176.978	285.223	121.721	219.623
126.394	279.264	218.652	443.305		52.3636	314.104	262.279	216.049
135.796	291.237	157.84	325.171		522.31	278.633	108.549	288.316
125.714	257.294	505.979	388.508		71.2456	217.7	125.578	246.429
144.122	243.182	432.54	411.036		68.448	299.2	336.943	210.552
127.262	121.442	108.469	357.398		132.535	207.835	103.734	185.537
144.657	193.049	196.687	353.451		74.7451	252.441	302.942	216.495
166.104	132.443	751.428	292.098		72.32	271.364	536.264	194.315
160.358	117.242	197.722	406.12		78.2353	299.345	310.469	172.886
188.05	166.199	178.764	298.145		93.6184	245.279	331.692	147.45
135.35	252.551	163.046	240.95			352.931	347.183	134.968
71.1212	219.843	309.957	313.319			374.6	140.2	132.008
78.9	176.862	288.74	327.243			321.009	174.19
64.5854	154.048	385.342	343.066			274.114
111.746	116.866	300.881	466.101			197.919
89.7222	165.101	495.505	319.502			388.911
90.1429	127.996	315.018	348.659			220.363
63.9149	149.328	301.109	302.761			262.205
101.351	253.924	337.944	328.564			176.398
114.874	144.593	97.6364	474.636			236.812
137.961	113.532	340.922	368.444			173.219
109.404	127.477	146.244	413.772			119.437
125.371	135.065	218.652	356.504			189.439
126.394	111.035	157.84	401.829			190.387
135.796	129.16	505.979	462.181			157.748
125.714	183.172	432.54	482.137			209.764
144.122	129.503	108.469	359.151			224.576
127.262	109.136	196.687	313.591			157.03
144.657	303.613	751.428	391.411			167.596
166.104	272.853	197.722	459.412			147.963
160.358	292.6	178.764	344.449			159.336
188.05	279.264		443.305
135.35	291.237		325.171
	257.294		388.508
	243.182		411.036
	121.442		357.398
	193.049		353.451
	132.443		292.098
	117.242		406.12
	166.199		298.145
	252.551		240.95
	219.843		313.319
	176.862		327.243
	154.048		343.066
	116.866		466.101
	165.101		319.502
	127.996		348.659
	149.328		302.761
	253.924		328.564
	330.648		406.193
	150.755		426.012
	238.201		386.02
	261.093		297.558
	246.775		373.049
	226.703		454.31
	248.405		315.266
	244.934		515.155
	228.214		251.867
	229.935		281.167
	273.542
	198.21
	322.799
	238.868
	237.564
	230.403
	195.148
	199.727
	241

## Sheet: Fig. 3h
Fig. 3h
ATAC Log2FC	H3K4me3 Log2 FC
-0.78451	-0.15104
-0.27507	-0.1598
-0.54989	-0.96376
-0.33463	-0.04225
-0.66679	-1.22708
-0.77426	0.994802
-0.18434	1.53309
-0.72063	-0.39206
-0.25942	0.580297
-0.66259	0.150397
-0.07774	1.05357
-0.26984	-0.51725
-0.37566	-1.43745
-0.30352	-0.78658
-0.07289	0.071336
-0.03589	1.02225
-0.42883	-1.53162
-0.64631	0.046767
0.329578	0.041716
0.436996	0.493929
0.497517	1.24826
-0.4625	0.044567
-0.34851	-0.23108
0.177019	-0.37552
-0.44622	1.48154
-0.33174	-0.2604
-0.11141	0.448834
-0.02	0.111781
-0.15564	-0.5226
0.426162	0.696504
-0.13187	1.37364
-1.37402	0.959291
-0.01639	1.57149
-0.08875	1.45699
-0.77764	1.31389
-1.00317	0.137796
-0.00151	1.23231
-0.00574	2.23242
0.003932	1.03025
-0.24534	0.48546
-0.62334	0.356655
0.017654	0.706991
-0.40076	-0.48376
0.44615	0.233186
0.014885	0.172846
0.110159	1.49214
-0.74746	0.024722
0.130458	-0.53026
-0.36535	-1.04523
-0.62245	-1.21168
-0.19965	-1.46765
0.164331	0.398218
0.102648	-0.81838
-0.13656	-0.4065
0.481694	0.26465
1.0908	0.60757
-0.1278	0.454966
0.383476	0.673524
-0.14194	-0.36619
-0.41711	0.871464
-0.77566	-0.70255
0.938611	0.063019
-0.04089	-0.63009
0.486632	-0.78528
-0.17987	0.197423
0.758156	1.11979
0.582037	1.61358
0.254229	0.380015
-0.31628	-0.15851
0.078099	-0.0446
0.367988	0.740624
0.15377	0.775323
0.685225	0.8553
-0.08549	0.697842
0.782561	0.583
0.563847	0.773952
0.849205	0.72097
-0.31663	0.621009
0.552108	-0.87765
0.489123	0.318296
0.713836	-0.6424
0.188053	-0.78024
0.403139	-1.06251
-0.04348	1.16227
0.073392	0.609695
0.992762	1.58785
0.579579	0.842359
0.878349	0.343288
0.72142	0.824803
0.149884	0.957842
0.695592	-0.50187
0.003305	1.31526
0.14347	-0.17105
-0.19112	0.0586
-0.02893	-0.46708
-0.29875	0.390503
0.359668	1.23919
1.10258	0.080316
0.923072	0.231998
0.665772	1.42505
-0.02794	0.57654
0.342864	-1.01036
0.360828	-0.08599
0.645123	0.997506
0.732193	1.57391
0.842893	1.2997
0.637295	-0.08187
0.529504	0.18904
0.115914	1.738
-0.27371	0.523635
0.310591	1.7453
0.755797	0.877633
1.14486	-0.30803
0.978783	-0.7185
0.390737	-0.04207
1.14196	0.832133
0.880392	1.70535
0.204517	-0.39881
-0.11131	1.61962
0.14238	-0.62602
-0.09163	-0.57579
0.451759	0.034847
0.672616	1.07539
-0.03263	1.53006
0.992087	2.07795
0.10855	0.486514
0.759844	1.17624
0.398732	0.440541
1.10037	2.03307
0.136902	0.604689
0.179741	1.56034
0.471737	1.70812
0.402644	2.04498
0.875698	0.016597
-0.00779	0.96299
-0.32945	-0.24224
-0.04767	0.946285
0.567609	0.764956
0.140299	1.1423
-0.39266	2.54309
-0.2091	0.732212
-0.24386	-0.39862
-0.50237	-0.24443
-0.41292	0.333658
0.520896	-0.04349
-0.63476	1.0446
0.119459	1.21068
0.001043	0.278631
-0.00913	-0.38717
-0.34707	-0.86389
0.335336	0.033423
0.117748	0.189169
0.5159	1.79959
-0.2245	0.314515
-0.6483	0.301829
0.142876	0.805439
-0.99031	-0.39656
0.259134	0.793913
0.632057	-0.02522
-0.26422	-0.01457
-0.19574	0.716584
0.434887	0.658806
-0.54066	0.697319
-0.98615	-0.75572
-0.86506	-0.58033
0.231518	2.08312
-0.60419	0.293174
0.106858	0.677467
-0.03714	0.469365
-0.57847	1.47066
-0.01624	0.707854
0.040198	0.988709
-0.89583	-0.40923
0.409375	-0.4858
1.06669	0.452049
0.42928	1.33655
0.380644	1.6586
0.77722	0.669424
1.06043	1.28693
0.124017	0.185638
-0.19041	0.353577
0.46215	-0.40387
-0.53474	0.62291
-0.11124	0.416767
-0.14311	0.976872
0.356936	0.67281
-0.13004	0.762202
0.189236	-0.25034
0.487445	-0.6272
0.879041	-0.73183
-0.26821	-1.58626
-0.11105	-0.1507
-0.00612	-0.95312
-0.56167	-1.18247
1.60224	0.842466
0.911891	0.2119
-0.33541	-2.14977
-0.18239	1.25931
0.135367	0.46346
1.05858	1.19418
0.657483	0.8753
0.577305	0.827684
0.907225	0.920938
0.365579	-0.25185
0.238186	-2.15318
0.624049	-0.51421
0.925298	-0.55404
0.333021	0.232244
0.026384	-1.0097
0.265996	0.897578
-0.34623	0.315849
0.507293	0.732415
0.180065	0.068445
0.426755	1.52323
-0.04636	-1.15905
-0.41324	1.03011
0.045879	0.599254
-0.44979	0.21363
0.684456	-0.39954
0.592066	-0.4367
-0.01191	0.688521
-0.77198	1.15711
0.495549	-0.04189
0.471238	-0.03408
-0.49276	0.523538
0.161264	-0.14084
-0.30763	-0.71271
0.215958	0.462618
0.368574	1.27215
0.696334	0.494956
-0.38023	0.577818
-0.9389	-0.65741
0.197923	0.950421
0.530896	1.10519
-0.1639	0.026265
0.043618	0.372144
0.438496	0.613734
-0.02677	-0.28042
-0.5067	0.003024
-0.05311	0.289616
-0.06953	1.39206
-0.42223	0.895375
0.158845	-0.1314
-0.06172	0.493394
0.250809	2.10078
0.60239	1.60366
0.598	2.55638
0.228964	1.39023
0.477241	2.08465
0.727529	0.900892
0.293158	0.611675
-0.34889	1.09281
0.334174	0.690262
-0.06802	1.05871
-0.16279	0.654135
0.083718	-1.41338
-0.53386	0.394988
-0.34463	1.3582
-0.01753	-0.78752
-0.1173	-0.7078
-0.43258	0.916207
-0.46771	0.803146
-0.77605	0.288403
-0.38829	0.381951
-0.56244	1.23385
-0.19721	0.607827
0.021076	0.204755
-0.2706	1.65956
-0.30268	-0.14027
-0.23516	-0.64855
-0.50462	0.960785
0.706564	-0.31904
0.964216	-0.01128
0.928339	1.19023
-0.04267	1.88867
0.183046	-1.10136
1.20899	0.424414
0.695476	1.98455
1.10747	-0.14039
0.190751	0.210509
0.544367	0.632796
0.86452	1.23261
1.07398	1.19956
0.959036	0.835195
0.455745	1.04884
0.679188	0.525961
0.273188	1.04614
1.32834	0.657288
0.131985	-0.3302
0.920893	0.315216
-0.40348	0.029145
0.39012	0.768078
0.379819	1.4761
0.415147	0.659887
0.153966	0.111688
0.177143	2.11087
0.294789	-0.24274
0.342843	-0.14743
-0.17213	0.26457
0.331078	0.409575
0.028006	-0.26889
0.94168	1.70206
1.34807	0.979201
1.18985	-0.05401
0.576121	1.82349
1.64654	0.520472
0.833439	-0.14941
0.469358	0.097082
0.931174	-0.01715
0.364132	-0.18365
1.00187	1.15065
0.442152	1.04976
0.549941	1.40691
0.557915	1.19852
0.479429	1.36173
1.30432	1.56913
0.426221	0.571259
-0.06665	0.614006
-0.3186	1.00843
0.193331	0.411044
-0.29874	-0.76111
-0.04671	0.323082
-0.03725	0.604367
0.513841	1.50255
1.4715	1.23229
0.494984	-0.76663
0.54158	1.32637
0.558971	0.604933
0.120329	-0.30096
-0.12074	-0.4066
-1.25392	0.673474
-0.87573	1.25513
-0.91866	1.25585
-0.55857	1.29764
-0.88792	0.283196
-0.06329	-0.60777
-0.19274	1.33248
0.069807	1.02901
-0.95919	1.13958
0.008299	0.282821
-0.08801	-1.35174
-0.35676	-0.01705
0.663242	1.1058
0.383176	1.91464
0.311096	0.582433
-0.18805	0.113
-0.28797	-0.43874
-0.03457	0.960109
0.05956	1.02206
-0.37153	0.016567
-1.27358	0.585031
0.580898	-0.43187
0.609038	-0.35427
-0.66575	-0.99984
-0.09729	-0.63037
-0.10377	-0.65048
0.531819	-0.51808
-0.20415	1.09103
-0.06866	-1.14938
0.006702	0.498949
-0.05198	0.244272
0.367847	0.659611
1.05035	0.521777
0.903286	0.981878
0.816523	2.39836
0.787625	0.608323
1.2696	1.05854
0.680114	1.09331
1.14711	1.02325
1.34948	1.78413
0.886971	2.16575
0.867448	1.50041
1.25186	0.832224
0.623088	1.19942
-0.36739	-0.08274
-0.237	0.712972
0.699548	-0.49704
0.471482	-0.09127
-0.01025	1.39867
0.228661	1.02027
0.333037	0.265009
0.780087	0.853211
0.568237	0.087152
0.479271	-0.55447
1.14364	0.780184
0.905124	0.894033
0.39022	-0.7463
0.890439	1.28194
-0.13469	2.47585
0.102131	0.59206
0.4772	0.376013
0.822342	0.074777
0.542905	0.880199
0.533624	-0.00832
0.070286	1.22114
0.412674	1.73779
1.03268	0.60886
-0.05991	-0.3382
-0.43136	-0.76291
-0.30294	-0.59193
-0.13446	-0.56356
-0.03633	-0.40414
0.054426	0.126464
0.008636	0.685258
0.305406	0.401172
0.095568	-0.54218
-0.12219	-0.5023
0.237224	0.554803
0.297554	0.361337
0.158705	2.02064
0.598586	-0.73443
0.831133	0.160815
0.539553	1.24798
0.107231	0.707714
0.31243	0.806814
-0.09652	0.314464
0.021169	0.689436
0.967588	-0.54288
1.22831	-0.07146
0.502565	2.1813
0.51621	0.543889
0.336223	0.637479
0.584701	0.102182
0.589305	0.630432
0.244046	1.08033
0.36532	0.566651
0.172586	0.276377
1.19041	0.858229
1.18424	0.132353
0.43782	0.912987
0.577539	-0.79272
0.014534	0.445882
0.102384	0.950119
0.279181	0.21635
-0.20717	0.586434
0.221233	0.603789
-0.21055	0.370308
0.191949	0.34057
0.168615	1.70971
0.249465	1.36035
0.719106	0.614962
1.55359	1.27162
0.211335	1.42752
0.192063	0.693684
0.302093	-0.20749
0.498164	0.981176
0.221818	0.736717
0.566692	1.17901
0.350196	0.020909
0.761072	0.468136
0.439798	0.948638
0.016656	1.56799
0.158629	1.68545
1.27386	0.545161
0.976791	0.790172
0.524468	-0.18496
0.245331	1.07814
-0.13312	0.454298
0.569765	1.26519
0.637101	0.593579
0.408235	0.062894
0.902248	0.511
0.595148	-0.47661
0.118045	0.241197
-0.28938	-0.26873
1.13664	0.273888
1.25806	1.35426
0.984221	0.57584
0.69055	-0.5409
0.762391	1.85542
1.42066	1.65323
0.416144	1.1475
1.18268	1.38076
0.666616	1.6814
-0.06886	-0.19828
-0.26234	0.264861
0.573329	1.14951
0.233153	0.447839
0.521997	-0.79893
0.070245	1.2408
0.213497	1.00817
1.55035	1.06015
1.0438	1.33123
-0.06483	0.451946
0.42566	-0.23523
0.09223	0.640129
-0.04615	0.900693
0.584997	-0.36018
1.18846	0.918893
-0.09115	-0.06848
0.45928	0.213559
0.14295	0.312711
0.346478	0.851254
0.120494	0.891103
-0.14688	1.17136
0.946536	0.452152
0.530004	-0.05716
0.794961	0.436606
-0.00605	0.55332
0.515541	0.496359
0.398586	0.960834
1.42238	1.39675
1.08755	0.333353
0.353336	-0.58985
-0.26084	-0.37669
0.469809	-0.41446
0.477088	1.28347
0.685962	0.142964
0.703878	0.344125
0.609739	0.817548
0.246003	0.698841
0.002907	-0.79657
0.058199	-0.53385
-0.12528	-0.77279
0.109916	-0.55974
-0.0237	-0.43399
0.187758	-0.49292
0.156516	0.428835
0.547392	0.336255
0.418233	-0.29718
0.340298	0.592259
0.225079	0.935029
0.641526	1.14717
0.402927	1.04103
0.113331	-0.63422
0.358909	-0.91003
0.772667	0.395845
0.52491	0.518105
0.313283	-0.64313
0.353291	-0.90384
0.547711	-0.46209
0.807863	0.258765
0.248268	0.99354
0.583914	0.288606
0.82312	-0.50896
0.630992	1.00051
-0.01818	-0.30568
0.18534	0.44621
0.715594	-0.49374
0.763299	1.30745
1.1824	0.039485
1.13648	1.41935
-0.59603	1.36135
-0.09111	0.294987
-1.02533	0.439676
-0.16285	0.112198
0.025643	-0.58337
-0.07666	0.058496
-1.55962	-0.22488
-0.59865	0.748872
-0.66407	0.43594
-1.16998	-0.57225
-1.01523	0.558166
-0.21026	0.301708
-0.86777	0.890859
-0.36751	0.394665
0.476902	0.579673
0.338051	-0.25973
-0.15034	1.92674
0.516333	-0.34079
-0.64964	1.33948
-0.88127	0.42649
0.012691	0.272819
-0.48441	0.058844
-0.69258	-0.79547
-0.92344	1.48421
-0.15048	-0.17541
-0.34498	-0.92177
-0.14743	0.691974
0.6113	0.257658
0.647371	0.949808
0.09295	1.68472
0.941078	0.824467
-0.94011	1.45254
-0.39704	-1.13535
-0.67639	-1.00217
-0.86749	-1.00533
-1.02684	0.244471
-0.92574	0.293638
-0.319	1.17082
-0.28313	1.7725
-0.09408	-0.65236
-0.43666	-0.82756
-0.63509	0.257118
-0.75854	0.093555
-0.28252	1.12492
0.097642	1.10737
0.806118	0.301492
0.034038	0.401169
-0.40255	-0.1238
-0.35405	0.68843
0.099397	1.45379
-0.85327	0.505526
0.595972	1.13408
0.021002	0.729038
-0.23632	0.741994
-0.65241	0.169765
-1.03603	0.533513
0.121444	0.379639
-0.34748	0.39749
-0.98995	-1.08217
-0.5468	-0.12959
0.234705	0.391727
-0.005	1.04605
-1.29078	-0.52951
-0.9272	1.66183
-0.88571	0.12191
-1.13121	-1.19603
-1.4905	0.19102
-0.4211	1.48117
0.026015	-0.59678
0.336488	0.616193
-0.25972	0.987229
-0.13491	0.543199
0.007261	-0.16648
-0.11431	0.398802
0.135997	0.618327
0.636013	1.13832
-0.62801	0.395273
0.227276	0.07268
-0.19684	0.308802
-0.36583	0.655011
-0.46293	0.356336
-0.73788	0.059047
-0.32745	-0.50793
-0.31661	0.587069
0.211134	0.391916
0.241834	0.91379
0.267841	0.742378
0.105408	1.65209
0.501152	0.679547
-0.06856	-0.33126
-0.50694	0.674874
0.670358	0.43913
-0.02998	-0.91029
-0.36336	0.604098
0.250582	0.291516
-0.27248	0.464135
0.185936	0.175226
0.406212	0.856406
1.01571	0.349299
1.11587	2.0004
0.863636	0.537764
0.435765	0.509737
0.364716	0.906006
0.839342	1.00074
0.625647	1.48603
0.757798	-0.5088
0.771548	-0.3043
0.079095	-0.72439
0.843329	0.873278
-0.12835	1.3714
-0.09518	1.44547
0.126178	1.0156
0.479122	1.10124
0.166447	0.589484
0.921947	0.309408
0.243387	0.935361
0.081139	0.974344
-0.05299	0.816466
0.423376	1.69261
-0.01964	0.714832
-0.19245	0.635187
0.373304	-0.04048
-0.26509	-0.11043
0.489763	0.57612
0.161221	0.521092
-0.09289	-0.35147
-0.13715	-0.58879
-0.02054	-0.59023
0.114289	0.495762
-0.0378	-0.51765
0.288668	-0.74039
0.491726	-1.29928
-0.27587	-0.44567
0.342505	0.741428
1.04832	0.781711
0.836611	-0.57566
0.059965	-0.21384
-0.26925	0.469135
0.1224	-0.27732
-0.26504	0.259574
0.054277	0.894413
0.101858	-0.91829
0.075082	0.516971
0.006825	0.248139
0.260889	0.745202
0.80444	-0.11525
0.576881	-0.1353
0.546747	-0.47166
0.384485	0.315732
-0.4083	1.37984
0.270105	-0.02882
-0.00419	0.441367
-0.01995	0.423104
0.153448	0.319906
0.135976	-0.44292
0.120088	0.881587
0.801245	0.295196
0.313316	1.04253
0.653438	2.38565
1.40394	2.42471
0.538332	2.27755
0.49146	1.19433
-0.01627	0.305015
-0.12299	0.811697
0.291786	-0.46205
0.513886	-0.64135
0.152955	0.012469
0.804474	-0.02645
0.919461	0.011889
0.624244	0.366864
0.600793	0.237597
1.18602	0.670419
0.474707	0.713756
0.67657	-1.31347
0.156157	0.71438
-0.15197	0.035473
0.438608	-0.0289
-0.31394	0.903949
0.54394	0.29707
0.343238	0.550387
0.414059	-0.85415
0.534217	1.25571
0.539666	1.00798
0.229207	0.39159
0.26384	0.871414
0.114499	-0.55259
0.395262	0.481444
0.205956	0.362003
0.261243	0.915078
0.754973	-0.5732
0.968873	0.311752
0.002037	0.256477
0.320191	0.261286
0.606652	-0.09331
0.414034	0.488534
0.601049	0.433648
-4.1e-05	-1.82519
0.296079	-0.86341
0.011727	0.68916
0.169953	0.090498
0.484151	-0.40388
0.298572	-0.16619
-0.11473	-0.69722
0.068731	0.478645
0.697236	0.623346
0.161337	1.26647
0.540725	0.432305
0.63456	1.02546
0.782969	0.296885
0.778527	0.114163
0.996499	1.25564
0.090593	-0.0698
0.299379	0.63357
0.22884	0.242757
0.234235	-1.21707
-0.08432	0.598367
0.786117	0.889496
0.2442	0.160773
0.662275	0.153918
0.293086	-1.89952
-0.04249	-1.0882
0.373798	0.361708
0.071542	1.03216
-0.21831	1.09004
-0.05808	0.03021
0.322903	0.975209
0.206481	0.216091
0.11508	0.145103
0.243488	1.35971
0.010767	0.215078
-0.0236	0.870841
0.480995	-0.38425
0.514492	1.18189
0.572326	1.54133
0.656664	1.14206
0.451508	-0.61495
0.170601	-0.5109
0.344762	-0.74863
0.415454	-0.9268
0.750344	-0.10186
0.869382	1.61065
0.363887	2.31723
0.935846	1.74265
0.715031	-0.65845
0.587921	2.08036
0.351565	0.978208
-0.9751	-1.0239
-0.15851	1.14644
0.236524	1.27891
-0.48349	1.64136
-0.31663	0.258321
0.484859	1.18856
-0.14226	-1.08913
-0.47936	0.45648
-1.25834	0.177722
-0.43796	-0.90587
-0.80698	-0.40909
-0.43076	0.268231
-0.25588	0.39398
-0.28661	1.04777
0.046751	0.425437
-0.3373	-0.23182
0.338524	0.309424
0.023636	-0.5883
0.148778	0.148285
-0.7863	-0.21673
-0.4094	1.39125
0.018188	0.669604
-0.23576	0.497577
-0.0795	1.20538
-0.80538	-0.16615
-0.56095	0.192337
-1.02909	-0.04178
0.74031	0.538712
0.835683	0.698484
0.068631	0.835329
0.241894	1.52717
0.280398	1.56397
0.650014	0.626671
0.098653	0.849637
-0.10158	1.68393
0.8067	0.43511
0.946781	0.228706
1.45433	1.06534
0.323243	1.4059
0.042138	0.721142
0.604752	1.14124
0.023122	0.069593
0.09996	0.967527
0.142065	-0.25321
-0.42539	0.899032
-0.83334	0.403525
-0.30632	0.268334
-0.19929	0.244096
0.002865	0.657653
0.157457	1.9337
1.20763	2.80006
0.075725	-0.25867
0.635593	1.63483
0.136073	0.33478
0.251767	1.40682
0.513634	0.574223
-0.28218	-0.2137
-0.39288	0.544782
-0.17571	0.02422
0.212641	0.669666
0.615586	1.49975
-0.9112	-1.5548
-0.31265	-1.4598
-0.15723	-0.26531
0.374893	0.977004
0.308755	0.332249
0.742085	0.470931
0.501449	-0.0386
0.545363	1.4744
0.235273	0.580815
0.274363	0.007953
-0.08391	-0.12238
-0.46848	-0.97132
0.487829	0.861237
0.952243	2.03807
-0.17306	0.150267
-0.37469	0.907614
-0.57745	1.1869
-0.5072	1.22799
-0.23565	-0.22044
0.736346	0.365342
0.559967	1.45536
0.01499	1.07222
-0.74302	-0.38606
0.379903	0.817664
0.649954	0.299905
0.004775	-0.3762
0.45078	0.599928
0.690644	0.400708
0.419829	-0.19437
0.483979	0.053828
0.541234	-0.37328
-0.09268	0.486172
0.514975	0.975792
-0.32951	-0.21138
0.506304	0.235537
0.109846	-0.59575
0.29546	-0.60356
0.178449	1.11925
0.481219	-0.94768
0.082832	-1.21334
0.1067	-0.21282
0.42162	1.10857
0.789236	1.27022
0.622637	0.755581
0.316235	0.80562
0.436832	0.195605
0.490168	1.31431
0.636486	0.971661
-0.40346	1.00878
0.81874	0.996819
0.516461	1.2324
0.59934	0.588174
-0.20167	0.313389
0.947053	0.107954
0.440818	0.555285
0.506244	0.951002
0.72514	-0.70974
-0.10992	0.7688
0.188748	0.68152
1.15792	0.673619
-0.3489	0.781619
-0.00692	0.406243
0.674262	0.18011
0.210014	0.084785
0.49041	0.922709
0.966636	1.42678
-0.44901	0.230818
-0.42155	0.700141
0.271817	0.507812
0.002028	1.07138
0.510988	-0.14767
-0.21541	-0.61891
0.381279	0.955214
0.317472	0.589622
0.409267	1.20024
0.534413	1.55239
-0.92976	0.441529
-0.48457	1.30168
0.256177	1.29081
-0.29161	0.732998
-0.11371	0.499693
0.569669	-0.19244
0.617391	1.40167
-0.19989	1.30645
-0.68127	-1.03909
0.316089	0.907418
-0.00919	0.446961
-0.00505	-0.44331
-0.33745	0.85038
0.261996	-0.9127
-0.65591	-1.16915
0.088872	-0.29592
-0.26281	0.499227
0.898918	0.406198
0.370529	-0.70441
0.915975	-0.24955
0.582393	0.11482
1.16053	-0.00651
0.002124	0.019631
0.948261	1.34989
0.158507	0.68296
1.07619	0.292821
0.323485	1.07305
0.077048	0.343917
0.645953	1.33348
0.786624	1.35742
0.753383	-0.11333
0.415919	-0.05364
0.97365	-0.42046
0.315646	-0.58996
0.954579	0.296071
0.33622	-0.87753
-0.52067	0.219179
1.18413	1.00022
0.803331	-0.86496
-0.09612	-0.05279
0.758737	0.913473
0.939164	0.865645
0.181322	1.52864
0.563426	0.740673
-0.94699	-0.64248
-0.62234	-0.41872
-0.7886	-0.52305
-0.89277	-0.05921
0.009898	0.548665
-0.18042	-1.58269
0.50739	0.719178
0.416445	-0.59781
-0.3469	0.221269
-0.17393	0.138444
0.042586	1.75323
0.346158	1.1303
0.087298	0.89014
-0.15174	0.809547
0.759101	1.17438
0.368494	1.08215
-0.60669	0.323312
-0.80509	0.156767
0.484333	0.726147
-0.18383	1.71096
-0.73503	1.02331
-0.299	1.29549
-0.61104	0.000425
0.42929	-0.16976
-0.51045	0.081923
0.424825	-0.00729
0.756917	0.71024
-0.59621	0.35084
-0.02029	2.19524
0.193473	1.91545
0.368767	0.283252
0.406625	0.607217
0.243401	0.66623
0.103173	0.706637
0.919232	0.450149
1.57879	0.382144
0.735836	1.0013
0.028545	-0.29845
0.665526	0.576813
-0.02226	0.589192
-0.23657	-0.57434
-0.72519	1.22531
0.315892	0.655568
-0.04314	-0.4452
0.56062	0.390068
-0.3044	0.589925
0.342022	0.326933
0.447254	-0.04955
-0.35525	0.879359
1.04862	0.832187
1.07279	-0.45361
0.00269	-0.6598
0.674641	1.92316
0.726447	1.28932
0.631792	1.0449
0.784241	0.56133
0.494168	-0.52465
0.26625	0.402307
0.747717	2.01853
0.123885	1.29449
0.082133	1.44124
0.197722	-0.36612
0.590082	0.457261
0.88431	1.40399
0.177554	-1.0453
0.191402	-0.14442
-0.02816	-0.56065
0.549746	-0.09676
0.880505	0.691872
1.33605	0.722167
1.35221	0.211675
0.882485	1.37924
1.10417	1.5681
1.37187	1.24553
0.35867	0.285824
0.400762	0.612485
0.502463	0.274566
0.137347	0.740404
0.844846	0.596952
0.50159	-0.04557
0.319959	0.626032
0.321346	1.20644
0.856246	-0.34633
0.441608	-0.76606
0.489009	-1.84585
0.330236	1.0946
0.306629	1.44549
0.808897	1.57567
-0.32528	1.37874
0.191927	1.4163
0.336766	1.10046
0.531143	0.871797
-0.52872	1.01894
1.11625	0.837833
0.201043	0.369047
0.801059	-0.03026
0.539607	0.254985
0.409037	0.486708
0.817002	-0.7768
1.04049	0.563343
0.327235	0.465926
0.306651	0.507709
0.431736	0.12106
0.622412	0.96146
0.146043	-0.35955
1.11979	0.773258
0.515861	-0.50512
-0.03033	0.687021
0.793625	0.585581
0.80869	0.632049
0.795144	0.529157
0.95447	0.535814
0.219159	0.61142
0.557087	0.489727
0.254518	2.19011
0.631177	1.23824
0.642697	0.503057
0.845423	-0.45983
0.412125	1.23097
0.050065	0.92092
0.339643	0.526997
0.576176	0.996679
0.673182	-0.32368
0.822765	0.693095
0.361661	1.07403
1.09933	1.56067
1.5142	0.748835
1.5605	1.27666
0.503206	-0.56969
0.369947	0.506376
-0.1262	1.43024
0.696433	0.940582
0.692214	0.939355
0.390821	0.856139
-0.27859	0.805232
0.559266	1.15932
0.939245	0.518234
0.582876	0.490805
0.205514	-0.14245
0.825984	0.097932
0.117115	1.04223
0.205701	0.448061
0.57536	0.664508
1.0911	0.989288
0.331898	-0.07339
0.442098	0.22116
0.785222	0.480464
0.151818	0.719101
-0.83752	1.11982
-0.49212	-1.10977
0.23767	0.716487
0.80065	0.453439
-0.60835	-0.3302
0.128103	1.19328
-0.29481	0.668948
-0.27627	1.18896
0.053049	0.608662
0.942354	0.5818
-0.47191	0.176517
-0.61189	0.139377
-0.57469	-0.79444
0.651013	0.883409
-0.08856	0.830002
-0.2914	0.712889
0.220878	-0.31436
0.046468	0.828422
0.766396	1.7367
0.016903	1.2287
0.461239	1.45806
0.188967	0.570281
0.864213	0.435093
0.39757	1.93281
0.299997	0.713728
-0.12389	1.27866
-0.36446	-0.31612
0.337412	0.053316
0.334584	0.134933
0.772431	1.06311
1.15216	0.805593
0.663527	-0.29476
0.179217	0.955088
0.507387	0.937992
0.701051	1.4453
0.470065	1.11404
0.249633	0.606935
0.751396	0.991325
-0.03613	-0.29662
-0.61536	1.90997
0.204591	0.723015
0.552386	0.857621
0.533345	0.723513
-0.0481	1.23319
0.501467	0.426596
-0.19339	0.435672
-0.32524	1.75981
-0.12148	0.42917
-0.72228	-1.02206
-0.25839	0.997438
-0.08143	0.890249
0.612143	1.59754
0.686533	0.006292
0.151508	0.674403
0.4921	0.959846
-0.46068	0.987799
0.28309	1.24907
-0.49491	0.883395
0.255031	0.525204
-0.64055	-0.54857
-0.57322	-0.34966
-0.30229	1.2591
-0.7731	0.064683
-0.87604	-0.93551
-1.25946	0.601466
-0.26556	-0.35554
0.593174	0.919934
0.920266	1.51595
0.228348	1.49868
0.253333	1.45235
0.721519	0.762261
0.453162	0.760729
0.187228	0.642823
0.670974	0.925379
0.29002	-0.06359
-0.31707	0.981895
0.210182	-0.53254
0.220654	-0.85294
1.21057	1.38495
1.53296	0.201806
-0.07757	0.294408
0.590495	1.18073
0.776302	1.05706
0.999309	1.34615
0.893784	1.05005
0.736633	2.67494
0.276359	0.80816
0.849361	-1.52944
1.19692	0.618579
1.12956	0.660006
1.51805	0.441774
-0.09196	0.243578
0.765221	-1.55594
-0.16141	1.11892
0.639811	1.17423
0.804634	0.349065
0.750591	-0.02028
0.340242	0.974098
1.31481	-0.41517
1.0745	-0.79528
0.874592	-0.03597
0.415894	-1.02748
0.774978	-0.60999
0.700962	-0.89768
0.533174	-0.72409
-0.20779	1.08777
-0.20887	0.263326
0.35006	1.89082
-0.28781	0.040063
0.557824	-0.0557
0.493504	0.590539
0.184918	-0.51768
-0.13701	1.27835
1.27612	1.26154
0.570941	1.70909
0.639835	1.2626
1.02736	0.450972
0.738647	0.441157
0.464815	0.916524
0.477604	-1.16249
1.17744	1.07571
0.924811	-0.43702
1.47488	1.08439
1.49874	0.643787
0.044168	0.243011
0.450727	-1.43371
1.34434	0.471045
1.29413	0.900323
0.443327	-0.53421
-0.32772	-1.67928
0.006306	0.017092
1.01786	0.404148
-0.45379	0.274762
0.524062	-0.54314
1.23887	2.1213
-0.52224	1.41766
-0.76074	1.28182
-0.51839	-0.75394
0.017653	-1.19121
0.641728	0.13688
1.06549	0.25132
0.438331	-0.08471
0.580606	0.261203
1.64086	0.398471
1.35053	1.70257
0.959734	0.953952
1.87301	1.76744
1.67254	0.526298
1.06496	-0.94309
0.76428	0.567939
0.67143	0.047745
-0.02029	0.492467
0.300954	0.129279
0.155984	-1.9366
0.437711	2.19181
1.10967	-0.01164
1.08251	0.533501
1.72905	0.613983
1.38965	-0.29475
1.38365	1.74965
1.17224	1.07488
1.33989	-0.24874
1.8705	-0.06496
1.11083	1.06455
1.66536	0.555879
0.620416	0.525598
0.699277	-0.21431
0.920026	0.804691
1.64763	0.561826
1.10965	0.38489
1.4148	0.816041
1.09729	0.361442
0.522662	0.72717
1.19561	-0.02304
0.56455	0.800447
1.15186	0.286679
1.62881	1.30935
0.952394	1.43256
1.04973	0.877385
1.33974	0.940149
1.05428	0.076062
1.36098	1.0452
0.954175	1.1563
1.22874	0.383044
1.28805	0.587867
1.40934	0.747433
0.470938	0.320151
1.02686	-0.71948
1.20596	0.455448
0.948715	0.616559
-0.07275	-0.77837
0.423202	-0.2899
0.33645	0.361006
0.378206	0.933745
0.339037	-0.27549
1.03985	1.48873
1.51102	1.28168
0.855902	1.13083
1.44044	0.342853
1.33921	0.756914
-0.19095	0.493152
1.06335	0.778818
1.53281	1.03163
1.32625	0.955886
1.77409	1.80208
1.0554	1.54362
0.688913	0.512557
0.370222	0.103078
1.20978	1.05472
0.818209	0.562356
1.08657	-1.05707
0.855233	0.196009
1.12647	-1.01956
1.35751	0.73147
0.929026	-0.06242
0.972391	0.84253
1.62129	1.42183
0.739841	-0.63354
0.72044	-0.07131
1.20342	-0.17916
1.25657	0.455733
0.888517	0.169912
0.717704	0.432505
0.980145	0.614398
1.03524	1.64631
1.3778	1.15459
1.53172	1.26822
0.638006	0.65485
0.405176	-0.01472
0.98507	-0.93309
0.659257	0.119076
1.50345	0.750082
1.17976	-0.39278
1.36695	0.794145
1.46385	1.2024
1.20054	0.804901
1.19896	-0.14747
0.745286	0.331803
1.12604	1.11572
1.27465	1.04818
0.725555	1.2349
0.619005	0.645507
0.65091	0.571271
0.638299	0.616581
0.519266	-0.2502
0.428241	0.304482
0.241364	0.398398
1.21449	0.541092
1.70881	1.67041
1.29513	1.16186
1.09382	-0.77699
1.49961	0.75642
1.26461	1.39461
1.04384	1.00954
1.24657	0.543576
1.62684	1.14075
1.7945	1.58384
0.50884	0.596021
1.06639	0.345938
1.11948	0.7819
1.00944	-0.86535
1.08111	-0.30133
0.578201	0.674135
0.359452	1.06743
0.568738	1.47437
0.691314	1.34735
1.07849	1.0202
1.35797	1.05254
0.994982	1.612
0.166419	0.675661
0.037571	0.852167
0.719295	-0.8135
0.84642	0.918736
0.159532	0.876902
0.581483	0.193351
0.406043	0.234075
0.299995	0.173463
0.927984	0.790411
0.904495	0.09667
1.34842	1.02534
1.46033	1.56994
1.02713	2.58917
1.01717	1.07742
0.950153	-0.14282
1.12603	0.74872
0.891339	1.10164
0.734042	0.348611
1.14864	1.39964
1.47157	0.461053
0.935308	0.371156
0.614543	0.296876
0.205873	0.618159
0.743538	-1.27989
0.686155	1.56318
0.805068	-0.34559
1.48315	1.29836
-0.05403	-0.21453
0.349626	-1.33537
0.698508	0.762418
0.922432	0.622074
1.31995	1.22413
0.541947	0.576653
0.822117	0.754112
0.360435	0.589182
1.07802	-0.94908
0.981344	-0.3246
0.9742	0.219794
1.52701	0.637615
0.876729	-0.23344
1.41033	0.811091
1.15148	0.342897
0.887804	0.283021
1.03241	0.580388
1.55933	1.21756
1.32885	1.09632
1.51676	1.43105
1.89094	-0.07424
1.35217	0.423646
1.73031	0.591124
1.58894	0.965953
1.41924	0.654445
1.26451	0.063043
1.26726	0.994874
1.30134	1.30959
1.33549	-0.28439
1.43805	0.40396
1.47933	0.934006
0.398252	0.069167
0.888873	0.513216
1.22367	0.175022
1.53208	0.15474
1.4018	0.809592
1.36892	1.60515
1.26547	1.06411
1.25232	1.17592
1.79763	0.298292
1.32679	0.639757
1.12307	1.06629
1.33934	1.33853
1.81458	0.776965
1.2169	0.111208
1.14289	0.597976
0.637111	0.415353
0.807406	0.46739
1.21676	0.846926
1.08734	0.534249
1.59505	1.80591
1.49679	1.29871
1.20071	1.3275
1.52625	1.33461
1.45924	1.89347
1.49897	0.899768
1.45707	1.26715
0.839537	0.680386
0.77994	0.52523
1.40581	0.458528
0.861199	0.806265
1.40217	0.737449
1.39168	1.45927
1.84796	1.01818
1.30047	0.366732
1.07824	0.520407
0.486249	0.690926
1.09417	1.57539
1.05449	-0.93633
0.908608	1.04811
1.05955	1.44881
1.37424	1.17945
1.2025	-0.23581
0.713268	-0.66787
0.929874	-0.88351
1.8518	1.50948
1.51062	2.13284
0.544377	-0.8754
0.53286	0.063564
1.61365	0.680276
1.40874	1.11658
0.608519	-1.02974
0.973148	-0.50932
0.683672	0.478361
0.310033	0.309034
0.384298	0.327457
0.532966	-0.51972
0.656791	-0.1366
1.23569	1.25197
0.888651	1.18256
1.33428	0.551832
1.217	-0.66391
1.04539	0.234401
0.707984	-0.43727
0.855045	-1.04716
0.630082	0.944822
0.312608	0.133807
0.117945	0.514381
0.216903	1.10868
0.553668	1.4368
0.71902	0.786078
1.63279	0.786062
0.655126	0.775235
1.19758	2.22918
1.57501	1.82165
1.19479	-0.74761
0.471747	0.230885
1.35651	0.156455
1.2787	-0.02017
1.31326	0.553843
1.39569	0.719404
1.68109	0.89293
0.854812	1.13765
1.01982	0.512322
1.34796	-0.18821
1.9654	0.504864
1.5742	1.54533
1.54481	0.89838
1.34846	0.132585
0.873052	1.24969
1.20632	1.52739
1.33133	1.67525
1.11642	0.893964
1.22714	-0.1015
1.26485	0.591573
1.78916	0.627249
0.732764	0.515358
1.10901	1.0825
0.557769	0.169039
0.593867	0.431234
0.749648	-1.74199
0.571585	0.303277
1.35895	1.05945
1.83393	1.06143
1.50208	1.42063
1.37043	2.46118
1.04726	0.656176
0.968125	0.609965
1.44759	0.459686
1.17514	1.88862
1.32768	0.828836
1.39772	0.536866
1.0371	1.22285
1.11633	2.08904
1.35242	-0.1576
1.37936	2.20533
1.19049	0.663815
0.889548	1.0607
0.776118	0.682737
1.42662	-0.56112
1.18153	0.470286
1.44726	1.66764
1.24505	1.05347
0.305006	0.651365
0.504777	1.66136
0.415587	0.214492
0.301204	1.52865
1.69175	1.5314
1.5813	1.71263
1.0329	-0.32069
0.831636	0.265679
0.538325	-0.56331
0.722999	0.271082
0.402639	-0.53894
0.352207	-0.33782
1.09118	0.451356
0.884024	0.680385
0.287407	-0.39262
0.05418	0.490352
0.06816	1.46862
0.954695	-0.33661
1.45819	0.659629
0.883552	0.448229
0.749943	-0.01079
1.14145	0.119907
1.53585	0.100062
1.60321	0.378202
1.26671	-0.4954
0.989451	0.446258
0.687648	0.345038
0.422051	-0.22829
1.17553	0.216897
1.2018	0.422007
0.889486	0.237938
0.84322	1.50661
1.04061	0.00395
0.736108	0.665322
1.16919	1.07114
0.24762	-0.21313
1.37789	0.438955
0.204463	0.364179
0.320486	0.846187
0.755995	2.1235
0.591427	2.16511
0.314905	-0.2568
0.561075	0.541645
0.474374	0.840362
-0.11754	0.567027
0.363113	0.738654
0.44081	-1.06115
0.234182	1.16416
0.820631	0.77819
0.531153	0.365261
0.628421	0.411421
0.343474	0.533747
0.093262	0.176676
0.451215	-0.2131
-0.46621	0.679964
-0.14888	-0.05516
0.240185	-0.38178
0.068023	-0.76264
0.312073	0.874435
0.963048	0.119947
0.305266	0.109747
0.060895	0.78184
-0.29449	1.16104
0.166036	-0.8236
0.254438	-0.09037
-0.55151	-0.56249
0.427603	-0.06762
-0.23755	1.10061
-0.25794	0.019765
0.275351	0.899678
0.259911	-0.85289
0.264569	-1.2066
0.665255	-0.33752
0.335501	0.291986
0.68786	0.696441
0.216292	-0.09551
-0.14644	0.429552
0.175767	0.287222
0.551741	0.38006
0.411865	-0.58966
0.047193	1.41852
-0.53752	1.02509
-0.32603	0.504911
0.042499	1.50699
0.298755	-0.53603
0.111018	0.900945
-0.01261	-0.22333
0.907268	0.082413
0.526291	1.13112
-0.02078	0.666298
0.191353	0.280525
0.576085	0.375712
0.676053	-0.25822
0.851547	0.511375
-0.69372	0.293739
-0.12853	-0.83304
0.590578	1.51068
-0.10605	-1.05535
0.037975	-1.23353
0.390369	-0.04517
0.552417	0.428201
0.760649	0.597395
-0.0474	-0.43152
-0.4461	0.084483
0.202016	-0.05381
-0.65594	-1.19575
0.041625	-0.66038
0.495768	0.76161
0.975458	1.13807
0.126528	-0.9227
-0.03387	-1.38862
0.149528	1.86334
0.371774	0.336421
0.511231	-0.10257
0.463626	-0.15177
0.195688	0.922024
-0.24083	0.210802
0.019259	0.012164
0.441063	0.458629
-0.47248	1.28597
0.005621	-0.63218
-0.33556	1.2734
0.701436	1.27632
0.584334	-0.0114
0.874034	-0.02743
-0.44071	0.800767
1.02645	0.052858
0.615289	-0.55473
0.781897	1.78171
0.410124	0.657884
0.316754	0.857349
-0.41107	1.75178
0.254478	0.219645
-0.76414	-1.14124
-0.5709	1.0131
-0.209	-0.69334
-0.6315	-0.49698
0.319655	-0.3939
0.567786	-0.68901
0.021012	-0.13504
0.592798	0.712317
0.586911	-0.18849
0.774847	0.356111
-0.07498	-0.24513
1.32844	-0.189
0.700147	0.541769
0.507462	0.149761
0.723991	0.795143
0.673372	0.30198
0.916406	0.368428
1.06968	0.182776
1.08091	0.304762
0.730985	2.10913
0.626918	2.37977
0.962883	0.452209
0.75654	1.04824
0.662106	0.103827
0.710916	0.880264
0.025807	-1.01929
1.6344	1.01385
1.18145	0.958972
0.741903	0.973229
0.9441	2.09087
0.994641	0.472606
0.505598	1.03721
0.837183	0.210407
0.441042	2.08235
0.950606	0.864861
-0.03873	-1.26199
0.962151	-0.10792
0.873142	0.651859
0.21339	-1.12566
-0.87403	-0.22187
-0.07378	-0.42761
0.462405	1.63364
1.07237	1.27319
1.45783	0.918041
1.01058	0.743743
0.52236	1.6976
-0.06009	1.29008
-0.31552	0.061107
0.181402	2.0008
0.622371	1.40061
0.856235	0.988554
0.483288	0.488817
0.193006	1.08387
-0.12301	0.674103
-0.24271	-0.61786
0.118083	-0.02912
-0.49723	-0.66045
-0.20983	1.51039
0.482996	-0.84343
0.060214	0.225779
0.811455	0.098082
0.862907	0.599097
0.261205	1.24669
0.529809	-0.05432
-0.36629	-0.76021
0.212194	-0.56972
0.030947	-0.13892
0.368297	-0.37133
1.01791	1.38145
0.946272	1.06874
0.330152	0.671209
0.0057	1.03715
0.255497	-0.32386
0.150853	-0.09302
0.312516	0.636714
0.650631	0.183247
0.944887	0.847464
-0.82891	-2.13069
0.819661	1.43303
0.381188	-0.10388
0.859315	0.412221
0.610075	1.12501
0.615987	1.35202
0.788367	-0.54297
0.545649	0.155259
0.335446	-0.00976
0.639022	-0.01218
0.852308	1.15895
0.617875	-0.14949
0.980272	0.311111
-0.06602	0.381467
0.295275	-0.26053
1.21036	0.088782
1.07188	0.248994
0.827751	-0.78517
-0.10235	0.706699
0.241233	0.347604
0.699834	0.513041
0.29178	2.42942
0.673839	1.41209
-0.32106	0.213973
1.60338	-0.1935
0.677416	0.95661
0.862465	1.15881
1.17872	0.84923
0.75133	0.911001
0.846152	0.715609
0.821065	1.22965
0.232498	-0.1554
0.973741	1.0847
-0.20025	0.947888
0.063268	-0.18927
0.272557	0.973712
0.298238	1.22264
1.21724	0.950308
0.72425	0.277343
0.458916	0.945472
0.698471	0.929842
0.02626	0.334896
-0.46835	1.5156
0.279754	0.245581
0.4123	0.110087
-0.16026	-0.2599
-0.2609	1.10805
0.133461	1.85878
1.00981	2.01045
0.510438	0.763791
-0.23892	1.66694
0.782901	0.357653
0.689708	1.19683
-0.14111	0.075951
0.388143	0.896015
-0.08364	1.26525
-0.44519	1.03864
0.379569	-0.11014
0.118605	-0.07009
0.742789	1.39427
0.634923	-0.3957
-1.32277	-0.36268
-0.86561	-1.10316
0.039569	1.52028
-0.11466	1.04504
0.246556	-0.38399
-0.2333	1.14148
-0.02276	1.34575
0.163535	0.415691
0.184065	1.72398
0.615917	0.186284
0.802711	-0.26542
-0.20214	-0.66752
0.43932	0.730048
-0.00623	2.27159
0.224649	-0.20903
0.355705	0.329258
-0.22413	-1.43719
0.106205	0.03289
0.317378	-0.70152
-0.49751	-0.09915
-0.21502	0.283073
-0.53632	0.295923
-0.77465	-0.63153
-0.29778	0.605564
0.970198	0.723128
-0.39115	-0.67702
-0.43754	1.04974
-1.0417	-0.16484
0.488305	0.736276
-0.37763	-0.41093
0.140851	-0.8454
0.341466	0.984817
0.133289	0.019499
-0.24985	-0.1869
0.405014	-0.39243
-0.45941	0.116171
-0.55872	1.72419
-0.92627	0.438834
0.341155	-0.62018
-0.09935	0.407363
0.864243	0.349487
-0.03692	-0.05948
0.770585	0.863193
1.02571	-0.49217
0.190741	0.873901
0.383973	1.18958
0.855378	0.95008
0.60838	1.13692
0.849052	1.23031
1.0605	1.58265
0.962372	1.87765
0.709115	0.938675
0.408787	0.053299
1.47716	0.169142
1.11968	0.100097
0.894467	0.959741
0.516639	1.15604
0.314307	-1.04418
0.978709	1.25045
0.391922	-0.16173
0.96454	1.67669
1.40256	1.1474
0.368163	0.975736
0.773298	0.492705
-0.15278	0.382436
0.710617	0.704681
0.912232	0.848403
1.18162	0.125633
0.789013	-1.11656
1.36799	-0.03923
0.793588	0.723985
0.399165	-0.02267
0.804259	0.01979
0.336968	-0.16316
1.80395	0.661685
0.517011	-0.85777
0.564633	1.03151
0.510238	1.98554
0.873071	1.05096
1.266	1.68435
0.832062	2.05187
0.385391	1.05713
1.03643	-0.17397
0.874663	1.09418
0.824443	0.973776
1.47593	-0.0866
1.1054	1.29254
0.295723	-0.2981
0.735387	0.240841
1.11275	0.71406
1.16403	1.09512
-0.01968	-0.7838
0.710196	-0.27375
1.05654	-0.32776
1.34709	1.00108
0.988191	1.79765
0.419744	-0.01108
0.070413	-1.17907
0.618314	0.283151
0.582368	-0.2947
0.809925	-0.0932
0.543634	-0.70149
0.710655	1.9345
0.973928	0.748338
0.158068	0.407824
0.322171	0.178791
-0.29805	-1.49788
0.980432	0.792631
0.518857	-1.17516
0.338558	0.128935
0.228931	0.048832
0.663073	1.38779
0.767417	0.386692
1.05563	1.28045
1.25518	0.195451
0.244292	1.12713
0.438977	0.708191
0.921471	0.613792
1.03843	0.453264
0.616416	0.414472
0.952961	0.968066
0.44419	-1.2206
0.535336	0.748721
-0.47506	0.959671
0.265631	0.461315
0.831215	0.841572
0.724468	0.954252
0.834916	0.116418
1.03672	1.69227
-0.41044	-1.40573
-0.12611	1.0213
0.635336	0.158725
0.63284	0.70147
-0.15959	-0.33703
-0.4329	1.58051
0.210186	-1.1246
0.032009	1.01972
0.219775	1.45796
0.697331	0.722639
0.220191	0.645224
0.937623	0.543986
0.356083	1.00535
0.740617	0.900198
0.293653	2.38732
0.741373	-1.23664
0.900533	0.689429
0.301806	-1.00765
-0.1354	-0.62177
0.715325	-0.21271
0.87778	0.889107
0.760711	0.228403
1.04493	0.099547
0.732757	2.03331
1.27631	-0.1048
0.810378	-0.03359
0.486611	1.21083
0.600682	1.41534
0.400404	0.286155
0.199957	0.661291
0.91951	0.558137
1.02977	1.47857
[truncated: 22,980 more rows]
