# Supplementary material for: Epigenetic dysregulation from chromosomal transit in micronuclei
Source: Nature. 2023 Jun 7;619(7968):176–83. doi: 10.1038/s41586-023-06084-7 (PMC10322720; doi:10.1038/s41586-023-06084-7)
Supplement: Supplementary file 10 — Source Data Fig. 4 [file 41586_2023_6084_MOESM10_ESM.xlsx]

## Sheet: Fig. 4c
Fig. 4c
H3K4Me3
Exon	3.67807
Intron	3.06214
Intergenic	3.98832
Promoter	4.70449
H3K27Me3
Exon	1.14684
Intron	-0.0399664
Intergenic	0.219566
Promoter	0.68966
H3K27Ac
Exon	-2.71699
Intron	-2.20478
Intergenic	-3.19265
Promoter	-3.76591

## Sheet: Fig. 4e
Fig. 4e
ATAC-Seq					H3K4Me3					H3K27Me3					H3K27Ac
Autosome	Chr Y	Chr 1	Chr 16		Autosome	Chr Y	Chr 1	Chr 16		Autosome	Chr Y	Chr 1	Chr 16		Autosome	Chr Y	Chr 1	Chr 16
0.116195	0.537336	0.116195	0.122861		1.07509	2.09453	1.07509	0.977791		0.558586	2.6975	0.558586	0.556482		1.17731	1.96593	1.17731	1.36598
0.111072	0.323547	0.111072	0.108158		1.02264	1.62819	1.02264	0.949129		0.506861	1.80181	0.506861	0.445155		0.800523	1.27697	0.800523	0.878853
0.266674	0.36054	0.266674	0.212216		1.29033	1.23318	1.29033	1.39685		0.783463	1.10767	0.783463	0.722732		1.09981	1.33255	1.09981	1.16793
0.168423	0.334306	0.168423	0.16723		1.09626	1.6528	1.09626	1.09833		0.571146	6.81065	0.571146	0.475382		1.04833	1.41457	1.04833	1.13802
0.198425	0.714358	0.198425	0.223738		1.0976	3.27802	1.0976	1.2448		0.976533	2.2678	0.976533	1.00649		1.12768	6.74632	1.12768	1.30939
0.139383	0.41153	0.139383	0.145761		1.064	1.33894	1.064	1.09527		0.627882	1.29094	0.627882	0.545352		0.941129	2.37851	0.941129	1.03515
0.081815	0.138267	0.081815	0.0838		0.993901	1.42319	0.993901	1.07354		0.492742	0.811431	0.492742	0.427098		0.81333	0.875721	0.81333	0.832281
0.151476	0.363343	0.151476	0.160632		1.30805	1.98576	1.30805	1.36327		0.622506	0.962989	0.622506	0.510523		1.29817	1.45604	1.29817	1.4055
0.095493	0.401962	0.095493	0.089961		1.00347	1.4152	1.00347	0.958356		0.494306	1.33081	0.494306	0.403603		0.820405	1.34014	0.820405	0.838032
0.1841	0.450606	0.1841	0.161718		1.06185	1.4928	1.06185	0.959491		0.551889	1.62355	0.551889	0.470545		0.94869	1.7252	0.94869	0.915849
0.116034	0.326021	0.116034	0.117279		1.09581	1.70177	1.09581	1.08815		0.50807	1.09133	0.50807	0.42147		0.83259	1.193	0.83259	0.843631
0.117502	0.12625	0.117502	0.117182		1.0853	1.48806	1.0853	1.09107		0.596989	1.15995	0.596989	0.536949		0.874499	1.64091	0.874499	0.841465
0.120906	0.198305	0.120906	0.128702		1.20313	1.44708	1.20313	1.21278		0.517645	0.703289	0.517645	0.445432		0.815924	0.8064	0.815924	0.831869
0.118724	0.183271	0.118724	0.119963		0.998257	1.33394	0.998257	0.951246		0.502616	1.08027	0.502616	0.452143		0.773843	1.13683	0.773843	0.802063
0.101853					1.13042					0.545412					1.34354
0.096728					1.11496					0.518722					0.9698
0.206256					1.46149					1.00277					1.21019
0.150009					1.19718					0.554326					1.11553
0.171393					1.29342					0.944712					1.23735
0.130216					1.19104					0.618358					1.09264
0.07499					1.14436					0.519676					0.950884
0.14526					1.62697					0.689198					1.46831
0.075127					1.11343					0.482912					0.930711
0.1599					1.09788					0.532214					1.01279
0.108734					1.26442					0.477831					0.948536
0.092462					1.28698					0.597085					0.953982
0.113445					1.3973					0.554545					0.94529
0.120385					1.06707					0.508537					0.883216
0.102672					1.16512					0.553022					1.38944
0.103663					1.09042					0.499288					0.939152
0.229544					1.47942					0.980697					1.21608
0.147296					1.30565					0.559895					1.195
0.163527					1.2968					0.881875					1.26865
0.140334					1.15449					0.626601					1.11211
0.080281					1.16945					0.481387					0.948684
0.140457					1.65136					0.607212					1.51752
0.074932					1.08992					0.486534					0.925033
0.172036					1.03052					0.545242					1.0387
0.126462					1.2937					0.484808					0.972744
0.106621					1.34407					0.619028					0.996628
0.11875					1.40632					0.516368					0.965765
0.143023					1.16434					0.49574					0.866106
0.102709					1.27546					0.560901					1.60208
0.103312					1.24841					0.576437					1.04772
0.190441					1.67947					0.737728					1.43834
0.125096					1.43138					0.46549					1.18473
0.166228					1.46118					0.701923					1.49372
0.144846					1.27133					0.565083					1.3873
0.09445					1.32779					0.482045					1.06636
0.155961					1.78524					0.605577					1.77544
0.074664					1.20073					0.439244					1.10245
0.165541					1.16637					0.49536					1.11703
0.128361					1.43514					0.421063					1.0828
0.092623					1.4786					0.530548					1.11438
0.130424					1.57251					0.459016					1.03421
0.125759					1.20809					0.457974					0.963031
0.116585					1.31432					0.567218					1.43905
0.110084					1.25827					0.542107					0.935017
0.213824					1.45256					0.92867					1.21895
0.128638					1.2586					0.541227					1.15536
0.183692					1.48321					0.986554					1.40011
0.145406					1.23407					0.784758					1.19915
0.086049					1.19257					0.493977					0.976624
0.172289					1.78075					0.767347					1.62524
0.076374					1.1596					0.56873					0.955769
0.17935					1.12542					0.533177					1.10129
0.125584					1.32749					0.521637					0.996172
0.106323					1.32805					0.628601					1.10159
0.128753					1.47738					0.53409					0.995909
0.128944					1.23852					0.526833					0.909624
0.096972					1.11526					0.550822					1.3165
0.099992					1.11542					0.514236					0.930574
0.217477					1.48767					0.872829					1.23909
0.146584					1.18421					0.565159					1.12592
0.200225					1.32719					0.889431					1.21028
0.141515					1.10349					0.583994					1.09848
0.073565					1.10972					0.497741					0.933021
0.150325					1.64729					0.63577					1.52625
0.066465					1.08251					0.481424					0.923119
0.163117					1.02396					0.542559					0.976032
0.122054					1.24819					0.474127					0.966316
0.098004					1.16524					0.606958					1.01064
0.120663					1.41518					0.549611					0.999955
0.138678					1.00887					0.489277					0.892554
0.105843					1.20739					0.630611					1.45763
0.107716					1.21906					0.550772					0.906166
0.229723					1.50758					0.917222					1.27679
0.145154					1.30573					0.571336					1.15014
0.205026					1.32145					0.918777					1.33631
0.148425					1.22364					0.59986					1.20155
0.079676					1.09856					0.511816					0.937986
0.156764					1.6099					0.684469					1.52508
0.07397					1.11222					0.526886					0.915074
0.16413					1.10639					0.551111					1.06251
0.120294					1.30461					0.470908					0.93654
0.108802					1.34959					0.643706					1.05072
0.131041					1.53249					0.530849					0.93081
0.147002					1.21915					0.508719					0.902408
0.106861					1.2145					0.487645					1.4391
0.109284					1.21394					0.457839					0.995129
0.229344					1.56782					0.901662					1.30602
0.136015					1.3332					0.490757					1.1784
0.213305					1.36069					0.853262					1.36923
0.160018					1.17026					0.538716					1.17513
0.082666					1.17578					0.436569					0.947608
0.16622					1.78622					0.545713					1.6039
0.07208					1.17072					0.41534					0.949348
0.173088					1.09423					0.466156					1.06186
0.130906					1.41301					0.396532					0.987022
0.100635					1.40651					0.508031					0.996791
0.139964					1.49533					0.479885					0.962698
0.136004					1.18089					0.434743					0.904653
0.104803					1.14525					0.612601					1.30744
0.108462					1.12036					0.526203					0.932625
0.245768					1.46263					0.870405					1.13689
0.159601					1.2868					0.57687					1.1313
0.202465					1.33218					0.999083					1.30702
0.149642					1.13612					0.616941					1.0329
0.075059					1.12658					0.505879					0.885424
0.150553					1.55877					0.692643					1.51091
0.076193					1.17449					0.523716					0.873829
0.183764					1.12067					0.630644					0.961265
0.122607					1.20918					0.53382					0.867683
0.124306					1.28841					0.649357					1.0158
0.119485					1.39866					0.562522					0.912805
0.140361					1.10894					0.533969					0.84579
0.107128					1.20618					0.566812					1.18891
0.100261					1.18425					0.47902					0.888225
0.208816					1.37684					0.728159					1.06496
0.13995					1.21006					0.522642					1.14384
0.190542					1.30289					0.905057					1.1798
0.133181					1.19769					0.550394					1.01029
0.082184					1.21171					0.443122					0.854365
0.148511					1.59074					0.633137					1.36044
0.074761					1.0646					0.436876					0.830885
0.151115					1.15289					0.44887					0.903839
0.106192					1.34261					0.431487					0.84047
0.107378					1.3198					0.575169					0.93493
0.116169					1.39938					0.471828					0.942434
0.123935					1.13695					0.449152					0.813484
0.112272					1.19408					0.656046					1.30266
0.103827					1.05436					0.613084					0.884386
0.218047					1.37312					0.77757					1.19972
0.147027					1.16294					0.608903					1.10758
0.196316					1.22839					0.914715					1.27807
0.128379					1.11325					0.579221					1.16268
0.078052					1.05102					0.553121					0.886963
0.150687					1.56727					0.753138					1.50508
0.086166					1.06391					0.504097					0.880751
0.163801					1.07509					0.503944					0.961089
0.113452					1.12013					0.509074					0.861334
0.110756					1.20871					0.811239					0.997043
0.121563					1.37385					0.786484					0.919012
0.147456					1.08978					0.460165					0.85119
0.111426					1.11631					0.56578					1.39443
0.114806					1.11157					0.567173					0.87455
0.234996					1.4223					1.01287					1.21787
0.180775					1.2197					0.581928					1.04671
0.188619					1.2639					0.86835					1.1618
0.139107					1.10361					0.637004					1.04976
0.087177					1.12766					0.546579					0.893666
0.159624					1.56197					0.660616					1.42485
0.07937					1.01912					0.545859					0.903852
0.188849					1.07573					0.596014					0.955999
0.127191					1.1434					0.53377					0.887734
0.113429					1.15049					0.633303					0.889923
0.139809					1.24891					0.570465					0.882222
0.127847					1.0486					0.530558					0.846801
0.09261					1.12963					0.673497					1.38907
0.109171					1.09752					0.585576					0.966175
0.207587					1.40066					1.00339					1.23184
0.134977					1.29622					0.85206					1.15231
0.236049					1.26968					1.09586					1.27634
0.148354					1.14056					0.880344					1.22907
0.082588					1.15381					0.561145					0.948845
0.150838					1.54542					0.809979					1.57609
0.093361					1.12085					0.600233					0.888635
0.163713					1.10812					0.580563					1.07942
0.129244					1.25463					0.744909					0.992025
0.110941					1.31263					0.91382					1.03266
0.126581					1.31667					0.621623					0.888187
0.127689					1.19775					0.516038					0.880184
0.117546					1.17557					0.512783					1.29574
0.122874					1.00649					0.51907					0.862608
0.23124					1.40773					0.945549					1.18211
0.167901					1.20169					0.546833					1.10288
0.189639					1.25289					0.996163					1.2686
0.151867					1.13793					0.546426					1.01297
0.083993					1.10114					0.455415					0.876574
0.166953					1.59652					0.612657					1.40643
0.090909					1.03993					0.476738					0.877615
0.185317					1.07526					0.508433					0.996235
0.120596					1.15239					0.447122					0.878123
0.118733					1.18308					0.605231					0.965452
0.13095					1.30086					0.510266					0.970895
0.121205					1.12094					0.492972					0.834219
0.129379					1.13133					0.62907					1.37149
0.130602					1.09766					0.582162					0.926314
0.267533					1.39224					0.916168					1.12493
0.185066					1.20919					0.638524					1.14564
0.198908					1.24933					1.062					1.35787
0.165525					1.07396					0.704273					0.981925
0.090843					1.08391					0.551881					0.910477
0.182682					1.5148					0.655511					1.42437
0.098832					1.108					0.572507					0.897934
0.210067					0.991433					0.598191					1.06992
0.123153					1.15757					0.564382					0.898015
0.143104					1.23139					0.704281					0.936298
0.13677					1.32397					0.56733					0.962917
0.141707					1.11465					0.595405					0.83041
0.122861					0.977791					0.556482					1.36598
0.108158					0.949129					0.445155					0.878853
0.212216					1.39685					0.722732					1.16793
0.16723					1.09833					0.475382					1.13802
0.223738					1.2448					1.00649					1.30939
0.145761					1.09527					0.545352					1.03515
0.0838					1.07354					0.427098					0.832281
0.160632					1.36327					0.510523					1.4055
0.089961					0.958356					0.403603					0.838032
0.161718					0.959491					0.470545					0.915849
0.117279					1.08815					0.42147					0.843631
0.117182					1.09107					0.536949					0.841465
0.128702					1.21278					0.445432					0.831869
0.119963					0.951246					0.452143					0.802063
0.135801					0.965418					0.694742					1.104
0.112774					0.890436					0.692712					0.751587
0.212637					1.18333					0.862745					0.968011
0.197482					0.940639					0.689069					0.875049
0.210297					1.00835					1.03123					0.975688
0.135062					0.898112					0.734099					0.830092
0.085649					0.903537					0.592864					0.690769
0.165719					1.15969					0.726504					1.16291
0.112406					0.89863					0.611008					0.706528
0.186717					0.870088					0.684475					0.804988
0.106726					0.932348					0.636527					0.695396
0.16428					0.943487					0.704463					0.788283
0.105603					1.04724					0.681657					0.774926
0.125789					0.847587					0.607798					0.663298
0.099277					1.32541					0.454601					1.44404
0.109297					1.26553					0.393513					0.917163
0.260197					1.49274					0.940251					1.30457
0.137492					1.4547					0.430097					1.182
0.179097					1.5127					0.773499					1.32
0.176323					1.27433					0.605141					1.30966
0.083361					1.24755					0.551524					1.04867
0.152668					1.90433					0.520659					1.66638
0.07839					1.09639					0.453749					1.03732
0.105914					1.14504					0.427085					0.978376
0.126055					1.3344					0.378528					0.963112
0.101501					1.40648					0.634369					0.96152
0.142505					1.58651					0.449476					1.10585
0.135271					1.16385					0.507603					0.954537
0.089919					0.781327					0.65067					0.923104
0.090789					0.777294					0.649892					0.6027
0.253364					0.992932					0.803624					0.92188
0.161229					0.776045					0.5276					0.811426
0.263034					0.834223					0.994279					0.825869
0.109594					0.82737					0.693099					0.709009
0.074739					0.789085					0.61131					0.573654
0.126415					0.973921					0.676252					1.09069
0.087655					0.728895					0.541962					0.623221
0.116715					0.769634					0.613004					0.692636
0.113955					0.845195					0.631373					0.599697
0.146887					0.789433					0.73233					0.696273
0.107752					0.94882					0.675258					0.627744
0.10464					0.811668					0.619978					0.567648
0.111597					1.21058					0.608674					1.31253
0.11819					1.10319					0.508089					0.90633
0.289623					1.36142					0.773838					1.06288
0.190158					1.17087					0.656323					1.09984
0.242263					1.23547					0.92371					1.26028
0.145133					1.15111					0.715541					1.0952
0.079623					0.959992					0.501849					0.823506
0.130089					1.37653					0.647056					1.21311
0.095832					1.02841					0.51074					0.87788
0.184613					1.04819					0.564423					0.994726
0.131505					1.1372					0.551592					0.818106
0.129852					1.17949					0.612802					0.921644
0.154535					1.35103					0.588727					0.893078
0.141515					1.11087					0.514669					0.826456
0.103349					1.17483					0.52324					1.23976
0.11					1.13873					0.546498					0.815963
0.243492					1.53729					1.07528					1.16715
0.128837					1.28541					0.449213					0.974961
0.17252					1.24246					0.819008					1.09374
0.137193					1.16637					0.560879					1.03622
0.076824					1.04726					0.395865					0.784929
0.13691					1.58					0.523778					1.36431
0.078458					1.09468					0.40068					0.869283
0.148477					1.07128					0.526011					0.819776
0.124412					1.4339					0.420701					0.842289
0.102328					1.29153					0.670465					1.03769
0.143344					1.41198					0.449306					0.847195
0.11806					1.17593					0.440632					0.796164
0.108649					0.950689					0.579325					1.14203
0.114586					0.787096					0.556739					0.799122
0.22242					1.26745					0.728646					0.901953
0.118206					1.01631					0.576953					0.954464
0.209617					1.08908					0.906021					0.988797
0.111885					0.997224					0.606164					0.792741
0.071669					0.878925					0.485534					0.732549
0.154162					1.1984					0.578939					1.14696
0.083428					0.899038					0.535408					0.660726
0.161615					0.887728					0.561904					0.901122
0.096112					0.98333					0.505074					0.716121
0.110466					1.03143					0.583881					0.811392
0.092106					1.12692					0.599665					0.802912
0.097568					0.896579					0.551321					0.687051

## Sheet: Fig. 4g
Fig. 4g
H3K4Me3			H3K27Ac
ATAC.Log2FC	H3K4me3.Log2.FC		ATAC.Log2FC	H3K27.Log2.FC
-0.86081	1.63386		-0.86081	0.103507
-0.63144	-0.95111		-0.99251	-1.63346
0.185208	-2.53607		-0.63144	-0.71961
-0.62143	-0.72872		-2.78917	-0.53392
-0.9842	-0.72872		0.717571	-0.38192
-0.07245	-0.99526		0.313129	0.466077
0.207389	-1.5623		-0.4724	-0.36598
0.163409	-0.24037		-1.28165	-0.94182
-0.01405	-0.82533		-0.36607	0.610467
-0.11056	-0.08837		-0.77269	-0.0097
-0.44293	-1.82533		-0.48705	-0.0485
-0.32848	0.982021		-2.08873	-0.89649
-0.48798	-2.63269		-1.93451	-2.1766
-0.88578	0.174666		-0.35853	-0.89649
0.231911	0.006395		0.185208	0.19097
0.041276	0.292503		-0.49393	-0.63346
0.195046	0.799157		-1.37929	0.210423
0.156155	-0.01544		-1.1569	-0.28881
0.689901	-0.15975		0.403817	0.25551
1.18533	-0.08837		-1.03291	-1.1766
0.331447	-1.14726		-1.64232	0.740937
-0.1176	-0.74287		-0.62143	0.103507
0.373267	-0.6998		-0.9842	-0.23091
-0.09622	-0.47741		0.84602	-2.80047
-1.47808	-0.63269		0.400988	-2.80047
-0.2609	0.174666		0.981535	2.59185
0.495833	-0.08837		0.416336	3.00689
0.510011	-0.01798		0.103178	0.658966
-0.0204	-0.17976		0.398118	1.22928
-0.66855	0.004741		0.908471	3.46632
-0.35305	-0.12232		-0.5019	0.591852
-0.18079	-0.10675		1.18389	-0.44057
-0.21443	0.027825		0.32557	0.063473
0.018058	-0.35258		-0.07245	0.591852
-0.2361	0.29715		-0.70211	1.50939
0.10236	-0.14726		0.362595	1.61355
-0.0003	0.174666		0.776757	1.41128
-0.02179	0.629232		1.0153	1.43573
0.246821	-0.04035		1.24675	-0.57807
0.038665	-0.291		1.06841	0.113805
-1.41701	0.660093		-0.09888	0.315012
0.902581	-0.89806		0.207389	1.43985
-1.10927	2.94184		0.859826	-0.08622
-0.67221	-0.52848		0.163409	-2.31504
-1.37255	1.513		0.626408	0.591852
-2.2937	-0.71351		-0.01405	-0.2155
-0.52196	1.54952		0.422049	-2.80047
-0.66293	1.90002		-0.20461	-0.23412
-0.34261	0.134487		-0.29932	-0.19242
-0.39261	-0.02901		-0.11056	0.049958
-0.42356	-0.67287		-0.94736	-0.8969
-0.67221	-2.45048		-1.17621	-0.25615
-0.4457	1.94184		-2.51655	0.113805
-0.16921	0.675055		-0.46764	-0.64519
-0.1549	0.430263		-0.70332	-0.99311
-0.45719	0.176307		0.205916	-0.2155
-0.20004	-0.40831		-0.05991	-0.25615
-0.2937	-0.26544		-0.40693	-1.2155
0.01272	0.64906		-0.97889	-0.84555
-1.40024	-0.44599		-0.44293	-0.46802
0.002665	0.221439		-0.32848	0.723096
0.093637	1.6244		-0.48798	-0.44057
0.332283	2.94633		-0.62347	0.269924
0.6457	0.554014		-0.88578	-0.57807
-0.15088	-0.11521		0.231911	-0.18039
-0.23737	0.297966		0.041276	0.024591
-6.44598	-1.5841		0.195046	1.00689
-0.04759	0.432767		0.156155	-0.0962
0.493808	2.25874		0.689901	0.784497
-0.06739	0.745925		1.18533	0.122367
0.439961	0.899335		0.331447	0.162168
-0.36429	0.027783		-0.1176	-0.17867
0.027572	0.033636		0.281142	1.59185
0.595808	0.991257		0.068412	-0.13061
0.076532	0.14326		-0.09622	-1.2155
0.141178	0.628687		-0.24762	-0.52916
-0.01819	2.72822		-0.22897	-0.45254
0.580932	-0.11977		-2.78504	-2.31504
-0.35774	3.38011		-0.82623	-0.14511
0.307198	-1.39049		0.164628	-0.2155
0.068127	3.00183		-1.47808	-0.93866
0.798996	3.00183		-0.2609	0.421927
0.365258	-0.80553		0.495833	-0.23127
0.200428	0.030971		0.510011	0.106425
0.215615	-0.80553		-0.0204	0.568316
-0.38087	-0.80553		-0.66855	0.795385
-0.42323	0.779433		-0.05188	1.00689
-0.20838	-0.06856		-0.18313	-0.84111
0.103454	1.5164		-0.35305	0.763618
-1.39582	-1.02792		-0.18079	0.376839
0.059375	1.32		-0.21443	-1.57807
0.123554	0.374653		0.018058	0.021389
0.195104	0.367802		-0.2361	-0.5977
-0.40745	0.779433		0.10236	0.290682
-0.24025	0.185537		-0.0003	0.459402
0.179865	-0.36583		-0.02179	-0.66296
0.400788	0.416863		0.246821	-0.54565
0.585071	0.331974		0.038665	0.269924
0.059375	0.19447		-0.4621	1.22928
0.594032	3.19447		0.902581	1.51913
-0.16135	-0.68		0.552084	1.3492
0.111664	0.59302		-5.20698	-4.20322
-0.91343	1.60951		-1.25188	-1.61825
-1.74292	2.77943		-1.15619	-1.84065
-1.62643	1.19447		-0.67221	-0.88129
-1.14039	0.19447		-1.37255	0.32928
-0.13401	0.396104		-1.7373	-0.54786
-0.07389	1.06894		-1.25188	0.452137
0.020435	0.492151		-1.37032	1.10421
-0.57774	0.150969		-1.97177	2.77406
-1.93639	-0.1681		-0.74706	-0.88129
-0.688	0.160523		-1.3868	-0.71136
-0.36749	0.22459		-1.91287	-0.03329
-0.79636	0.240274		-0.77912	2.55167
1.78172	1.19447		-2.2937	-0.70706
-0.42078	0.307681		-0.66293	-1.17079
-0.47151	0.563115		-0.39261	-0.3134
-0.33693	0.29704		-0.42356	-0.88129
-1.25223	0.741958		-0.16921	0.96671
1.23532	3.00618		-0.1549	-0.2639
1.45542	3.22857		-0.45719	0.104213
1.39571	3.22857		-1.14542	1.1891
-2.38914	1.70365		-0.20004	0.583381
0.056777	1.18753		-0.2937	0.229744
-0.27465	2.06622		1.48766	0.229744
0.138896	1.01177		-1.25188	-2.84065
-0.20296	0.507541		-1.41046	0.189102
-0.28198	0.704851		-0.84624	1.55167
-6.38914	-1.93799		0.01272	1.39555
-1.67931	-4.73527		0.27667	0.96671
-1.49938	-0.88728		-0.72023	2.77406
-1.93604	-0.39542		-1.76618	1.84118
-1.82545	-2.30231		-0.75496	-0.2743
-1.62536	-1.98039		-0.71651	3.77406
-1.78554	-3.30231		0.002665	-0.39137
-1.56168	-4.15031		0.093637	-0.55236
-2.20598	-5.15031		0.332283	-1.1663
-1.31194	-4.3727		0.6457	1.08668
-1.05524	-3.43982		-0.15088	0.397465
-1.50204	-2.53912		-0.23737	-0.0288
-1.67707	-2.7507		-6.38914	-1.31369
-1.39674	-1.69088		-1.1833	0.643915
-1.5524	-2.67638		-0.9684	-1.90041
-0.73109	-2.28037		-1.39682	-2.90041
-0.83177	-1.82838		-1.39018	-2.16344
-1.25136	-4.30231		-1.49938	-0.23055
-1.64924	-3.33088		-1.08058	-0.49602
-1.39495	-3.02478		-1.51261	-1.27892
-1.40889	-2.43982		0.706314	0.643915
-1.54635	-0.34296		-0.42297	-2.16344
0.648407	1.40313		-0.46479	-1.95699
-0.31487	1.50603		-1.93604	-1.64887
0.768219	-0.40824		-1.82545	-0.73048
-0.68613	1.50603		-2.12341	-1.57848
-0.44495	1.0206		-1.62536	-4.48537
0.056579	-0.16382		-1.59289	-2.57848
-0.19963	2.39912		-1.78554	-0.80087
0.046243	-0.8159		-0.49959	-2.47156
-0.18362	0.868601		-1.70781	-1.62578
0.472722	0.283639		-1.56168	-2.45295
0.585491	0.283639		-1.81725	-2.73602
-0.09052	-0.8159		-2.02123	-2.42647
0.249791	1.50603		-2.45773	-2.69395
-0.22545	1.50603		-2.19349	-2.45295
0.093839	0.201177		-2.62151	-5.38583
-0.05983	0.201177		-1.45212	-1.57848
-0.12591	1.28364		-1.3337	-3.16344
0.555784	2.28364		-1.12658	-1.80087
-0.53806	0.906569		-2.03139	-2.51338
0.136218	-0.04878		-2.20598	-2.6141
0.190854	0.33878		-2.10226	-1.13791
0.504431	-1.07893		-1.31194	-2.90041
0.20415	-0.54891		-1.05524	-3.16344
0.548978	0.17247		-1.50204	-3.17604
0.334987	1.0214		-1.67707	-3.33337
-0.7442	-0.61603		-1.39674	-1.57848
0.026893	1.96894		-1.5524	-2.32098
-0.07424	-0.20099		-0.73109	-2.9708
0.244897	1.60637		-0.83177	-2.16344
1.75025	2.12094		-1.25136	-1.64559
0.756245	1.60637		-1.64924	-2.97703
0.772846	-0.06657		-0.45468	-1.71598
1.66712	0.712924		-1.40889	-2.38583
0.782439	-0.10771		-1.54635	-3.11453
1.03384	1.25486		-2.051	-4.03791
0.704351	-1.90193		-6.44598	-1.88961
0.82308	0.277398		0.550504	3.64146
1.00609	-0.12839		-0.81698	-0.47775
0.803085	0.319415		-0.04759	0.274321
0.594681	1.15284		-0.16358	-0.25911
1.15988	0.865628		-0.00546	0.20032
1.0991	-0.34427		0.044823	0.56289
0.659558	0.87812		-0.72026	2.78528
-0.34943	-2.29181		1.59926	2.07479
0.649691	-1.02877		0.415466	3.00767
-0.35832	-0.17646		2.09122	0.20032
-0.07575	-0.12169		0.000429	0.685747
0.145003	0.151429		-1.43176	-0.33019
-0.1946	0.473357		-0.64733	1.06282
-0.92168	1.25096		1.39846	3.00767
-0.39207	-0.59703		0.081349	-0.9696
0.605555	-0.74904		0.493808	0.626084
0.59443	-0.334		0.026901	0.1585
0.24895	-0.16407		-0.06739	0.553957
0.086263	1.83593		0.439961	0.615358
-0.31848	-1.55639		-0.36429	0.20032
0.248632	0.250964		0.027572	0.257654
0.023752	0.081039		0.137932	0.441329
0.160746	-0.55639		0.595808	0.920212
1.57081	1.666		-0.64593	1.70282
0.576861	0.722197		-0.52519	1.52225
0.633445	0.722197		-0.57967	1.13892
3.03254	1.30716		-0.18282	1.11786
1.98285	1.45916		-0.52103	0.814429
2.18905	-0.86277		0.076532	0.728699
0.299327	1.30716		0.141178	1.16995
1.35927	0.137234		-1.14218	2.00767
2.72254	-0.48425		-1.08858	1.78528
-0.27558	0.722197		-0.18305	0.937286
0.997135	1.30716		-0.01819	1.07479
0.405999	-0.1258		-0.5749	0.048317
0.21441	0.320927		-0.4105	1.06282
0.426848	1.4364		0.580932	0.937286
0.179485	1.54332		-0.689	0.331565
0.409479	1.54332		0.431291	3.00767
-0.39225	1.05789		-0.27448	0.062817
0.54825	-1.04164		-0.06739	0.422713
0.193293	-0.19365		0.962886	3.65956
0.724484	0.905889		2.71121	3.28517
-0.33898	2.12828		0.456623	-0.97086
-0.01036	-2.62661		-0.31831	1.47392
0.134949	-0.41604		-0.44586	2.83649
-0.21222	-0.52707		-1.34398	0.766104
-0.17265	1.32093		0.574943	3.95197
0.779662	1.54332		1.13701	-1.65536
-0.63176	0.905889		0.451199	-0.58497
-0.09208	-0.67907		0.307198	1.05889
-0.02588	-1.0624		0.068127	0.666568
0.684605	-0.14856		0.424562	1.25153
-0.89258	-0.26404		0.298662	1.33399
-0.0078	0.436404		0.798996	0.136053
-0.7313	-0.849		1.32204	-0.11104
2.14434	0.735964		0.894857	0.358446
0.898057	0.320927		0.471932	0.318645
0.151344	0.735964		0.365258	1.51456
0.028034	-0.77861		0.083649	-0.28904
-0.25881	0.543319		0.200428	-3.65536
-0.21823	0.320927		-0.15635	0.421455
0.706106	-1.26404		0.215615	1.35107
-0.54188	-1.77861		-1.02498	-0.86395
0.15012	2.05789		-0.17343	-0.45474
-0.34587	-1.38957		-0.38087	-0.47094
-0.38913	1.1954		-0.86953	-0.51899
-0.63375	-1.26404		-1.31851	-0.21795
-1.02969	0.398929		-1.65885	-0.86395
0.101591	-4.849		-2.15635	1.25153
-0.18414	0.543319		-1.07389	-2.2079
-0.7918	0.905889		-1.39582	-1.55582
-0.06909	0.543319		-0.76355	-1.55582
0.016602	-0.67907		-0.10492	-2.33343
-0.22197	-1.09411		0.023955	0.903607
-0.20807	-0.94211		-0.42323	-0.12698
-0.04498	0.690161		-0.20838	0.336922
-0.02201	-1.48643		0.103454	0.48857
0.007991	0.963033		-1.39582	-1.0704
0.020021	0.41796		0.059375	-0.45896
-0.05519	0.537461		0.123554	-0.08617
1.51663	-1.26404		0.195104	-0.41589
0.728132	1.1954		-0.40745	0.169068
-0.43584	-1.04164		-0.24025	-0.76515
0.058458	1.18443		0.179865	-0.2339
-0.03857	0.295471		2.42861	3.05889
0.048041	0.401545		0.400788	1.42145
0.760554	0.114476		0.585071	0.464524
-0.93688	0.543319		0.059375	0.678952
0.030541	0.905889		0.594032	2.57346
0.671685	-0.14856		0.402546	1.18442
1.0032	-0.51987		0.111664	0.903607
0.824279	-0.00277		-0.71923	-0.14702
-0.11886	-0.33804		-0.91343	0.114027
0.218105	1.90589		-1.74292	0.099527
0.529966	-1.81658		-1.62643	0.630042
0.475858	0.405816		-1.02498	0.6141
-0.836	0.543319		-1.14039	-0.27898
-0.56951	-0.09632		-0.13401	0.896866
-0.64655	-0.41825		-0.07389	0.727968
-0.53773	1.62615		0.020435	0.264354
0.928269	0.974069		-0.57774	0.530814
-0.69929	0.488642		-1.93639	-0.88597
-0.32018	0.785624		-2.13279	0.403533
-0.61605	0.304218		-0.688	0.481012
-0.23372	0.829679		-0.36749	0.295252
-0.0363	0.452117		-0.79636	-0.91839
-0.28782	0.296405		1.05386	3.05889
-1.23016	-3.00321		-0.42078	-0.16837
-1.40525	0.974069		-0.47151	-0.05103
-0.82028	-0.15521		-0.33693	-0.10211
0.231946	-0.9004		-1.25223	0.704043
-0.35195	0.433937		2.42135	3.28563
-0.34939	0.168235		1.15286	3.28563
-0.20731	0.352069		1.41589	4.17872
1.69806	-1.79436		1.2997	4.80021
1.7149	0.527569		1.72826	2.47828
-0.49224	0.305177		2.15286	4.72621
-0.03693	0.720214		-0.08418	3.28563
1.58456	0.305177		0.152856	3.28563
1.6022	0.890139		2.39748	3.28563
0.118021	1.62711		0.557246	3.80021
-0.64306	0.890139		-0.70464	0.538319
-0.23629	0.467448		-0.67368	0.97644
-0.40396	0.474425		-1.04276	1.31204
-0.31218	0.654184		-2.79993	-1.04664
-0.9445	0.985559		-2.38914	-0.66813
-0.4072	-0.69482		-2.846	-0.68407
-0.72267	0.587379		0.056777	-0.46168
-0.01446	0.171552		-0.59753	0.190395
-0.44588	0.424476		-2.06721	0.303853
0.452623	-0.27979		-0.27465	1.02374
-0.3567	0.720214		-0.37207	1.76071
-0.30648	0.305177		-0.70825	0.953356
-1.47021	0.305177		-1.20214	0.123281
0.900773	-0.09944		-0.97975	0.052892
1.88628	2.13404		-1.31067	3.12328
1.23288	1.25957		0.138896	0.931661
1.93408	2.76207		-0.20296	1.23846
0.650288	1.25957		-0.28198	-0.03456
-0.4351	1.25957		-2.71047	-2.51998
-0.49149	1.25957		-6.54779	-2.25278
1.91784	1.25957		1.30559	-3.9879
0.2747	2.5815		1.44345	-0.66598
2.64177	1.48196		1.04228	3.46331
0.878714	2.80166		1.61014	3.01585
1.05429	3.80166		1.77924	3.14138
0.54298	4.53862		0.814291	1.98938
1.03236	4.63173		-0.82011	0.69392
-0.68945	2.2167		2.223	1.19796
-0.1758	2.43909		0.617893	2.72634
-1.81297	0.691773		0.772884	1.40441
-1.33828	2.49913		0.29145	1.98938
-1.04967	1.05855		0.715869	0.404414
-1.69201	1.61777		1.78687	1.62681
-0.51246	1.42874		-0.52471	1.40441
0.417704	1.69177		1.0915	1.81945
0.481714	0.893407		-0.14507	0.141379
0.426143	0.691773		0.8929	1.40441
0.323175	0.556843		1.36683	-0.33255
0.967247	0.584857		0.597517	-0.26982
-0.9001	-1.0567		0.695454	-0.18055
-0.36681	-1.43006		0.047163	0.758051
-0.13091	-0.30807		0.653098	1.45805
0.43661	1.24801		0.38267	0.798078
0.157124	1.89187		0.483645	0.578443
0.059608	0.232905		0.755397	0.234489
0.270584	-0.0178		0.792872	-0.44358
-0.16741	0.214357		1.34721	-1.18055
0.211201	-0.20767		-0.94692	1.62681
0.392364	-1.20767		1.68613	1.62681
0.603479	0.792333		0.585472	1.40441
0.214991	-1.08902		-0.35152	1.62681
0.347789	-0.94463		-0.28113	0.819451
0.452011	1.37729		0.100308	0.636587
0.231671	-0.20767		0.44457	1.45172
0.768559	-0.05155		0.825786	2.14138
1.02467	0.44441		0.887847	-0.65699
0.987516	-0.30325		0.576712	-0.13324
2.10203	-0.48382		0.326939	-0.37319
0.864492	-1.23871		0.306571	0.766984
2.72699	-0.16832		-0.46033	-3.76551
0.174447	-1.12768		0.46589	0.041844
0.415044	1.60929		-0.69001	1.14138
-6.54779	-1.94347		-0.0926	-1.66598
1.0915	-0.74839		0.106869	-0.45472
1.36683	2.22562		0.391538	0.633439
0.695454	-1.23382		0.538504	-0.13748
0.653098	-0.74839		-0.21742	0.005864
0.483645	1.35115		-0.31235	0.456881
1.34721	1.57354		-1.59253	0.163406
0.100308	-0.42646		-1.00514	1.93493
0.44457	-0.46828		-0.68389	1.98938
0.887847	0.181222		-0.18372	-0.73309
0.576712	0.558742		-1.07859	0.041844
0.326939	0.50315		-0.56653	1.62681
0.306571	-1.23382		0.214828	0.182021
-0.4033	1.93611		0.627241	0.471528
1.52093	1.35115		0.200808	-2.18055
-0.17421	1.57354		0.514964	0.012096
0.391538	2.08811		0.391164	-0.18055
0.538504	-1.49685		0.048333	0.421901
-0.21742	1.22562		0.121682	0.906914
-1.59253	-0.74839		0.570972	0.338825
0.214828	1.93611		0.018431	0.69392
0.048333	-1.01142		0.608555	0.007078
0.121682	1.1585		0.355244	-0.07184
0.570972	-1.23382		0.457903	0.116226
0.608555	0.891715		0.346962	0.173088
0.355244	0.511727		0.348273	-0.19723
0.457903	0.524478		1.04364	0.127574
0.655861	2.08811		0.814291	-2.40294
0.346962	1.2365		0.527529	0.626806
0.348273	0.330216		1.28094	-0.01062
1.04364	-0.16106		1.19352	0.292387
0.527529	-0.64885		0.224882	-0.10255
1.28094	-0.69776		1.01279	0.041844
1.19352	0.018571		0.654175	0.906914
0.224882	-0.64885		0.340359	-0.31805
0.654175	1.93611		0.705023	-0.18055
0.705023	-2.10829		0.570812	0.182021
0.570812	0.06164		-0.40716	-0.64621
-0.40716	0.50315		-0.33207	-0.55252
-0.33207	0.766184		0.285912	1.62681
0.312813	1.93611		0.312813	1.62681
0.251	1.28076		-0.89215	-2.18055
0.320596	0.634081		-0.87114	-0.80204
1.05729	0.825078		-0.81718	0.099559
0.643976	0.582101		0.018431	1.40441
0.40527	0.452268		0.251	-0.26628
-0.73364	-1.59639		0.320596	0.600138
0.340359	-0.60578		1.05729	0.435441
0.570972	0.040359		0.643976	0.338526
0.43398	0.288952		0.40527	0.652587
0.206858	0.33555		-0.73364	-0.24766
0.340359	-0.38582		-0.2591	-0.10255
2.95179	1.35115		0.340359	2.51989
0.977789	1.93611		0.570972	0.675716
0.403662	0.713717		0.43398	0.288937
0.220658	0.468028		0.206858	-0.0047
0.427014	0.448994		0.340359	0.041844
-0.26148	0.525176		0.340359	2.81945
0.032931	0.711736		0.403662	-0.13043
0.597767	0.485283		0.220658	-0.06208
0.520065	0.283243		0.427014	0.430316
-0.43921	0.531719		-0.26148	0.271963
0.598283	0.095561		0.032931	-0.81798
-0.0817	0.015391		0.597767	0.367514
-0.01964	-0.72158		0.520065	0.404414
1.01162	1.25687		-0.43921	1.04184
2.08712	3.17938		-0.43725	1.69392
2.16859	2.5273		0.870874	2.27888
1.69709	2.30491		0.598283	0.512264
0.083711	0.175916		1.32387	2.58057
-0.93339	-0.84861		1.25936	4.5281
-6.53488	-2.14908		2.08712	2.35818
-4.77536	-4.22566		2.54205	3.02114
-4.96827	-4.00327		1.50271	2.58057
-3.89032	-4.00327		-0.37966	0.055647
-1.58339	-0.4328		-0.18952	0.464021
-1.51054	-1.40581		-0.33298	1.04898
-1.36387	-1.1773		-0.80305	1.02088
0.688975	-0.8774		-0.47027	0.418217
0.825217	-0.52947		-1.41522	-1.09963
-1.30818	-0.14804		-0.98979	0.970758
-0.59567	1.85196		0.083711	-0.36704
-0.88397	-0.14804		0.092355	0.195824
0.226763	0.767497		-0.2308	0.096289
-2.19182	-3.45244		0.228632	-0.65217
-1.24742	0.565487		-0.20974	0.096289
-0.22218	0.341827		-1.02989	0.318681
0.616668	-1.57244		-0.37376	2.77185
0.41096	1.25825		-0.75234	-0.16675
0.53771	1.84321		-1.06088	-1.58178
0.48384	1.84321		-0.35633	-0.65217
0.587536	0.088322		-0.79023	0.318681
0.971614	2.13272		0.6016	1.64061
-0.05258	0.801089		-0.93339	-0.57603
-0.55568	-1.29845		1.62016	1.03214
1.23121	1.02348		0.648407	1.14676
-1.36531	1.03362		-0.31487	1.10444
-1.82235	-3.3587		0.26116	0.104435
-0.46928	-0.60381		-0.10562	0.741865
-0.29579	-2.09566		1.62373	2.32683
-0.98104	-0.55134		0.768219	0.018279
-0.05597	-2.12166		-0.38293	0.861865
-1.488	-3.5107		-0.04612	-0.70292
-0.46389	0.228946		-0.0802	0.138383
-0.66945	-0.42313		0.593983	1.18244
-0.92282	1.01744		0.548179	0.077468
0.792817	-2.45288		-0.44495	-0.36619
-0.42237	1.038		0.056579	0.739151
-0.55114	0.101992		-0.19963	0.353795
-0.74634	0.333867		0.046243	0.482947
-0.2154	2.35448		-0.57065	-1.0211
-0.19268	2.57687		0.288443	1.25644
0.369559	1.57687		-0.18362	-0.0602
-0.23671	-0.30694		0.472722	0.91179
0.444676	-0.5414		0.585491	0.696062
0.259476	-0.28588		0.038767	0.326828
-0.21469	-0.16943		-0.55802	0.066961
-0.65085	2.59995		-0.09052	0.430936
-0.43179	-1.95901		0.391687	0.597475
-0.88899	-0.37405		0.644194	0.897984
-1.09921	0.278025		0.208692	0.104435
-2.93293	-3.06049		0.70946	1.18244
-4.66012	-4.57506		0.249791	-0.14173
-4.90339	-2.8381		0.544295	-0.24349
-7.25486	-5.8381		-0.04612	-2.61803
-8.1115	-6.91135		-0.61972	1.6894
-5.36734	-3.42306		-0.22545	0.93451
0.35513	0.594861		0.093839	0.43201
-0.32003	-0.50948		-0.05983	0.246454
-0.50893	-0.37369		-0.12591	0.104435
-0.81368	0.184985		0.555784	0.656976
-0.4026	0.292758		-0.53806	0.139625
-0.59405	0.243218		0.136218	0.099618
-0.4324	0.020583		0.190854	-0.66608
-0.70339	1.32928		1.10588	-0.25813
-0.55902	0.040371		0.379311	1.32683
-0.40373	-0.52667		0.20415	0.269621
-0.15229	-0.44975		0.548978	0.521123
-1.87986	-0.61413		0.334987	1.20477
-0.40158	0.100875		-0.40147	1.23124
0.199236	0.982231		-0.7442	0.377237
2.64656	1.14933		0.687228	1.33253
0.388763	3.0238		0.474488	3.26366
0.41979	2.73429		0.501672	1.29788
0.994485	2.2648		0.026893	0.367828
-0.8283	2.0238		-0.07424	0.266698
-1.7163	-0.1532		0.501672	1.61981
-0.95462	1.20937		0.244897	1.10523
-0.24634	1.36137		1.75025	1.6902
0.265092	1.20937		0.756245	0.257238
-0.06833	1.94633		2.49486	2.16143
0.334633	1.79433		-0.24926	0.268801
0.046576	0.991187		0.087472	0.70176
0.077149	1.72874		0.094082	0.669339
-0.14681	0.846797		0.531057	1.23228
0.054525	1.62441		0.772846	-0.7312
0.504558	1.43176		1.22106	1.70176
-0.0804	1.43176		0.4137	1.1168
-0.40888	1.43176		0.456769	-1.20513
-1.01033	1.43176		1.37298	2.66104
1.33463	1.43176		0.617676	-0.28691
-0.62597	2.26826		0.563385	-1.5093
-0.61081	2.01672		1.95753	0.993199
-0.75283	1.79433		1.03384	0.122967
0.58702	1.79433		0.969207	1.07566
-0.87342	2.5313		2.12202	1.29805
-0.81071	1.08384		0.372563	-2.73169
-0.77555	1.08384		2.52457	0.075661
-0.21367	-0.23809		0.02464	-0.5093
0.978974	1.20937		0.82308	0.458473
-3.90483	-2.96056		1.00609	0.378302
-0.86588	1.24832		0.803085	-0.2495
-0.52362	0.774388		0.594681	0.813308
1.20451	0.148783		-0.06504	-0.42905
-1.21206	0.428891		1.15988	-0.05054
-0.66349	-0.26625		1.03777	1.15591
-0.38435	-1.144		0.580781	2.28388
-0.19128	-1.33664		-0.8187	0.646449
1.85032	1.73375		0.510392	-1.52348
0.446708	2.62683		-0.32121	-1.20155
-2.69718	-4.74543		1.0991	0.086577
-0.19562	0.157323		0.754317	-0.39795
-0.31264	-0.24473		1.03103	-0.16091
-0.53198	0.901097		1.29699	-1.33083
-0.52676	2.60892		1.34328	0.476524
-0.66559	0.713592		0.872962	-0.52348
0.561776	0.588061		1.22088	2.64645
-0.62559	-0.03731		1.14539	-0.88605
-0.31384	0.550653		0.149574	-1.22392
-1.86482	-2.07254		1.13098	0.476524
-0.37781	0.201917		-0.40857	-0.07602
-1.60416	-2.82783		0.269383	-2.10844
-1.32732	-1.38305		0.659558	-2.066
0.376632	0.999467		-2.3965	-2.48283
0.181071	1.11679		-0.34943	-3.27836
0.194668	-1.20514		0.649691	-2.31994
0.087961	1.89172		-0.35832	-0.3612
0.620506	0.379825		-0.07575	-0.46527
0.201689	0.502682		0.953626	-0.21775
0.211276	0.017255		0.145003	0.281979
-0.01396	0.017255		-0.1946	0.722015
-0.64574	3.01726		-0.43869	-1.09816
0.740334	2.60222		-0.92168	0.602276
0.105942	0.881193		-0.44847	0.031119
0.670143	0.205188		-0.06855	-0.68313
0.695498	0.570647		-0.6507	-0.06182
1.41203	-0.56771		-0.39207	0.043747
0.485014	0.11759		-0.22608	0.516546
0.856314	-0.17192		-0.5255	-0.87577
-1.1789	1.09678		-0.36215	0.223764
0.947228	2.87439		-0.2163	0.252333
-0.34382	0.246355		0.298274	0.16487
0.282732	-0.22654		-0.99391	-2.73559
0.179214	0.146759		-0.2777	1.65672
-0.39742	0.502418		-0.49807	-0.70585
0.613111	1.09678		-0.64372	0.331148
0.119314	0.163893		0.605555	0.276875
0.67948	2.09678		-0.44578	0.63364
-0.62814	0.900859		-0.67573	0.361268
0.343233	0.426928		0.59443	0.312769
-0.1645	0.173947		0.591056	0.456425
0.165375	0.101797		0.783701	0.393689
-0.30716	3.04431		1.53859	1.4868
0.230118	-0.12561		0.137338	1.29415
0.77817	-1.12561		0.651597	-1.25017
0.484069	2.68174		-0.10082	-0.29081
0.315951	1.09678		-0.11017	0.431657
-0.36354	-0.61104		0.24895	-0.02777
-0.08592	1.09678		-0.0682	-0.71673
0.178462	-0.12561		0.086263	0.776305
0.395819	3.59218		-1.01467	-0.09816
0.487949	-3.24925		-0.33178	-0.29081
0.455553	-1.40125		0.312954	0.808727
0.347053	0.398722		0.033679	1.07176
0.659399	-0.5939		0.006093	-2.5132
0.393739	-0.34236		0.389422	-0.29081
-0.15587	-0.34236		0.218103	-0.29081
-0.05942	0.920675		0.823229	-0.29081
-0.21507	-0.56475		0.105629	0.624302
-0.03998	1.78317		-0.01836	0.537425
0.233244	0.817827		-0.18527	-0.09816
-0.1366	0.758404		-0.19744	-1.09816
0.297517	1.54517		0.535442	0.187238
0.10781	0.335712		0.388771	0.526327
0.476808	0.107088		-0.11676	-0.32056
0.944408	-1.07933		-0.03523	1.53743
1.08544	-0.31379		0.368663	0.138875
0.743623	-0.70736		0.037457	1.13065
0.543922	-0.81629		-0.38231	0.856032
0.089785	-1.53876		0.073207	0.531193
0.156899	0.216131		-0.31848	0.486798
-0.21507	0.698283		-0.5254	1.65672
0.299503	0.122309		-0.46141	1.4868
1.1364	1.03615		0.701238	0.334795
0.408367	-0.04958		0.248632	-0.22369
0.076393	-0.50872		-1.66376	-0.25017
-0.07757	-1.66429		-0.33494	0.434331
-0.05157	0.10912		0.138179	-0.26166
0.176274	0.376228		0.888037	1.29415
0.154164	0.392743		0.517421	2.4868
0.019776	0.455712		0.823229	1.80873
0.398805	0.523785		0.57725	-0.09816
0.342148	0.540644		1.07573	0.252333
-0.47141	0.542163		0.461773	1.4868
-0.05001	0.75075		-0.39233	0.86531
0.495934	0.527664		-0.20541	0.871462
0.330092	0.420246		-0.58308	1.94623
0.412648	-0.49997		-0.07104	0.071761
-0.12506	0.169881		-0.34183	0.187238
0.214767	0.183628		0.023752	1.36127
-0.2034	0.39342		0.160746	0.42091
-0.70838	0.825531		-0.48838	1.11129
-0.21386	0.833993		0.539775	0.223764
-0.06425	0.130386		-0.27116	1.65672
0.267574	0.933529		1.82411	3.441
0.734326	0.270564		1.07916	2.80873
0.071809	-1.09201		0.823229	2.02285
0.252875	0.658015		1.57081	3.27687
0.418241	0.568683		1.96361	4.07176
0.191963	0.64071		1.48414	1.65672
0.859712	-0.09201		1.5462	1.4868
0.742501	1.0455		0.287538	1.92352
0.146501	0.595206		0.916932	0.438032
0.313819	0.414954		2.56282	3.22093
0.407749	-2.89936		2.50189	4.32785
-0.13393	-1.68624		0.863662	1.85627
0.30262	0.396226		0.046346	0.765386
0.412581	0.746723		-0.35602	2.48159
0.884972	1.12112		3.03254	1.15068
0.372931	0.23391		1.98285	3.48159
0.020139	0.372097		3.30478	2.95803
1.22241	-1.68624		2.07163	3.24343
0.187948	-1.10127		2.18905	0.180423
0.594859	1.12112		0.299327	0.620996
0.096161	-3.00816		2.00387	1.54299
0.177874	-0.58685		1.35927	3.20596
-0.04163	-0.01626		2.09624	1.95803
0.003178	-0.01626		0.639597	2.86492
-0.17913	1.20614		2.05079	1.80889
0.184325	3.30567		1.57686	1.48159
-0.18764	2.30567		0.517967	-1.04197
0.306465	0.176389		-0.13209	0.542993
-0.23655	2.7911		2.72254	1.86492
-0.54941	-1.60122		0.166396	0.279959
-0.50333	0.398782		-0.27558	0.542993
-0.02568	0.294084		0.477325	-0.62693
0.19846	-0.17525		0.997135	0.765386
0.175572	0.286813		0.048482	1.41746
-0.1218	-0.91592		0.82053	2.91223
0.263188	1.17924		0.405999	3.11454
0.065213	1.30647		0.705594	3.41746
-0.63832	2.89143		-0.9191	0.127956
-1.81866	1.20315		-0.99299	-1.04197
-0.04585	0.537156		-0.9888	1.55676
0.100346	0.128861		-0.89258	1.46365
-0.15249	0.475527		0.21441	4.06456
0.048161	0.664289		0.426848	1.7036
-0.06664	1.20315		-0.61028	0.364116
-0.75005	-0.86723		-0.36873	0.141723
0.138682	0.980763		0.807859	-1.22085
0.171945	2.48326		0.179485	0.556761
-0.13291	0.132766		0.409479	0.556761
0.394337	-0.01924		-0.39225	-1.44324
-0.08443	0.803885		0.54825	1.01619
-0.03193	0.208173		0.193293	3.08032
-0.08826	0.855232		-0.38601	-0.12131
-0.03208	0.203155		-0.5494	-0.12131
-0.66867	-1.82659		-1.46827	-1.44324
-0.65629	1.3958		0.165607	1.2572
-0.26889	-0.50466		0.472977	0.141723
0.647014	0.483808		-0.43852	0.726686
-0.07935	2.80574		1.35616	0.364116
-0.04468	-3.17154		0.33909	0.556761
0.296796	0.998381		0.724484	0.109302
-0.23935	-1.73858		-0.33898	0.322296
-0.12108	0.476428		-0.68691	1.01619
0.24203	0.998381		-1.08744	0.364116
0.196227	-0.15362		0.268701	0.141723
-0.14916	0.413418		-0.01509	0.726686
-0.35672	2.32031		-0.01036	1.04861
-0.07516	0.805736		-0.35088	1.46365
-0.39288	-1.26465		0.134949	1.46365
-0.56894	-1.22401		-0.21222	1.44084
0.042722	0.626412		-0.17265	1.09473
-0.00379	0.420021		0.830943	0.971798
0.095989	0.458742		0.735019	1.03069
-0.10199	1.02813		0.779662	1.06577
-0.1033	0.150384		-0.0468	1.2572
0.741263	-0.33604		-0.9888	0.556761
0.891123	0.583343		-1.25557	0.364116
0.234417	-0.23608		-0.95992	1.01619
0.012348	-0.50412		-0.2288	1.46365
0.364021	-1.87609		-0.63176	1.36412
5.75e-05	0.182806		-0.35974	1.80469
0.232249	0.891466		-0.09208	1.08331
-0.03283	0.135884		-0.02588	1.65268
0.178465	1.22077		-0.48922	0.219726
0.043804	0.479508		0.232175	1.01619
-0.31428	0.448694		0.684605	-0.95139
-0.54074	-0.36419		0.590629	-0.95781
-0.2933	2.99838		-0.89258	0.364116
0.183137	0.680641		-0.0078	-1.1022
-0.14869	0.289547		-0.56137	-0.63588
-0.13525	0.470449		-0.50891	-0.63588
0.06507	0.553596		2.14434	1.2572
0.078298	0.47596		0.151344	0.706508
0.267565	0.261415		0.028034	0.726686
-0.89883	0.998381		1.66102	0.364116
0.104527	0.19769		-0.7927	0.141723
0.102228	0.009436		-0.76167	-2.44324
-0.1878	0.184794		-0.25881	1.36412
0.141904	0.418881		-0.21823	0.829779
-0.3888	0.480808		-1.09467	-1.22085
-0.40447	0.845703		-1.25325	0.556761
0.309478	0.182738		-1.43013	0.364116
-0.2282	0.301383		0.175591	0.364116
-0.9145	0.911396		0.706106	-0.2062
-0.52292	0.131362		-1.28836	0.141723
-0.73392	0.216251		-0.56137	-1.22085
-0.04477	-0.16964		0.447844	-0.63588
0.166012	-0.93903		-0.3808	0.556761
-0.52042	-2.5911		-0.71338	0.726686
-1.44933	0.479285		-0.08744	0.364116
0.134414	1.21625		-1.50248	0.556761
0.137672	0.782354		0.50574	0.364116
-0.02252	0.814725		-0.74779	-0.44324
0.063478	0.883675		-0.26285	1.16466
1.24873	-1.22853		0.15012	1.2679
-0.21832	0.166498		-0.34587	0.917508
0.003042	-0.03684		-0.38913	0.658782
-0.34505	-1.22853		-0.63375	1.34103
-0.239	-1.59813		-1.17233	1.50018
-0.16976	-0.10063		-1.24587	-0.00267
0.04172	1.36534		1.66102	0.141723
0.312944	0.723798		-0.1208	1.14172
0.085017	0.051927		0.675665	0.556761
-0.30689	0.231069		-0.5726	1.01619
-0.90304	-1.01317		-1.02969	0.092814
-0.51808	-1.1127		-0.43013	-0.22085
-0.17134	-1.41499		0.101591	0.141723
-0.62301	1.08795		1.76055	-0.85828
-0.47392	-1.49702		-0.36789	2.16162
-0.49366	0.210803		-0.17364	2.31165
0.141463	0.087946		-0.18414	-0.25881
-0.65517	-0.53766		-0.50389	0.925995
-0.66914	0.140414		-0.30984	-0.85828
-0.05027	0.86288		0.661018	-1.0282
-0.02633	0.434475		-0.7918	-0.57817
0.177312	0.253006		-0.06909	0.225139
0.052579	-0.52221		-0.7927	0.364116
-0.04107	0.858133		-0.1235	-1.85828
-0.01834	2.41067		-0.56137	-0.12131
-0.99216	0.825711		0.016602	-0.59524
-0.20701	0.633066		-0.33898	0.141723
0.846189	1.36005		0.222897	-1.44324
0.232664	1.36005		-0.12748	0.656296
0.325372	-1.80987		-0.22197	-0.09057
0.382953	0.153602		-0.20807	-0.00963
-0.16927	0.234522		-0.04498	0.968574
-0.20261	-1.73948		0.760554	1.94908
0.212682	-0.19937		-0.02201	-0.41939
0.162335	0.775091		-0.8053	0.971798
0.127146	-0.37691		0.007991	-0.40371
0.542183	-0.08741		0.020021	-0.15174
0.340349	2.09702		-0.05519	-0.045
0.194988	-1.00252		-1.00883	0.364116
-0.93366	1.36005		-0.07309	-0.85828
-0.09812	-0.41755		0.08973	-0.44324
-0.25389	-0.48794		0.853663	0.141723
-0.06424	0.097019		0.377225	0.364116
0.267561	-2.4473		-0.67602	-1.95781
0.090487	1.07055		0.058458	0.059261
-0.03319	0.422648		-0.03857	-0.16508
-0.03831	0.563317		0.048041	0.095181
-0.30581	1.77509		0.760554	-1.00267
0.635293	1.36005		0.497519	-0.22085
-0.0133	1.08495		-1.84148	-1.44324
-0.04994	0.345134		0.076055	0.364116
0.856694	0.326501		0.030541	0.556761
1.76458	-0.73948		-0.85088	-1.0282
0.71834	-0.22491		0.060114	-0.63588
0.887211	-0.29891		0.139065	-0.63588
0.360576	-0.33509		1.35616	0.726686
-0.21966	-0.15452		0.671685	0.937583
-0.0227	1.36005		1.0032	0.091683
1.02761	1.58245		0.824279	0.17856
0.142776	-0.51442		-0.11886	0.141723
0.403736	0.424184		0.590629	0.364116
-0.63367	0.775091		-0.69888	0.364116
-0.59626	0.190128		-0.20774	-0.85828
-0.31197	1.58245		0.218105	1.86054
0.045448	-0.33182		0.539554	-0.06978
0.014936	-0.22491		1.71164	0.364116
0.491557	-0.10943		0.33171	0.364116
0.499311	0.538856		0.529966	-1.22085
-0.01347	0.331198		0.475858	0.504293
-1.19478	-0.80987		-0.836	0.364116
-0.26037	0.260518		-0.56951	0.162953
1.27915	-0.77745		-0.64655	0.019932
0.112106	0.103714		0.039301	0.794866
-0.17539	0.187844		-0.53805	0.572473
-0.15348	0.405857		-0.53773	0.572473
-0.47888	1.94502		-0.76139	1.15744
0.120787	0.586646		-0.44351	-1.16449
0.114762	0.454304		-0.08332	0.572473
0.05033	0.276698		-0.69929	-0.01249
0.085545	1.09702		-1.92971	1.13435
-0.26699	0.543765		0.105443	0.102988
0.170395	0.425148		-0.32018	-0.18937
0.083978	0.343375		-0.61605	0.345965
-0.15711	0.260518		-0.23372	0.264849
0.097493	0.354446		-0.0363	0.293898
0.500158	-0.29763		-0.28782	0.328916
0.957748	-0.29763		-1.23016	-0.09688
-0.90874	0.462403		-1.40525	-0.13802
-1.19732	0.760202		-1.45255	0.572473
0.407996	1.49717		-0.82028	0.490011
0.276505	1.23041		0.231946	2.07497
-0.14955	1.33538		-0.35195	0.358348
0.111753	2.55777		-0.34939	0.224886
-1.51491	0.280935		-0.20731	-0.35799
-0.04996	1.48739		0.22786	-0.87403
-0.38938	0.82081		0.007838	0.348366
-0.12634	0.865898		1.69806	0.763403
-0.17436	0.013455		1.7149	1.54101
-0.34446	0.528028		-0.49224	1.12597
0.05012	0.058543		-0.03693	2.34837
-0.24433	-2.83454		-0.72913	0.348366
0.060874	0.875951		2.08584	0.710936
-0.09272	0.432805		3.09844	2.4479
0.173558	0.617154		1.5928	0.125973
0.790531	-1.47197		-0.65307	-1.45899
1.67539	0.598417		1.67921	-0.65163
-0.48416	0.497134		0.755451	0.348366
-0.38938	-0.03808		2.19379	0.862939
-0.17555	0.112991		1.35915	1.71094
-1.13501	-1.26269		1.8037	0.862939
-0.55119	0.779127		1.6022	0.348366
-0.11201	1.11582		-0.57712	0.125973
-0.01551	-0.11514		-0.47403	0.862939
0.053738	0.372735		0.118021	3.12597
-1.08856	-1.84766		-0.90833	1.12597
-0.4402	-1.36223		0.212309	0.47961
-1.05358	-3.23571		-1.16209	0.348366
-4.81502	-1.65849		-0.64306	-0.45899
0.750737	3.51015		-0.2292	1.12597
0.165775	0.718139		-1.48402	2.54101
0.410446	0.364823		-0.23629	-0.22107
0.499108	0.491287		-0.40396	-0.46224
0.066239	0.85181		-0.31218	0.070017
0.846157	1.27311		-0.9445	-0.13706
0.151654	-0.31186		-0.4072	0.125973
0.071459	0.536141		-0.0917	0.348366
1.18202	2.85807		-0.72267	-0.17888
-0.30371	2.85807		-0.01446	0.118669
0.702716	1.92518		-0.44588	0.919522
-0.42657	1.20272		0.452623	0.585405
0.513816	0.286782		-0.3567	1.62847
0.081543	-1.3278		-0.65307	0.656488
0.263072	-0.02144		-0.51001	1.12597
0.580812	0.858069		-0.42512	1.4479
0.570798	0.728786		-1.02458	0.348366
0.251573	0.925184		-0.30648	0.125973
0.572592	-0.94929		0.543628	-1.2366
0.295582	0.858069		0.074952	0.348366
0.480049	1.27311		-0.27545	0.053252
-0.07281	-2.75664		-1.18418	0.275644
0.266897	-1.17168		0.900773	0.578754
0.364405	-3.11392		-0.02738	0.663643
0.530659	0.541428		0.055342	1.08037
0.866206	2.86336		0.394972	2.19584
-0.12392	0.640963		0.622382	1.08037
0.252472	-0.26593		1.55312	1.95484
-0.20745	1.27839		1.88628	2.95484
0.42863	0.708077		-1.26909	1.08037
0.229955	-0.944		2.65411	3.08037
-0.27094	-1.52896		2.92159	2.95484
-0.2018	0.377929		1.53954	1.08037
-0.14151	0.863356		1.41122	2.08037
-0.21227	-1.16639		1.23288	2.74333
0.311382	0.766494		1.93408	4.58287
0.384264	0.253601		1.62238	1.81733
0.358469	0.265177		0.131109	2.95484
0.128527	0.600321		0.650288	2.19584
0.03554	0.108468		0.411217	2.30276
0.41704	0.039322		1.29481	0.997906
0.180399	0.471038		-0.4351	1.49541
0.838017	-1.68096		0.868658	1.08037
0.516073	0.360855		1.91784	1.30276
0.634165	2.86336		0.87031	1.81733
0.212881	-0.40343		0.2747	1.81733
0.093582	-0.1555		2.64177	3.81733
-0.79652	1.056		2.62013	2.08037
0.448595	2.86336		1.0147	2.19584
0.1797	1.056		1.6558	3.4954
-0.00624	0.592054		-0.00124	1.95484
0.509477	0.93047		0.403742	1.30276
0.518752	0.471038		3.29784	2.4954
0.225642	0.243279		0.792307	1.81733
-0.36951	-1.11392		2.15306	1.66533
-0.82894	0.541428		0.878714	3.25988
0.054247	0.475226		1.05429	3.53999
0.410286	0.138801		0.54298	3.77446
0.130419	0.056001		1.03236	2.03749
0.233756	0.485685		-0.68945	2.15297
0.362671	0.09207		-1.15103	0.590033
0.343528	0.267505		-0.1758	1.59003
-0.16069	1.056		-0.40352	-0.75047
-0.22948	-0.05503		-1.04922	-0.08408
0.565662	0.417337		-1.81297	0.8063
0.21218	0.445947		-1.33828	1.04308
0.346037	-0.96542		-1.64572	0.714203
0.486998	0.841935		-2.51246	-0.42032
-0.22529	0.53708		-2.065	0.775604
-0.23075	1.41309		-1.04967	-0.11304
1.74015	2.61954		-1.69201	-0.09839
1.59442	3.73502		-2.27799	-0.48743
2.09866	3.49401		-2.56904	2.31992
-0.54795	1.41655		-1.2119	0.360566
-0.33876	0.23901		-1.37413	1.09753
-0.64896	1.67958		-2.0813	-0.33543
-0.78689	0.888598		-2.0206	-0.48743
-6.33445	-1.56978		-1.8686	-0.29479
0.870074	2.58554		-1.19053	1.2781
1.32325	-2.09628		-0.75613	3.7605
-0.65599	0.083043		-1.00996	2.09753
-0.08561	-0.73082		0.013005	2.51257
-0.07447	-0.10489		-0.86674	1.31992
-0.33638	0.733795		-0.51246	-0.445
0.355061	1.36315		0.481714	0.445455
-0.00682	-0.65937		0.798824	0.734962
-0.34396	0.925589		1.18591	1.31992
0.037576	1.28816		0.940716	0.927607
-0.35474	0.407741		0.323175	1.06896
0.110408	-0.0073		0.967247	-0.0135
-0.37109	-0.09035		-0.6235	1.20888
-0.08686	-0.33243		-0.67021	-2.82086
-0.65653	1.08171		-1.10837	-0.48299
-0.3775	0.288159		-1.51307	0.275999
-0.50244	2.7032		-0.9001	0.373515
-1.23933	-1.88177		-0.75255	-0.12899
-1.05291	-1.5192		-1.4025	-0.34471
-0.00962	0.925589		-1.25576	2.64946
-0.34918	-3.10416		0.986728	2.32924
-0.09588	0.742444		-0.13091	-0.45726
1.21407	0.226793		0.43661	-0.57824
-0.09721	3.2008		0.157124	-0.54513
-0.47445	2.91129		0.059608	0.053702
-0.46373	-3.42856		0.270584	0.648125
-0.53628	-1.25863		-0.16741	-0.19763
-0.25902	-0.97853		0.211201	-0.60926
0.015002	1.47833		-0.61722	0.975699
-0.53362	-0.9956		-0.08249	0.560662
-0.40004	2.74137		-0.65701	1.56066
-0.00576	-1.8436		-0.14606	-0.31381
0.011486	0.226793		-0.60693	-0.49379
1.27066	-2.8436		0.603479	2.63866
0.404208	0.741366		0.609453	1.19809
-0.39909	0.911291		-0.62205	-4.41662
0.305672	0.063294		0.214991	-0.38687
-0.26324	0.548721		-0.28435	0.4782
1.46552	0.840902		-1.02285	1.19809
0.008339	0.982374		-0.31236	1.85017
-0.31283	-0.02119		1.06615	0.975699
-0.27688	0.238439		0.157124	-0.0243
-0.2971	0.404331		-0.01958	0.127703
-0.37375	-0.16386		0.347789	-1.12384
-0.9603	0.131313		0.63873	1.19809
-0.32153	0.856843		0.846069	2.09118
0.044756	0.004401		0.452011	1.56066
0.552659	-1.02417		0.947133	-1.8723
0.126611	-0.71807		0.768559	0.52002
-0.10221	0.491388		0.38537	-0.60926
-1.49628	1.39344		0.494994	0.975699
-0.23714	0.174326		0.78525	0.975699
0.493596	1.1564		1.2726	0.613129
-0.31731	0.306151		1.02467	2.9757
-0.19209	-0.2026		0.9203	0.613129
-0.39416	-0.6212		0.053289	0.127703
-0.71609	0.589363		0.287101	-0.0243
-0.80062	-0.11504		1.19543	3.67614
-0.41353	-0.2894		0.790325	1.57836
-0.53754	-0.82051		-0.61192	0.805774
0.067558	-0.04045		0.681513	1.56066
-0.27224	-0.08668		0.645411	1.1277
-0.29228	-0.15606		0.903957	2.39074
-0.60812	0.898907		-0.01958	-0.38687
0.16968	-0.05933		-0.90034	-3.1861
-0.25137	0.013619		-2.01205	-2.97965
-0.42978	-0.07222		-0.26801	-1.41671
0.438944	-0.96879		-0.65711	-1.86417
0.116857	2.39329		-0.32753	0.726066
-0.60494	-0.24711		2.26447	1.00821
-0.36976	0.167925		0.76197	1.2306
0.154318	-0.03561		1.22438	2.2306
-0.49712	1.38516		0.568147	1.59317
-0.1838	-0.24711		2.43287	3.00821
-1.1648	0.743315		0.987516	0.678014
-1.15165	0.984738		2.10203	-0.20176
-0.52506	0.140857		0.864492	0.866185
-0.75498	0.499311		2.11931	-0.02395
-0.96962	-0.40385		0.534343	0.349468
-0.69632	-0.37584		2.72699	0.315915
0.634276	-0.68396		0.620073	1.11081
0.998222	0.31604		0.174447	0.473414
-0.53354	0.434514		1.08956	2.01505
-0.58547	-0.04497		0.196474	1.43009
-0.85593	0.364478		-1.92509	2.13053
-1.15295	-0.41803		0.415044	1.60001
-0.73182	-0.79914		-6.53488	-1.73604
-1.41274	0.57634		-2.21058	-4.81262
-0.95217	0.905648		-5.15203	-7.2426
-0.14623	0.146939		-7.3191	-5.89062
-0.15155	2.76165		-4.97611	-6.37061
0.064579	-2.85306		-2.90447	-5.54958
-0.04303	2.53926		-3.57981	-3.22765
0.412085	-0.53113		-3.94754	-5.73015
-0.61927	0.439721		-3.14918	-5.22765
-0.13377	0.369331		-4.77536	-6.22765
-0.19226	0.828763		-4.53251	-4.96462
0.088836	0.519891		-4.7549	-4.34313
0.420657	0.131172		-6.25497	-5.03501
0.372008	0.428974		-5.26947	-3.81262
0.265018	-1.4308		-7.08094	-4.73015
0.46027	-0.70436		-4.01793	-2.81262
-0.1401	1.05463		-4.96827	-5.31512
-2.09678	-2.86004		-3.89032	-6.50067
0.36059	2.99665		-2.82529	-3.22765
0.87074	-1.58832		-1.58339	-1.81262
0.641653	0.482074		-1.51054	-1.33235
0.884812	2.99665		-1.36387	-1.59378
0.004717	0.58161		0.697113	-0.76475
0.558032	0.189292		0.688975	0.091516
-0.00068	1.58161		0.825217	0.415298
-0.00068	-1.00335		0.510597	-0.43132
0.402288	-1.00335		-0.23577	-0.39035
0.046386	-0.41839		-1.30818	-1.61275
0.064777	1.31858		-0.9123	-1.39035
-0.77006	-1.22575		-0.95709	1.62757
-0.53984	1.2921		-0.59567	-2.65783
0.00146	0.222816		-0.88397	-2.46836
-0.18864	0.160877		1.13077	0.457644
0.072442	1.05554		-0.42674	-2.18079
-0.18496	0.083062		0.615409	-0.50023
0.414361	0.19756		0.140469	-1.2372
0.357028	0.58161		2.7233	4.08473
0.651861	-0.41839		1.72038	4.20021
0.471392	-0.09082		0.739238	1.69241
0.829399	-1.87782		1.04736	1.49977
0.574826	0.666499		1.40832	3.30712
0.1203	2.804		-1.73013	-2.5069
0.263802	2.09618		-2.19182	-1.75482
-0.11289	0.884173		-0.27832	-1.96633
0.200236	-0.26639		-1.24742	-2.31425
0.535825	-0.30291		-0.65574	-2.77235
0.441029	-0.03221		-2.12824	-2.79705
-0.20713	-1.17328		0.224024	-3.04098
0.414361	-0.12584		0.41096	1.51303
0.032986	0.157753		0.53771	1.4489
0.25261	0.251904		0.25298	2.16511
0.534808	0.381937		0.592506	0.086328
0.214187	-0.28477		-0.01207	2.25625
0.183932	0.208151		0.48384	1.49329
0.345649	1.15419		0.587536	1.53636
-0.25883	2.67155		0.971614	3.49329
0.166984	1.85658		1.61798	1.32337
0.128219	1.23098		1.23856	2.25625
0.121446	0.271621		0.767651	2.76003
0.170202	0.108122		1.62773	-2.23065
0.646747	0.316708		1.3065	1.7991
0.992647	-0.99141		-0.33103	-2.23065
0.499541	1.10355		-1.92356	-2.22051
0.220629	-0.23614		-2.46291	-4.90501
0.113675	-0.0062		-2.8361	-5.64198
-0.86815	-2.61891		-1.83902	-3.58308
0.088542	-0.77091		-1.92858	-3.87259
-0.65638	0.84267		-2.32897	-5.08558
0.209117	-0.07487		-2.18616	-2.37663
-0.81459	2.14752		-0.76954	-4.16805
0.486768	-0.65983		-2.33774	-4.69856
-0.76768	0.562562		-0.46928	-1.22051
-0.54371	0.437031		-0.29579	-0.86062
-0.63568	0.147525		-0.98104	-1.53869
-0.10636	-0.08129		-0.05597	-2.58308
0.001778	0.134925		-1.45053	-1.99812
0.002751	-0.21237		-1.488	-1.48355
0.459489	-0.057		-0.69154	-3.58308
0.335534	0.203465		-1.21237	-3.80547
-1.11126	0.470252		-2.35718	-2.32934
-1.00245	0.885289		-3.83011	-3.67726
1.38959	-0.01529		-1.62222	-4.26223
-1.45074	1.41277		-0.96264	-1.45487
-0.49805	1.77534		-0.42938	-2.26223
1.58942	1.41277		-0.46389	-0.43285
-0.63745	-0.39458		-0.66945	0.416395
0.151045	1.19038		-0.92282	1.04155
-0.34224	0.61439		0.792817	-0.45487
1.09589	0.836782		-0.02276	0.545128
0.008423	0.836782		-0.42237	-0.81744
-0.17182	-0.1484		-0.55114	0.11749
0.011091	0.165307		-0.74634	0.038168
0.021289	0.314652		-0.2154	1.35248
-0.07407	0.397169		-0.19268	1.35248
-0.21277	0.975589		0.775259	2.05364
0.396649	1.0687		-0.23671	1.27603
-0.30871	0.64469		0.444676	0.276031
-0.50725	-0.94789		0.259476	0.610695
0.240828	1.37404		-0.21469	-0.24182
1.15354	1.37404		-0.65085	1.99224
0.385218	1.37404		-0.53531	-0.40579
-0.48233	1.15165		-0.88899	-1.01675
0.326168	1.37404		-0.84012	-1.48241
0.522114	1.15165		-1.09921	-1.66883
-0.50903	1.73661		-2.27083	-2.79945
1.18158	0.888615		-3.18291	-1.21449
2.52765	2.02612		-1.44396	-2.28488
0.633146	1.37404		-2.93293	-5.17796
-0.68878	1.88861		-4.66012	-4.76292
1.48876	1.88861		-4.90339	-5.00108
-0.08508	1.37404		-7.25486	-6.28488
1.41742	1.15165		-8.1115	-6.16402
0.347743	-0.21092		-5.36734	-3.93695
0.212372	0.981725		0.35513	-0.32552
-0.49725	-0.29581		-0.32003	0.949899
-0.22668	0.579984		-0.50893	0.454306
0.120453	-0.09228		-0.81368	-1.23241
-0.76419	0.188175		-0.4026	0.313484
-0.18037	0.0795		-0.59405	-0.17146
-0.61478	0.303653		-0.4324	0.254468
-0.50436	0.945199		-0.70339	1.04284
-1.17046	1.37404		-0.55902	-1.32395
-0.32265	-0.75524		-0.40373	-1.35153
-0.20639	0.625581		-0.15229	-0.13808
-0.02172	-0.58532		0.806629	3.24327
-0.48929	2.88862		-0.40158	1.28391
-0.40433	1.15165		0.199236	3.24327
0.70026	1.37404		2.26035	2.55139
0.048183	0.229652		1.57698	3.24327
-0.54743	1.15165		-0.01168	3.24327
0.855538	1.73661		-1.56419	-1.88241
-0.16831	0.441156		0.388763	3.33998
-0.58925	2.02612		0.41979	3.66191
-1.61478	1.73661		-0.4503	2.5099
1.29611	1.37404		0.246023	2.14733
0.922652	1.15165		-0.8283	1.66191
-0.12105	-0.43331		-1.98231	-1.59998
0.003413	0.267127		-2.2674	-0.11455
0.154117	2.65415		-1.78555	0.445822
-0.11663	-0.43331		-1.7163	0.533285
0.133981	1.88861		-0.54896	-0.01502
-0.02935	-0.21092		-0.95462	-0.01502
-0.26139	0.888615		-0.24634	-0.75198
-0.71366	-1.91874		-0.81172	-0.82237
-0.25792	0.15165		-0.30537	0.248015
-0.22935	1.37404		0.046576	0.563994
-0.36685	1.37404		0.077149	1.45891
-0.08932	2.56669		-0.14681	1.84628
-0.53068	1.37404		0.054525	0.052095
-0.10936	-0.43331		0.504558	1.17763
-0.17818	-0.07074		-0.95636	3.10046
-0.66641	1.37404		-0.62597	2.03229
0.431512	1.73661		-0.61081	2.53752
1.05695	1.73661		-0.06833	2.72195
2.19793	1.37404		-0.87342	2.27449
-0.97766	1.10499		-0.81071	1.35938
0.50309	0.570215		-0.77555	1.20737
0.430223	1.15518		-0.21367	1.84059
0.729783	1.37757		-0.2934	0.622411
0.298804	-0.01475		1.06243	1.98498
2.76284	1.34274		-3.90483	-4.08111
0.111865	1.71783		-0.86588	0.50936
1.5886	1.64767		-0.52362	-1.17246
1.99731	1.5842		-0.66349	-1.06353
0.065695	1.16916		-0.38435	-2.88296
-0.20787	2.5842		-0.28092	0.550001
0.406732	1.75412		2.4464	1.57647
1.38387	-0.19341		1.85294	1.81748
2.26537	1.90613		-0.34232	2.50936
0.583544	1.90613		-2.69718	-2.31774
0.11363	2.04363		-0.19562	0.477639
0.315309	2.16916		-0.31264	0.370724
0.581711	1.39155		-0.70894	-0.64522
0.413619	1.90613		-1.4779	1.31414
-0.37104	2.16916		-0.53198	1.63162
0.650658	-0.19341		-0.40253	0.68409
1.00197	-0.15277		-1.29327	-1.5383
-0.50135	1.5842		-0.66559	-0.78643
-0.12943	0.169162		-1.13526	-1.6483
-0.17292	1.75412		0.561776	1.07417
-0.03864	-1.77837		-0.62559	0.774607
0.140984	-0.15277		-0.31384	0.805679
-0.18707	-0.19341		-3.30731	-4.48343
-0.04256	1.16916		-2.10089	-3.60896
0.717772	1.16916		-2.2187	-0.83753
-0.60607	0.284639		-3.14386	-1.94592
-0.07019	-0.4898		-1.86173	-2.83901
0.198146	0.458669		-1.68221	-3.598
0.535181	0.391554		-2.26445	-0.98657
-0.11513	0.558204		-1.86482	-0.2574
-0.48952	-1.03729		1.93233	0.190118
1.18117	-0.93037		1.45873	1.77508
0.022991	-1.67883		0.376632	2.42716
-0.36511	0.906128		-0.62301	1.00303
-1.28223	-1.15277		-0.55816	-1.05587
-1.31618	1.5842		-0.47392	-1.00957
-2.94957	-0.4158		-1.34625	0.316689
0.709552	-2.4158		-0.54706	-0.08186
-0.47863	2.04363		0.492469	-0.04588
0.10834	1.5842		-0.83516	-0.70449
0.009112	1.16916		-0.49366	0.799495
0.014165	-0.60845		-0.72053	0.152852
-0.02225	-0.60845		-0.17341	0.568626
-0.17188	-0.83084		-2.58726	0.266063
-0.13305	0.754124		-2.09249	-1.06651
2.32271	-0.31626		-0.1242	-0.07097
1.34863	1.75412		0.141463	0.172954
-0.13361	0.48232		-1.29894	-0.35543
-0.11873	-0.26512		-0.63681	0.653086
-0.24285	-0.27458		-0.57617	-1.21936
0.684605	1.75412		-0.34403	0.488455
-0.53256	0.20869		0.340466	1.0316
-0.27661	-0.54133		0.303928	0.570918
0.904415	-0.38301		0.765487	0.043671
0.859605	0.522799		-1.76235	-0.90386
0.753228	-0.5678		-0.65517	0.307883
0.320952	-0.31344		-0.66914	0.176266
0.494539	-0.73773		-0.53728	-0.51154
-0.28345	1.75412		-0.05027	0.169387
0.033987	2.04363		-0.02633	-0.30098
-0.26688	-0.78777		0.177312	-0.06836
-0.09894	0.212231		0.052579	0.530785
-0.67127	1.75412		-0.04107	0.464343
-0.5087	0.699677		-0.01834	1.14881
-0.17299	2.28464		-0.99216	1.5184
-0.79879	0.806592		-1.57712	0.331632
0.516357	1.16916		0.312696	1.15067
-0.18183	1.20311		-0.18976	3.6518
-0.1567	0.017159		-1.24592	0.95136
1.09036	0.321165		-0.51001	0.402924
0.403137	0.010464		-0.20701	0.162864
0.060302	-0.27311		0.113636	-0.14818
-0.58381	-2.2638		0.366295	-0.25509
-0.36871	-0.73773		0.117466	-0.99617
-0.1297	-0.88787		-1.53605	0.485474
-0.08268	-0.38866		-1.09548	0.378559
-0.2576	0.357924		-0.4319	0.378559
-0.41347	-0.5678		1.02	2.07044
2.15719	0.458669		-5.23843	-4.11657
1.45272	1.75412		-3.97159	-2.87279
-0.04093	0.344529		-3.18131	-4.69877
-0.06889	0.008339		-2.85938	-3.80568
0.096284	-0.03146		-2.67881	-4.16825
-0.45368	0.61168		-2.39791	-3.99833
-0.30627	0.487523		-2.95779	-3.73529
0.137397	0.150546		0.359319	-2.90661
0.130466	0.296074		0.888834	-2.16965
-0.72374	1.61982		-1.15982	-0.46183
-0.56866	0.458669		-0.30581	1.31578
1.11632	1.39155		-1.08125	-0.46183
1.45343	1.90613		0.086504	-1.1988
0.130477	1.31883		0.426706	0.90074
1.39046	1.39439		-0.45782	0.90074
0.733223	-0.26612		-0.75648	-0.58469
0.667571	0.756962		0.756308	0.90074
0.523727	0.394392		0.874758	3.07066
0.892961	0.394392		0.609297	-0.46183
-2.10139	-0.19057		-0.09589	0.431255
-0.10834	1.39439		0.179613	0.90074
1.18827	2.04647		0.220255	1.12313
0.500674	1.39357		0.846189	0.315777
-0.72225	0.249184		0.232664	0.131353
-0.70347	-0.15075		0.65766	0.90074
-1.01321	0.171181		0.325372	0.90074
0.242422	0.883783		-0.36678	0.685011
0.28473	2.39836		0.382953	0.922435
0.581007	1.53586		-0.11542	1.1941
0.593477	1.38328		-0.27827	0.497981
0.379352	1.38328		0.764576	0.90074
2.14489	2.03536		0.437214	0.052743
-0.54403	1.16089		0.528377	0.169927
1.05742	1.38328		0.704455	1.31578
-0.18769	-0.20168		0.996749	0.90074
0.411061	1.16089		-0.26517	1.4857
-0.42068	0.220931		-0.50673	1.31578
-0.68035	2.22093		-0.16927	0.70482
-0.40928	1.22093		-0.20261	1.5637
-0.94143	1.80589		0.256781	-0.09926
-0.41305	-1.36403		0.589489	2.56371
0.192232	0.01448		0.114762	-1.04037
-0.6192	1.58283		1.22026	1.12313
0.011857	1.39018		0.212682	-1.42119
0.439833	0.390183		0.162335	0.315777
1.81921	1.58283		0.127146	0.552817
0.179801	1.39018		-0.51226	0.315777
0.121355	1.75275		0.497789	-0.68422
-1.319	1.29555		-1.1848	1.4857
0.912384	1.39025		0.542183	-1.16965
-0.86235	2.12389		0.308693	-0.11788
-0.94442	1.54739		0.340349	0.692498
-0.29304	1.12389		0.194988	0.326666
-0.35329	0.514474		-0.6837	0.057709
-0.07814	-0.449		-0.48904	0.275135
2.51619	1.35835		-1.57712	0.007655
2.57277	1.62139		-0.36471	-1.90661
0.623718	2.79131		-2.65844	0.241777
4.06018	2.62139		-1.04278	0.052743
1.11292	2.94727		-1.48478	-0.09926
0.267524	-0.05449		-1.60982	0.90074
-0.17	0.008294		-0.83467	-0.89573
-0.51528	-0.22309		-0.42305	1.05274
0.471396	-1.62481		-0.93366	-1.03215
-0.39155	2.40494		0.290644	0.063011
-0.33094	-0.7001		-0.60668	1.12313
0.141814	-0.72435		-0.01241	-1.26919
-0.8096	0.697118		-0.07449	-1.00615
-0.26973	0.819975		0.157754	0.508423
-0.63189	2.80862		-0.09812	-0.38466
-1.21815	-2.98915		-0.25389	0.00262
0.218863	-0.58476		-0.06424	0.857151
0.820969	3.05524		1.49327	1.4857
0.081192	0.974324		0.267561	-1.89067
-0.10286	-0.36047		0.090487	0.233315
-0.29535	-0.37644		-0.03319	-0.15903
-1.15575	-0.98915		-0.03831	0.07396
-0.49488	-0.40419		-0.0133	0.211942
0.91381	0.081239		-0.04994	-0.55731
-0.40332	0.818205		0.856694	0.678348
2.52862	-0.25172		1.76458	-1.68422
0.128729	-0.08973		1.8152	0.052743
0.231723	0.428582		0.044683	1.12313
0.379394	-0.83445		0.71834	1.25438
0.424816	0.788478		0.887211	0.056018
0.109492	3.45833		0.360576	0.382609
-0.31627	0.650975		-0.21966	0.052743
0.176194	-0.34903		0.576949	-1.1988
0.844273	3.11041		-0.0227	1.17376
0.341048	2.23594		0.29164	-0.23676
0.262214	1.23594		0.403736	0.031985
0.009707	-0.12663		-1.68664	1.4857
-0.08834	0.115643		-0.63367	-0.58801
0.417542	0.27309		-0.59626	-0.9342
0.273564	-0.07665		0.279149	0.90074
0.437591	-0.73412		-0.31197	1.4857
0.446383	0.149859		-0.75575	-1.00615
0.37682	1.48828		0.310858	1.12313
0.845773	2.33627		-0.58821	0.90074
0.630417	2.75131		0.996749	1.12313
0.380978	2.55866		-0.89735	-1.09926
0.487517	0.558665		-1.65283	-0.32165
-0.11639	2.55866		-0.09169	-0.46183
2.7447	2.55866		-0.64423	1.4857
2.79306	2.55866		0.045448	-0.18499
0.641954	0.459112		0.014936	0.530221
1.32851	1.30711		0.491557	0.33911
0.847156	2.30711		0.499311	0.104612
1.24872	-1.27785		-0.01347	0.367369
-0.41786	-0.90588		-1.19478	-0.23676
0.423592	0.358183		-0.82865	0.637706
0.596071	0.669679		0.179613	1.12313
0.191829	0.852678		-0.97239	0.453281
-0.9952	1.18158		-0.26037	0.100049
0.87501	0.944539		1.27915	2.56371
0.011045	0.503448		0.112106	0.627721
-0.15397	0.258336		-0.17539	-0.05554
-0.34705	2.1328		-0.15348	-0.63176
0.812693	1.78885		-0.43706	-0.68422
0.207327	1.25834		-0.76005	0.190247
0.322804	0.258336		-0.42611	1.31578
0.024861	1.19461		0.120787	-0.17403
0.675459	0.55656		0.114762	-0.22597
-0.13878	0.060397		0.05033	0.271996
0.073318	0.246559		0.085545	0.68256
0.566567	0.810877		-0.04278	-1.42119
-0.48455	0.480728		0.712108	1.12313
-0.70976	1.67337		-0.26699	-0.16965
-0.10904	1.8433		0.170395	-0.09199
0.209346	2.25834		0.083978	-0.14817
-0.41416	-0.8412		1.34954	-0.09926
-0.01666	0.258336		-0.15711	1.90074
0.325587	-0.18912		-0.04278	1.19025
0.111727	1.8433		0.097493	0.779109
0.716608	0.175874		0.025855	-0.17198
0.089765	1.25834		0.500158	-0.53455
0.259611	-0.1567		0.957748	1.41298
-0.0364	2.37381		0.884499	-0.53455
-0.05524	-0.10423		0.049773	1.44075
-0.25913	-0.10423		-0.90874	-2.35446
0.264037	2.67337		-1.19732	-1.31007
0.57958	1.25834		-2.03081	-3.57629
-0.0482	-0.10423		-0.73988	-0.97193
-0.53155	-1.32663		0.517513	0.291107
0.205594	-0.10423		-0.32062	-0.17124
0.0099	1.8433		-0.72836	0.267648
-0.06134	1.25834		-2.4282	-2.29386
0.136632	1.8433		-1.01741	-1.03082
-0.22619	0.547843		-1.38938	-5.10121
-0.06328	-0.96406		0.276505	-0.21585
2.32583	1.8433		-0.14955	-0.42878
2.0073	-0.10423		-0.63135	-0.12393
-0.44299	2.51157		-0.74552	0.139104
1.11333	0.552208		-0.63887	1.16558
0.459872	-1.88075		-1.08375	-1.07146
0.258161	2.51157		-1.16056	-0.24946
0.493819	1.18964		-0.79443	-3.51625
0.077611	0.511566		-1.37001	2.09846
0.383436	-0.44779		0.111753	0.87607
0.565048	0.779499		-1.51491	0.269412
0.716212	1.70421		-0.04996	0.613035
0.131249	0.082722		-0.38938	0.001601
0.555276	2.51157		-0.34446	1.06163
0.235586	-0.55882		0.05012	-0.29386
-0.10691	1.28917		-0.24433	0.554142
-0.30315	2.51157		-0.0966	0.139104
0.085202	-0.0734		0.64369	2.46103
-0.3481	1.79167		0.598131	2.09846
0.131249	-1.51818		0.060874	0.653677
0.306336	0.888635		-0.09272	0.041129
0.236331	0.475185		0.173558	0.450306
0.300178	0.29258		0.790531	1.29111
0.02715	1.04187		1.67539	0.87607
-0.00443	0.363795		-0.60127	1.16558
0.053868	0.138082		-0.48416	1.08466
0.34167	0.742306		-0.38938	-0.22347
0.41475	-0.52517		-1.21631	-1.93129
0.099671	-0.13871		-1.90144	0.613035
0.399864	2.43418		-0.94192	0.706145
-0.06397	-2.8326		-0.17555	1.20538
0.381442	0.376851		0.205235	-0.16141
-0.96998	1.5013		-2.2769	0.5135
-0.33116	-2.18053		-1.06745	-0.82437
0.167078	0.259097		-1.11476	2.75054
0.553439	0.041867		-0.55119	-1.08458
0.139035	0.289794		-0.11201	-0.60171
-0.39017	-0.02016		-0.53308	-0.481
-1.36117	-2.5431		-0.01551	0.801556
0.110451	-0.12701		0.053738	-0.18314
-0.17125	0.082382		-1.03781	-0.09397
-0.26943	0.579523		-1.17454	-0.72201
-0.36981	0.285612		0.15005	2.08535
3.42129	2.20315		-1.6331	-1.9444
0.800523	0.923042		-0.4402	-0.59076
-1.03197	0.923042		-0.79879	0.737426
-0.61208	1.52266		1.11738	0.393471
-0.02497	0.526861		0.407301	-0.13704
0.087279	0.405878		-0.73953	0.500386
0.313795	0.184369		0.619877	3.08535
-0.82449	0.372418		-0.17841	0.915424
-0.52701	0.436152		0.034914	1.78049
0.355518	0.400297		-1.05632	0.500386
0.164259	0.214877		-1.33766	-2.10394
-1.07206	0.093817		-1.16132	-0.8271
0.456184	-4.12613		-0.78289	-0.12666
0.075594	1.38166		-0.7981	0.205919
-0.11038	0.681222		0.514786	-0.03355
0.952503	3.14065		-1.05358	0.552906
1.64883	2.48858		0.911656	1.30498
-0.32094	1.20069		-0.04163	-0.11158
0.091414	0.370644		-0.40177	-0.45623
-0.96492	1.51237		0.003178	-1.14329
-0.51627	0.149802		-0.74952	0.250993
-1.56755	0.401341		-0.20727	0.058348
0.050039	0.936159		0.705441	0.588863
0.009339	1.4793		-0.17913	-0.5192
-0.11073	0.450732		0.104711	1.05835
0.265611	0.035694		0.184325	0.869586
0.361251	-0.28623		-0.06211	1.0822
2.65468	-0.06384		-0.78429	0.473385
2.42769	1.88369		-0.18764	0.39715
0.261099	2.52112		0.354883	1.17382
4.63052	2.88369		0.306465	0.228273
4.2632	2.52112		-0.23655	-1.26358
0.806069	-0.0232		-0.41004	1.71546
0.44246	0.576263		-0.35429	1.05835
0.318132	0.464488		0.190868	0.210351
0.349752	0.63753		0.359844	0.058348
0.534318	0.531563		0.512796	0.058348
0.058343	0.062774		-2.73196	0.058348
0.476553	0.993874		-0.54941	0.689703
0.196772	-0.33336		-0.50333	0.370292
0.180267	0.223034		0.397318	-0.45623
0.220182	1.04515		-0.5929	-0.94165
0.529778	0.081678		0.514675	0.906345
0.251116	-0.2577		-0.02568	0.432743
0.184587	0.256264		0.19846	-0.04635
0.476476	-1.33336		0.175572	0.485769
0.859214	0.889033		-0.1218	0.900615
-0.20154	-1.91832		0.263188	0.691031
1.29162	3.12607		0.065213	0.762754
1.60102	0.514637		-0.38687	1.74364
0.731718	0.514637		-1.40309	0.81076
-1.1489	3.01448		-0.26788	1.07622
-0.38139	-0.141		0.065848	3.551
3.02758	2.27404		-0.63832	-0.87879
			-0.54221	-1.08924
			0.355209	0.421717
			0.308619	-3.01124
			-0.97561	-0.20767
			-1.3061	1.19287
			0.261443	-0.20767
			-2.06509	-0.94463
			-1.29016	-3.26656
			-0.04585	0.540793
			0.100346	0.595935
			-0.15249	-1.14975
			0.048161	0.675094
			-0.99798	1.5148
			-0.06664	-1.26656
			-0.91998	-0.62271
			-0.32187	1.64033
			-0.75005	0.331001
			-0.081	-1.08214
			-0.02674	0.055367
			-0.16509	0.055367
			1.18134	0.20737
			0.795299	1.64033
			0.498674	1.27776
			-0.93786	0.162282
			-0.98204	0.296375
			0.138682	-0.41412
			0.171945	0.27468
			-0.48608	-0.43006
			-0.13291	-0.0271
			0.394337	0.296375
			-0.08443	0.409004
			-0.03193	-0.13172
			-0.05312	-0.23414
			0.222986	0.427335
			-0.10574	0.679857
			-1.25989	0.4246
			-0.97381	0.170844
			-0.24834	-0.11456
			-0.29016	0.52812
			-0.08826	0.136287
			-0.02504	0.225292
			-1.07645	2.22529
			-2.08371	1.05537
			-0.32133	-0.11456
			-0.98417	0.277759
			-0.67605	-0.6816
			-0.95247	-0.40407
			-0.03208	0.225292
			-0.49673	0.248012
			-0.16717	-0.8191
			0.00202	0.557867
			1.1313	1.5148
			-0.10511	0.377295
			-0.1511	-0.88805
			0.407276	-0.02264
			0.284954	1.05537
			0.077863	1.4704
			0.54634	-1.35967
			-0.0557	0.707443
			-0.26863	0.055367
			0.413074	-1.07016
			0.911944	0.277759
			0.702459	0.055367
			-0.0623	1.49594
			0.086908	-0.75199
			0.600788	0.862721
			-0.51779	-0.20767
			0.080022	0.055367
			-0.66867	1.05537
			-0.17016	1.4704
			-0.09109	-0.3072
			-2.29016	0.318401
			-1.35109	-0.16703
			-0.5029	0.055367
			-0.81512	1.54079
			-0.28082	-0.11456
			0.327611	0.344873
			0.54634	1.05537
			-0.65629	0.792332
			-0.26889	-0.29256
			-1.0207	0.055367
			0.394337	2.86272
			-0.07423	-0.086
			0.26905	0.2
			0.38487	0.074469
			0.38487	0.726546
			0.389192	-0.2881
			-1.52067	-0.6036
			-0.87196	-0.24746
			0.411955	-2.73437
			-0.46846	-2.73437
			-1.58181	1.29538
			-1.9456	0.435555
			0.647014	2.65795
			-0.44603	2.88034
			0.860008	0.072985
			-0.07935	-0.11144
			-0.48667	0.947454
			0.296796	1.00587
			-0.13487	-0.31404
			-0.41876	0.54247
			1.0385	-1.09694
			0.327066	0.1799
			-0.59861	0.435555
			-0.23935	0.451496
			0.033444	-0.34205
			-0.12108	-1.02655
			0.24203	-0.34205
			0.196227	0.850592
			-0.95061	1.94745
			0.254414	-0.16802
			-0.17301	0.163183
			-0.14916	0.276518
			-0.35672	0.1692
			-0.81191	0.761041
			-1.65843	0.1799
			-1.40747	3.53242
			-0.70906	0.072985
			-1.71733	-2.41244
			-1.2319	-0.92702
			-0.40567	-2.51198
			-0.07516	0.072985
			-0.33713	-0.45753
			-0.39288	-0.09474
			-0.11924	0.657947
			-0.56894	-1.02655
			0.042722	-0.19005
			-0.00379	-0.04458
			0.095989	0.44738
			-0.10199	0.6035
			-0.1033	-0.04803
			0.741263	0.140099
			0.891123	-0.05255
			0.234417	-0.21652
			0.012348	-0.23041
			0.407454	0.88034
			0.390894	-0.21652
			5.75e-05	0.435555
			0.00478	-0.03011
			-0.59751	-0.38645
			-1.12834	-0.66398
			-1.41005	-1.66398
			-2.03099	-0.73437
			0.232249	-1.04249
			-0.03283	-0.40506
			0.178465	-0.20265
			0.043804	0.033814
			-0.31428	0.484516
			-0.54074	-0.38645
			-0.2933	1.65795
			-0.77247	-0.09694
			0.183137	0.022359
			-0.14869	0.072985
			-0.13525	-0.98146
			0.06507	-0.18133
			0.078298	-0.22958
			0.267565	-0.22176
			-0.89883	1.03451
			0.104527	-0.14941
			0.102228	-0.24349
			-0.1878	-0.07902
			0.141904	0.538339
			-0.3888	-1.21012
			-1.10562	0.512344
			-2.15085	-2.75444
			-0.59601	-2.47201
			-0.40447	0.112952
			-0.59401	0.913643
			-1.14586	-0.59754
			-0.49804	0.250456
			-1.31746	-1.10944
			0.309478	0.058504
			-0.2282	-0.10944
			-0.52006	-0.20898
			-0.99406	-0.73504
			-1.04558	-2.88705
			-0.718	-0.37247
			-0.9145	0.428638
			-0.52292	-1.39097
			-0.04477	0.735887
			0.166012	0.068462
			0.137672	0.583035
			-0.02252	0.001348
			0.063478	0.519124
			1.24873	1.87582
			1.28458	1.20597
			-1.28904	0.916459
			-0.30171	1.29086
			-0.21832	1.24903
			0.003042	-0.13799
			0.008026	-0.41696
			-1.01152	0.290855
			-0.34505	-0.04701
			0.021154	-0.82462
			-0.36462	-3.63198
			-0.16976	-0.52353
			0.04172	-0.76169
			0.069201	-1.81303
			0.312944	0.283829
			0.085017	0.487701
			-0.30689	0.114876
			-0.55334	0.508895
			-1.07208	0.283829
			0.201335	2.86879
			0.217185	2.6464
			-1.39606	-2.74592
			-0.51808	-0.24342
			-0.85698	1.23136
			0.691456	0.798402
			0.66723	1.23136
			0.070017	2.6464
			0.193956	1.06144
			0.36044	0.591951
			-0.59959	1.47647
			-0.54364	1.28383
			-1.81006	-2.74137
			-1.70726	-1.31253
			-0.15576	-0.58609
			-0.55038	-1.29659
			-0.17134	-0.26238
			0.181071	0.205496
			-0.58415	-0.68347
			0.665782	0.468531
			0.194668	-0.88511
			-0.3178	-0.43193
			0.011907	0.120608
			0.981046	0.205496
			0.087961	-0.0761
			0.405981	0.468531
			0.309747	0.166875
			0.623712	0.53892
			0.437904	-0.94651
			-0.26533	0.205496
			-0.50182	-0.44901
			0.030374	0.012851
			0.620506	0.391363
			0.466473	-0.39397
			-0.24777	0.411947
			0.201689	-0.1689
			0.697086	0.468531
			1.14454	1.46853
			1.68887	0.690923
			1.98105	1.2055
			1.08796	0.081508
			1.09096	-0.63838
			-0.94161	2.27589
			-0.66281	1.42789
			0.211276	0.714969
			-0.01396	0.324795
			0.466473	0.004584
			-0.64574	-0.7945
			0.740334	0.468531
			0.105942	0.3575
			0.670143	0.100799
			0.695498	0.069981
			0.485014	0.808917
			0.856314	0.592517
			0.484956	1.09493
			0.040739	1.15383
			-0.73877	-0.1796
			0.320647	0.09938
			0.55522	3.15383
			-0.44879	0.054293
			0.283963	-0.86475
			1.02638	1.30345
			0.575784	0.80749
			1.14152	0.013941
			0.053462	-0.41902
			-0.92432	0.548055
			-0.21073	0.200132
			-0.0076	-0.18891
			0.402214	-1.67434
			0.781711	0.910625
			1.48407	1.20013
			0.947228	0.588697
			-0.34382	0.861715
			0.282732	-0.02524
			0.179214	-0.32146
			-0.39742	0.076635
			-1.19424	0.133017
			0.613111	-1.4113
			3.04607	0.003734
			0.135713	1.49559
			0.130067	2.96952
			0.291183	-1.2593
			-0.00982	-0.67434
			0.121971	0.548055
			0.119314	0.504
			-0.38	0.910625
			0.009789	0.425198
			-0.30716	0.463166
			-0.01343	1.20013
			-0.13798	0.218747
			0.191154	1.91063
			0.409074	1.91063
			1.14303	-0.52233
			0.800334	-0.4113
			-0.13583	0.463166
			-0.53054	-0.28731
			0.545997	0.548055
			-0.53082	0.451193
			-0.03897	-0.35241
			0.67948	0.21377
			-0.62393	0.127117
			-0.62814	-0.00296
			0.343233	-0.22688
			0.382498	-0.53683
			-0.1645	-0.03691
			0.165375	-0.08938
			0.738642	-0.13377
			0.750002	0.311449
			-0.02035	0.548055
			-0.30716	0.910625
			-0.54007	0.35541
			-0.02689	0.2432
			-0.1864	0.032881
			0.230118	0.339468
			0.362079	0.671437
			-0.79187	1.64759
			-0.19476	-0.14382
			-0.37684	0.200132
			0.235068	-0.4113
			-0.21555	0.133017
			-0.68878	-0.37888
			0.77817	0.671437
			-0.06342	0.60577
			0.52215	-0.32641
			0.200748	0.325662
			-0.02799	0.618444
			0.252413	-0.14827
			0.236142	0.477666
			-0.01138	-0.22183
			-0.22072	0.155737
			-0.12385	0.910625
			-0.04836	1.44114
			-0.24199	1.32566
			0.224069	-2.08938
			-0.02257	0.463166
			-0.57623	0.10327
			-0.08302	-1.2593
			0.484069	-0.45195
			0.552491	-0.08938
			-0.00112	0.10327
			0.338104	-0.89673
			-0.26136	0.200132
			0.315951	0.785094
			-0.36354	-0.54881
			0.236142	-0.14382
			-0.84632	0.003734
			-0.15173	0.218747
			0.081716	-0.20867
			0.383977	-0.18891
			-0.49353	1.0912
			-0.13583	0.325662
			0.256878	0.062628
			0.241142	-0.08938
			-0.08592	-0.2593
			0.178462	0.133017
			-0.30716	-1.2593
			1.1861	1.91063
			1.73864	2.91063
			1.93129	3.13302
			0.932872	0.758053
			0.395819	0.554519
			1.56335	0.343015
			0.799496	0.168986
			0.677521	0.227538
			0.972313	-0.46434
			1.47846	-0.65698
			-0.21729	-0.48706
			-0.27607	-0.33506
			-0.1626	-3.4354
			0.270357	2.17931
			-0.58704	2.54188
			0.155299	0.734521
			0.44508	1.95691
			-0.21507	0.831382
			0.972557	-1.36501
			0.012341	-0.27191
			0.199968	0.786988
			0.487949	0.179306
			-0.11885	1.10892
			0.373704	1.0418
			0.187029	-0.25608
			0.082316	-0.4216
			0.706928	0.108916
			0.85532	0.578402
			0.202598	0.301562
			0.455553	0.509454
			-0.16062	-0.62805
			0.347053	-1.72758
			0.637373	0.693879
			0.659399	0.812523
			0.007323	-1.11348
			0.353214	0.671511
			0.581943	0.225109
			0.393739	0.594343
			-0.05213	0.24189
			-0.71647	0.628291
			-1.56299	0.371951
			-0.56299	0.594343
			-1.09959	0.956913
			-0.40771	2.37195
			-0.78765	-0.50252
			-0.98766	0.371951
			-1.23583	-1.26548
			-0.46661	-0.52851
			0.252709	-0.89108
			0.427774	0.024028
			0.164635	-0.54189
			-0.15587	0.047822
			-0.05942	0.922148
			-0.21507	-1.07551
			-0.03998	0.24642
			0.233244	0.148513
			-0.1366	0.241554
			0.297517	0.594343
			0.10781	-0.10521
			0.476808	0.886524
			0.944408	0.541876
			1.08544	0.693879
			0.743623	0.255437
			0.543922	0.108916
			0.613319	1.61988
			0.168259	-0.62805
			0.089785	0.371951
			0.156899	0.024028
			-0.62225	-0.20063
			-0.30253	-0.76555
			-0.78649	-1.94998
			-0.68961	-1.14262
			-1.48809	0.812523
			-0.21507	-0.2624
			0.299503	0.49594
			1.1364	0.629749
			0.408367	0.056449
			0.076393	0.543431
			-0.07757	0.082444
			-0.95204	0.371951
			-0.05157	0.21441
			0.176274	0.332577
			0.154164	-0.02538
			0.019776	0.234447
			0.398805	-0.11868
			0.342148	0.283017
			-0.47141	0.409426
			-0.05001	-0.23377
			0.495934	-1.79e-05
			0.330092	0.750462
			-0.20139	2.10892
			-0.66758	1.48743
			0.412648	0.147226
			-0.12506	-1.11581
			-0.021	-0.37884
			-0.65411	0.521622
			0.54871	2.62116
			0.795464	0.813802
			0.327545	-0.43774
			0.165913	0.233739
			0.010326	-0.04034
			-0.41162	0.780113
			-1.18995	-0.05577
			-0.7545	-0.33817
			-1.41218	-2.22569
			-0.51726	-0.1553
			0.214767	0.080115
			-0.2034	-0.05577
			-0.79165	-0.50323
			0.63023	0.551915
			-0.01248	0.207266
			-0.20078	1.86177
			-0.4367	0.437272
			-1.22775	-1.05577
			-0.62289	-1.12616
[truncated: 1,590 more rows]
