# Supplementary material for: Epigenetic dysregulation from chromosomal transit in micronuclei
Source: Nature. 2023 Jun 7;619(7968):176–83. doi: 10.1038/s41586-023-06084-7 (PMC10322720; doi:10.1038/s41586-023-06084-7)
Supplement: Supplementary file 11 — Source Data Fig. 5 [file 41586_2023_6084_MOESM11_ESM.xlsx]

## Sheet: Fig. 5c
Fig. 5c
Control	Clone 1	Clone 2
7.14286	14.0351	11.1111
0	8.51064	17.2414
6.25	30.303	10.3448
9.09091	25	33.3333
0	11.6279	13.0435

## Sheet: Fig. 5d
Fig. 5d
Control	CRISPR (early)	Clone 1	Clone 2
33.3333	100	66.6667	85.7143
12.5	66.6667	100	25
12.5	40	20	60
0	50	40	50
0	0	33.3333	14.2857
11.1111	100	0	62.5
0	50	100	57.1429
16.6667	0	66.6667	66.6667
0	50	50	57.1429
0	100	66.6667	87.5
	100
	100
	33.3333
	50
	66.6667
	100
	40
	100
	0
	0

## Sheet: Fig. 5e
Fig. 5e
Region	N	percentile_25	percentile_50	percentile_75
1	868	0.0337376	0.196357	0.350753
2	801	-0.136368	0.0445713	0.214634
3	695	-0.115015	0.0616744	0.227584
4	537	0.0093383	0.202874	0.417951
5	312	0.146225	0.3243	0.503605
6	464	-0.213094	-0.0508727	0.11201
7	332	-0.295909	-0.0956352	0.0972941
8	749	-0.15504	0.0117192	0.16776
9	729	-0.280634	-0.0790822	0.0999652
10	756	-0.252139	-0.0910928	0.0819933
11	807	-0.177704	0.014556	0.170957
12	785	-0.223966	-0.0422623	0.113716
13	854	-0.257355	-0.067836	0.0964105
14	727	-0.289498	-0.127362	0.0523072
15	789	-0.173935	0.00282454	0.161421
16	810	-0.213856	-0.0563931	0.110213
17	859	-0.298529	-0.107744	0.0710733
18	899	-0.296487	-0.130436	0.0334707
