# Supplementary material for: Epigenetic dysregulation from chromosomal transit in micronuclei
Source: Nature. 2023 Jun 7;619(7968):176–83. doi: 10.1038/s41586-023-06084-7 (PMC10322720; doi:10.1038/s41586-023-06084-7)
Supplement: Supplementary file 12 — Source Data Extended Data Fig. 1 [file 41586_2023_6084_MOESM12_ESM.xlsx]

## Sheet: Extended Data Fig. 1b
Extended Data Fig. 1b
OVCAR-3	MN			PN
H3K4Me3	99	98	97	100	100	100
H3K9Me3	100	100	100	100	100	100
H3K9Ac	76	63	58	100	100	100
H3K14Ac	79	80	81	100	100	100
H3K27Me3	98	99	100	100	100	100
H3K27Ac	71	71	62	100	100	100
H3K36Me2	98	99	100	100	100	100
H3K36Me3	100	100	100	100	100	100
H2AK119Ub	53	45	62	100	100	100
H2BK120Ub	9	15	22	100	100	100
MCF10A	MN			PN
H3K4Me3	98	95	98	100	100	100
H3K9Me3	99	99	100	100	100	100
H3K9Ac	75	76	64	100	100	100
H3K14Ac	96	96	97	100	100	100
H3K27Me3	97	99	100	100	100	100
H3K27Ac	59	63	55	100	100	100
H3K36Me2	97	95	99	100	100	100
H3K36Me3	99	98	99	100	100	100
H2AK119Ub	50	47	38	100	100	100
H2BK120Ub	8	13	12	100	100	100
RPE-1	MN			PN
H3K4Me3	99	100	97	100	100	100
H3K9Me3	99	94	100	100	100	100
H3K9Ac	86	87	85	100	100	100
H3K14Ac	88	91	95	100	100	100
H3K27Me3	100	98	99	100	100	100
H3K27Ac	69	50	68	100	100	100
H3K36Me2	99	98	97	100	100	100
H3K36Me3	100	99	93	100	100	100
H2AK119Ub	72	73	63	100	100	100
H2BK120Ub	9	16	13	100	100	100

## Sheet: Extended Data Fig. 1c
Extended Data Fig. 1c
4T1	MDA-MB-231	OVCAR3	MCF10A	RPE-1
6.01504	14.8936	12.9032	2.89855	4.65116
5.22388	8	2.63158	5.19481	2.43902
8.55263	16.6667	4.65116	1.28205	18.1818
5.84795	3.84615	5.88235	0	6.45161
1.37931	7.14286	1.42857	1.5873	2.94118
4.46927	2.77778	5.88235	2.7027	1.75439
5.78947	0	7.24638	5.61798	8.10811
3.7037	5.08475	34.6154	2.43902	0
14.6341	8.08081	2.46914	4.34783	2.27273
5.71429	5.26316	3.57143	5.88235	5.55556
2.5	4.4944	12.245	7.0707	0
2.1053	9.8901	13.83	3.7736	5.8824
8.8496	6.6667	2.0833	12.264	4.3478
3.7267	13.462	7.9545	3	0
6.4	16	6.7961	1.6393	0
5	20.69	43.59	2.5316	0
8.0882	19.048	17.143	0.885	3.0303
2.1978	17.347	3.125	3.125	0
0.9804	12.987	11.321	0	6.9767
1.8634	13.235	7.3529	2.521	2.6316
3.0769	12.931	0	4.7059	0
3.252	4.386	3.5088	0	0
5.9322	3.3333	10.769	2.3438	0
7.5269	10.976	0	4.3103	6.6667
13.333	16.456	18.75	4.2254	2.439
7.9365	11.321	22.727	1.1364	0
2.2222	12.821	17.857	1.1628	5.2632
11.111	15.254	19.149	0.6289	2.7027
3.2967	19.643	15.714	0	12.5
5.618	17.647	14.815	2.4793	0

## Sheet: Extended Data Fig. 1d
Extended Data Fig. 1d
H3K9Me3			H3K27Me3			H3K36Me3			H3K4Me3			H3K36Me2
MN	PN		MN	PN		MN	PN		MN	PN		MN	PN
2.1393	0.800435		3.64333	1.55937		5.61324	3.39513		2.28678	2.43266		4.16181	3.06675
1.94073	1.33302		7.82854	1.37215		14.8927	2.68926		3.73065	2.10356		8.61208	1.73908
1.98052	1.39891		2.65876	1.52615		6.3694	2.87489		2.98075	2.12539		1.75918	2.49128
2.04057	1.3317		2.10229	1.72806		8.13253	3.04873		3.58225	2.4483		0.563559	3.81733
1.75649	1.6639		1.99755	1.36328		1.72725	3.30894		2.72458	1.61987		1.59068	2.75476
1.64211	1.51695		5.99386	2.99869		4.05058	3.1354		12.2798	3.25964		5.8471	4.70588
1.91623	1.37186		5.15902	2.63477		0.935893	3.34467		5.24628	3.48829		2.65053	1.71981
1.61746	2.02352		0.834099	2.47866		5.13868	3.1284		1.13165	2.91423		5.44314	1.6123
1.31218	1.23617		0.787606	1.5644		4.99692	5.17102		0.44113	2.32673		2.80495	2.21519
2.078	1.16284		1.112	2.60124		4.28876	6.03603		1.42375	2.80332		2.82552	4.27332
1.79224	1.07048		5.49985	1.98308		7.96458	3.02482		3.28029	3.05818		2.20126	2.30035
1.86578	1.24259		0.55679	1.51873		4.46945	2.19826		1.66433	2.24214		0.615546	1.7323
1.75514	1.09987		1.55393	1.80003		4.2386	3.15233		2.1505	2.52673		11.4168	2.12167
1.56483	1.26314		0.733336	1.84873		4.17049	2.51958		0.723616	2.8505
2.56395	1.15372		1.52283	2.44035		6.76983	4.27647		2.12535	2.77469
2.56914	1.25915		0.682935	2.30949		6.37259	4.71491		2.22248	2.64449
2.00588	1.19536		1.76215	1.39962		4.02921	4.31161		3.04262	2.23959
1.83609	1.44979		1.21893	2.19464		4.69347	4.24692		2.3622	3.30518
1.5994	1.1759		1.66631	2.01269		1.15379	3.49111		2.58838	2.67474
1.46368	1.02042		1.78518	1.41887		4.9852	5.80265		3.03423	2.46592
1.88548	1.32021		2.40871	1.29174		5.40115	6.99755		2.77046	2.58869
2.11449	1.15425		0.957156	0.525068		5.09329	7.68078		1.07244	1.46378
2.22872	1.06051		2.11202	0.731783		5.81449	5.44408		3.94032	1.72133
1.5054	0.913674		0.758076	0.633164		4.01134	2.87108		1.9063	1.60611
1.91099	1.06667		1.30848	1.77625		3.60792	3.68953		2.86242	2.84657
1.55375	1.37097		3.56121	1.47934		6.19226	3.9014		4.65831	2.49766
1.8128	1.32857		1.08198	0.575799		4.05573	4.90712		1.53427	1.79985
1.50946	1.65353		0.343484	0.983367		8.72263	2.91739		0.899461	2.3745
1.17385	1.64913		4.6452	1.49534		3.06463	2.52255		5.42262	2.12921
1.52636	1.36283		1.76148	1.22361		5.66084	3.22156		4.13783	1.8518
1.54414	1.18104		2.43489	0.541864		4.32265	3.19102		8.18736	1.65416
1.36113	1.58597		2.84672	0.654803		8.49174	3.85242		11.5405	1.79017
1.2386	1.39699		5.19581	1.04684		10.8428	2.76459		9.11326	1.88848
1.04564	1.35039		1.95114	0.781535		5.83753	4.50691		5.48651	1.55558
1.39276	1.30491		2.92667	0.574013		1.5561	4.55215		3.14635	1.78542
1.76491	1.20753		2.56351	1.60249		4.39489	4.65047		2.29362	2.61733
1.48786	1.32423		1.43118	1.6771		3.22011	3.58933		1.64288	3.03566
1.94255	1.94209		1.26337	1.30297		4.02117	3.35504		2.63632	2.59994
1.58261	1.02352		1.35194	1.26557		9.44806	4.70252		2.70087	1.68118
1.42144	1.23796		1.142	1.10041		3.01226	5.96772		1.16783	1.59686
1.95363	1.32879		0.350457	0.51208		4.21003	3.7932		0.355165	1.25866
1.96349	1.67539		1.57492	0.873375		3.85136	3.71577		1.60159	1.17354
2.37216	1.2519		5.36235	0.725921		5.67989	4.48655		2.7021	1.20077
1.74999	1.20036		4.24587	1.14122		5.25556	2.81057		1.09009	2.01987
2.47601	1.27141		1.8855	1.0591		5.1224	3.07453		2.02514	1.66075
1.74111	1.50385		14.2319	0.534528		9.78509	2.57565		7.88722	1.40906
2.1012	1.48481		0.95382	0.452537		13.1181	2.64738		1.28973	1.30444
0.92307	1.84742		19.1562	1.00742		3.82025	3.61456		27.8602	2.73907
2.59838	1.39333		1.31331	0.392764		4.21782	5.39637		1.60805	1.08457
2.41748	1.28262		8.11522	0.902977		2.44414	3.76202		23.1987	2.07376
2.80464	1.47466		8.41715	1.45426		4.72632	4.18789		21.4274	3.40371
2.07357	1.04402		10.0509	1.26809		3.60149	3.67469		21.7875	2.98002
1.83845	1.45909			1.5109		1.17425	2.72239			3.46552
1.37139	1.68462			1.2356		6.24229	2.10877			2.52403
2.0245	1.95548			0.623558		6.67546	3.98385			1.92963
	1.96242			0.508323		3.58041	9.48492			1.57015
	1.47677			1.51768			5.17422			2.43431
	1.61187			0.91733			6.59424			2.59177
	2.11021			1.05001			7.51881			2.51866
	1.1951			0.763517			5.22954			1.86855
	1.09866			0.701073			4.91311			1.84377
	0.829405			0.698448			4.21517			1.42847
	0.73971			0.697188			3.54706			1.56649
	1.20695			1.06289			2.08199			2.83134
	1.05731			1.32954			3.38625			3.13478
	0.672614			1.35489			2.17356			3.1928
	1.11069			0.993288			2.6616			2.46627
	0.950548			0.981361			2.13284			2.14195
	0.657981			1.24369			4.17296			2.13009
	0.544877			0.815631			3.73216			2.44587
	0.76973			1.13571			4.80853			2.53962
	0.662815			0.929378			5.42588			1.63859
	0.737054			1.17142			3.40415			2.73429
	0.778018			1.0556			4.51379			2.5519
	0.904594			1.23862			4.63655			2.67507
	0.595507			1.11085			2.67952			2.0017
	0.998039			0.632304			4.72037			1.45388
	0.846157			0.498791			4.29785			1.27688
	0.689515			0.463978			2.74348			1.59446
	0.943101			0.763334			3.28497			1.69335
	1.32349			1.52338			4.92855			3.26662
	1.0164			1.24529			4.64489			2.65834
	0.826717			0.918595			6.7354			2.48319
	1.11817			1.11333			4.52618			2.75972
	1.86358			1.10074			8.45163			2.03454
	1.17756			1.11105			4.69132			3.23416
	1.34013			0.927637			5.23849			2.95616
	1.48747			1.06747			2.46014			2.59392
	1.47104			1.21767			3.88314			2.62635
	1.53555			0.650617			2.36053			1.89266
	0.800513			0.680732			2.73371			2.46273
	1.22727			0.409551			2.55138			1.61492
	1.20969			0.46643			2.08372			2.08817
	1.29777			0.957051			2.06278			2.09882
	1.25298			0.873611			4.43274			2.32389
	0.799798			0.698242			4.63205			2.06438
	0.727896			1.56475			3.50977			3.43518
	0.731317			0.699768			3.69291			1.79986
	1.54586			0.997989			4.42349			2.67458
	1.68563			0.511789			7.84274			1.58454
	1.19658			0.529362			2.94548			1.99512
	1.48779			0.865455			4.74847			2.45619
	0.702762			0.457204			2.97216			1.63468
	0.750982			0.872379			3.06145			2.56128
				0.500834			3.83824			1.95939
				0.842514			5.11409			1.56831
				0.380453			3.57224			1.36677
				0.322901			4.1416			1.2544
				0.985056			4.90196			2.17825
				0.871188			5.42705			2.05376
				0.453903			5.92515			1.61205
				0.66654			4.24863			2.17339
				0.915428			5.92461			2.70014
				2.06555			4.61374			3.87662
				1.086			6.11388			2.39145
				1.64245			3.50301			3.70004
				1.2321			5.87899			2.59806
				0.713935			6.04324			2.51491
				1.51059			4.23153			3.10391
				2.11468			6.8967			3.59659
				1.41567			4.4367			3.27757
				0.808025			2.81332			2.71304
				0.903021			3.68871			2.75964
				1.44399			3.18179			3.63707
				0.396039			5.18032			2.17462
				1.10928			3.28991			2.86193
				0.543457			3.52568			1.55046
				0.441692			1.91832			1.85035
				0.886473			5.63302			2.39978
				0.386712			6.60053			1.70392
				0.67754			7.59223			2.43896
				0.385556			6.77994			1.34232
				0.644531			5.38431			2.994
				0.94789			7.54456			3.18624
				1.41272			8.25911			3.46832
				1.17743			1.76755			4.20452
				0.885936			1.32192			3.48743
				1.29146			2.61739			2.82583
				1.40272			1.51986			3.95592
				1.32039			1.92771			3.71336
				2.22942			1.80186			5.98337
				1.62599			2.20954			5.00978
				1.85621			1.8229			5.04659
				2.02568			1.96736			5.51477
				1.61772			1.51084			5.64654
				2.9237			1.74114			6.76225
				2.49989			2.43901			5.42077
				2.08817			3.689			4.93469
				1.10587			1.77901			3.91542
				2.072			2.23559			4.67979
				1.90351			3.77544			3.97817
				1.82638			3.14978			3.84694
				0.637152			3.54773			2.47288
				1.15746			3.2984			3.4941
				1.0371			2.69003			3.2764
				0.731053			1.84052			2.69803
				1.50198			2.19149			3.22303
				0.974703			3.85706			3.46734
				1.36309			4.71025			3.63237
				1.28629			5.33356			4.27361
				1.2921			4.23641			4.23242
				2.24971			2.09703			5.51854
				1.95613						5.21547
				2.88895						5.57801
				2.02587						5.0426
				2.33722						5.20667
				1.37539						4.45517
				1.33617						3.95179
				1.82429						4.05821
				2.58171						5.80061
				3.16838						6.37442
				1.21128						4.98612
				1.04742						3.39709
				1.20206						3.87518
				1.35047						3.89433
				0.962816						3.15781
				1.00845						3.38386
				0.942926						2.66928
				2.35854						4.41141
				1.90392						5.53135
				1.4866						4.39666
				0.595829						0.705661
				0.651206						0.793699
				1.7311						2.47812
				2.26171						2.60637
				1.60443						2.28772
				1.16427						2.06192
				1.1544						1.93239
				1.09166						2.03722
				0.956057						1.46867
				0.664071						0.969814
				0.582444						0.983225
				0.712443						1.51042
				0.834507						1.3471
				0.867999						1.3256
				1.01632						1.61553
				0.857105						1.73586
				1.76634						2.28833
				1.31716						1.45847
				0.750518						1.4308
				0.651446						1.35631
				0.77767						1.19469
				0.613475						1.10071
				0.766968						1.4624
				1.01088						1.50988
				0.889436						1.59245
				0.724377						1.54745
				0.539064						1.17012
				0.725685						1.27443
				1.46099						2.46903
				1.7693						2.55001
				0.695636						1.08475
				0.672453						0.951538
