# Supplementary material for: Epigenetic dysregulation from chromosomal transit in micronuclei
Source: Nature. 2023 Jun 7;619(7968):176–83. doi: 10.1038/s41586-023-06084-7 (PMC10322720; doi:10.1038/s41586-023-06084-7)
Supplement: Supplementary file 13 — Source Data Extended Data Fig. 2 [file 41586_2023_6084_MOESM13_ESM.xlsx]

## Sheet: Extended Data Fig 2b.
Extended Data Fig 2b.
MN (DMSO)	PN (DMSO)	MN (EZH2i)	PN (EZH2i)
0.551841	0.537268	0.097394	0.091937
0.520373	0.306869	0.510933	0.314728
0.593203	0.315848	0.257286	0.302252
0.569289	0.603977	0.090186	0.058637
0.762149	0.650019	0.111283	0.064597
0.939314	0.813725	0.099304	0.082684
2.08828	0.854781	0.341655	0.056489
1.05732	0.480934	0.265089	0.042954
0.984385	0.415085	0.409566	0.086748
0.325988	0.683332	0.366479	0.066364
0.383602	0.296809	0.539264	0.077618
0.216135	0.738241	0.230033	0.101343
1.01331	0.683258	0.176949	0.058298
0.807807	0.438406	0.182611	0.067953
0.769958	0.431149	0.03663	0.194782
0.427072	0.393286	0.49679	0.123573
0.324587	0.310981	0.1732	0.06395
1.968	0.252602	0.509552	0.106984
1.26516	0.399159	0.101626	0.114804
1.07384	0.614523	0.075778	0.142033
1.25773	0.470706	0.772991	0.103927
0.264169	0.427337	0.578991	0.058019
0.553094	0.551682	0.038094	0.0623
2.00892	0.619504	0.049298	0.171256
0.320499	0.50166	0.081328	0.106046
0.289131	0.403666	0.073484	0.135082
0.542889	0.490653	0.110134	0.11126
0.25802	0.436819	0.202944	0.157572
0.383337	0.530581	0.07587	0.113947
0.240472	0.582498	0.108672	0.156283
0.517906	0.777182	0.132716	0.35148
0.183177	0.608474	0.070185	0.064662
0.317829	0.457938	0.223242	0.101112
0.573114	0.362361	0.066858	0.101545
1.09293	0.285498	0.128435	0.10313
1.17984	0.473102	0.096356	0.153977
0.553229	0.363312	0.238037	0.094258
0.518309	0.497872	0.298194	0.13693
0.179249	0.517793	0.197758	0.203719
0.290415	0.494587	0.178885	0.090698
0.488405	0.461161	0.107768	0.09555
0.345393	0.513985	0.206195	0.270074
0.987229	1.16976	0.132021	0.078337
1.51977	0.790393	0.059354	0.115806
1.89972	0.591796	0.125878	0.136584
0.914399	0.780636	0.144344	0.203628
0.283997	0.714272	0.163094	0.209503
0.593039	0.918738	0.276499	0.336016
1.08278	0.651727	0.326602	0.177175
0.692301	1.31538	0.145565	0.130099
0.640744	0.982263	0.08636	0.087541
0.548934	1.45733	0.253087	0.277539
	0.693126	0.053842	0.18476
	0.701724	0.056719	0.300088
	0.912915	0.06647	0.145018
	1.03337	0.090518	0.410114
	0.966683	0.259526	0.128105
	0.748934	0.195675	0.181415
	1.22753		0.362491
	1.03652		0.106508
	1.11896		0.048116
	0.266762		0.09361
	0.631626		0.096864
	0.639085		0.051144
	0.619537		0.095235
	0.245998		0.045536
	0.303898		0.055903
	0.400553		0.071141
	0.477998		0.030169
	0.418647		0.02621
	0.745541		0.03416
	0.42331		0.075469
	0.550076		0.252629
	0.494719		0.045877
	0.19684		0.081347
	0.278257		0.21097
	0.407516		0.089346
	0.364022		0.051988
	0.377491		0.068629
	0.505656		0.116625
	0.39856		0.06522
	0.390197		0.067215
	0.441885		0.085462
	0.2852		0.084573
	0.578799		0.110182
	0.372551		0.060069
	0.529957		0.057132
	0.213581		0.092989
	0.667046		0.090506
	0.706087		0.049273
	1.01416		0.050872
	0.385845		0.168993
	0.360686		0.10028
	0.400165		0.092014
	0.283458		0.165603
	0.396498		0.18416
	0.278829		0.128828
	0.185066		0.174631
	0.362166		0.121875
	0.391871		0.142279
	0.222564		0.080028
	0.305836		0.120227
	0.289519		0.08878
	0.249208		0.689037
	0.318603		0.11478
	1.18319		0.205893
	0.312295		0.144515
	0.144507		0.090028
	0.377173		0.09403
	0.285431		0.095866
	0.262837		0.081033
	0.632048		0.052247
	0.185033		0.057232
	0.401819		0.065084
	0.547092		0.056728
	0.467761		0.060363
	0.463041		0.051241
	0.427782		0.066991
	0.510302		0.056542
	0.572954		0.047431
	0.327228		0.075041
	0.194444		0.034725
	0.289438		0.066814
	0.242828		0.052446
	0.401124		0.044636
	0.372121		0.049471
	0.347314		0.056218
	0.282827		0.049748
	0.263924		0.056826
	0.093842		0.082619
	0.324132		0.044929
	0.239018		0.062438
	0.322392		0.089133
	0.400915		0.085903
	0.381432		0.066384
	0.342617		0.117024
	0.595377		0.093043
	0.530887		0.084769
	0.941001		0.078801
	0.30685		0.094792
	0.312636		0.065289
	0.340905		0.0607
	0.422332		0.078244
	0.353483		0.077267
	0.479722		0.079422
	0.223716		0.062631
	0.503598		0.136378
	0.584316		0.102227
	0.439864		0.149452
	0.56499		0.122868
	0.332293		0.109262
	0.969996		0.165236
	0.863272		0.058244
	0.794141		0.100325
	0.759608		0.178729
	1.03057		0.116905
	1.13586		0.191458
	1.08797		0.197893
	0.993835		0.243384
	0.702875		0.077589
	0.859391		0.078287
	0.885977		0.031354
	0.724223		0.028076
	0.434565		0.106117
	0.863008		0.072619
	0.693109		0.050502
	0.343723		0.128091
	0.730663		0.095132
	0.307142		0.062457
	0.271416		0.070667
	0.438313		0.029743
	0.554915		0.057789
	0.298803		0.030562
	0.367212		0.062057
	0.299911		0.107476
	0.305962		0.035671
	0.265916		0.111142
	0.258345		0.045428
	0.198841		0.035906
	0.318968		0.094188
	0.557185		0.057873
	0.278737		0.09051
	0.421608		0.333957
	0.564041		0.177676
	0.518562		0.148575
	0.40862		0.220077
	0.320762		0.114083
	0.502466		0.270562
	0.572973		0.21082
	0.364731		0.124347
	0.387658		0.28356
	0.433209		0.144157
	0.674862		0.29846
	0.629043		0.076406
	0.522376		0.103732
	0.752715		0.124905
	0.696003
	0.52354
	0.711911
	0.710485
	1.22942
	0.753423
	0.83283
	0.45263
	1.2441
	0.499524
	0.2267
	0.472439
	0.366044
	0.268998
	0.382704
	0.298091
	0.238152
	0.356029
	0.30338
	0.266921
	0.32131
	0.412346
	0.278321
	0.746671
	0.712027
	0.49414

## Sheet: Extended Data Fig 2f.
Extended Data Fig 2f.
H2AK119Ub
PN	MN
1	0.927223
1	0.185185
1	0.173911
1	0.74449
H2BK120Ub
MN	PN
1	0.0946582
1	0.13832
1	0.660117

## Sheet: Extended Data Fig 2k.
Extended Data Fig 2k.
MN	PN
0.981694	1.42759
0.705309	1.42759
1.01739	0.915511
0.853704	0.82586
0.693303	1.55234
0.619695	1.73857
0.972573	1.19902
0.71914	1.19902
0.8857	1.19902
1.1767	1.37942
0.741467	1.37942
1.50414	1.74886
0.824726	1.74886
0.961406	1.74886
0.878363	1.74886
0.738978	1.28749
0.67713	1.7816
1.03974	1.08028
1.04657	1.67754
1.02208	2.03471
0.906759	1.44276
0.92992	1.49132
1.15101	1.8714
0.777279	1.74003
0.857203	1.69951
