# Supplementary material for: Epigenetic dysregulation from chromosomal transit in micronuclei
Source: Nature. 2023 Jun 7;619(7968):176–83. doi: 10.1038/s41586-023-06084-7 (PMC10322720; doi:10.1038/s41586-023-06084-7)
Supplement: Supplementary file 14 — Source Data Extended Data Fig. 3 [file 41586_2023_6084_MOESM14_ESM.xlsx]

## Sheet: Extended Data Fig. 3c
Extended Data Fig. 3c
H3.1K27Ac			H3K79Ac
PN	MN		PN	MN
0.1352	0.05835		0.7966	0.69665
0.1156	0.0291		0.4488	0.2648
0.1283	0.0818		0.5784	0.3914
H3.3K27Ac			H3K23Ac
PN	MN		PN	MN
0.1467	0		23.6565	17.4962
0.0327	0		18.0155	16.1451
0.0147	0.0009		14.8059	11.6108
H3K4Ac			H3.1K27Me3
PN	MN		PN	MN
0.1373	0.0224		40.4264	44.821
0.1857	0.0287		39.8899	45.2368
0.1659	0.0275		45.0793	35.5312
H3K9Ac			H3.3K27Me3
PN	MN		PN	MN
0.7235	1.3255		38.3101	14.6684
0.6476	0.1512		8.2115	7.7311
0.4538	0.1166		9.2269	4.6962
H3K14Ac			H3K4Me3
PN	MN		PN	MN
38.6158	27.1155		0.1713	0.22115
38.2735	21.5242		0.1631	0.2335
22.3644	16.8001		0.1425	0.1943
H3K18Ac			H3K9Me3
PN	MN		PN	MN
3.4804	1.5487		44.893	47.612
2.4508	0.6872		44.6316	42.0077
1.8762	0.4214		37.9067	45.5853

## Sheet: Extended Data Fig. 3e
Extended Data Fig. 3e
PN Intact	PN Rupt.	MN Intact	MN Rupt.
100	100	94	36
100	100	94	56
100	100	84	22
