# Supplementary material for: Epigenetic dysregulation from chromosomal transit in micronuclei
Source: Nature. 2023 Jun 7;619(7968):176–83. doi: 10.1038/s41586-023-06084-7 (PMC10322720; doi:10.1038/s41586-023-06084-7)
Supplement: Supplementary file 15 — Source Data Extended Data Fig. 4 [file 41586_2023_6084_MOESM15_ESM.xlsx]

## Sheet: Extended Data Fig. 4a
Extended Data Fig. 4a
% cGAS +	% H3K27Ac +
39	61
29	71
27	73
19	80
39	64
23	85
29	76
24	71
24	78
31	72
31	95
23	88
34	70
25	74
20	85
16	87

## Sheet: Extended Data Fig. 4b
Extended Data Fig. 4b
H3K9Me3				H3K27Me3				H3K36Me3
Ruptured MN	Intact MN	PN		Ruptured MN	Intact MN	PN		Ruptured MN	Intact MN	PN
3.5935	6.1647	2.07441		1.24338	0.670087	0.561986		0.284551	0.835523	0.013479
6.36755	4.42159	2.4045		0.661188	0.634149	0.472109		0.680264	0.228971	0.23141
2.19575	4.91265	1.90313		0.587363	1.44881	0.349033		3.72521	0.614108	0.229023
7.83781	5.31026	2.36182		0.658288	4.91599	0.411335		3.46147	0.343116	0.279034
9.03073	7.58538	2.16976		0.631555	0.272638	0.398033		4.36834	0.221045	0.334873
6.09424	6.08115	4.27693		0.236185	0.378442	0.633308		4.31706	4.38343	0.175579
9.51451	13.2543	4.4028		0.303269	0.200737	0.371537		3.91713	3.8665	0.132483
9.16857	4.31951	2.37616		0.165413	0.218103	0.297167		1.34859	2.09435	0.237098
4.68849	4.2512	2.01943		0.09129	0.143139	0.363106		3.99884	3.68223	0.397176
4.48947	2.1641	3.21196		0.38786	1.13121	0.334921		3.19351	1.70835	0.729846
4.73515	5.7036	3.40635		0.732347	2.40809	0.34225		2.51866	1.93561	0.252127
4.67666	15.3094	4.04202		0.575722	0.247862	0.285974		3.4015	4.24368	0.332624
0.434534	7.2034	2.79623		0.909821	0.20841	0.355365		0.404671	6.07149	0.178351
6.88931	5.91652	2.84639		0.601341	0.14546	0.320232		0.707457	0.6386	0.327845
1.10808	1.33976	3.07438		1.0431	0.309742	0.258236		3.11053	0.861343	0.293838
1.11353	1.91867	2.96229		5.36662	0.26239	0.305613		2.21488	1.19925	0.42315
1.31362	0.921083	3.77823		1.22328	0.265575	0.280783		1.89566	1.36742	0.683568
2.01045	3.2659	5.96273		0.137383	0.451154	0.419988		1.70371	0.768856	0.541758
0.60599	0.594657	6.49567		0.090014	1.28986	0.400709		0.68898	0.627912	0.450037
1.49687	1.21116	7.73526		0.321361	0.418379	0.780626		0.474996	2.69372	0.340491
0.762524	1.84018	4.59572		0.378388	0.988093	0.721618		0.776116	2.67065	0.42623
0.778144	1.20504	10.287		0.287096	0.731408	0.939683		0.491451	1.71121	0.382403
1.15744	0.830053	3.02812		0.237027	7.7592	0.33514		0.87889	0.682874	0.996725
1.46596	1.43468	3.15228		0.30293	0.358485	0.368116		0.226834	1.57367	0.731343
1.89361	0.894685	1.87432		1.49146	0.292434	0.329188		0.186909	1.18224	0.727487
1.14981	0.577295	1.68456		3.00716	1.59022	0.351825		0.211593	1.50261	0.456157
1.52121	1.48842	1.73206		2.62125	2.36388	0.405731		0.464785	1.33163	0.417035
1.20454	0.888481	2.09205		0.358491	2.19786	0.367424		0.450438	1.36257	0.536305
1.1015	1.54558	2.50897		0.413461	0.789751	0.38141		0.173072	0.863122	1.71643
0.565838	1.22352	3.59097		0.381374	1.95665	0.413117		0.476537	2.54259	3.66898
0.493044	0.911253	2.12674		0.391178	1.40308	0.453516		0.572732	0.980569	3.14434
0.574113	0.819104	3.9034		0.741425	1.22569	0.248939		1.3377	0.206184	3.65669
0.796354	1.20457	4.06613		1.10226	1.15816	0.266062		2.65951	0.406607	4.38371
0.716421	0.780665	3.08086		0.363894	1.15816	0.750673		1.43766	0.492277	5.12086
1.13847	0.400826	3.51197		0.431004	1.22569	0.464942		0.905745	0.486651	3.23367
1.02832	0.670572	10.5457		0.451676	1.15816	0.525137		2.18947	0.701807	3.06526
0.523874	1.10315	5.12814		0.19142		0.404791		4.79155	2.7088	3.17146
1.45164	0.430201	7.2065		0.188214		0.539888		1.15399	3.06894	3.30942
0.347735	0.371485	4.22296		0.117894		0.617972		0.192629	3.71552	2.23617
0.453929	0.266368	3.38492		0.567815		0.303003			2.93227	3.68324
1.10831	0.391373	2.07516		7.67425		0.239525			0.194862	5.26878
2.19781	1.22915	2.32045		2.3161		0.398031			0.480163	0.143578
1.20392	2.02865	2.32794		3.35081		0.26081			0.502654	2.94369
6.76573	1.0423	2.60506		2.3811		0.419656			0.144906	0.817235
6.40273	1.41302	2.77125		0.353758		0.423121			0.153256	0.952067
5.614		2.93425		1.24699		0.323692			0.339894	0.685677
6.03759		2.22716		1.20109		0.416712			0.652064	0.540591
0.867915		1.86554		3.45284		0.584635			0.835311	0.906021
0.658261		2.0801		0.921186		0.389174			0.259302	0.562435
1.22503		3.05736		1.14206		0.305278			0.293296	1.22957
6.92441		2.38678		3.45284		0.507289			0.322783	0.522789
		2.09748		0.921186		0.390548			0.220371	0.76001
		1.76999		1.14206		0.442914			0.220344	0.956632
		2.06845				0.289922			1.01636	1.1337
		2.31681				0.329569				0.892693
		2.61608				0.465039				1.29566
		3.04484				0.271823				0.876442
		2.37322				0.224756				1.75452
		5.67882				0.371389				1.42996
		4.81655				0.272262				2.3666
		4.29032				0.367042				1.68785
		4.59677				0.411104				2.07975
		9.24368				0.32198				1.79419
		5.82604				0.50335				1.62732
		5.6873				0.654884				1.50598
		4.34921				0.559295				1.53593
		3.09152				0.598199				0.526377
		2.38023				0.684034				0.685791
		0.527627				0.701741				0.812094
		0.874469				0.378726				0.986857
		0.476768				0.689728				1.75661
		0.67847				0.550752				2.75039
		0.852501				0.22167				3.67381
		0.39679				0.284702				4.38261
		0.484233				0.405178				3.02311
		0.579902				0.70719				2.87914
		0.700052				0.609471				2.01012
		0.476553				0.610646				2.3181
		0.648225				0.658796				2.63519
		0.609082				0.594445				0.829284
		0.869362				0.257726				1.26063
		0.631494				0.278899				0.857726
		0.603623				0.300572				1.08811
		1.8825				0.37622				1.20066
		1.06946				0.314524				1.34204
		1.26185				0.291519				1.53849
		1.35409				0.275541				1.56055
		1.31901				0.250346				1.11744
		1.02973				0.3352				2.26453
		0.752732				0.416166				1.73954
		1.30701				0.234124				1.67141
		0.49971				0.413839				1.72227
		0.643868				0.315673				1.54587
		0.274424				0.365687				1.98076
		0.626105				0.32694				2.034
		0.259523				0.360156				2.24011
		0.594308				0.531836				2.11057
		0.568477				0.406953				2.25523
		0.917126				0.482551				1.68264
		0.562589				0.613485				1.74495
		0.640969				0.734549				1.01699
		0.375576				0.958411				2.0844
		1.34242				0.934313				1.69121
		0.508798				0.969035				0.871691
		0.933925				0.635146				2.2374
		1.36316				0.642972				2.07573
		0.605929				0.528159				2.0789
		0.659347				0.604021				1.0852
		0.35667				0.643463				2.1768
		0.837806				0.292456				2.33403
		0.422799				0.309555				2.31002
		1.31886				0.337266				2.85456
		0.83259				0.385425				2.17032
		0.804946				0.250576				4.50846
		1.97944				0.22325				3.68099
		0.62023				0.403898				2.35264
		0.671245				0.232911				1.83911
		0.420972				0.152974				0.361562
		0.380883				0.349442				0.431017
		0.638049				0.207543				0.164121
		0.99613				0.191811				0.132483
		0.737513				0.344693				0.130562
		0.948894				0.39632				0.144964
		0.441601				0.390524				0.157442
		0.544349				0.2587				0.185145
		0.588307				0.321896				0.212246
		0.474002				0.233177				0.190009
		0.67609				0.311895				0.287753
		1.08275				0.223196				0.251201
		0.581792				0.260565				0.267051
		1.1369				0.302454				0.369172
		1.22771				0.370187				0.333223
		1.81806				0.286753				0.164671
		1.64148				0.396104				0.287639
		0.802209				0.283878				0.375852
		0.763026				0.214933				0.291751
		0.775323				0.399611				0.085622
		1.0204				0.571809				0.172367
		1.1322				0.735734				0.143569
		0.610713				0.76198				0.232056
		1.09559				0.597838				0.261948
		1.03622				0.225341				0.205399
		0.694503				0.260747				0.1654
		0.609948				0.225422				0.14272
		0.511179				0.256145				0.129793
		0.908085				0.3771				0.226418
		0.573753				0.295756				0.246243
		0.682871				0.457856				0.236215
		0.397747				0.189729				0.174676
		0.450173				0.203978				0.246516
		0.701462				0.238575				0.289304
		0.609307				0.297366				0.153261
		0.704671				0.328664				0.265858
		0.285361				0.426003				0.235635
		0.40514				0.881168				0.200569
		0.852519				0.361317				0.268641
		0.443674				0.515861				0.491445
		0.903597				0.670843				0.481438
		0.414813				0.283604				0.24693
		0.548488				0.235684				0.332075
		0.56951				0.21687				0.516136
		0.792308				0.111597				0.348512
		0.532038				0.184334				0.708193
		0.388103				0.181927				0.55081
		0.325161				0.158986				0.355894
		0.315418				0.233575				0.473149
		0.302754				0.188153				0.419358
		0.303775				0.186328				0.432366
		0.387126				0.148553				0.568112
		0.243888				0.400828				0.640074
		0.229173				0.238094				0.639912
		0.164738				0.169472				0.906531
		0.292971				0.281613				0.643424
		0.28996				0.252654				0.771036
		0.344033				0.37586				0.603993
		0.453741				0.252441				0.495881
		0.383087				0.228277				0.422735
		0.858373				0.273671				0.193987
		0.907717				0.209534				0.16819
		0.601217				0.944914				0.349314
		0.499952				0.670359				0.330425
		0.789411				0.835694				0.289292
		0.889372				0.552055				0.395131
		0.551854				0.628615				0.366368
		0.835136				0.573487				0.282612
		0.279453				0.31447				0.355215
		0.41863				0.415571				0.385552
		0.336561				0.72389				0.654682
		0.48595				0.532186				0.345149
		0.484429				0.402687				0.390895
		0.767083				0.53847				0.398265
		0.64695				0.509872				0.456479
		0.43924				0.426706				0.687729
		0.629				0.420305				0.591771
		0.861637				0.350432				0.469096
		0.993494				0.479273				0.419163
		0.506477				0.418241				0.380081
		1.14104				0.533637				0.359941
		0.610802				0.539091				0.176929
		0.445611				0.460797				0.337824
		0.79114				0.646972				0.280976
		0.897959				0.530623				0.228741
		1.1234				1.02386				0.304839
		2.23627				0.485412				0.357179
		0.774655				0.680272				0.537051
		1.2351				0.76497				0.222575
		3.11976				0.442117				0.210685
		3.07057				0.483953				0.381909
		2.59339				0.495932				0.532715
						0.484218				0.89746
						0.407164				0.353672
						0.454193				0.486453
						0.31096				0.395678
						0.426162
						0.442329
						0.335482
						0.383709
						0.532704
						0.46191
						0.412956
						0.393988
						0.291008
						0.324798
						0.296029
						0.374608
						0.269061
						0.435073
						0.54058
						0.491614
						0.528876
						0.274935
						0.263027
						0.245363
						0.17805
						0.185074
						0.196026
						0.447358
						0.217665
						0.289874
						0.264435
						0.219933
						0.37873
						0.372361
						0.204216
						0.270896
						0.648435
						0.324874
						0.272126
						0.588139
						0.589061
						1.23818
						1.14474
						0.999012
						1.05177
						0.739101
						1.23948
						0.947602
						0.507134
						0.686455
						0.700374
						0.414391
						0.724155
						0.750887
						0.56664
						0.682599
						0.86373
						0.742653
						0.63661
						0.846306
						0.778301
						1.54157
						1.31255
						0.813179
						1.37197
						1.38467
						1.0532
						0.741529
						1.1516
						1.24873
						1.23952
						0.932268
						0.505599
						1.00232
						0.993709
						1.1848
						1.23215
						1.79055
						1.68672
						1.66703
						1.03323
						1.61052
						1.37028
						1.20051
						0.786194
						1.98357
						0.972125
						0.868945
						0.553907
						1.29437
						0.999847
						1.5326
						1.47428
						1.21594
						1.15332
						0.748595
						0.274482
						0.21843
						0.306271
						0.345256
						0.812093
						0.353493
						0.30904
						0.65633
						0.203348
						0.259745
						0.216176
						0.183513
						0.244355
						0.262491
						0.303663
						0.185206
						0.19494
						0.095654
						0.165595
						0.20855
						0.256722
						0.230667
						0.182942
						0.163895
						0.159056
						0.245
						0.188454
						0.218708
						0.26177
						0.497443
						0.201489
						0.237752
						0.200121
						0.207167
						0.29347
						0.587242
						0.472602
						0.20359
						0.258418
						1.27928
						1.16669
						1.84866
						1.32581
						1.22571
						0.696686
						1.28785
						1.68401
						1.28396
						1.84159
						0.920284
						0.951772
						1.08606
						0.604263
						0.690178
						0.743475
						0.874758
						0.860328
						1.51444
						0.657509
						0.78159
						0.760245
						0.752029
						0.76686
						0.928861
						1.55283
						1.78952
						0.713306
						0.778718
						0.704642
						0.75456
						1.03861
						1.27177
						0.986409
						0.93497
						1.3272
						0.893333
						1.05085
						1.95691
						2.5425
						1.0144
						1.51063
						1.00017
						1.27198

## Sheet: Extended Data Fig. 4f
Extended Data Fig. 4f
WT	LMB2 OE
43	10
40	7
36	5

## Sheet: Extended Data Fig. 4g
Extended Data Fig. 4g
H3K9Me3					H3K27Me3					H3K36Me3
MN WT	PN WT	MN LMB2OE	PN LMB2OE		MN WT	PN WT	MN LMB2OE	PN LMB2OE		MN WT	PN WT	MN LMB2OE	PN LMB2OE
2.40308	0.744989	3.01544	2.15553		5.04366	1.05576	1.47698	0.726658		2.90746	3.93582	2.06855	3.1539
1.79038	0.743338	3.9306	0.555275		0.941703	0.600843	1.6047	0.806206		1.65867	3.55612	2.84457	1.05377
2.65814	0.549521	1.98648	1.03432		1.31246	1.20472	2.6103	1.25077		2.42259	3.41501	4.16271	1.58102
3.18361	0.54387	2.67473	1.29023		0.950317	0.90627	0.890501	2.21633		2.64254	1.34803	5.00713	1.08706
4.97945	1.4145	3.60175	0.663248		0.906894	0.900044	1.7083	2.56328		7.86352	2.03238	8.98669	0.567603
5.82299	1.45875	4.08146	0.50267		2.55002	1.0042	2.69949	1.13977		4.48184	5.14074	5.43695	0.902995
5.41028	2.01613	1.9531	0.694055		2.01737	1.20081	5.48179	0.911718		10.5875	1.73686	2.75712	0.94504
2.3816	0.760602	0.674713	0.782179		1.65821	1.68077	1.86642	0.844219		8.18673	1.45781	3.47112	1.78021
1.15966	0.904289	1.29942	0.819795		1.98769	1.36685	2.04581	0.906154		15.687	2.27049	2.75713	1.45775
2.41494	2.46317	1.7406	0.624009		2.38558	1.30747	2.19487	1.14119		31.2963	3.98587	0.886209	1.20613
1.97283	0.598258	2.3405	0.620693		0.728526	0.642113	1.85046	0.709961		9.00614	3.29604	3.36797	1.02173
1.18159	0.496172	1.84454	0.940783		2.2356	1.57448	0.352715	0.944886		3.51481	5.81116	2.6645	0.932654
1.96118	0.678244	3.37702	0.900851		1.97304	1.49974	0.561442	0.422402		2.90884	2.4241	7.32081	0.862821
1.54121	0.362152	3.79426	0.933657		5.24705	2.4338	2.40605	0.971388		6.3095	3.39848	1.70674	1.10243
0.661813	0.752535	2.36171	1.1461		4.38337	2.77868	2.47329	0.743191		3.94522	2.41956	5.3893	0.939697
1.48505	0.800676	1.05996	0.552287		3.12275	0.367095	6.31428	1.44959		7.73151	1.32854	1.63999	0.865424
0.828277	0.734594	3.49347	0.532871		5.68933	0.998916	1.42209	1.00119		5.99902	1.59408	2.4215	1.07315
1.1175	0.62529	1.94033	1.11502		2.90867	0.839888	1.91678	0.28891		9.86013	2.33834	1.68764	0.857209
4.9269	0.737495	2.12978	0.617157		2.16278	0.855226	2.04278	0.541365		5.2038	2.26161	3.59359	1.55991
7.26017	0.42137	2.7778	1.15509		3.00239	1.17367	1.03802	0.720908		6.75756	3.93595	4.28905	1.52905
2.15022	0.765977	2.51461	1.27354		2.0214	0.534844	1.41183	0.516208		9.89542	2.60582	1.56295	1.60016
5.6105	0.497703	1.64342	1.45464		2.58005	0.506072	1.02209	0.546413		6.80422	4.36288	2.94064	1.41283
6.60903	0.625014	1.25005	0.959937		2.30809	0.521881	0.282433	0.567935		7.08301	3.29309	2.09161	0.849654
4.27917	0.819351	2.58613	1.24391		6.43707	0.606839	3.18445	0.204702		6.12242	3.43266	2.8417	0.941605
5.91539	0.964277	2.84259	0.834852		6.28971	1.70296	2.49956	0.506658		7.90641	4.10011	2.78797	1.04631
0.87785	0.70109	2.99129	1.9366		8.74232	1.32412	3.66286	0.500961		5.50156	5.50425	3.27712	0.596373
2.52075	0.587161	0.794362	0.910584		6.00974	2.70698	2.47896	0.645165		2.76097	3.84259	2.49124	1.34719
2.42894	0.82191	1.55727	1.64649		1.8382	0.404173	1.21629	0.678262		7.46207	1.93689	2.25869	1.18891
3.55571	0.78507	1.03811	0.46313		1.22875	1.35741	3.08228	0.87574		6.70345	1.97647	1.58794	2.05568
1.67475	1.20587	4.3716	0.851652		1.73339	2.01565	0.995331	0.725522		7.56985	2.32297	2.49377	2.3735
5.13176	1.1773	1.91146	1.353		2.36409	0.768188	1.37614	1.14698		7.77386	3.69527	2.34143	1.98604
2.23677	0.841931	3.69291	1.50077		1.23454	1.30216	1.08087	1.6587		9.43389	3.4663	5.68556	1.51642
2.22619	0.941386	2.15307	2.56713		0.522849	1.35679	1.1114	0.437806		8.86231	4.34581	2.61562	1.78199
2.52344	0.37174	2.08082	3.39468		1.82381	0.873874	3.4581	0.571889		6.35799	4.12805	3.74872	2.09333
4.08398	0.673026	1.2117	2.75525		6.24238	1.05578	4.34169	0.424204		6.91557	2.3831	1.4555	0.679081
6.33927	0.806475	0.95943	0.888456		3.65187	1.38967	2.64677	0.298343		4.24298	1.90609	2.21735	0.655025
5.55223	0.907148	2.93322	2.27879		6.40146	0.718219	2.94456	0.465409		4.6378	1.83299	3.24603	0.746947
2.25925	0.547944	2.80492	0.455394		2.10847	1.43824	1.94199	0.662173		5.21508	3.58233	2.18607	1.19061
3.23496	1.32098	2.07622	1.32031		1.49413	1.55392	2.29919	0.821636		6.13752	2.51141	3.82657	0.968732
3.00579	1.12207	7.57211	1.25964		4.07974	1.1966	3.65776	0.452271		11.1053	5.4279	3.60062	1.96478
3.77256	0.720655	4.96756	0.714021		7.44757	2.28613	3.84292	0.786762		6.80339	4.80112	3.48041	2.33698
5.6544	0.839124	2.69236	0.509103		4.51999	0.971876	1.76403	0.402528		4.92379	2.93553	3.04849	1.5022
3.20884	2.05947	0.450248	1.30783		4.49511	1.99457	1.30391	1.13696		7.36519	3.3638	1.18883	0.927149
3.45796	1.9717	1.57792	1.01014		2.19605	1.22667	1.87845	1.16143		6.03869	2.02382	1.89219	0.611763
3.74018	1.37527	1.26946	0.870563		1.79367	0.58173	1.61648	1.02667		3.29927	2.46067	1.93281	1.27032
7.76649	0.914737	2.42818	1.06044		2.53767	1.1065	2.73063	0.729003		4.41471	4.68507	3.68996	1.21813
2.07382	1.92907	1.01702	1.07878		2.54667	1.01676	2.16285	0.956166		4.31542	6.59108	2.76632	1.65988
1.64489	1.80498	4.85206	1.67355		1.64512	2.13945	1.53285	1.02241		5.02977	5.20392	3.44002	1.29986
2.12593	2.09784	2.51662	0.826569		2.98716	1.8967	1.00777	1.17753		1.86712	7.26273	2.07689	0.397971
4.33479	2.81249	3.32799	0.456201		3.41521	0.75897	0.565786	1.11241		2.75918	4.36398	1.12482	1.14301
8.79916	1.63097	3.51752	0.745456			1.61886	2.53864	1.10601					1.59746
6.5065	2.36738	4.5169	0.423205			1.1131	3.41795	0.263895					1.34947
2.1475	0.582199	0.627426	0.7089			1.64945	0.848324	0.62382					0.955896
	0.829705	1.09604	0.593325			0.574459	1.01207	0.480614					1.32241
	1.14091	5.71108	0.588207			0.881166	0.752204	0.211493					1.6879
	1.68614		1.23897			1.80959	1.16829	0.737527					2.29579
	0.631477		1.3438			3.24244		0.639922					3.93844
	0.713214		0.985025			2.08118		0.575408					0.872323
	1.01228		0.791728			1.13382		0.267435					1.74293
	0.985761		1.14761			0.823405		0.52735					1.4341
	0.870238		2.28939			1.118		0.601734					1.52831
	1.09624		2.51395			1.86346		0.634366					1.11582
	0.804435		1.39138			2.76404		0.712654					0.617173
	1.45965		0.394957			2.57429		0.212856					1.33804
	2.21013		0.537531			1.29154		0.422043					0.843942
	1.26496		0.742673			0.798124		0.400268					2.01165
	0.706822		0.487114			2.20147		1.01567					1.00826
	1.9162		0.286271			1.39545		0.364516
	0.668141		0.441687			1.7257		0.889966
	3.86015		0.579335			1.49083		0.442774
	1.1328		1.48379			1.37462		0.877776
	0.625891		1.54276			2.28508		1.06732
	0.910484		0.645763			2.31558		0.827713
	2.86871							1.84845
	3.83307							0.954981
	1.20459							1.53828
	0.570195							1.66631
	1.30782							1.90789
	1.12632							1.76103
	1.79651							1.62351
	1.45835							2.12733
	1.93464							1.84573
	1.84151
	1.93161
	2.64391
	0.619407
	0.48385
	0.960158
	1.05803
	1.46181
	0.960155
	1.87972
	1.65019
	1.85103
	2.7919
	2.67626
	1.01287
	1.18928
	1.9281
