# Supplementary material for: Epigenetic dysregulation from chromosomal transit in micronuclei
Source: Nature. 2023 Jun 7;619(7968):176–83. doi: 10.1038/s41586-023-06084-7 (PMC10322720; doi:10.1038/s41586-023-06084-7)
Supplement: Supplementary file 16 — Source Data Extended Data Fig. 5 [file 41586_2023_6084_MOESM16_ESM.xlsx]

## Sheet: Extended Data Fig. 5b
Extended Data Fig. 5b
H3K9me3			H3K27me3			H3K36me3
Lagging Chromosome	Normal Chromosomes		Lagging Chromosome	Normal Chromosomes		Lagging Chromosome	Normal Chromosomes
11.6487	2.46932		1.79422	0.979625		4.32337	1.82712
5.38858	2.19038		1.68091	1.02663		0.139387	2.05061
7.34152	4.66698		0.715743	0.486782		2.42016	0.177334
8.2775	4.22405		0.656783	0.454477		3.38045	0.174864
6.88534	1.81711		0.87597	0.32584		1.84044	1.77818
10.6989	2.42376		0.286717	0.413868		2.56249	1.99508
12.7477	6.016		0.755977	0.22122		2.5605	2.16414
6.38598	8.32733		0.941901	0.220567		2.50585	2.01431
3.44686	1.85384		0.487482	0.791918		2.5564	1.53183
3.99467	1.61121		0.292979	0.753368		1.49561	1.81846
4.15179	1.7283		0.594528	0.294328		1.02365	0.731565
5.19548	1.40808		0.946038	0.302192		4.03379	0.696476
4.27813	1.75352		1.058	0.197859		4.13244	0.935116
5.47704	1.99515		1.13571	0.236164		3.07365	0.916483
2.22756	1.94677		2.49679	0.268897		5.16853	2.43472
1.52653	1.71604		0.363283	0.263871		0.972587	2.69517
1.35967	0.22016		0.366465	0.661914		4.59126	3.78956
7.14389	0.231194		0.281584	0.69893		4.10218	4.01696
5.71111	1.05318		0.27273	0.490184		2.22304	1.38745
1.51207	1.15024		0.538544	0.478146		2.52186	1.41362
1.9353	0.74305		0.628691	0.735346		1.91773	2.89836
1.30604	0.737872		0.539896	0.798907		1.86517	2.24124
4.03685	0.88877		0.376006	0.428478		3.0101	2.00629
0.772325	0.906902		1.34704	0.405392		2.19302	1.84483
0.742272	0.788657		1.23688	0.232378		3.89379	1.71032
2.75574	0.881821		1.29751	0.249876		3.23527	1.70462
2.55542	1.00431		1.35901	0.213613		4.36398	1.56529
1.40939	0.838142		0.923305	0.234452		4.5755	1.51621
1.28097	1.24427			0.24315		0.278604	1.25527
1.51145	1.24035			0.259484		0.273784	1.3679
4.99586	0.812033			0.457603		1.04599	1.68779
5.95641	0.895118			0.446622			1.57512
6.02617	1.72274			0.245235			2.46903
8.74832	1.83936			0.235373			2.46035
2.69976	1.02358			1.25078			4.0461
5.49685	1.11648			1.21777			3.88586
4.23621	0.706391			0.569018			0.174854
7.05701	0.703325			0.696264			0.18601
6.00845	0.870495			0.406574			0.305863
6.78614	0.986947			0.453026			0.40178
				0.580401
				0.598611

## Sheet: Extended Data Fig. 5d
Extended Data Fig. 5d
DMSO	CENP-E i
10	22
11	20
7	19

## Sheet: Extended Data Fig. 5e
Extended Data Fig. 5e
EU MN	EU PN
743.377	1472.85
226.527	3584.26
264.314	1475.94
1129.94	1858.67
185.62	1853.23
734.471	2774.7
264.941	2571.34
186.121	2252.52
98.5815	1305.62
81.4219	1321.11
202.091	3919.4
156.389	1823.93
174.319	1305.62
