# Supplementary material for: Epigenetic dysregulation from chromosomal transit in micronuclei
Source: Nature. 2023 Jun 7;619(7968):176–83. doi: 10.1038/s41586-023-06084-7 (PMC10322720; doi:10.1038/s41586-023-06084-7)
Supplement: Supplementary file 17 — Source Data Extended Data Fig. 6 [file 41586_2023_6084_MOESM17_ESM.xlsx]

## Sheet: Extended Data Fig.6a
Extended Data Fig.6a
Euchromatin	Heterochromatin	MN - Intact	MN - Ruptured
0.013865	-0.01155	-0.00295	-0.04818
-0.00914	-0.04538	-0.07798	-0.01053
0.039594	0.026968	0.01575	-0.11092
0.015063	-0.04916	-0.03046	0.033423
-0.02686	-0.09357	-0.06106	0.017215
0	-0.0301	-0.00383	0.080781
-0.01198	-0.05026	-0.01925	0.00018
0.003278	-0.03193	0.00031	-0.08369
0.000442	-0.03701	-0.02142	-0.10549
0.025244	0.034065	-0.03372	0.124609
-0.02538	-0.09676	-0.02525	0.033285
0.021907	0.011188	-0.02616	0.056863
-0.00057	-0.02427	-0.01221	-0.00058
-0.00907	-0.04907	-0.00524	-0.2072
0.004872	-0.02961	-0.03423	0.029459
-0.03113	-0.05281	0.014835	-0.13445
-0.0133	-0.06646	-0.06503	-0.11213
0.000389	0.004719	-0.08242	-0.01093
-0.00019	-0.00698	-0.07664	0.032393
-0.01541	-0.03704	0.031058	-0.05337
0.002826	-0.02644	-0.03714	0.024526
-0.00116	-0.0554		-0.04609
0.010143	-0.02235		-0.00554
0.000186	-0.00225		0.065438
0.002855	-0.02526		-0.02512
-0.00077	-0.01751		0.054591
-0.00895	-0.00534		-0.1905
-0.00347	0.000226		0.02605
0.001142	-0.02156		0.175354
0.009596	-0.00811		-0.02411
0.010191	-0.03393		-0.00299
0.006245	-0.03464		-0.28184
-0.02509	-0.00693		-0.18732
-0.02837	-0.0083		-0.1103
-0.02154	0.003445		-0.27656
0.000951	-0.06201		0.051107
0.002627	-0.04887		-0.06317
-0.00095	-0.06033		-0.05204
-0.01409	-0.02366		0.130938
-0.01622	-0.01002		0.036434
0.00564	-0.03104		0.10664
-0.02151	-0.02445		-0.00292
0.01289	-0.04719		-0.0132
-0.00286	-0.03167		0.077854
0.011875	-0.06139		-0.02546
0.016591	-0.01591		0.059492
-0.03005	-0.01376
-0.01036	-0.06675
-0.01963	-0.108
0.002855	-0.08787
-0.01189	-0.05736
0.028637	-0.02547
0.000659	-0.03099
-0.01314	-0.01342
0.006023	-0.03909
-0.00066	-0.03351
0.01073	-0.0129
0.0045	-0.01956
0.018022	-0.01149
0.00375	-0.03999
0.00569	0.006725
-0.03824	-0.01594
-0.00779	0.008915
-0.02721	-0.07305
-0.01825	-0.04699
-0.03261	-0.0541
	-0.05275
	-0.02656

## Sheet: Extended Data Fig.6b
Extended Data Fig.6b
Euchromatin	Heterochromatin	MN - Intact	MN - Ruptured
0	-0.03411	-0.02762	0.053649
-0.02024	-0.05887	-0.04433	-0.03597
-0.00996	-0.03236	-0.0403	0.085328
-0.00829	-0.01327	-0.04164	-0.04567
-0.0218	-0.04298	-0.04006	-0.0473
0.010769	-0.02808	0.002867	0.048227
0.012325	-0.03694	0.02259	0.027063
-0.02045	-0.04874	-0.0497	-0.03208
0.008293	-0.02721	-0.00237	-0.1137
0.010306	-0.01223	-0.07234	7.88e-05
0.00769	-0.03213		-0.03549
0.057964	-0.00738		-0.0351
-0.00713	0.023185		0.002312
0.047173	0.019556		-0.02726
-0.01694	-0.03739		-0.07735
-0.03526	-0.04902		-0.0046
0.025896	0.014444		-0.03352
0.015525	-0.00204		-0.04584
-0.02247	-0.01862		-0.12804
0.002735	-0.03916
-0.00274	0.026782
0.022955	-0.03161
0.044658	0.042207
-0.02794	-0.03022
-0.00198	-0.03188
-0.09706	-0.09762
-0.00258	-0.02819
0.038629	0.022738
0.007251	-0.06272
0.00198	-0.03671
-0.09498	-0.1099
-0.00725	-0.02125
0.025495	-0.02487
0.00255	-0.01878
-0.00255	-0.02844
-0.02102	-0.0416
0.015246	-0.02838
	-0.00767
	-0.01535
	-0.02928
	-0.01894
