# Supplementary material for: Epigenetic dysregulation from chromosomal transit in micronuclei
Source: Nature. 2023 Jun 7;619(7968):176–83. doi: 10.1038/s41586-023-06084-7 (PMC10322720; doi:10.1038/s41586-023-06084-7)
Supplement: Supplementary file 18 — Source Data Extended Data Fig. 7 [file 41586_2023_6084_MOESM18_ESM.xlsx]

## Sheet: Extended Data Fig. 7h
Extended Data Fig. 7h
Missegregation			Micronuclei
4T1 MCAK	4T1 dnMCAK		4T1 KIF2C	4T1 dnMCAK
10	52		0	6.35
8	48		1.85	6.41
8	48		2.94	7.14
			4.4	5
			6.82	5.33
			2.38	6.25
			4.88	5.17
			0.22	2.38
			6	7.46
			1.27	3.57
			2.86	8.94
			7.5	14.58
			0	2.9
			2.63	1.59
			0	9.78
			14.29	7.35
			2.25	8.45
			0	8.57
			3.7	0
			5.45	12.9
			1.77	6.59
			0	6.38
			1.69	10.26
			0.85	11.29
			0	12.77
			6.94	5.15
			1.11	10
			1.14	4.49
			5.75	9.09
			2.33	3.03

## Sheet: Extended Data Fig. 7g
Extended Data Fig. 7g
MN Accessible v PN	MN Inaccessible v PN	No Change
0.082293	0.071079	0.069726
0.350873	-0.69679	-0.44385
0.532358	-0.19403	0.959361
0.532358	0.052035	-0.37745
0.188003	0.208646	0.719338
-0.03883	-0.27312	-0.69258
-0.03883	-0.27312	0.99034
-0.02314	-0.07293	-0.15533
0.044253	-0.07293	0.165641
0.044253	0.055538	0.190959
-0.36302	-0.10484	3.31789
0.315934	-0.18379	0.510216
0.315934	-0.06652	-0.1749
0.030227	-0.06652	0.640024
0.030227	-0.16254	0.491447
-0.11358	-0.18695	0.685274
-0.11358	-0.09151	-0.06274
-0.48734	-0.10921	-0.39868
-0.48734	0.008215	-0.23372
0.044068	-0.03694	-0.03338
0.044068	0.109796	0.484388
0.042799	0.243667	-0.51559
0.042799	0.24042	-0.72432
0.085873	-0.14587	0.107658
0.085873	-0.04492	-0.52249
0.196422	-0.09074	-0.15506
0.196422	-0.06827	-0.05837
-0.01827	-0.01346	0.655711
-0.37715	0.473411	1.52848
-0.48239	-0.10301	0.370737
-0.48239	-0.04782	-0.26587
0.090987	-0.15642	-0.08792
0.090987	0.063716	0.237751
0.152673	0.208169	0.683965
0.152673	0.339412	0.176252
0.037423	-0.23738	1.27688
0.004149	-0.23738	-0.15039
0.004149	-0.36444	-0.21757
0.111894	-0.2098	0.106272
0.111894	-0.1869	-0.70465
0.116571	-0.1869	0.126354
0.116571	-0.0904	-0.23104
0.072515	-0.10915	0.20086
0.072515	-0.12878	-0.38483
0.160362	-0.16356	-1.03037
0.160362	-0.16356	-0.09183
-0.09301	-0.04297	-0.45593
-0.09301	-0.0815	-0.18547
0.384494	0.281126	-0.04017
0.02356	-0.14492	-0.15707
0.02356	0.028516	-0.69919
0.48054	-0.13466	1.2186
0.48054	-0.35756	1.67125
-0.00578	-0.147	-1.00512
0.085463	-0.15359	0.442191
0.085463	0.473752	0.878032
-0.00842	-0.7625	-0.75949
-0.00842	-0.49612	0.905855
0.192864	-0.09901	1.90002
0.192864	-0.09901	0.224162
0.130998	-0.0964	0.479981
0.320648	-0.0964	0.814068
0.320648	0.031921	0.393164
0.244825	0.016635	0.083878
0.244825	-0.23069	0.241513
0.167929	-0.23069	0.203197
0.167929	-0.09885	0.220015
0.037162	0.063634	0.213991
0.037162	-0.02527	0.49833
0.285906	-0.02527	0.325866
0.285906	0.892509	-0.17254
-0.30898	-0.13861	-0.36395
-0.30898	-0.13861	-0.08021
-0.03879	-0.07114	0.765134
0.37189	-0.07114	-0.1039
0.37189	-0.64307	-0.07539
0.286227	0.03558	0.178682
0.674477	0.03558	-0.34946
0.348667	0.109762	-0.81007
0.348667	0.109762	-0.39921
-0.27269	-0.19043	-0.21513
-0.27269	-0.19043	1.38112
0.010655	-0.05941	-0.20623
0.010655	0.432619	0.867451
-0.3588	0.255288	-0.38822
0.223468	-0.06177	0.087413
0.223468	-0.06177	0.440103
0.417631	0.033236	0.099807
0.417631	0.087491	-0.14339
0.05363	0.087491	-0.07602
0.05363	0.063202	-0.4787
0.448223	0.063202	-0.1657
0.448223	-0.23468	0.011445
0.105964	-0.23468	0.107598
0.105964	-0.15172	0.131306
0.167437	-0.04888	-0.02835
0.006408	0.286965	0.614662
0.006408	0.286965	0.305817
-0.24519	0.247094	-0.55841
-0.24519	0.0408	0.546192
0.142283	-0.14006	0.113983
0.142283	-1.0215	1.72403
0.20776	-0.15427	0.600989
0.20776	0.011209	0.424968
-0.17216	0.011209	-0.19874
0.069215	0.14513	0.166146
2.45576	-0.00119	0.07358
0.387087	-0.00119	-0.57013
0.179384	-0.22223	-0.27352
0.26287	-0.0578	-0.06738
0.26287	0.080489	-0.21583
0.221021	0.156865	0.751626
0.398557	-0.27563	-0.19615
0.493334	0.140143	0.836234
0.493334	-0.14037	0.413058
-0.3143	0.021594	2.02558
0.763654	-0.00617	0.458195
0.763654	-0.13947	-1.1185
-0.13828	-0.13947	0.383762
-0.13828	0.045136	1.31367
0.261988	0.218329	-0.44882
0.261988	0.33408	0.719914
-0.00795	0.110045	0.224233
0.084214	0.110045	-0.38091
0.084214	-0.09321	-0.3264
0.360942	-0.09321	-0.49963
0.129891	-0.43265	0.320709
0.129891	-0.24328	0.65834
0.2303	-0.24328	-0.66028
0.2303	0.378579	0.049327
-0.02162	0.359326	-0.25238
0.269302	0.131932	1.15106
0.269302	-0.02571	-0.10449
-0.06679	-0.02386	0.030662
0.048995	0.181026	-0.52297
0.048995	0.181026	2.53978
-0.77694	-0.17582	0.13103
-0.77694	0.064547	0.033377
0.048726	-0.17713	-0.19169
0.048726	-0.17713	0.121038
-0.41667	-0.11334	0.665576
-0.41667	0.162556	0.365915
0.136318	0.171772	0.114721
0.136318	0.171772	-0.13847
0.266212	-0.77269	0.851581
0.266212	-0.18591	-0.02052
0.236118	-0.16769	0.538411
0.303125	0.344407	-0.34582
0.303125	-0.01303	-0.21031
0.161444	-0.22969	0.057056
0.161444	-0.22969	0.14904
0.209633	0.177977	1.82074
0.209633	-0.24712	-0.01693
0.106831	0.234931	0.081956
0.157563	0.129324	-1.13927
0.157563	0.129324	-0.07615
0.246006	-0.01968	0.013158
0.246006	-0.09988	-1.38152
-0.08631	0.379901	0.242151
0.034516	0.096226	-0.89915
0.034516	0.096226	0.87153
-0.10734	-0.00365	-0.16928
-0.10734	-0.00365	0.031494
0.204194	0.075808	-0.22825
0.187433	-0.0176	0.913367
0.29418	0.15621	2.39642
0.29418	0.404009	0.035257
-0.44917	0.40399	-0.23572
0.027373	0.40399	2.34516
0.431195	-0.00383	-0.17232
0.431195	0.182996	-0.27972
0.030925	0.182996	0.252707
0.030925	-0.23762	0.182504
0.190947	0.726106	0.463523
0.420119	0.098336	0.058923
0.420119	-0.56285	-0.2804
0.046971	-0.25099	0.538328
0.046971	-0.25099	-1.20255
-0.07579	0.125148	-0.32842
-0.07579	0.430714	-0.10746
0.303247	0.049492	1.5587
0.27103	0.049492	0.276308
-0.29809	0.039813	0.195683
0.788598	0.216627	-1.64108
0.273291	0.216627	2.50381
0.273291	0.018463	0.629338
-0.14558	-0.24764	-0.00861
-0.14558	-0.06179	0.298694
0.001899	-0.09262	-0.0818
0.001899	-0.08711	0.387658
0.420533	-0.14105	0.098957
0.201382	-0.24482	-0.41152
0.201382	-0.24482	0.017235
0.091246	0.097456	0.088073
0.091246	-0.18243	0.388407
0.177013	0.099698	0.191436
0.177013	0.276544	-0.40691
0.127428	-0.49701	0.042792
0.127428	-0.49701	0.789678
0.029801	-0.04097	-0.70739
0.142841	-0.2526	0.443479
0.11795	0.255429	0.063118
0.095296	-0.05922	0.414308
0.177446	-0.00905	-0.04051
-0.0249	-0.00905	-0.15815
-0.0249	0.506422	0.401484
0.125978	0.011699	-0.0787
0.34943	-0.28156	-0.11284
0.34943	0.524325	0.624762
0.080856	-0.64051	-0.186
0.080856	-0.27059	-0.07248
-0.38571	0.06101	-0.17377
-0.38571	0.298374	-0.09316
0.904596	0.298374	0.390307
0.1066	-0.00481	0.065794
0.1066	-0.04854	0.01858
-0.13458	0.150006	-2.44438
-0.04367	0.150006	-0.24295
-0.04367	-0.2469	-0.95162
0.115651	-0.29339	-0.78232
0.476434	-0.21007	-0.09213
0.208591	-0.21007	-0.08606
0.208591	-0.275	-0.09341
-0.00512	-0.46833	-0.74616
-0.00512	0.325391	-0.62843
0.266534	-0.9654	-0.39933
0.266534	-0.9654	-1.14355
0.065588	-0.04381	0.279981
0.065588	-0.30656	-0.40514
-0.21463	-0.30656	0.646144
0.76615	0.644249	0.760428
0.076033	-0.34981	0.272392
0.194071	-0.34981	0.835834
0.194071	-0.4869	-0.00187
0.247564	-0.31174	0.321089
0.160359	-0.31174	1.32178
0.160359	0.146337	0.700988
-0.0025	-0.28267	0.301942
-0.0025	0.204121	0.597171
0.140852	-0.12998	1.11598
0.140852	0.189898	0.12435
0.006874	0.189898	2.12791
-0.0437	-0.03061	0.445867
0.316582	0.07785	0.374329
0.316582	0.151478	0.087373
0.250796	0.151478	-0.33843
0.089869	-0.01078	-0.35202
0.089869	-0.28357	-0.28448
0.006864	-0.25265	-0.24529
0.006864	-1.01366	0.116893
-0.23534	0.074359	0.280675
-0.23534	-0.6038	0.000226
-0.05559	-0.14465	-0.04716
-0.05559	0.215367	-0.42093
0.477212	-0.24493	-0.03927
0.477212	-0.24493	-0.59782
0.14993	-0.37664	0.007215
0.371673	0.035239	-0.07279
0.371673	-0.10377	-0.29711
0.020621	-0.11133	-0.39161
0.020621	-0.7738	0.018729
0.292348	-0.22534	0.201053
0.196378	0.111587	-0.20034
0.196378	-0.58981	0.013267
-0.13578	0.011987	0.34353
-0.13578	-0.20289	-0.22588
0.232905	-0.30596	0.734648
0.232905	-0.39472	-0.14746
0.174697	-0.2583	1.27176
2.68102	-0.2583	0.124166
2.68102	-0.13237	0.50283
0.144386	-0.17825	0.519818
0.144386	-0.17825	-0.16714
-0.07505	-0.26639	-0.10513
-0.07505	-0.04912	0.09545
0.05763	-0.04912	-0.01686
0.05763	-0.07121	-0.46133
0.05588	-0.07668	0.38111
0.05588	-0.07668	-1.67329
-0.08732	0.03864	-0.15195
0.231086	0.175726	0.44021
0.231086	-0.2946	0.226726
-0.22789	0.195557	0.377277
-0.22789	0.074359	-0.24622
-0.15373	0.186508	0.474679
-0.15373	-0.08379	0.628692
0.40555	-0.32518	1.10391
0.043875	-0.03608	0.07045
0.043875	-0.03608	1.7346
-0.13065	-0.2654	0.479815
0.362499	0.024534	0.776571
-0.00051	-0.04107	-0.2243
-0.00051	-0.04107	1.18461
0.076025	-0.11486	0.121436
0.076025	-0.1065	-0.15839
0.016861	-0.08054	-0.38665
0.016861	-0.27181	-0.1268
0.245958	-0.43872	-0.26073
0.245958	0.127429	-0.13148
0.348337	0.127429	-0.16795
0.348337	0.218319	0.162419
0.354724	-0.02572	1.12588
0.354724	-0.04491	-0.05151
-0.39469	0.099538	0.587806
0.138081	0.099538	-1.2058
0.138081	-0.01533	0.061963
0.099738	-0.0152	0.075025
0.099738	-0.07231	1.24213
-0.01561	-0.07231	-0.58792
-0.01561	-0.6953	-0.05615
0.583723	0.272271	-0.06176
0.095219	-0.05517	0.56114
0.095219	-0.05517	0.334434
0.075018	-0.35705	-0.25371
0.075018	0.358457	-0.06032
-0.1989	0.044597	-0.79213
-0.1989	0.044597	-1.1167
-0.30343	-0.27125	-0.14976
0.062303	0.572237	0.098583
0.062303	0.226261	0.850046
-0.07053	-0.03602	0.023874
0.090511	-0.03602	0.75931
0.090511	-0.37878	0.941448
0.169007	0.087141	0.506154
0.169007	0.071445	0.066162
0.075319	0.224007	-0.18046
0.075319	0.224007	0.161034
0.175774	-0.05985	1.00436
0.244834	-0.05985	0.769235
-0.15973	-0.04905	1.7237
0.072638	-0.23157	1.3096
0.072638	-0.15312	0.692269
0.149437	0.264846	0.468196
0.125586	-0.24729	1.10957
0.018553	-0.21227	0.229196
0.018553	-0.04463	1.02695
0.025443	0.018446	0.191168
0.025443	-0.071	1.71205
0.081564	-0.1055	2.62387
0.081564	-0.22857	1.76168
-0.02096	-0.10594	1.06341
-0.02096	-0.10594	0.83481
0.095121	-0.24375	0.488887
0.095121	-0.47381	2.21318
-0.05126	0.045627	1.28259
-0.05126	-0.08761	1.16773
0.246663	-0.57188	0.676872
0.246663	-0.30721	0.889648
0.289689	-0.53931	2.83988
0.343855	-0.53931	1.13997
0.087434	-0.19078	0.70973
0.421907	-0.26558	-0.22566
0.421907	-0.05852	-0.19658
0.203132	-0.26035	0.162904
0.203132	-0.26035	0.202949
-0.29736	-0.27579	-0.16684
0.155718	-0.27579	0.023239
0.155718	-0.00895	-0.71961
0.205409	-0.01045	-0.02508
0.205409	-0.06367	1.44641
-0.20946	-0.50063	-0.0747
-0.20946	-0.50063	-0.18401
0.209211	-0.03646	-0.54697
0.209211	-0.24777	1.2066
0.096223	-0.21685	1.30083
0.105131	0.102167	0.257166
0.232501	-0.31719	1.1664
0.232501	-0.31719	0.006999
0.034331	-0.5928	-0.13978
0.034331	-0.5928	-0.57162
0.050819	-0.0733	0.346579
0.050819	-0.0733	1.20886
-0.00981	0.027908	-0.43675
-0.00981	0.027908	1.12542
0.235839	0.117887	1.81947
0.235839	0.000558	0.890502
-0.08753	0.316222	0.569345
-0.07741	-0.15907	1.31179
-0.07741	-0.11106	-0.38844
-0.19532	0.918012	-1.28661
-0.19532	-0.43751	0.433912
-0.29649	-0.43751	-0.56517
-0.29649	0.045487	-0.03674
0.151323	-0.02935	0.437435
0.151323	0.34866	-0.55908
0.529443	0.028804	-0.04651
0.195934	0.028804	0.323433
0.195934	-0.4199	0.034388
0.335019	-0.23898	0.507453
-0.06785	-0.04585	-0.50529
-0.06785	-0.04585	0.174411
0.264111	-0.14101	-0.11832
0.255761	0.249748	-0.08546
-0.68501	-0.30717	-0.22692
-0.68501	-0.1977	0.34788
-0.40763	0.065408	0.23056
-0.40763	0.065408	0.440608
-0.06479	-0.49268	-0.12825
-0.06479	-0.15349	-0.33379
-0.05488	-0.15349	-0.17675
-0.05488	0.169276	-0.09192
0.068	-0.26718	-0.89826
0.068	-0.3502	2.31626
0.147149	-0.23671	0.775107
-0.094	-0.03917	-0.34594
0.123204	0.115596	0.055946
0.123204	0.011756	0.24566
-0.19848	-0.4164	0.030104
-0.19848	-0.4164	-0.09125
0.07591	-0.04111	-0.79004
0.07591	-0.30612	-0.19468
0.299886	0.057398	-0.14346
0.299886	-0.08785	-0.25376
0.037185	-0.29524	-0.47044
0.037185	-0.0851	-0.52742
0.300569	-0.0851	-1.35846
0.300569	0.02168	-0.44082
0.097381	0.02168	0.044691
-0.1238	-0.24501	0.299788
0.230441	-0.24501	0.039551
0.230441	-0.28371	-0.08366
0.102189	0.022317	-0.26627
0.102189	0.031987	-1.06437
0.100811	0.031987	0.168504
0.100811	-0.31492	-0.11306
0.188859	0.07677	-0.09751
0.188859	-0.57378	0.030028
0.126372	-0.57378	1.2944
0.126372	-0.73527	0.026658
0.159777	0.465762	-0.06121
0.159777	0.465762	-1.03055
0.205373	-0.4401	0.206402
0.205373	-0.24286	-0.01903
0.105801	-0.20784	-0.07823
-0.14946	-0.28726	0.801904
-0.20934	-0.25224	-0.00478
-0.20934	-0.14281	-0.11445
0.258949	-0.14281	0.077001
0.258949	-0.10129	0.408741
0.497976	-0.10129	0.617548
0.497976	-0.2124	-0.87646
0.140973	-0.17176	1.48148
0.140973	-0.51434	-0.44483
0.031246	-0.27455	0.262053
0.031246	0.132044	-0.16198
0.269923	0.032399	1.46349
-0.02981	-0.19099	0.007219
-0.02981	-0.12031	-0.64797
-0.03706	-0.01935	0.448746
0.175593	0.049772	-0.07252
0.175593	0.313873	-0.24752
0.045739	0.39189	-0.65146
0.223952	-0.22339	-0.20702
0.143343	-0.22339	-0.33845
0.143343	-0.13381	-0.26111
0.048962	-0.48063	0.60084
0.048962	-0.47059	0.744852
0.45469	-0.10392	0.196366
1.7021	-0.24179	0.024764
0.123974	-0.01424	0.106152
-0.05377	0.116564	-0.26497
-0.15449	0.066405	0.259209
-0.05507	0.066405	0.185383
-0.05507	-0.03879	-0.29435
0.016489	-0.03879	0.417463
0.016489	-0.22773	-0.7111
0.056417	-0.03725	0.805226
0.265938	-0.03725	-0.80454
0.222949	0.122602	-0.16564
-0.02671	-0.14398	0.068095
0.108599	-0.14398	-0.31536
-0.18214	0.016835	0.180966
0.217277	0.016835	-0.49723
0.147417	-0.12385	0.060101
0.005334	-0.09729	0.07304
0.005334	-0.09729	-0.25669
0.201909	-0.42959	-0.17761
0.201909	0.418871	-0.01427
-0.01384	-0.29811	0.0021
-0.01384	-0.29811	0.370854
0.211723	-0.22992	0.339663
0.117572	-0.0801	-0.09922
0.117572	-0.00839	0.811111
0.028287	0.123344	-0.20271
0.005331	0.068991	-0.1614
0.005331	-0.01331	-0.1089
0.006117	-0.06667	-0.50284
0.006117	0.113344	-1.00155
-0.15929	-0.05096	-0.2784
-0.11576	-0.17135	0.136584
-0.11576	-0.39484	0.072311
0.157826	-0.02369	0.240396
0.157826	-0.04249	-0.24147
0.033988	0.0909	0.411117
-0.0285	0.093161	-0.06633
-0.0285	-0.21605	0.6227
-0.06925	-0.11133	-0.47853
0.212917	0.137006	0.015804
0.212917	0.003049	0.126473
-0.05988	0.094779	-0.03649
-0.05988	0.094779	0.246559
-0.06375	-0.07084	1.53438
0.298166	-0.30346	-0.33154
0.298166	0.200056	0.087439
0.908342	0.060918	0.01025
0.908342	-0.69567	0.192766
0.714126	-0.70448	-0.14818
0.281032	-0.10978	0.118067
0.281032	0.748951	0.289496
0.276559	-0.27667	-0.31711
0.453419	-0.02933	0.265577
0.070757	0.07278	-0.24054
0.070757	0.209231	-0.07133
-0.02403	-0.19384	0.271048
0.177611	-0.21394	-0.62172
-0.05564	-0.23516	0.431074
0.2575	-0.18272	0.953481
0.143157	0.173962	0.215999
0.143157	-0.58846	-0.00507
-0.0602	0.001042	0.108686
-0.0602	0.138937	-0.04598
-0.0208	-0.38742	0.678254
0.389242	-0.06743	0.397287
-0.00476	-0.06743	0.218734
-0.00476	-0.23567	-1.27254
0.095145	-0.0065	-0.34759
0.095145	0.006423	-0.33018
0.381928	-0.07447	0.215743
-0.02344	-0.07447	1.52123
-0.02344	0.071561	0.157839
-0.28035	-0.55881	-0.63707
-0.28035	0.012911	0.884375
0.826291	-0.05979	0.699058
-0.00025	-0.25634	-0.03384
-0.00025	-0.1409	-0.60322
-0.11078	-0.05092	1.43443
-0.11078	-0.09096	0.822119
-0.08688	-0.09096	0.089612
-0.08688	0.043322	0.837342
0.034203	0.053997	-0.55756
0.308265	-0.84013	0.011398
0.067975	0.306358	-0.0161
0.087064	0.306358	0.695118
0.120437	0.197874	-0.65322
-0.21371	-0.13449	-0.27497
0.151208	0.114893	0.333137
0.151208	-0.02147	0.038103
0.228556	-0.02147	-0.04303
0.228556	-0.26287	-0.51497
-0.11368	-0.26287	-0.68741
-0.11368	-0.76614	-0.55803
1.67019	-0.76614	0.074751
-0.01102	-0.23442	0.89603
0.080429	-0.07373	0.152931
0.080429	-0.07373	0.921422
-0.13989	-0.07763	-1.07285
-0.13989	-0.30151	-0.03951
0.107994	-0.24374	0.018397
0.107994	-0.24374	0.228065
0.384903	0.01769	-0.18429
0.384903	0.007373	0.307934
0.416123	0.020763	0.107256
-0.21998	-0.20718	-0.12441
0.169225	-0.20718	0.855063
0.169225	0.047539	0.551814
0.475948	-0.55333	0.413941
-0.16639	0.388647	-0.15999
-0.16639	0.388647	0.726834
0.673412	-0.20487	0.039514
0.673412	-0.32905	0.373415
-0.22861	-0.32905	-0.41189
-0.22861	-0.40912	-0.03997
0.172987	-0.00124	-0.35729
0.172987	0.376709	-0.41514
0.5429	-0.51893	0.057577
-0.07581	-0.51893	-0.28507
0.01035	-0.0085	0.253389
-0.21537	-0.0085	1.08966
0.219613	-0.06134	0.651734
0.106642	-0.06134	-0.16837
0.106642	0.177632	0.183298
0.370062	0.188043	2.20566
0.322818	-0.04918	0.248193
0.322818	-0.02206	-0.37671
0.217436	-0.17753	0.047492
0.217436	0.059303	0.097331
0.158925	0.245821	-1.65063
0.158925	0.245821	0.517401
0.128536	0.016038	-0.48179
0.128536	-0.12294	0.307365
-0.01921	-0.30441	0.352346
-0.01921	-0.60761	0.493469
0.012573	-0.1637	-0.71563
0.012573	0.091654	-0.1874
0.175891	0.117534	-0.15832
0.175891	-0.41433	-0.08478
-0.18326	-0.32787	-0.08723
-0.18326	-0.48725	2.80111
-0.61638	-0.48725	0.150777
0.163536	-0.28231	-0.07853
0.249117	0.099738	-0.07217
0.249117	-1.29606	1.09851
-0.10156	0.460421	0.111944
-0.10156	-0.17576	-0.16085
-0.3682	-0.2546	0.2488
-0.2934	0.338419	0.348695
-0.0116	-0.02845	0.063917
0.222393	0.263728	1.64864
0.222393	-0.18184	0.049601
-0.02518	-0.18184	0.225476
-0.02518	-0.04594	-0.01007
0.154848	-0.04594	0.225343
0.154848	0.011417	0.267699
0.340695	0.148531	0.387031
0.034884	-0.12241	0.078738
-0.28622	-0.12241	0.085833
-0.28622	-0.38605	2.14244
0.07265	-0.04889	-0.81093
0.07265	-0.29606	0.685476
0.156341	-0.17567	-0.36851
0.156341	-0.31567	0.196544
0.349093	-0.22562	0.080944
0.058766	-0.37112	0.247473
0.150743	-0.36921	0.582583
0.150743	-0.17534	-0.09781
0.143387	0.145737	-0.36265
0.143387	0.145737	1.6697
0.282869	-0.26917	-1.29792
0.116763	-0.11881	-0.24709
0.116763	-0.05749	-0.20303
0.367462	-0.45117	0.115287
0.367462	0.415228	-1.05217
-0.22063	-0.18962	0.759875
0.145822	-0.3637	-0.37646
0.145822	-0.3637	0.159435
-0.03523	-0.25948	0.74355
-0.03523	0.052078	-0.30568
0.01707	-0.3071	-0.08004
0.01707	0.084855	-0.16393
0.016146	-0.21666	0.293741
0.016146	0.069698	-0.02212
0.510424	0.823511	0.134418
0.063643	0.823511	-0.13444
0.063643	-0.0932	0.553214
0.092171	-0.01005	1.09194
0.092171	0.039105	0.254018
-0.05674	-0.09948	0.718381
-0.05674	-0.09948	-0.07554
0.152357	-0.05242	1.22449
0.335691	-0.05023	-0.35809
0.335691	-0.05023	-0.37046
0.099359	0.036963	-0.45366
0.2124	0.036963	-0.81975
0.2124	-0.55494	-0.27546
-0.13238	0.026283	0.882497
-0.13238	0.026283	-0.53271
0.295965	0.073498	1.1484
0.019227	0.284501	-0.23237
0.019227	0.284501	0.012861
0.840517	-0.03312	-0.22523
1.06063	-0.27043	-0.05395
1.06063	-0.01568	0.018089
0.077152	-0.19174	-1.04144
-0.04418	0.013765	-0.0337
0.018772	0.00574	0.379539
0.018772	0.00574	-0.08511
0.009604	0.044575	-0.32057
-0.11615	-0.16088	-0.7107
0.059905	-0.17807	0.1953
0.045352	-0.05877	-0.5701
0.045352	-0.05877	0.07018
-0.18638	-0.14732	0.688428
0.157076	0.237374	-0.47974
0.157076	0.237374	0.48826
0.046787	0.017883	0.092282
0.046787	-0.23113	-0.11219
0.369921	0.565751	0.173863
0.082167	0.275642	0.658482
0.082167	0.275642	-0.47832
0.15555	-0.03989	-0.23759
0.15555	-0.08014	0.066749
0.624082	-0.08014	-1.77215
0.155601	0.024468	-0.39565
0.160369	0.09727	0.366988
0.160369	0.035671	0.37144
0.079513	0.227573	-0.19858
0.079513	-0.27437	-0.1976
0.018027	-0.27437	-0.59319
0.018027	-0.52717	1.07693
-0.20402	0.198004	-0.1576
0.078757	0.002912	-0.83952
0.200257	-0.47566	-0.01911
0.200257	0.054595	-0.18321
0.569592	-0.17107	-2.47933
0.569592	-0.17107	-0.01314
0.39572	-0.87171	0.551936
0.39572	-0.23515	-0.99181
0.560528	0.152591	0.156844
0.560528	-0.24486	0.093938
0.220168	0.303462	1.40546
0.379367	0.303462	1.42978
0.87287	-0.07479	0.47529
0.28419	0.015598	0.462639
0.428158	-0.00571	0.499236
0.428158	0.054619	-0.60164
0.156143	-0.65496	0.83905
0.156143	-0.65496	0.056378
0.140391	-0.46025	0.254919
0.140391	-0.15641	1.12883
0.132605	0.082078	-0.07752
0.298604	0.082078	-0.72256
0.298604	-0.42149	1.66446
0.33392	-0.42149	0.218499
0.33392	-0.30521	-0.14082
0.247178	0.019532	0.232419
0.247178	0.237195	-0.12929
-0.09581	0.237195	-0.86521
-0.09581	-0.11802	-0.40315
0.238301	-0.11802	0.320628
0.167551	0.356169	0.231817
0.167551	0.087768	-0.22255
0.2197	-0.07408	-0.30328
0.2197	0.524179	-1.2525
-0.46503	-0.15934	-0.37268
-0.1208	-0.09868	-0.10633
-0.1208	-0.2757	-0.01963
0.038124	-0.61263	-0.32973
0.038124	0.099462	-0.33695
0.14133	0.099462	0.202795
0.14133	0.186636	-0.2938
0.437214	0.186636	-1.53928
0.437214	-0.28755	0.030834
0.154706	0.050235	-0.1579
0.154706	-0.161	0.430202
0.085796	-0.161	0.240112
0.085796	0.080155	-0.16806
0.781293	0.080155	-0.03231
0.781293	-0.31118	-0.08589
0.376432	0.161493	-0.20851
0.376432	-0.12383	-0.01842
0.317191	0.040459	0.843407
0.317191	0.040459	-0.49599
0.360695	0.100988	0.252245
0.702164	0.043079	-0.26852
0.312084	0.039503	1.1755
0.312084	-0.22335	-0.93541
0.331763	-0.22335	0.27182
0.136909	-0.01134	-0.39946
0.136909	-0.01134	-0.07493
0.263734	-0.16322	-0.66245
0.263734	-0.32832	-0.18584
0.843614	-0.20719	0.043021
0.843614	0.023534	-0.07721
-0.31222	-0.55233	0.048709
-0.31222	0.023148	0.174505
-0.17579	-0.42152	0.402698
-0.17579	-0.42152	0.001877
-0.66745	-0.227	-0.03464
-0.05975	0.019971	-0.9127
-0.05975	-0.28671	0.486568
0.295478	-0.46653	-0.57918
-0.57673	0.007796	0.378659
-0.57673	0.007796	-0.51493
0.28551	-0.03201	0.49061
0.28551	-0.03201	-0.16376
-0.30334	-0.07213	-0.0594
0.109081	-0.38393	-0.15627
0.095465	-0.14815	0.020826
0.095465	0.023308	0.515694
0.092857	-0.13318	0.198705
-0.08646	-0.13318	0.044126
-0.08646	0.258209	-1.05029
0.319299	0.258209	-1.5515
0.319299	-0.54564	0.009067
0.050137	0.180883	-0.51388
0.050137	0.180883	0.306479
0.003659	-0.45005	0.369007
-0.17811	-0.36517	2.19745
-0.17811	0.471472	0.224195
-0.21903	-0.05526	-0.0801
-0.07485	-0.05526	-0.19225
-0.07485	0.087148	0.061276
-0.28135	0.087148	-0.19415
-0.28135	-0.47549	-0.08105
0.081005	-0.47549	-0.10119
0.081005	0.086092	-0.42742
0.111606	0.086092	-0.15952
0.111606	-0.45497	-0.82269
0.133099	-0.27775	0.365592
0.133099	-0.10865	-0.11012
-0.38884	0.140544	0.027346
-0.38884	0.140544	-0.18542
-0.1333	0.297635	-1.36783
0.127115	0.297635	-0.39418
0.127115	-0.22949	-0.62528
-0.31043	-0.22949	0.245626
0.288584	-0.06246	-0.03793
0.032907	-0.06246	-0.03253
-1.20346	0.364781	0.581899
-0.0964	-0.31262	-0.27932
-0.0964	-0.07331	0.311351
0.018712	-0.09913	-0.05519
-0.17043	-0.29779	0.702976
-0.059	-0.29779	0.209802
-0.059	0.218516	0.604117
-0.17441	-0.22452	0.188141
-0.17441	-0.22452	0.302654
-0.34015	0.056835	0.308142
-0.1164	0.008895	0.188449
-0.1164	0.438851	-0.64688
-0.11018	0.438851	-0.16527
-0.11018	0.002697	-0.5256
-0.19437	0.002697	0.301389
-0.4859	0.146487	-0.5805
-0.06903	0.146487	1.80529
-0.06903	-0.01551	-0.06986
-0.21139	-0.07417	1.8823
-0.21139	0.070887	0.93253
-0.27373	-0.33941	0.041026
-0.27373	0.023668	-0.17745
-0.08138	-0.05905	0.554904
-0.07437	0.187934	0.1788
-0.07437	0.010172	1.45981
0.024623	0.010172	0.887787
-0.35744	-0.28915	1.69911
-0.65626	0.589614	0.699789
-0.15059	0.589614	0.789147
-0.31188	-0.00064	0.113864
-0.09688	-0.32508	0.410204
-0.22309	0.243619	0.103258
-0.22309	-0.21841	-0.19
0.032825	0.088072	0.119756
0.362505	-0.18153	-0.25018
-0.12252	0.104216	0.537192
-0.12252	0.178058	0.014792
0.017644	0.013408	-0.25691
-0.18536	0.531031	0.028312
0.036606	-0.13273	-0.15942
0.036606	0.248063	0.009467
0.221377	0.000505	0.475223
-0.05805	0.169773	-0.31163
-0.05805	-0.10289	-0.03789
-0.16088	-0.10289	0.360398
-0.16088	-0.06041	0.076809
0.079872	-0.06041	0.004041
0.079872	-0.32238	-0.12782
0.297965	-0.11795	0.534491
0.297965	0.395641	-0.15954
-0.08656	0.395641	0.141596
-0.08656	-0.40309	-0.16903
-0.17281	-0.69077	-0.02818
-0.17281	-0.69077	0.150427
-0.93544	-0.38916	-0.45826
-0.93544	-0.01962	-0.26703
0.569769	0.514472	0.279422
0.569769	0.192138	0.094902
-0.05287	0.026271	-0.35845
-0.05287	0.026271	0.308687
-0.13406	-0.46891	0.775357
-0.07044	-0.37977	0.163146
-0.07044	-0.05845	-0.25467
-0.00758	-0.05845	-0.22541
-0.00758	-0.29832	0.073364
-0.03616	-0.29832	-1.13352
0.001418	-0.28577	-0.71436
-0.1088	-0.28577	-0.23014
-0.17537	0.048432	0.034743
-0.17537	-0.09971	-0.01549
0.275674	-0.09971	0.012205
0.169234	-0.02308	0.103211
-0.00439	-0.59023	-0.17898
0.045337	-0.02464	0.111898
0.096048	-0.01013	-0.06873
0.229374	-0.42066	0.26738
0.229374	-0.42066	0.41418
0.089618	-0.36054	-0.61504
0.089618	-0.18473	-0.98932
0.168452	-0.01621	0.205605
0.063859	0.048102	0.382827
0.302821	-0.10935	-0.46538
0.145447	-0.10935	0.365909
0.628552	0.08273	-0.07632
0.628552	-0.08168	0.234876
0.275955	-0.79894	0.469786
0.275955	0.372277	0.25403
0.238519	0.372277	0.390491
0.238519	-0.15602	0.675932
0.114814	-0.24132	0.022966
0.114814	-0.24132	0.458366
-0.02307	-0.09823	-0.28965
-0.02307	-0.09823	0.056537
0.14593	0.120238	-0.38862
-0.08706	-0.29894	-0.46106
-0.08706	-0.20061	0.833122
0.099878	-0.48775	1.64969
0.099878	0.231113	0.940712
0.146834	0.074891	-0.5045
0.191326	0.074891	0.030644
0.191326	-0.30755	-0.00653
0.04332	-0.26485	-0.00283
0.04332	-0.11422	1.58037
0.232353	0.024501	-0.07565
-0.15354	0.107187	-0.3623
-0.15354	0.355804	0.253411
-0.76506	0.355804	-0.07479
0.212731	-0.1089	-0.11424
-0.07997	-0.1089	0.532344
0.031277	-0.12582	-0.28084
0.031277	-0.12582	0.304199
-0.13813	0.308524	0.908114
0.079022	0.308524	-0.28762
0.079022	-0.57843	-0.23314
0.039964	0.134436	0.224147
0.039964	-0.25165	-0.17411
-0.1602	0.136143	0.437206
-0.1602	-0.17694	-0.1815
-0.42723	-0.17694	0.414926
-0.42723	-0.16665	-0.1117
-0.03184	-0.12259	0.078777
-0.03184	-0.05053	1.11223
0.06479	-0.05053	-0.57079
0.06479	0.462379	-0.64917
0.096582	0.462379	0.482202
0.096582	-0.07597	0.909299
0.009474	-0.07597	1.51185
-0.14904	-0.0952	-0.15753
-0.10089	0.0803	-0.9695
-0.10089	-0.03064	0.138635
0.115614	-0.03064	0.496184
0.115614	-0.15444	-0.0562
0.328993	0.275212	0.688938
-0.07	1.16575	-0.10556
-0.07	0.030133	0.133781
-0.09381	0.091564	-0.24014
-0.09381	0.112688	-0.58988
0.075762	-0.15197	0.340792
1.29611	-0.07955	-0.49418
-0.11555	0.109576	0.601972
0.090577	0.021494	-0.63489
0.090577	0.021494	0.103811
-0.4012	-0.20848	0.015604
-0.4012	0.3032	0.65351
0.231282	-0.1425	-0.01468
0.231282	0.185811	-0.03898
0.076081	-0.02429	-0.06781
-0.42119	-0.02429	0.029261
-0.11401	-0.12687	-0.12218
0.284049	0.139142	0.365489
0.051523	0.139142	0.013454
0.051523	-0.19221	-1.76455
0.392411	-0.05992	0.111787
0.392411	-0.29862	0.339102
-0.01196	0.375121	-0.73131
-0.54271	0.239885	0.022677
-0.54271	0.239885	-1.70073
-2.47553	-0.10602	0.538822
-0.02901	-0.10602	0.46053
0.142878	-0.04982	0.079037
-0.01887	-0.14406	0.12525
-0.01887	-0.00601	0.366658
-0.12584	-0.02499	0.966794
-0.10414	-0.02499	1.5215
-0.2075	0.191538	1.38032
-0.2075	0.011111	0.263896
-1.22797	-0.06366	-0.30818
-1.22797	-0.20763	0.202935
0.198151	-0.33117	0.917344
0.055753	-0.04178	0.103086
-0.23187	0.184116	0.796374
0.216074	-0.12986	-0.0911
0.216074	-0.25516	0.108032
0.139525	0.063968	0.041836
0.139525	0.063968	0.478593
-0.01265	0.127865	-0.11457
-0.01265	0.127865	0.329963
0.047186	-0.08946	0.618456
-0.02175	-0.08946	-0.50324
-0.02175	-0.16162	0.397411
0.096753	0.020827	-0.23555
-0.4645	-0.16603	-0.02534
-0.01177	-0.07747	0.99404
0.145324	0.055302	0.176717
0.145324	0.080576	-0.08124
0.4493	-0.14175	-0.46112
0.060456	-0.32454	0.035847
0.714434	0.402071	0.549093
-0.00947	0.402071	0.464442
-0.00947	-0.03865	-0.66795
0.111111	-0.03865	-0.02818
-0.04961	0.07222	0.11764
-0.04961	0.506255	-0.45752
-0.05373	-0.22482	-0.40718
-0.05373	0.396451	-0.19571
0.028017	-0.08529	0.992097
0.028017	-0.19356	0.841796
0.011912	0.085724	0.674551
0.011912	0.059205	-0.25212
0.001644	0.144891	0.139815
0.001644	0.265424	-0.28508
0.136708	0.265424	0.015382
0.136708	-0.04256	0.111603
0.067013	-0.30788	0.234106
0.259521	-0.30788	0.110445
-0.13445	-0.00801	-0.10631
-0.13445	-0.00801	-0.19705
-0.09779	-0.04132	-0.14022
-0.09779	-0.04132	0.628859
0.083091	-0.10256	-0.12205
0.083091	-0.56868	0.933013
0.05459	-0.19983	-0.13654
-0.12141	-0.19983	0.043147
0.021583	-0.10028	0.049347
0.021583	-0.10028	-0.1297
0.008719	-0.03364	0.136072
0.008719	-0.44927	0.011114
0.069346	0.098474	0.762117
0.069346	0.098474	0.114605
0.181798	0.372349	0.460003
0.181798	0.012698	0.164705
0.21777	0.248498	-0.74143
0.21777	0.041443	0.163877
0.091389	-0.04607	0.079017
0.091389	-0.04607	0.170595
0.198613	0.211033	0.083111
0.198613	-0.00693	1.14293
0.05404	-0.00693	-0.34071
0.05404	0.37268	-0.6607
0.05509	-0.15934	-0.38447
0.05509	-0.15934	0.171625
0.257734	-0.383	0.301001
0.257734	0.085236	-0.37345
0.115402	0.085236	0.130819
-0.08687	-0.29609	-0.11686
-0.08687	-0.17973	-0.31879
0.021913	-0.17973	-0.2184
0.228083	-0.17307	0.950759
-0.06863	0.277154	0.078177
-0.06863	0.137541	0.266058
0.024637	0.137541	0.290905
0.024637	-0.15655	-0.38097
0.195861	-0.29406	-0.43478
0.580029	-0.29406	0.034543
-0.02322	0.066875	-0.07031
0.014601	-0.2874	-0.00221
-0.01684	-0.2874	0.197465
-0.01684	-0.23062	-0.52944
0.044824	0.125352	-0.74315
0.075033	0.431208	0.023083
-0.07585	0.431208	-0.36616
-0.08236	0.549628	0.443479
0.096288	-0.31318	-0.69744
0.096288	-0.31318	0.001661
-0.06581	-0.03417	0.067814
-0.15105	-0.03417	0.140641
-0.15105	0.157348	-0.01641
-0.31367	-0.1841	-0.0206
-0.31367	0.040028	1.61965
0.021501	0.040028	0.677694
-0.17009	-0.13637	-0.30414
0.430656	-1.01618	-0.05469
0.430656	-1.01618	-0.07512
0.565628	0.181234	0.120437
0.435462	0.402481	-0.15142
0.435462	0.332399	-0.3074
0.209165	0.332399	0.082991
-0.0329	-0.07062	0.485173
-0.0329	-0.07062	0.230037
-0.10302	-0.22202	0.844696
-0.10302	-0.31573	0.329563
0.039601	0.070027	0.23286
0.039601	0.343475	0.995131
0.228738	0.002379	-0.0375
0.228738	-0.16892	-0.19967
-0.00299	0.07499	0.526693
0.316973	0.07499	-0.03029
-0.22134	0.35361	0.52815
-0.22134	0.35361	-0.0909
-0.03697	0.13142	0.468637
-0.03697	-0.27546	-0.91282
0.079995	-0.05497	0.191808
0.079995	0.045216	0.803658
0.330807	-0.15687	-0.03224
0.330807	0.143512	-1.03083
-0.29027	-0.64598	0.090665
-0.0454	-0.34325	0.030684
-0.19869	0.048733	-0.36209
-0.19869	0.048733	-0.62383
0.110546	-0.34992	0.15912
0.110546	-0.04526	-0.55673
-0.08258	-0.04526	0.270584
0.047298	-0.20095	-0.11663
0.047298	-0.05522	-0.16371
0.099457	-0.05522	-0.32481
0.099457	-0.13621	-0.08544
-0.6686	-0.13621	0.195671
-0.05943	-0.45547	0.88189
0.571778	-0.41442	0.418355
0.318643	-0.08233	-0.50942
0.318643	-0.25588	-0.17495
0.268032	0.429074	-0.31302
0.268032	0.429074	0.21996
-0.07264	0.340528	-0.2066
-0.07264	0.340528	-0.52912
0.062975	0.033945	1.0865
0.774493	0.033945	0.231609
0.774493	0.01695	-0.35324
-0.13991	-0.05196	0.151557
0.06349	-0.05196	0.601813
0.06349	0.26554	0.348229
0.03002	0.379158	0.676176
0.023114	0.022702	-0.03182
0.528925	0.123892	0.20698
0.528925	0.113768	0.9492
0.469412	-0.06384	0.062068
0.069632	-0.1579	-0.58829
0.465986	-0.14918	-0.28522
-0.12729	-0.19212	0.316375
-0.12729	-0.06829	0.53775
-0.07262	-0.39698	-0.71282
0.134017	-0.39698	1.49415
-0.01849	0.143674	0.231157
-0.17472	-0.55005	-0.22676
-0.17472	-0.18911	1.14107
-0.42272	-0.22553	0.026582
0.197337	-0.06891	-0.23925
0.197337	-0.41517	0.120755
0.037243	-0.15605	0.122648
0.154277	0.167973	-0.19743
0.154277	-0.45881	-0.50348
0.139547	-0.45881	-0.04494
0.139547	-0.0438	0.598281
0.074376	-0.0438	0.33053
0.074376	-0.1435	-0.15829
0.60926	-0.07028	-0.17099
0.60926	-0.42841	-0.02193
0.040623	0.068335	0.12525
0.027001	0.068335	0.286136
0.027001	0.629904	-0.79685
0.136784	0.629904	-0.13095
0.136784	0.213642	0.036719
0.030234	-0.02525	-0.70036
0.030234	0.715398	0.046792
0.175053	-0.28134	-0.44125
0.175053	-0.36528	0.391519
0.261366	-0.36528	0.165305
0.261366	-0.84582	-0.0229
0.118599	-0.37445	1.26177
0.118599	-0.20721	0.984134
0.137831	-0.04031	0.974208
0.137831	-0.04031	0.078918
0.02247	-0.45858	-0.50122
0.258233	-0.16715	-0.29145
0.258233	-0.0645	-0.41652
0.156037	-0.0645	0.831828
-0.27765	-0.02107	0.529333
0.124956	-0.02107	0.235265
-0.00817	0.013696	-0.02693
-0.00817	0.013696	0.312735
-0.12379	0.067381	-0.0142
-0.12379	0.067381	-0.18749
0.129848	0.439267	-0.06825
0.073249	-0.0477	-0.15901
0.162672	-0.00994	-0.19503
0.162672	-0.14816	-0.24979
-0.17684	-0.14816	-0.15985
-0.17684	0.275688	0.594927
-0.16221	0.21193	-0.04214
-0.16221	-0.37255	-0.45381
-0.11093	0.074339	-0.11359
-0.11093	0.046205	-0.17955
0.214954	0.046205	0.056267
0.214954	0.21333	-0.4532
-0.67948	-0.01442	0.211673
-0.67948	0.152641	0.064364
-0.40473	-0.61683	0.247011
-0.40473	-0.61683	-0.08757
-0.40606	0.15861	-0.92294
-0.40606	0.15861	0.110646
0.069544	-0.0838	0.375604
0.069544	-0.0838	0.582983
-0.00513	-0.08394	-0.55386
0.095044	-0.08394	0.045655
0.095044	-0.09595	-0.02796
0.128727	-0.03154	-0.13722
0.175597	-0.10649	0.034558
0.175597	0.038447	0.30472
0.444109	0.013796	0.756738
0.060643	0.013796	0.009595
0.096121	-0.15842	-0.57966
0.096121	-0.15842	-1.09212
-0.03222	0.083089	-0.20007
-0.03222	0.083089	0.095155
-0.23405	0.01101	0.105089
0.213504	0.01101	0.271847
0.213504	0.021548	-0.27072
0.155744	-0.06036	-0.10627
0.155744	-0.06036	0.319068
0.050645	-0.24333	-0.00623
0.050645	0.145303	-0.48254
-0.31438	0.103929	1.11702
-0.31438	-0.54272	-0.08803
0.083519	-0.54272	0.321465
0.083519	-0.01262	0.052254
0.220341	-0.01909	-0.45147
0.367837	0.044845	-0.15663
0.367837	0.304308	0.025168
0.171213	0.354309	0.015681
0.219537	-0.04098	0.069595
0.164796	-0.08236	-0.20342
0.072238	-0.14718	0.037654
0.072238	0.096832	-0.23164
-0.22929	0.0065	0.601254
1.49456	0.0065	-0.13323
1.49456	-0.23454	-0.04815
0.134997	-0.23454	-0.5558
0.138388	-0.1378	-0.17359
0.138388	-0.12977	0.215223
0.165273	-0.00473	0.100582
0.207086	0.805136	-0.24852
0.80529	0.805136	-0.19204
0.275151	0.905046	1.21351
0.275151	0.905046	-0.24325
-0.09004	0.166348	0.056838
0.220992	0.138702	0.700037
0.220992	0.138702	0.05652
-0.02431	-0.00272	0.993404
-0.02431	-0.00272	-0.56144
0.533715	-0.51435	-0.68589
0.533715	0.131301	0.622774
-0.01015	-0.5382	0.452304
0.103938	-0.3487	1.02059
-0.04347	1.95376	0.727538
-0.04347	0.088422	0.065304
-0.06098	0.022776	-0.1017
0.112278	-0.10557	0.155491
0.252555	-0.03303	0.107859
-0.19754	-0.28897	-0.47923
-0.19754	0.114213	0.820775
-0.30182	-0.18245	-0.34751
-0.00148	-0.18245	0.564694
0.189571	0.182008	-0.54306
0.100752	0.057083	-0.197
0.100752	-0.4385	-0.21256
0.335047	-0.4385	0.283897
-0.01975	0.008872	0.238623
0.420807	0.33034	0.892204
0.420807	0.087241	0.831611
0.124329	-0.31784	-0.00246
0.023104	0.584225	-0.02817
0.023104	0.233526	0.116002
-0.10007	-0.08658	0.044422
0.196517	-0.25241	1.33847
0.250202	-0.25241	0.184673
0.250202	-0.25046	-0.57177
0.27596	-0.25046	-0.07759
0.27596	-0.16723	0.031821
0.256144	-0.16723	-0.09578
0.256144	0.213235	0.162392
0.40133	0.213235	-0.89173
0.40133	-0.37239	0.979479
0.092914	-0.06274	-0.20125
0.092914	-0.752	1.43204
0.271393	-0.21246	0.650359
0.271393	-0.21246	0.237305
1.39293	-0.0573	-0.10596
0.056652	-0.0573	0.270184
0.056652	0.068402	0.517419
0.979874	0.338436	-0.16266
0.979874	0.338436	-0.04614
0.209677	0.02642	0.228037
0.209677	-0.64531	0.366091
-0.03891	-0.14302	0.033864
-0.00131	0.715075	0.499298
-0.00131	-0.07251	-0.0151
0.347818	-0.07251	-0.18979
0.140318	-0.19389	-0.39345
0.140318	-0.19389	0.104818
-0.04923	0.017174	-0.65342
-0.04923	-0.24784	0.197182
-0.07614	0.26263	0.0007
0.258084	0.540343	0.487024
-0.03812	-0.13833	0.167267
0.814202	0.526898	0.774483
0.814202	-0.40548	0.632192
0.281457	-0.04031	-0.30626
0.08117	0.010027	-0.13276
0.08117	-0.20916	-0.13813
-0.11404	-0.20916	1.27263
-0.11404	-0.26945	0.812751
0.121062	-0.26945	-0.31338
0.121062	-0.33867	-0.4165
-0.1087	-0.16574	-0.31086
0.747303	-0.35763	-0.41832
0.747303	0.243895	0.272882
0.051049	-0.27627	0.077018
0.051049	0.1622	-0.69253
0.079791	-0.66671	-0.18007
0.079791	0.010088	0.842167
0.220364	-0.33461	-0.36153
0.220364	-0.26426	-0.05551
0.406918	0.258963	0.01956
0.406918	0.182497	0.206181
0.492731	0.182497	0.926696
0.492731	-0.02842	-0.58039
-0.18745	-0.27567	0.246225
-0.18745	-0.06704	0.263446
0.023155	-0.41595	-0.0424
-2.7e-05	-0.41595	-0.78692
-2.7e-05	-0.16893	0.788042
-0.03306	-0.16893	0.07587
-0.03306	0.045706	0.108815
0.075983	0.045706	0.965413
0.075983	0.840732	-0.19689
0.396432	-0.12643	-1.09861
0.396432	-0.12643	0.196668
0.177838	-0.67317	0.076817
0.177838	-0.67317	-0.11909
1.81239	-0.0084	0.179274
0.35405	-0.85206	0.248749
0.35405	0.890558	-0.30172
-0.19769	0.06664	-0.43423
-0.01573	0.188418	-0.1273
-0.01573	0.494624	0.044139
0.191367	-0.08891	0.111572
0.191367	0.338172	-0.23592
0.069154	-0.12382	0.042834
0.069154	-0.12382	0.576243
0.043218	-0.21892	0.279475
0.043218	0.534659	-1.09097
0.308463	-0.46624	-0.41613
0.116643	-0.13036	0.052919
0.116643	-0.54946	-0.01136
0.177621	-0.18086	0.172748
0.177621	-0.18086	-0.16591
-0.1193	-0.14844	0.148929
-0.1193	-0.14844	1.04708
0.070145	-0.00712	-0.51897
0.035195	-0.27613	1.3954
0.035195	-0.59971	1.03816
-0.04173	-0.30423	-0.28008
-0.04173	-0.30423	-0.06617
0.274666	-0.22527	0.239229
0.274666	-0.22527	-0.2997
0.28384	-0.17545	-0.16751
-0.56227	-0.34595	-0.02769
-0.05717	-0.34595	-0.01637
-0.05717	0.160897	-0.12099
0.434973	-0.31662	0.229682
0.434973	-0.28438	-0.25383
0.650005	0.00249	0.074977
-0.00338	-0.06542	0.912552
-0.00338	0.642295	-0.0692
0.131119	0.201597	0.069408
0.131119	0.389808	-0.27046
0.16656	0.282018	-0.37772
0.16656	0.105003	-0.19572
-0.04208	0.105003	-0.23039
0.169672	0.203037	-0.5605
0.131899	-0.09445	0.185779
0.131899	0.005107	-0.07017
0.211417	-0.0756	-0.20067
0.211417	-0.09062	0.269892
-0.15101	-0.11319	0.150803
-0.15101	-0.11319	0.052155
0.12416	-0.12418	0.120387
0.12416	-0.12418	0.04679
0.041591	-0.21824	0.032543
0.041591	-0.04498	0.099537
-0.01776	-0.4988	-0.02141
-0.01776	0.048564	0.014083
0.03619	0.176845	0.558113
0.03619	-0.48256	0.134075
0.204929	0.248381	1.25673
0.204929	-0.22262	0.29044
0.340624	0.099061	-0.03719
0.340624	-0.00767	-0.1271
0.111283	-0.00858	0.365266
0.2488	0.151449	0.209847
0.2488	0.292974	-0.76274
-0.05141	0.292974	0.080031
-0.05141	-0.37716	-0.20119
0.413615	-0.37716	-0.72602
0.201625	-0.25977	0.294773
0.201625	-0.25977	0.451225
-0.11214	-0.04355	0.051445
-0.04054	-0.08977	-0.0437
-0.04054	-0.27584	-0.6576
0.027142	0.268455	0.296346
0.027142	-0.08247	-0.6151
0.171068	0.03408	-0.15434
0.171068	0.360828	0.071092
0.294944	0.360828	1.50249
0.294944	-0.0982	0.842944
0.237323	0.029526	0.581437
0.237323	0.046018	-3.5174
0.226312	-0.11666	0.449561
0.272339	-0.1235	0.900174
0.272339	-0.1235	0.196488
0.110779	-0.13511	1.06059
0.110779	-0.13511	0.026981
0.133589	0.272421	0.020324
0.271298	0.030426	-0.3128
-0.39193	-0.02646	-0.41233
0.109137	-0.39159	0.855044
0.776088		-0.39225
0.776088		0.194306
0.187891		-0.19236
0.187891		-0.47571
0.19575		-0.20255
0.19575		0.174518
0.2867		-0.06086
0.2867		0.567748
0.105618		0.029201
0.105618		-0.68549
0.467476		0.442948
0.446753		-0.15013
0.446753		-0.1451
0.099363		-0.64062
0.099363		0.216763
-0.0598		-0.0687
-0.0598		-0.27946
-0.35281		0.416472
0.241851		0.181064
0.241851		0.119493
0.231101		-0.93038
0.231101		1.53618
0.25591		-0.20316
0.208962		-2.33346
0.208962		0.12042
0.038357		-0.32817
0.094513		-0.06901
0.094513		0.236102
0.629302		0.26064
0.629302		0.005314
-0.19429		-0.55929
0.206205		0.013676
0.206205		-0.06858
0.008536		-0.21143
0.086776		0.047575
0.086776		0.063385
0.229983		-0.38272
0.090418		-0.14744
0.355927		0.186019
0.355927		0.132384
-0.11555		0.564136
-0.11555		0.025639
-0.08932		-0.05815
-0.08932		-0.08371
0.805797		-0.25258
0.805797		-0.01652
-0.20264		-0.01569
-0.19713		0.00898
0.084515		-0.37379
0.084515		0.092769
0.294296		1.33891
0.294296		0.501306
0.210755		0.523536
0.508623		-0.08479
0.508623		0.005977
0.105946		-0.39189
0.00463		0.591746
0.02633		-0.07059
0.02633		-0.49526
0.025922		-0.20753
0.025922		-0.43033
0.120872		-0.03348
0.120872		0.38392
-0.03504		-0.25271
-0.03504		0.216576
0.129005		1.3683
0.129005		0.159619
0.130336		-0.70046
0.130336		-0.61802
-0.4064		-0.31243
-0.4064		-0.43252
-0.01789		-0.1472
-0.01789		-1.05265
-0.59714		-0.47772
-0.59714		-0.13082
1.14982		0.074906
0.422111		0.089721
0.012594		-0.08594
0.073966		-0.18394
0.073966		-0.03179
0.353112		-0.28384
0.127103		0.133084
0.127103		-0.03824
0.141042		-0.3047
-0.32386		0.169004
-0.32386		0.030403
0.017491		-0.15236
-0.20217		1.6263
-0.03206		0.027502
-0.03206		0.017972
-0.00708		-0.03563
0.001396		-0.17355
-0.91918		0.022131
-0.13648		0.185435
-0.13648		0.013764
-0.10549		0.752383
0.126313		0.042681
0.126313		-0.69849
-0.01877		-0.74816
-0.01877		-0.00749
0.093828		0.080277
0.093828		0.047686
0.06757		-0.00705
0.052665		-0.28322
0.151794		-0.034
0.151794		-0.14354
0.061178		-0.52526
0.061178		-0.12615
-0.03178		0.219506
0.078945		-1.15867
-0.00648		0.148536
-0.04624		-0.9337
0.072257		-0.90956
0.072257		-0.40598
0.110759		0.93522
0.110759		-0.45615
0.161834		0.410965
-0.03347		-0.17563
-0.06422		0.424074
-0.10476		0.543068
-0.10476		-0.106
-0.22406		0.648785
-0.22406		-0.10691
0.056103		-0.19248
0.343054		0.666892
0.214727		0.649198
0.067018		0.355085
0.319646		0.558455
0.319646		0.09617
0.014959		0.227595
0.014959		-0.04417
-0.06833		0.319422
-0.06833		-0.20892
-0.06431		0.313384
-0.11798		-0.67849
0.087105		1.04238
-0.0062		0.041815
-0.01403		-0.00756
0.195407		-0.15152
0.048068		-0.38758
-0.06533		0.276681
-0.06533		-0.11121
0.100288		0.058504
0.100288		0.050963
0.162677		-0.09923
-0.00084		-0.07233
-0.00084		-0.33757
-0.00534		-0.25355
0.21338		-0.12006
0.21338		-0.56454
0.12623		0.099191
-0.15067		0.749696
-0.22304		-0.65
-0.22304		-0.26189
0.104007		-0.25242
-0.08382		0.055512
-0.08382		-0.32401
0.014814		0.110203
0.014814		0.058131
0.03728		0.538411
0.03728		0.270744
-0.16353		0.547818
-0.16353		-0.06249
0.241564		-0.15827
0.241564		-0.99208
-0.14833		-0.01967
-0.14833		-0.08059
0.245978		0.045699
-0.0932		0.798442
-0.0932		-0.68232
0.210582		-0.52248
0.107789		-0.16759
0.107789		0.464363
-0.09095		0.201815
0.223299		0.368357
-0.33389		0.121403
-0.33389		1.01317
-0.01241		-0.15456
-0.01241		0.039081
-0.02027		1.15882
-0.02027		-0.11935
1.46294		-0.08361
1.46294		0.361621
-1.01611		0.242085
0.014966		0.316954
0.014966		0.30979
0.275678		0.378972
0.275678		0.820673
0.188132		1.36558
0.05787		0.506153
0.049121		-0.31733
0.049121		-0.42744
0.026102		-0.21403
0.026102		-1.12662
0.017518		0.326563
0.111859		-1.01739
0.111859		0.658025
0.58578		-0.1709
0.193759		0.865775
0.193759		-0.33467
0.040996		-0.15454
0.077201		-0.05054
0.077201		-0.11918
-0.06507		-0.00415
1.1369		0.209452
1.1369		0.034436
0.107431		-0.87161
0.107431		-0.21811
0.310175		0.063879
0.310175		0.209767
0.266735		-0.32686
0.266735		-0.15234
0.312442		-0.405
0.312442		-0.24892
0.187668		-0.08155
0.052645		-0.32628
0.052645		0.211179
0.276785		0.529191
0.276785		0.387677
0.097342		1.36536
0.196741		-0.35465
0.143471		0.129999
0.143471		0.164004
-0.01459		-0.45476
0.022423		-0.7844
0.022423		-0.14187
-0.28179		-0.53992
0.154554		1.10155
0.154554		-0.10275
0.242101		-0.18909
0.241751		-8.9e-05
0.241751		-0.07383
0.13864		0.862252
0.360063		-0.01204
0.360063		-0.74872
0.275145		-0.07749
0.275145		-0.23224
0.227424		0.10375
0.227424		0.368826
0.129099		-0.08376
0.129099		-0.00593
0.175039		-0.40446
0.175039		-0.36698
0.005653		-0.0823
0.004351		-0.47308
0.004351		-0.1118
0.038122		-0.14156
0.157604		-0.72928
0.157604		-0.10626
-0.14703		-0.7547
-0.14703		0.282971
0.060108		-0.23604
0.060108		0.181374
0.09246		0.116773
-0.06524		0.053836
-0.5361		0.071637
-0.5361		0.054777
-0.09674		0.281394
-0.09674		0.134854
-0.10584		0.809037
-0.10584		-0.07804
0.097894		1.06521
0.097894		0.242567
-0.01782		-0.25101
0.162223		-0.34123
0.150776		0.091784
0.39577		0.432951
0.39577		0.496733
0.210817		-0.50272
0.210817		1.2188
0.072627		-0.3252
0.072627		-1.02932
0.012209		1.38698
0.267962		0.957984
0.267962		-0.57543
0.072077		-0.30636
0.189251		-0.12461
-0.00446		0.773929
-0.00446		-1.00988
1.21999		-1.19786
-0.24784		-0.46753
-0.24784		0.808222
0.185186		-0.01612
0.185186		1.51259
0.031313		0.05875
0.169736		-0.4201
0.169736		-0.83566
0.072844		-0.25218
0.072844		0.169125
-0.31662		0.04566
0.066466		-0.33598
0.066466		0.062517
-0.16829		0.183076
-0.16829		-0.0327
-0.19568		-0.04422
-0.19568		-0.2848
0.440788		-0.40225
-0.05566		0.037548
-0.05566		0.221066
0.043169		-0.9877
0.043169		1.95317
-0.15077		0.143535
0.012629		0.046664
0.012629		0.220173
0.720547		0.729373
0.720547		-0.23337
0.009576		0.478934
0.009576		0.078771
0.187963		0.176428
0.187963		0.080296
0.153991		0.220797
0.153991		0.509126
-0.26		-0.00026
-0.26		0.18793
-0.17079		1.2338
0.173562		0.295953
0.194995		-0.19677
0.098722		0.792772
-0.23133		0.240127
-0.0295		0.064174
-0.0295		0.046672
-0.03982		0.533116
0.030395		0.246369
-0.1359		-0.34482
-0.06046		0.028244
0.257762		-0.71899
0.089753		0.499342
0.089753		0.113291
0.144198		-0.30192
0.024171		-0.11867
0.270804		0.13211
0.023764		0.028644
-0.05135		0.357889
-0.14419		0.551229
0.091984		-0.10069
0.091984		0.191602
-0.02299		0.062669
-0.09381		0.001176
0.038932		0.258079
0.038932		0.88706
0.006363		0.001128
-0.08227		0.06419
0.184902		-0.66512
0.184902		0.164375
-0.38103		0.735586
-0.12297		1.07206
-0.12297		-0.00404
0.155994		0.333425
0.155994		0.300213
0.115253		0.910219
0.215333		0.175219
0.215333		-0.30087
0.028692		0.45181
0.028692		0.033203
-0.09019		0.603364
0.346513		0.07006
0.346513		-0.23671
0.19632		-0.06299
-0.06538		0.001738
0.11834		0.451118
-0.00977		-0.11647
-0.15027		-0.25577
-0.12442		-0.08065
-0.02471		-0.43622
2.1464		0.340466
0.014013		0.269231
0.014013		0.451103
0.311101		0.427494
0.027897		0.549986
-0.06805		-0.42083
-0.06805		0.069069
-0.24585		-0.00672
0.091019		-0.02128
0.091019		-0.16194
0.215948		-0.02153
0.215948		-0.20802
-0.17867		0.056305
-0.17867		0.616435
0.079088		-0.43501
0.573861		0.427654
0.573861		-0.13973
0.09313		1.50455
0.105976		0.187185
0.12264		0.07468
0.12264		0.300875
-0.37455		0.089278
-0.37455		0.067643
0.02447		0.014184
0.001476		0.238075
-0.51143		-0.03677
0.11362		0.2214
0.11362		-0.64363
-0.31806		-1.17422
-0.31806		-0.88918
0.236719		-0.01066
0.236719		-0.05521
0.071232		-0.25435
0.048818		-0.25161
-0.17158		-0.07568
-0.17158		0.294064
-0.15448		-0.25637
-0.15448		0.332761
-0.27428		0.060039
-0.27428		-0.13941
0.058042		0.679597
0.058042		0.588007
0.336547		0.864795
0.336547		0.048023
0.033679		0.727326
0.20153		0.447447
0.20153		0.767827
-0.18073		-0.12642
0.021002		0.256278
0.021002		-0.0353
-0.06705		0.203441
-0.06705		0.350344
-0.05705		-0.22163
-0.08664		0.350446
0.145469		-0.30063
0.145469		0.171655
-0.22523		-0.55127
-0.20104		0.247875
-0.17294		-0.00976
-0.1771		-0.30701
-0.17701		-0.06943
-0.17701		-0.60437
-0.23852		-0.08679
-0.23852		0.430307
-0.10806		0.281721
-0.10806		0.298818
0.115949		-0.46696
0.115949		0.145297
-0.09233		-0.50632
-0.15472		-0.95276
0.576601		0.4603
1.12004		0.103299
-0.08246		-0.21819
-0.12811		0.417313
-0.12811		-0.87307
0.127495		0.588264
0.127495		0.342938
0.130691		1.45129
0.130691		0.116661
-0.25771		-0.14059
-0.25771		0.306312
0.043065		0.503889
0.27741		1.76067
0.102655		0.462147
-0.16747		-0.39916
-0.16747		-0.37652
0.05846		-0.0455
0.05846		0.541523
-0.00651		1.26357
-0.00651		1.53752
0.131905		-0.34067
-0.02498		0.365715
-0.02498		-0.01446
0.124657		0.649752
0.158232		0.748953
0.158232		-0.07846
0.205606		0.418827
0.205606		-0.38633
0.323936		0.106451
0.323936		0.318578
-0.08677		-0.06271
-0.08677		-0.32901
0.173609		-0.02918
0.173609		-0.3093
-0.12461		-0.00136
-0.12461		-0.62666
0.099747		0.231491
0.099747		-0.18412
-0.0662		0.115334
-0.0662		0.577871
0.313881		-0.09854
0.234154		0.359194
0.234154		-0.03132
0.050438		-0.39395
0.050438		0.137467
-0.13305		0.540332
-0.13305		-0.10876
0.212358		1.70881
0.212358		0.317706
-0.15327		0.423721
-0.15327		0.733293
0.029647		0.3321
-0.17894		0.394899
-0.17894		0.46126
0.31141		1.0248
0.31141		0.09599
-0.56575		0.073133
0.218879		0.026007
0.218879		0.420154
0.08541		0.384241
0.08541		1.23437
-0.1396		-0.18776
-0.1396		0.26288
0.092531		0.581877
0.092531		0.317152
0.317309		0.492514
0.317309		-0.06277
0.90956		1.08578
0.90956		0.192705
0.118641		-0.0199
0.118641		0.20997
0.12132		0.455042
0.12132		0.231194
0.13138		0.241366
0.13138		0.57757
0.29135		-0.23913
0.29135		0.303924
-0.11778		-0.17659
-0.11632		-0.13849
-0.11632		0.059342
-0.1421		1.86604
-0.1421		0.435691
0.068463		0.539578
-0.25113		-0.60993
0.34002		-0.50941
0.122145		-0.19178
0.122145		1.44484
-0.04556		-0.32052
-0.04556		-0.47768
0.163161		0.502326
0.163161		0.610886
0.152711		0.310427
0.152711		2.56329
0.058725		0.439741
0.071025		0.506953
0.071025		-0.02684
0.263981		-0.39854
-0.4736		0.128458
0.559825		0.834632
0.559825		0.107852
0.31271		-0.82178
0.31271		0.133777
-0.21925		-0.29691
-0.21925		0.137564
0.121496		-0.19913
0.121496		-0.16368
0.332254		-0.11393
0.049064		-0.18447
0.049064		-0.08783
-0.00056		-0.07593
-0.00056		1.74604
-0.03373		-0.48075
-0.03373		-0.04303
0.076634		0.35088
0.225952		-0.37291
0.225952		-0.31192
0.651406		-0.35109
0.651406		-0.55144
-0.37524		0.661307
0.010453		-0.07404
0.010453		0.601723
0.28054		-0.07318
0.10022		0.676318
0.10022		0.126742
-0.54859		0.067036
-0.54859		-0.0106
0.026669		-0.85009
0.026669		1.06319
0.141105		0.807688
0.141105		0.313906
0.157089		-0.38009
0.157089		-0.07615
-0.04723		1.30743
0.117598		0.587842
-0.17055		-0.04033
-0.17055		-0.36385
0.194876		0.008077
0.194876		1.73647
-0.13867		0.323249
0.098233		-0.35923
0.098233		-0.07995
-0.01441		0.311089
-0.01441		0.837487
0.22355		0.371757
0.22355		0.010863
0.183723		-0.44163
0.183723		-1.12207
0.033354		-0.17167
0.196098		-0.11724
0.196098		0.49899
-0.00815		0.242214
-0.00815		-0.08723
0.112057		0.063685
0.112057		-0.062
0.147343		0.168569
0.147343		-1.23909
0.288564		-0.22026
0.288564		0.330401
1.0848		0.260713
0.10115		0.162048
[truncated: 63,601 more rows]
