# Supplementary material for: Epigenetic dysregulation from chromosomal transit in micronuclei
Source: Nature. 2023 Jun 7;619(7968):176–83. doi: 10.1038/s41586-023-06084-7 (PMC10322720; doi:10.1038/s41586-023-06084-7)
Supplement: Supplementary file 19 — Source Data Extended Data Fig. 8 [file 41586_2023_6084_MOESM19_ESM.xlsx]

## Sheet: Extended Data Fig. 8b
Extended Data Fig. 8b
[Reversine], uM	p53 KO			p53 KO LMB2 OE
185.185	-1.152	-0.995	-0.63	-1.691	-1.539	-1.793
61.728	-4.791	-4.931	-3.782	-4.309	-4.14	-4.444
20.576	-2.563	-2.789	-2.545	-2.434	-2.029	-2.401
6.859	88.995	95.664	81.124	68.202	56.432	69.047
2.286	75.065	81.943	78.704	86.068	73.336	59.793
0.762	93.174	91.711	103.448	95.694	97.94	89.193
0	107.174	95.856	96.97	95.863	99.831	104.306

## Sheet: Extended Data Fig. 8c
Extended Data Fig. 8c
Missegregation					Micronuclei
p53 KO DMSO	p53 KO LMB2OE DMSO	p53 KO Reversine	p53KO LMB2OE Reversine		p53 KO DMSO	p53 KO LMB2OE DMSO	p53 KO Reversine	p53KO LMB2OE Reversine
12	14	32	26		0.89	3.33	19.64	15.63
12	16	22	28		7.69	0	7.02	11.32
14	16	14	28		9.09	3.7	12.16	17.02
16	12	34	42		0	12.5	17.86	13.51
8	10	28	28		2.22	7.69	11.43	28
8	8	28	30		6.45	2.5	8.7	22.73
					0	0	7.14	9.43
					2.7	3.17	16.67	16.67
					3.57	6.25	12.82	7.14
					6.9	0	3.03	6.52
					0	4.23	0	27.78
					0	1.68	5	15.38
					2.94	5	5.88	36.84
					3.03	3.51	10.29	47.73
					10.81	3.51	14.08	34.15
					0	5.8	25.35	32.56
					10.71	3.33	10.34	9.76
					0	0.85	18.18	15.22
					0	4.04	0	6.25
					2.56	0	20	12.82
					2.38	4.48	15.15	20
					2.56	1.02	18.97	24
					0	1.52	8.06	26
					0	0	16.39	30.3
					0	0	12	11.54
					6.67	0	7.27	32.5
					0	3.33	11.11	26.09
					3.33	1.35	9.68	15.09
					0	5.19	2.17	14.29
					0	2.7	9.84	31.03
