# Supplementary material for: Epigenetic dysregulation from chromosomal transit in micronuclei
Source: Nature. 2023 Jun 7;619(7968):176–83. doi: 10.1038/s41586-023-06084-7 (PMC10322720; doi:10.1038/s41586-023-06084-7)
Supplement: Supplementary file 20 — Source Data Extended Data Fig. 9 [file 41586_2023_6084_MOESM20_ESM.xlsx]

## Sheet: Extended Data Fig. 9e
Extended Data Fig. 9e
Autosome	Chr Y	Chr1	Chr16
0.076923	0.120174	0.076923	0.29384
0.069032	0.105423	0.069032	0.03274
0.188579	2.15096	0.188579	0.192339
0.145886	2.2556	0.145886	0.044379
0.086709	1.32771	0.086709	0.34163
0.251001	1.17034	0.251001	0.205278
0.094361	0.597352	0.094361	0.134597
0.0969	0.405175	0.0969	0.318766
0.079347	0.102876	0.079347	0.109485
0.042888	0.263931	0.042888	0.06996
0.055945	0.18649	0.055945	0.173764
0.099952	0.165208	0.099952	0.231023
0.134542	0.047635	0.134542	0.284985
0.064576	0.090764	0.064576	0.346225
0.076425	0.255931	0.076425	0.076352
0.061443	0.197465	0.061443	0.066486
0.069054	0.187317	0.069054	0.158111
0.276181	0.346196	0.276181	0.132041
0.217335	0.604396	0.217335	0.076739
0.082483	0.239678	0.082483	0.215225
0.077818	0.264965	0.077818	0.081307
0.065582	0.147036	0.065582	0.276229
0.076115	0.077445	0.076115	0.063415
0.15998	0.240634	0.15998	0.278105
0.100351	0.234011	0.100351	0.048533
0.081409	0.375359	0.081409	0.124595
0.09147	0.584866	0.09147	0.257262
0.084058	0.273644	0.084058	0.242959
0.244576	0.08976	0.244576	0.152434
0.056407	0.039722	0.056407	0.139926
0.069233	0.1363	0.069233	0.052169
0.119496	0.09972	0.119496	0.08028
0.254635	0.033602	0.254635	0.227642
0.296873	0.084938	0.296873	0.062028
0.128917	0.107001	0.128917	0.062867
0.171027	0.110386	0.171027	0.187094
0.292311	0.146782	0.292311	0.082188
0.072582	0.136432	0.072582	0.098343
0.193123	0.209684	0.193123	0.032065
0.181922	0.107114	0.181922	0.128043
0.320795	0.050952	0.320795	0.183479
0.069189	0.050999	0.069189	0.066397
0.165989	0.093503	0.165989	0.073231
0.171402	0.10274	0.171402	0.201485
0.072809	0.089981	0.072809	0.094342
0.115458	0.054612	0.115458	0.240396
0.05896	0.157531	0.05896	0.155741
0.207882	0.105915	0.207882	0.07522
0.080732	0.261358	0.080732	0.089077
0.157424	0.074802	0.157424	0.100926
0.13743	0.192812	0.13743	0.3387
0.033554	0.371155	0.033554	0.251681
0.28098	0.107293	0.28098	0.187411
0.066014	0.151313	0.066014	0.148519
0.051748	0.167452	0.051748	0.07255
0.140444	0.036846	0.140444	0.286139
0.21391	0.140426	0.21391	0.104021
0.109381	0.075377	0.109381	0.134898
0.120102	0.161947	0.120102	0.140327
0.20697	0.234621	0.20697	0.332781
0.340126	0.099337	0.340126	0.217493
0.069367	0.089628	0.069367	0.113558
0.335472	0.065415	0.335472	0.141974
0.277967	0.087325	0.277967	0.165385
0.04182	0.061704	0.04182	0.152952
0.073539	0.058431	0.073539	0.209154
0.21368	0.127071	0.21368	0.288036
0.250422	0.011582	0.250422	0.324377
0.288206	0.030182	0.288206	0.245191
0.186018	0.054642	0.186018	0.330721
0.23447	0.089642	0.23447	0.287142
0.070122	0.185185	0.070122	0.220688
0.297948	0.06485	0.297948	0.333756
0.221654	0.111118	0.221654	0.44607
0.257503	0.097651	0.257503	0.053046
0.064178	0.097986	0.064178	0.253455
0.196402	0.161729	0.196402	0.209894
0.190246	0.045466	0.190246	0.061007
0.178693	0.08071	0.178693	0.221932
0.052901	0.172637	0.052901	0.247526
0.279603	0.113782	0.279603	0.193477
0.088206	0.181903	0.088206	0.093716
0.077515	0.187927	0.077515	0.164304
0.075488	0.274181	0.075488	0.287699
0.054671	0.269432	0.054671	0.063033
0.116384	0.092814	0.116384	0.169601
0.098642	0.0769	0.098642	0.281436
0.049144	0.25271	0.049144	0.165434
0.154981	0.128759	0.154981	0.195805
0.118365	0.183489	0.118365	0.062133
0.237832	0.160467	0.237832	0.339775
0.37312	0.057178	0.37312	0.089639
0.343195	0.174307	0.343195	0.083291
0.046705	0.131409	0.046705	0.203402
0.130067	0.228844	0.130067	0.257182
0.25478	0.173668	0.25478	0.09994
0.124103	0.059242	0.124103	0.126423
0.06441	0.154969	0.06441	0.064287
0.059609	0.159552	0.059609	0.101284
0.062109	0.186636	0.062109	0.064694
0.109403	0.103515	0.109403	0.107961
0.057147	0.471185	0.057147	0.20153
0.164511	0.301871	0.164511	0.271414
0.116876	0.479088	0.116876	0.053683
0.370325	0.249125	0.370325	0.050935
0.277954	0.237236	0.277954	0.176125
0.230503	0.541103	0.230503	0.035428
0.110873	0.134245	0.110873	0.153213
0.143052	0.224839	0.143052	0.248783
0.181808	0.206766	0.181808	0.12203
0.170177	0.150238	0.170177	0.062896
0.107695	0.215476	0.107695	0.058497
0.06708	0.175375	0.06708	0.060098
0.263771	0.170954	0.263771	0.059847
0.299569	0.190613	0.299569	0.071558
0.15808	0.150528	0.15808	0.188324
0.229741	0.17757	0.229741	0.06145
0.043188	0.171794	0.043188	0.077878
0.249275	0.194354	0.249275	0.103276
0.047906	0.149146	0.047906	0.21826
0.05343	0.451155	0.05343	0.084192
0.176715	0.018407	0.176715	0.328898
0.133436	0.032709	0.133436	0.225254
0.137201	0.05704	0.137201	0.153391
0.059345	0.023934	0.059345	0.14262
0.04671	0.125551	0.04671	0.095467
0.094165	0.057391	0.094165	0.058042
0.073155	0.239508	0.073155	0.037956
0.074088	0.045783	0.074088	0.067545
0.186599	0.108454	0.186599	0.28228
0.050107	0.122144	0.050107	0.28975
0.208581	0.146333	0.208581	0.230691
0.310925	0.115119	0.310925	0.084088
0.171346	0.122043	0.171346	0.038797
0.204686	0.117493	0.204686	0.046388
0.283049	0.15124	0.283049	0.156204
0.216696	0.039092	0.216696	0.163257
0.075272	0.083555	0.075272	0.040058
0.182846	0.0931	0.182846	0.061784
0.150689	0.098709	0.150689	0.238035
0.296294	0.052353	0.296294	0.075898
0.200792	0.041251	0.200792	0.075786
0.104947	0.06466	0.104947	0.100941
0.209809	0.069426	0.209809	0.134892
0.111534	0.037231	0.111534	0.037449
0.034264	0.07238	0.034264	0.09223
0.16532	0.13507	0.16532	0.242481
0.057871	0.187011	0.057871	0.042998
0.193598	0.131613	0.193598	0.041646
0.137456	0.049627	0.137456	0.054217
0.22026	0.025853	0.22026	0.050816
0.294097	0.073262	0.294097	0.06708
0.175136	0.160978	0.175136	0.043901
0.179887	0.223538	0.179887	0.318164
0.185327	0.119572	0.185327	0.214829
0.098188	0.065318	0.098188	0.060039
0.22632	0.0944	0.22632	0.056809
0.317124	0.23352	0.317124	0.081088
0.042939	0.159202	0.042939	0.042875
0.130885	0.102681	0.130885	0.09714
0.06582	0.276299	0.06582	0.07123
0.178186	0.412767	0.178186	0.059576
0.19617	0.162139	0.19617	0.048919
0.042864	0.15874	0.042864	0.06748
0.061471	0.577501	0.061471	0.10658
0.137583	0.373183	0.137583	0.059145
0.180039	0.069222	0.180039	0.089411
0.20255	0.126422	0.20255	0.085441
0.115309	0.241793	0.115309	0.151967
0.109969	0.358413	0.109969	0.038268
0.097522	0.072484	0.097522	0.07528
0.16376	0.085919	0.16376	0.055405
0.117478	0.18412	0.117478	0.321659
0.18303	0.139915	0.18303	0.058971
0.105771	0.073831	0.105771	0.061665
0.119474	0.034907	0.119474	0.043457
0.106791	0.181179	0.106791	0.096836
0.162215	0.526991	0.162215	0.163921
0.186661	0.188278	0.186661	0.080831
0.15877	0.068443	0.15877	0.237745
0.141596	0.149217	0.141596	0.285714
0.194675	0.241293	0.194675	0.043846
0.173198	0.120412	0.173198	0.124061
0.170394	0.737709	0.170394	0.043798
0.108398	0.332467	0.108398	0.024804
0.1392	0.437827	0.1392	0.073071
0.106859	0.209521	0.106859	0.050698
0.24528	0.317713	0.24528	0.073679
0.20132	0.219168	0.20132	0.041112
0.140669	0.293545	0.140669	0.042023
0.207172	0.450843	0.207172	0.065216
0.229526	2.86985	0.229526	0.019844
0.158053	3.7584	0.158053	0.296005
0.144634	4.12223	0.144634	0.033374
0.175542	0.145045	0.175542	0.031923
0.152913	0.25513	0.152913	0.013736
0.151157	0.221869	0.151157	0.028461
0.223313	0.114404	0.223313	0.033175
0.179088	0.065723	0.179088	0.03688
0.117903	0.115436	0.117903	0.167252
0.081315	0.061234	0.081315	0.151685
0.149975	0.051485	0.149975	0.061508
0.132748	0.063545	0.132748	0.26048
0.04022	0.128729	0.04022	0.150859
0.19225	0.128783	0.19225	0.033684
0.195379	0.065239	0.195379	0.043736
0.191806	0.059863	0.191806	0.11308
0.195226	0.156934	0.195226	0.06306
0.196652	0.163827	0.196652	0.045924
0.194633	0.094099	0.194633	0.194528
0.165651	0.057883	0.165651	0.040592
0.215505	0.088743	0.215505	0.030017
0.211278	0.176548	0.211278	0.031308
0.26627	0.10985	0.26627	0.060926
0.183218	0.081643	0.183218	0.076846
0.14486	0.118934	0.14486	0.07425
0.204221	0.087969	0.204221	0.063966
0.209823	0.108178	0.209823	0.087936
0.126993	0.182271	0.126993	0.047751
0.164817	0.068304	0.164817	0.116043
0.211587	0.076318	0.211587	0.018089
0.034934	0.137265	0.034934	0.045592
0.05493	0.070086	0.05493	0.110308
0.211112	0.099755	0.211112	0.285249
0.182318	0.114051	0.182318	0.036726
0.100272	0.07278	0.100272	0.029682
0.299601	0.107514	0.299601	0.054681
0.180962	0.11	0.180962	0.038089
0.13608	0.051738	0.13608	0.053517
0.233244	0.05788	0.233244	0.06956
0.206328	0.085302	0.206328	0.14537
0.151674	0.089644	0.151674	0.067585
0.127718	0.084585	0.127718	0.197335
0.146197	0.087777	0.146197	0.027909
0.053993	0.284964	0.053993	0.222558
0.053679	0.168373	0.053679	0.090559
0.123077	0.124704	0.123077	0.177887
0.149548	0.077883	0.149548	0.032188
0.09219	0.159603	0.09219	0.097043
0.073883	0.233443	0.073883	0.043877
0.068835	0.19203	0.068835	0.035261
0.130636	0.104129	0.130636	0.101892
0.039544	0.185902	0.039544	0.06474
0.135717	0.115486	0.135717	0.04087
0.166558	0.095267	0.166558	0.051533
0.185538	0.239444	0.185538	0.338353
0.227571	0.103417	0.227571	0.275714
0.133586	0.512403	0.133586	0.20154
0.184724	0.159479	0.184724	0.154365
0.1821	0.523343	0.1821	0.019744
0.023154	0.102904	0.023154	0.028124
0.044126	0.259371	0.044126	0.152746
0.263047	0.084581	0.263047	0.146561
0.095642	0.126686	0.095642	0.028111
0.028218	0.183115	0.028218	0.148263
0.084918	0.287279	0.084918	0.024028
0.199055	0.108932	0.199055	0.121615
0.146342	0.104124	0.146342	0.01809
0.193542	0.157937	0.193542	0.069273
0.219955	0.087327	0.219955	0.0971
0.347863	0.07945	0.347863	0.04118
0.142214	0.088063	0.142214	0.074053
0.271967	0.159196	0.271967	0.043084
0.241014	0.099878	0.241014	0.165482
0.152697	0.200402	0.152697	0.021522
0.265263	0.121304	0.265263	0.045192
0.128628	0.058654	0.128628	0.038998
0.225141	0.213016	0.225141	0.031213
0.062673	0.098632	0.062673	0.027598
0.119728	0.096505	0.119728	0.133547
0.195147	0.51262	0.195147	0.181843
0.225752	0.37679	0.225752	0.198369
0.273034	0.096283	0.273034	0.061843
0.354379	0.125416	0.354379	0.053712
0.057216	0.262833	0.057216	0.057778
0.088219	0.301561	0.088219	0.084806
0.210489	0.208039	0.210489	0.022319
0.156134	0.407423	0.156134	0.097341
0.081956	0.132185	0.081956	0.041065
0.052473	0.227879	0.052473	0.034764
0.052657	0.07651	0.052657	0.032974
0.183722	0.15003	0.183722	0.120773
0.109597	0.236233	0.109597	0.061934
0.040253	0.055037	0.040253	0.049028
0.131507	0.085522	0.131507	0.066627
0.12934	0.057361	0.12934	0.085521
0.072233	0.190506	0.072233	0.017231
0.136463	0.119007	0.136463	0.035172
0.115689	0.166763	0.115689	0.086458
0.131859	0.173706	0.131859	0.088133
0.132761	0.063918	0.132761	0.047565
0.208545	0.108438	0.208545	0.113544
0.172157	0.150822	0.172157	0.037761
0.103283	0.144136	0.103283	0.047201
0.155393	0.16558	0.155393	0.033712
0.108364	0.178184	0.108364	0.052878
0.149052	0.246244	0.149052	0.041467
0.064646	0.054002	0.064646	0.060225
0.127582	0.399943	0.127582	0.069494
0.069974	0.205202	0.069974	0.025381
0.255256	0.159986	0.255256	0.050199
0.162893	0.193985	0.162893	0.060112
0.147497	0.167467	0.147497	0.07968
0.108721	0.189031	0.108721	0.062095
0.153617	0.210372	0.153617	0.064578
0.174198	0.078527	0.174198	0.044919
0.057078	0.129771	0.057078	0.099262
0.071683	0.05542	0.071683	0.049141
0.100962	0.097059	0.100962	0.053797
0.056182	0.101581	0.056182	0.043784
0.052331	0.147322	0.052331	0.061264
0.173249	0.122488	0.173249	0.041363
0.137373	0.204345	0.137373	0.064151
0.045685	0.122943	0.045685	0.028583
0.038018	0.129205	0.038018	0.035284
0.136995	0.101452	0.136995	0.026357
0.107074	1.44201	0.107074	0.048465
0.034105	0.205178	0.034105	0.054916
0.076848	0.14761	0.076848	0.090456
0.088537	0.078526	0.088537	0.075189
0.043206	0.12402	0.043206	0.082416
0.144705	0.206892	0.144705	0.054476
0.141035	0.22874	0.141035	0.046194
0.042944	0.112419	0.042944	0.045739
0.144423	0.166072	0.144423	0.06483
0.150824	0.18972	0.150824	0.055296
0.048456	0.174945	0.048456	0.057552
0.13534	0.276641	0.13534	0.064156
0.108206	0.273883	0.108206	0.036186
0.144234	0.052859	0.144234	0.048705
0.109857	0.213173	0.109857	0.120334
0.104813	0.234569	0.104813	0.06724
0.077522	0.465533	0.077522	0.06431
0.167072	0.318966	0.167072	0.093111
0.140509	0.142932	0.140509	0.067086
0.140307	0.080179	0.140307	0.088145
0.189578	0.124363	0.189578	0.044713
0.243927	0.110665	0.243927	0.05847
0.116717	0.202859	0.116717	0.076244
0.083425	0.335008	0.083425	0.027651
0.141987	0.164855	0.141987	0.055534
0.233447	0.092636	0.233447	0.117538
0.079605	0.078475	0.079605	0.093857
0.09667	0.163183	0.09667	0.049228
0.034639	0.063032	0.034639	0.029686
0.131293	0.204853	0.131293	0.059015
0.042692	0.068132	0.042692	0.039785
0.160304	0.123433	0.160304	0.053186
0.092802	0.120174	0.092802	0.088123
0.176067	0.06339	0.176067	0.054505
0.15218	0.088428	0.15218	0.062476
0.112014	0.053706	0.112014	0.116303
0.157239	0.069573	0.157239	0.039419
0.069261	0.066715	0.069261	0.051259
0.150399	0.144036	0.150399	0.040954
0.11267	0.059389	0.11267	0.050162
0.080465	0.114238	0.080465	0.042603
0.122616	0.228405	0.122616	0.061221
0.167419	0.127668	0.167419	0.047069
0.080769	0.077104	0.080769	0.174318
0.148442	0.177477	0.148442	0.054642
0.086676	0.096303	0.086676	0.058378
0.146878	0.093401	0.146878	0.028163
0.162084	0.100339	0.162084	0.025009
0.113818	0.121585	0.113818	0.102663
0.130432	0.073844	0.130432	0.044306
0.175354	0.037437	0.175354	0.056789
0.197618	0.077737	0.197618	0.088745
0.072327	0.080425	0.072327	0.068899
0.127323	0.025714	0.127323	0.072795
0.109153	0.073369	0.109153	0.085155
0.111437	0.061434	0.111437	0.065447
0.158698	0.072609	0.158698	0.065457
0.149543	0.097871	0.149543	0.038731
0.155487	0.142386	0.155487	0.102238
0.098338	0.06952	0.098338	0.048811
0.232009	0.091698	0.232009	0.061449
0.128962	0.077534	0.128962	0.045197
0.079587	0.151361	0.079587	0.027198
0.13498	0.088361	0.13498	0.0303
0.060132	0.061296	0.060132	0.051317
0.076887	0.04966	0.076887	0.03541
0.091678	0.132923	0.091678	0.066184
0.100395	0.059026	0.100395	0.073797
0.066395	0.076926	0.066395	0.069041
0.063281	0.119578	0.063281	0.042485
0.108132	0.148823	0.108132	0.039131
0.067738	0.191069	0.067738	0.088095
0.121764	0.094402	0.121764	0.077805
0.102639	0.149466	0.102639	0.032934
0.120139	0.093882	0.120139	0.085571
0.094597	0.109974	0.094597	0.055252
0.155276	0.064168	0.155276	0.062336
0.063343	0.06777	0.063343	0.04193
0.075561	0.036108	0.075561	0.07867
0.075511	0.107842	0.075511	0.028709
0.05238	0.19561	0.05238	0.030097
0.050486	0.052673	0.050486	0.051065
0.285205	0.070698	0.285205	0.125752
0.142593	0.11261	0.142593	0.076821
0.101238	0.081952	0.101238	0.07757
0.046997	0.168668	0.046997	0.043605
0.049416	0.095746	0.049416	0.041871
0.087114	0.074539	0.087114	0.141314
0.118158	0.179111	0.118158	0.052088
0.16385	0.100893	0.16385	0.068726
0.155725	0.098134	0.155725	0.047064
0.081455	0.096241	0.081455	0.059257
0.090181	0.115543	0.090181	0.040455
0.054519	0.072154	0.054519	0.031813
0.068079	0.11287	0.068079	0.057074
0.107923	0.12731	0.107923	0.030261
0.058507	0.067939	0.058507	0.048177
0.098985	0.064255	0.098985	0.054273
0.123873	0.032854	0.123873	0.033036
0.144783	0.09745	0.144783	0.033878
0.117814	0.134944	0.117814	0.031423
0.254147	0.090204	0.254147	0.076654
0.055022	0.206723	0.055022	0.019861
0.111431	0.119865	0.111431	0.047938
0.055145	0.268787	0.055145	0.039136
0.136319	0.074413	0.136319	0.078337
0.072759	0.073517	0.072759	0.098899
0.165119	0.030007	0.165119	0.126303
0.067555	0.141997	0.067555	0.042058
0.175447	0.10929	0.175447	0.086326
0.091176	0.158153	0.091176	0.076856
0.064886	0.110397	0.064886	0.067477
0.104968	0.045081	0.104968	0.043867
0.05586	0.098885	0.05586	0.045071
0.051726	0.522951	0.051726	0.036453
0.150679	0.106683	0.150679	0.073824
0.099506	0.034726	0.099506	0.033417
0.080223	0.112059	0.080223	0.060838
0.139016	0.155442	0.139016	0.071965
0.120494	0.037427	0.120494	0.01519
0.098216	0.075455	0.098216	0.041987
0.111816	0.083727	0.111816	0.044152
0.106728	0.064694	0.106728	0.043555
0.058314	0.095666	0.058314	0.068939
0.078256	0.381493	0.078256	0.032906
0.080091	0.130615	0.080091	0.063024
0.192346	0.123371	0.192346	0.095534
0.190038	0.195821	0.190038	0.052644
0.243736	0.205419	0.243736	0.053471
0.172044	0.03041	0.172044	0.060235
0.178764	0.084156	0.178764	0.065415
0.127508	0.17567	0.127508	0.061075
0.16808	0.131876	0.16808	0.072584
0.127545	0.140365	0.127545	0.076976
0.271264	0.554797	0.271264	0.108562
0.15175	0.181062	0.15175	0.048679
0.202931	0.039245	0.202931	0.069559
0.145101	0.076536	0.145101	0.071363
0.054788	0.267219	0.054788	0.033632
0.114994	0.052895	0.114994	0.029144
0.185253	0.084547	0.185253	0.039937
0.046502	0.135547	0.046502	0.067872
0.164679	0.0465	0.164679	0.021423
0.259499	0.206528	0.259499	0.023613
0.15317	0.120404	0.15317	0.063554
0.148057	0.381503	0.148057	0.055764
0.224506	0.450194	0.224506	0.064201
0.189445	0.089149	0.189445	0.030092
0.160207	0.083431	0.160207	0.059332
0.115372	0.139539	0.115372	0.055697
0.19875	0.207354	0.19875	0.032181
0.099955	0.236673	0.099955	0.037407
0.23164	1.06269	0.23164	0.099927
0.134392	0.06316	0.134392	0.030362
0.033501	0.063816	0.033501	0.024278
0.161936	0.170098	0.161936	0.053548
0.150559	0.062878	0.150559	0.033292
0.138151	0.160107	0.138151	0.03561
0.029823	0.267352	0.029823	0.053963
0.043083	0.250433	0.043083	0.046455
0.134836	0.535695	0.134836	0.144544
0.046109	0.061063	0.046109	0.040302
0.050143	0.389528	0.050143	0.071852
0.038026	0.181775	0.038026	0.044334
0.15469	0.168538	0.15469	0.050146
0.05901	0.165159	0.05901	0.038034
0.151506	0.308771	0.151506	0.021418
0.231037	0.058199	0.231037	0.029872
0.105408	0.0695	0.105408	0.04186
0.338278	0.139418	0.338278	0.045811
0.221456	0.075726	0.221456	0.035416
0.226534	0.351287	0.226534	0.024444
0.148272	0.19246	0.148272	0.047504
0.051683	0.18173	0.051683	0.065172
0.066443	0.132399	0.066443	0.067199
0.232427	0.162987	0.232427	0.062291
0.127298	0.297608	0.127298	0.099813
0.096331	0.256217	0.096331	0.042194
0.041732	0.63088	0.041732	0.128729
0.154962	0.286965	0.154962	0.081246
0.031427	0.614747	0.031427	0.062687
0.041782	0.508235	0.041782	0.034469
0.050611	0.264229	0.050611	0.094342
0.0641	0.218159	0.0641	0.113903
0.160982	0.441499	0.160982	0.058293
0.23202	0.931142	0.23202	0.066385
0.044243	0.256323	0.044243	0.025281
0.036292	0.240659	0.036292	0.089963
0.028671	0.136838	0.028671	0.113501
0.080678	0.33063	0.080678	0.036613
0.114832	0.268841	0.114832	0.049266
0.117668	0.5945	0.117668	0.082204
0.154645	0.289363	0.154645	0.041689
0.201212	0.310988	0.201212	0.05805
0.035612	0.32767	0.035612	0.035417
0.209871	0.39796	0.209871	0.040004
0.037225	0.30351	0.037225	0.048439
0.02116	0.360477	0.02116	0.031711
0.181858	0.546708	0.181858	0.052315
0.02591	0.80104	0.02591	0.076402
0.061	0.32051	0.061	0.035171
0.037393	0.503572	0.037393	0.06298
0.17796	0.093432	0.17796	0.159782
0.108638	0.400375	0.108638	0.13349
0.186726	0.240023	0.186726	0.04709
0.229399	0.262945	0.229399	0.07206
0.219184	0.394296	0.219184	0.040979
0.039479	0.227992	0.039479	0.071141
0.041191	0.234892	0.041191	0.15245
0.119936	0.499994	0.119936	0.063779
0.064478	0.545783	0.064478	0.068537
0.068162	0.313184	0.068162	0.042099
0.102947	0.161712	0.102947	0.056031
0.174851	0.427842	0.174851	0.074825
0.18933	0.37523	0.18933	0.047252
0.265865	0.362549	0.265865	0.05837
0.151965	0.234054	0.151965	0.053084
0.159826	0.566549	0.159826	0.091286
0.197058	0.31406	0.197058	0.062739
0.090985	0.221408	0.090985	0.066222
0.102887	0.675323	0.102887	0.038212
0.126282	0.524761	0.126282	0.041792
0.062795	0.258885	0.062795	0.040206
0.146708	0.367408	0.146708	0.056155
0.117635	0.307547	0.117635	0.074934
0.164486	0.202026	0.164486	0.034681
0.181851	0.183086	0.181851	0.04611
0.096237	0.120033	0.096237	0.051439
0.210495	0.155906	0.210495	0.042815
0.122388	0.316082	0.122388	0.096608
0.097179	0.538831	0.097179	0.052123
0.147731	0.457276	0.147731	0.064192
0.226968	0.357555	0.226968	0.05188
0.158441	0.368983	0.158441	0.095493
0.037465	0.320045	0.037465	0.042099
0.159724	0.337072	0.159724	0.114646
0.073452	0.464298	0.073452	0.059001
0.172341	0.50309	0.172341	0.025044
0.107681	0.580705	0.107681	0.059415
0.261823	0.291497	0.261823	0.08707
0.159509	0.425266	0.159509	0.092787
0.036907	0.556527	0.036907	0.084806
0.095104	0.488462	0.095104	0.066037
0.050823	0.456843	0.050823	0.07687
0.027584	0.541363	0.027584	0.050156
0.092859	0.760752	0.092859	0.061534
0.11883	0.571339	0.11883	0.128144
0.058203	0.172264	0.058203	0.096108
0.225845	0.12343	0.225845	0.026521
0.069176	0.339464	0.069176	0.066712
0.178574	0.252604	0.178574	0.051798
0.021617	0.37875	0.021617	0.082527
0.030932	0.579606	0.030932	0.05649
0.152668	0.542981	0.152668	0.067061
0.124373	0.436074	0.124373	0.071679
0.121665	0.355841	0.121665	0.083485
0.088544	0.510139	0.088544	0.061021
0.167176	0.516412	0.167176	0.066319
0.091229	0.527478	0.091229	0.087482
0.113297	0.401639	0.113297	0.078373
0.065031	0.196705	0.065031	0.061518
0.132278	0.137334	0.132278	0.031266
0.077375	0.15697	0.077375	0.069757
0.090871	0.135268	0.090871	0.079604
0.113388	0.165327	0.113388	0.079375
0.018486	0.175971	0.018486	0.108743
0.145118	0.039259	0.145118	0.086526
0.186165	0.065643	0.186165	0.046996
0.119367	0.111648	0.119367	0.108455
0.145668	0.037398	0.145668	0.065044
0.166641	0.068126	0.166641	0.077305
0.09012	0.102123	0.09012	0.084208
0.109894	0.060837	0.109894	0.035042
0.193803	0.090775	0.193803	0.112163
0.071473	0.065099	0.071473	0.076865
0.139273	0.449693	0.139273	0.069609
0.04307	0.215474	0.04307	0.041254
0.180979	0.082806	0.180979	0.06897
0.125706	0.076875	0.125706	0.065064
0.155322	0.079596	0.155322	0.025831
0.050636	0.070439	0.050636	0.058125
0.05485	0.359462	0.05485	0.142526
0.047179	0.982484	0.047179	0.036501
0.037274	0.071075	0.037274	0.028673
0.164305	0.38328	0.164305	0.060879
0.124782	0.254691	0.124782	0.07585
0.096676	0.266154	0.096676	0.065687
0.071963	0.259336	0.071963	0.064619
0.036087	0.167988	0.036087	0.084674
0.042013	0.383076	0.042013	0.058794
0.093286	0.126089	0.093286	0.080832
0.140276	0.141867	0.140276	0.08205
0.050863	1.37981	0.050863	0.057483
0.064823	0.286426	0.064823	0.041523
0.081389	0.292928	0.081389	0.037317
0.104231	0.527614	0.104231	0.026113
0.087295	0.104801	0.087295	0.095518
0.069965	0.431183	0.069965	0.021595
0.028222	0.129458	0.028222	0.142504
0.046961	0.128576	0.046961	0.057165
0.065276	0.083914	0.065276	0.04388
0.047067	0.121241	0.047067	0.060815
0.066701	0.158723	0.066701	0.029088
0.045242	0.103441	0.045242	0.106586
0.138435	0.121716	0.138435	0.148735
0.041453	0.254464	0.041453	0.027041
0.073646	0.28378	0.073646	0.147003
0.08575	0.234601	0.08575	0.059832
0.050155	0.317363	0.050155	0.139166
0.042675	0.136192	0.042675	0.089923
0.100886	0.261802	0.100886	0.082145
0.073166	0.260662	0.073166	0.03303
0.193158	0.243483	0.193158	0.038207
0.034311	0.040985	0.034311	0.037209
0.1064	0.104803	0.1064	0.060562
0.046583	0.056832	0.046583	0.075173
0.118628	0.089944	0.118628	0.123323
0.127706	0.058372	0.127706	0.06508
0.319041	0.013772	0.319041	0.053733
0.129505	0.10817	0.129505	0.223832
0.152029	0.088319	0.152029	0.073051
0.209363	0.078909	0.209363	0.11259
0.173457	0.046305	0.173457	0.088029
0.207387	0.07532	0.207387	0.055487
0.218757	0.086653	0.218757	0.082646
0.184669	0.072814	0.184669	0.082094
0.258978	0.023769	0.258978	0.060387
0.108305	0.074484	0.108305	0.066609
0.025816	0.162517	0.025816	0.022903
0.03715	0.076861	0.03715	0.076658
0.027074	0.097869	0.027074	0.085537
0.219565	0.05893	0.219565	0.126249
0.078775	0.064717	0.078775	0.259663
0.116421	0.169118	0.116421	0.057793
0.06264	0.030949	0.06264	0.127932
0.116521	0.057611	0.116521	0.037433
0.071421	0.165864	0.071421	0.152185
0.041335	0.036025	0.041335	0.028802
0.122357	0.195666	0.122357	0.087669
0.156964	0.15006	0.156964	0.065386
0.055721	0.129046	0.055721	0.130221
0.057352	0.111099	0.057352	0.017658
0.148817	0.084329	0.148817	0.043506
0.064694	0.240327	0.064694	0.334981
0.054257	0.04754	0.054257	0.094049
0.065817	0.122199	0.065817	0.029839
0.044464	0.080896	0.044464	0.063029
0.04264	0.064281	0.04264	0.303944
0.103352	0.137978	0.103352	0.020013
0.183443	0.037542	0.183443	0.195313
0.07133	0.311423	0.07133	0.044611
0.213766	0.025912	0.213766	0.127236
0.04561	0.152133	0.04561	0.039422
0.103536	0.045215	0.103536	0.066116
0.105223	0.036243	0.105223	0.124199
0.07251	0.003763	0.07251	0.148281
0.128656	0.157849	0.128656	0.046878
0.222384	0.048216	0.222384	0.215965
0.155714	0.055253	0.155714	0.19449
0.062602	0.235015	0.062602	0.154474
0.236135	0.213215	0.236135	0.023384
0.077974	0.188994	0.077974	0.02655
0.112956	0.025585	0.112956	0.037044
0.054583	0.082784	0.054583	0.03044
0.153291	0.233657	0.153291	0.066361
0.064987	0.265437	0.064987	0.044143
0.286961	0.472192	0.286961	0.189568
0.152093	0.12001	0.152093	0.059658
0.193107	0.169565	0.193107	0.146637
0.156141	0.099948	0.156141	0.042073
0.385116	0.111287	0.385116	0.092777
0.067691	0.051933	0.067691	0.204726
0.297882	0.028321	0.297882	0.099413
0.186335	0.088792	0.186335	0.088942
0.126333	0.214599	0.126333	0.031094
0.058973	0.315813	0.058973	0.048359
0.12359	0.164972	0.12359	0.052605
0.090556	0.310135	0.090556	0.060063
0.226248	0.153835	0.226248	0.023755
0.047049	0.552122	0.047049	0.053592
0.104496	0.176727	0.104496	0.093277
0.037585	0.203915	0.037585	0.04116
0.054393	0.387455	0.054393	0.148257
0.056481	0.378498	0.056481	0.055111
0.287096	0.681175	0.287096	0.059236
0.141383	0.242006	0.141383	0.056482
0.057409	0.243658	0.057409	0.048616
0.185645	0.63212	0.185645	0.049371
0.086711	0.489899	0.086711	0.05427
0.116741	0.400337	0.116741	0.093504
0.123626	0.127959	0.123626	0.042717
0.027865	0.058144	0.027865	0.066584
0.02767	0.11403	0.02767	0.063672
0.112847	0.086375	0.112847	0.052761
0.276094	0.246565	0.276094	0.053911
0.135366	0.200382	0.135366	0.148999
0.168105	0.174532	0.168105	0.122864
0.253313	0.100994	0.253313	0.12893
0.191948	0.462679	0.191948	0.236227
0.10794	0.63204	0.10794	0.146808
0.152841	0.743733	0.152841	0.068124
0.178236	0.514512	0.178236	0.014688
0.206217	0.802567	0.206217	0.10708
0.275863	0.494308	0.275863	0.139592
0.042823	0.611	0.042823	0.048337
0.142063	0.460627	0.142063	0.134621
0.152617	0.76458	0.152617	0.077522
0.247568	0.301247	0.247568	0.0748
0.141651	0.174359	0.141651	0.040907
0.197637	0.141907	0.197637	0.091931
0.040419	0.317709	0.040419	0.080045
0.143116	0.043315	0.143116	0.037669
0.055439	0.079897	0.055439	0.100074
0.047452	0.168852	0.047452	0.091266
0.061189		0.061189	0.090224
0.114772		0.114772	0.105373
0.278026		0.278026	0.08589
0.175434		0.175434	0.081504
0.078407		0.078407	0.117347
0.206129		0.206129	0.107706
0.276726		0.276726	0.03929
0.162737		0.162737	0.098436
0.222801		0.222801	0.076597
0.062692		0.062692	0.054505
0.0487		0.0487	0.051757
0.160648		0.160648	0.090782
0.182791		0.182791	0.117681
0.082604		0.082604	0.047242
0.084424		0.084424	0.137229
0.19794		0.19794	0.080219
0.183235		0.183235	0.096798
0.050068		0.050068	0.191318
0.236683		0.236683	0.093443
0.19417		0.19417	0.151548
0.052453		0.052453	0.126935
0.044789		0.044789	0.031858
0.088514		0.088514	0.084965
0.056621		0.056621	0.128902
0.047803		0.047803	0.063182
0.068718		0.068718	0.107394
0.027882		0.027882	0.087963
0.026858		0.026858	0.043112
0.277175		0.277175	0.101719
0.265329		0.265329	0.089506
0.249316		0.249316	0.052906
0.285919		0.285919	0.056564
0.0654		0.0654	0.05662
0.230558		0.230558	0.103438
0.201326		0.201326	0.050611
0.229396		0.229396	0.078151
0.194465		0.194465	0.061308
0.022975		0.022975	0.048242
0.035497		0.035497	0.074009
0.035308		0.035308	0.097417
0.108885		0.108885	0.076435
0.052819		0.052819	0.082793
0.055226		0.055226	0.047477
0.145279		0.145279	0.057348
0.098499		0.098499	0.072007
0.233114		0.233114	0.060433
0.03472		0.03472	0.129586
0.06627		0.06627	0.089469
0.128553		0.128553	0.041534
0.040175		0.040175	0.049491
0.087401		0.087401	0.07911
0.241472		0.241472	0.043278
0.03589		0.03589	0.056459
0.080174		0.080174	0.109272
0.039497		0.039497	0.060734
0.043593		0.043593	0.089857
0.063361		0.063361	0.066012
0.2731		0.2731	0.045325
0.025231		0.025231	0.054252
0.172082		0.172082	0.1306
0.116839		0.116839	0.075841
0.12586		0.12586	0.075444
0.143483		0.143483	0.068114
0.356262		0.356262	0.104016
0.249509		0.249509	0.076274
0.051636		0.051636	0.086039
0.084967		0.084967	0.059309
0.18555		0.18555	0.033617
0.197768		0.197768	0.03304
0.039684		0.039684	0.122751
0.058432		0.058432	0.059137
0.213492		0.213492	0.049909
0.17921		0.17921	0.045656
0.124919		0.124919	0.125214
0.188624		0.188624	0.023592
0.19931		0.19931	0.036818
0.042541		0.042541	0.121952
0.118267		0.118267	0.170298
0.234925		0.234925	0.080551
0.18041		0.18041	0.036618
0.202543		0.202543	0.025302
0.219385		0.219385	0.014075
0.174811		0.174811	0.021644
0.067343		0.067343	0.110058
0.202838		0.202838	0.051415
0.297147		0.297147	0.134862
0.157157		0.157157	0.0389
0.16277		0.16277	0.143492
0.109131		0.109131	0.033852
0.045466		0.045466	0.07578
0.07553		0.07553	0.029408
0.2047		0.2047	0.074359
0.053104		0.053104	0.054613
0.183209		0.183209	0.095457
0.179265		0.179265	0.029788
0.032004		0.032004	0.079603
0.066804		0.066804	0.05505
0.216315		0.216315	0.031322
0.072055		0.072055	0.035292
0.019601		0.019601	0.076056
0.232239		0.232239	0.23095
0.034151		0.034151	0.019593
0.127796		0.127796	0.336901
0.278637		0.278637	0.061598
0.328038		0.328038	0.065998
0.265785		0.265785	0.082274
0.469564		0.469564	0.101788
0.187895		0.187895	0.111958
0.257707		0.257707	0.055895
0.263484		0.263484	0.043214
0.214639		0.214639	0.033779
0.016395		0.016395	0.089437
0.051007		0.051007	0.043585
0.279355		0.279355	0.031397
0.214737		0.214737	0.125618
0.187366		0.187366	0.247781
0.215632		0.215632	0.291349
0.188194		0.188194	0.247724
0.140502		0.140502	0.082628
0.222659		0.222659	0.123137
0.211623		0.211623	0.070916
0.159808		0.159808	0.251958
0.184538		0.184538	0.030795
0.203454		0.203454	0.073964
0.255851		0.255851	0.029469
0.227863		0.227863	0.061396
0.214309		0.214309	0.280669
0.326827		0.326827	0.059432
0.187503		0.187503	0.131734
0.154347		0.154347	0.280388
0.149855		0.149855	0.204919
0.052465		0.052465	0.074222
0.203674		0.203674	0.051412
0.334217		0.334217	0.128333
0.187444		0.187444	0.146314
0.287629		0.287629	0.072597
0.215015		0.215015	0.158053
0.246245		0.246245	0.05746
0.211765		0.211765	0.07909
0.018333		0.018333	0.161729
0.252687		0.252687	0.125094
0.258107		0.258107	0.064102
0.302259		0.302259	0.152987
0.138591		0.138591	0.139364
0.224031		0.224031	0.117213
0.165766		0.165766	0.06012
0.213929		0.213929	0.070176
0.104976		0.104976	0.042668
0.025216		0.025216	0.155271
0.11057		0.11057	0.103975
0.272135		0.272135	0.057426
0.03989		0.03989	0.128095
0.107467		0.107467	0.119825
0.186638		0.186638	0.093053
0.142222		0.142222	0.051406
0.116745		0.116745	0.088553
0.051816		0.051816	0.171031
0.1402		0.1402	0.076582
0.158427		0.158427	0.052565
0.294911		0.294911	0.084074
0.268179		0.268179	0.189084
0.137008		0.137008	0.108027
0.203909		0.203909	0.086168
0.040853		0.040853	0.166126
0.083819		0.083819	0.103921
0.078092		0.078092	0.088814
0.346565		0.346565	0.102369
0.297928		0.297928	0.084329
0.072211		0.072211	0.030276
0.121539		0.121539	0.046842
0.15228		0.15228	0.037413
0.190405		0.190405	0.047394
0.056853		0.056853	0.044356
0.226727		0.226727	0.101363
0.135783		0.135783	0.034573
0.050414		0.050414	0.048728
0.030311		0.030311	0.057913
0.214174		0.214174	0.038037
0.208494		0.208494	0.181039
0.217718		0.217718	0.106784
0.14432		0.14432	0.037517
0.076343		0.076343	0.171269
0.082289		0.082289	0.092613
0.046306		0.046306	0.052049
0.151085		0.151085	0.067874
0.140987		0.140987	0.15025
0.113724		0.113724	0.192866
0.05122		0.05122	0.15013
0.21842		0.21842	0.045629
0.1288		0.1288	0.049802
0.128473		0.128473	0.080672
0.079774		0.079774	0.377868
0.11141		0.11141	0.279416
0.144341		0.144341	0.037437
0.149692		0.149692	0.076368
0.120789		0.120789	0.075605
0.036095		0.036095	0.179822
0.044515		0.044515	0.31741
0.031685		0.031685	0.213794
0.061586		0.061586	0.109807
0.089653		0.089653	0.108768
0.086524		0.086524	0.143146
0.042859		0.042859	0.058106
0.128063		0.128063	0.293676
0.056302		0.056302	0.253673
0.060967		0.060967	0.254517
0.14382		0.14382	0.126704
0.224564		0.224564	0.144244
0.357544		0.357544	0.200745
0.165358		0.165358	0.184986
0.227045		0.227045	0.171522
0.122726		0.122726	0.17788
0.137453		0.137453	0.080093
0.163224		0.163224	0.147285
0.146663		0.146663	0.10573
0.119251		0.119251	0.185755
0.131186		0.131186	0.132817
0.085061		0.085061	0.076989
0.119465		0.119465	0.084302
0.154783		0.154783	0.105527
0.140771		0.140771	0.19686
0.17355		0.17355	0.19958
0.123458		0.123458	0.070456
0.127543		0.127543	0.12141
0.059037		0.059037	0.05307
0.06879		0.06879	0.107347
0.200395		0.200395	0.066691
0.098892		0.098892	0.066305
0.087192		0.087192	0.05782
0.139643		0.139643	0.071235
0.06705		0.06705	0.053186
0.064991		0.064991	0.14355
0.108103		0.108103	0.039872
0.136719		0.136719	0.167152
0.173959		0.173959	0.076678
0.139937		0.139937	0.236766
0.148611		0.148611	0.132673
0.189071		0.189071	0.131061
0.118386		0.118386	0.20487
0.132254		0.132254	0.140839
0.186259		0.186259	0.069401
0.061123		0.061123	0.116146
0.11581		0.11581	0.183763
0.103617		0.103617	0.423337
0.157706		0.157706	0.154474
0.129248		0.129248	0.045711
0.135275		0.135275	0.007996
0.099785		0.099785	0.061085
0.081505		0.081505	0.03722
0.116379		0.116379	0.074402
0.130128		0.130128	0.062046
0.067615		0.067615	0.324195
0.180362		0.180362	0.066384
0.170559		0.170559	0.086974
0.131195		0.131195	0.090161
0.06032		0.06032	0.150952
0.100845		0.100845	0.031763
0.108106		0.108106	0.021098
0.05575		0.05575	0.062956
0.070223		0.070223	0.061659
0.071272		0.071272	0.079397
0.085629		0.085629	0.045043
0.382071		0.382071	0.022683
0.096118		0.096118	0.06737
0.121553		0.121553	0.037965
0.1494		0.1494	0.225525
0.139292		0.139292	0.226504
0.052121		0.052121	0.045027
0.087107		0.087107	0.052501
0.080089		0.080089	0.039834
0.113848		0.113848	0.151972
0.07759		0.07759	0.146553
0.100345		0.100345	0.117704
0.129355		0.129355	0.179261
0.113727		0.113727	0.090834
0.146771		0.146771	0.158664
0.352161		0.352161	0.080275
0.126653		0.126653	0.257593
0.100189		0.100189	0.252591
0.079339		0.079339	0.152991
0.063725		0.063725	0.226925
0.195928		0.195928	0.082654
0.10909		0.10909	0.300728
0.103065		0.103065	0.091015
0.057127		0.057127	0.055616
0.090209		0.090209	0.059928
0.057661		0.057661	0.079373
0.053013		0.053013	0.126021
0.122137		0.122137	0.068235
0.092836		0.092836	0.271027
0.065369		0.065369	0.050535
0.087516		0.087516	0.066466
0.064645		0.064645	0.12483
0.089196		0.089196	0.068972
0.206739		0.206739	0.096854
0.057493		0.057493	0.179196
0.144395		0.144395	0.187381
0.074398		0.074398	0.043481
0.145561		0.145561	0.133483
0.110747		0.110747	0.171744
0.138345		0.138345	0.169639
0.092199		0.092199	0.052913
0.068994		0.068994	0.151222
0.097222		0.097222	0.040435
0.074677		0.074677	0.153109
0.06047		0.06047	0.080391
0.051541		0.051541	0.090866
0.220497		0.220497	0.030065
0.220876		0.220876	0.216466
0.066933		0.066933	0.060428
0.108803		0.108803	0.045574
0.151387		0.151387	0.0254
0.124268		0.124268	0.028739
0.0411		0.0411	0.0858
0.026626		0.026626	0.053347
0.113487		0.113487	0.150323
0.082319		0.082319	0.076679
0.079922		0.079922	0.065284
0.112501		0.112501	0.105563
0.078968		0.078968	0.018442
0.090536		0.090536	0.051597
0.169144		0.169144	0.046957
0.074409		0.074409	0.140559
0.031987		0.031987	0.059967
0.115615		0.115615	0.077571
0.146036		0.146036	0.076781
0.106252		0.106252	0.060409
0.116735		0.116735	0.040495
0.046328		0.046328	0.041815
0.092497		0.092497	0.048463
0.081916		0.081916	0.098003
0.027759		0.027759	0.113237
0.038503		0.038503	0.064744
0.061728		0.061728	0.071232
0.103628		0.103628	0.127261
0.071605		0.071605	0.064777
0.059929		0.059929	0.036726
0.079944		0.079944	0.037867
0.068429		0.068429	0.049506
0.12226		0.12226	0.076656
0.092326		0.092326	0.052177
0.04021		0.04021	0.025091
0.080452		0.080452	0.069192
0.053094		0.053094	0.040593
0.104974		0.104974	0.110507
0.080014		0.080014	0.042934
0.084916		0.084916	0.056987
0.091912		0.091912	0.055234
0.096062		0.096062	0.130438
0.04994		0.04994	0.062941
0.06381		0.06381	0.0223
0.061515		0.061515	0.092481
0.099731		0.099731	0.152157
0.102602		0.102602	0.123928
0.078947		0.078947	0.082224
0.165768		0.165768	0.077575
0.112		0.112	0.030458
0.125794		0.125794	0.055388
0.060039		0.060039	0.050796
0.290502		0.290502	0.061373
0.113832		0.113832	0.04602
0.162898		0.162898	0.061601
0.137583		0.137583	0.02109
0.053609		0.053609	0.044494
0.092039		0.092039	0.091148
0.115055		0.115055	0.066259
0.046847		0.046847	0.043467
0.097261		0.097261	0.046856
0.11759		0.11759	0.028235
0.063687		0.063687	0.227205
0.087292		0.087292	0.034368
0.04451		0.04451	0.126242
0.143649		0.143649	0.047633
0.157229		0.157229	0.019197
0.063349		0.063349	0.019631
0.038159		0.038159	0.040141
0.080875		0.080875	0.081971
0.080632		0.080632	0.044464
0.10587		0.10587	0.058806
0.061477		0.061477	0.053811
0.05486		0.05486	0.029157
0.128018		0.128018	0.095528
0.094723		0.094723	0.033537
0.197507		0.197507	0.053854
0.100496		0.100496	0.0519
0.096557		0.096557	0.053104
0.167063		0.167063	0.064113
0.093643		0.093643	0.025376
0.048198		0.048198	0.046529
0.072867		0.072867	0.096798
0.137036		0.137036	0.240384
0.057514		0.057514	0.067557
0.083194		0.083194	0.062346
0.070626		0.070626	0.048528
0.066166		0.066166	0.025728
0.092523		0.092523	0.053255
0.121734		0.121734	0.029012
0.216467		0.216467	0.035906
0.116166		0.116166	0.063329
0.307808		0.307808	0.03546
0.186015		0.186015	0.027603
0.146885		0.146885	0.052561
0.138257		0.138257	0.032522
0.062405		0.062405	0.063169
0.093886		0.093886	0.063897
0.191833		0.191833	0.046753
0.162901		0.162901	0.069459
0.147484		0.147484	0.06624
0.118492		0.118492	0.050323
0.062534		0.062534	0.074553
0.085234		0.085234	0.052001
0.248574		0.248574	0.044477
0.088002		0.088002	0.046094
0.207535		0.207535	0.082579
0.154809		0.154809	0.095532
0.046022		0.046022	0.081583
0.226541		0.226541	0.099628
0.032796		0.032796	0.100022
0.22844		0.22844	0.126942
0.144232		0.144232	0.054123
0.047774		0.047774	0.022982
0.079024		0.079024	0.07432
0.106248		0.106248	0.049894
0.108607		0.108607	0.080669
0.127821		0.127821	0.036898
0.056183		0.056183	0.069297
0.095885		0.095885	0.100437
0.037485		0.037485	0.028848
0.132944		0.132944	0.055265
0.253577		0.253577	0.042787
0.086439		0.086439	0.051223
0.176098		0.176098	0.052384
0.110496		0.110496	0.064861
0.025862		0.025862	0.05774
0.201653		0.201653	0.050838
0.12643		0.12643	0.060156
0.205594		0.205594	0.035426
0.180209		0.180209	0.053679
0.048906		0.048906	0.036423
0.046001		0.046001	0.036397
0.206342		0.206342	0.079784
0.056248		0.056248	0.055883
0.17173		0.17173	0.095759
0.140797		0.140797	0.063519
0.151614		0.151614	0.059104
0.267545		0.267545	0.074287
0.220401		0.220401	0.046252
0.300305		0.300305	0.081653
0.102679		0.102679	0.056067
0.038911		0.038911	0.0544
0.058541		0.058541	0.042326
0.025721		0.025721	0.029482
0.216349		0.216349	0.029892
0.356043		0.356043	0.079496
0.033933		0.033933	0.047393
0.089072		0.089072	0.026732
0.17823		0.17823	0.037298
0.049242		0.049242	0.066402
0.224164		0.224164	0.037963
0.113227		0.113227	0.049786
0.102471		0.102471	0.035436
0.244966		0.244966	0.012222
0.112205		0.112205	0.116858
0.200205		0.200205	0.089647
0.178078		0.178078	0.065013
0.18295		0.18295	0.026185
0.123359		0.123359	0.168989
0.151022		0.151022	0.022141
0.209121		0.209121	0.045501
0.168057		0.168057	0.135048
0.065193		0.065193	0.015651
0.027422		0.027422	0.060893
0.03862		0.03862	0.163084
0.06342		0.06342	0.081879
0.026445		0.026445	0.061267
0.046924		0.046924	0.076115
0.056723		0.056723	0.084784
0.04114		0.04114	0.072373
0.078745		0.078745	0.037866
0.157672		0.157672	0.204753
0.034089		0.034089	0.15776
0.056735		0.056735	0.101714
0.032503		0.032503	0.029594
0.037644		0.037644	0.031553
0.028308		0.028308	0.045339
0.125389		0.125389	0.217644
0.07151		0.07151	0.21429
0.171339		0.171339	0.086233
0.111223		0.111223	0.098244
0.151528		0.151528	0.277317
0.077544		0.077544	0.169775
0.235019		0.235019	0.130726
0.038633		0.038633	0.092041
0.155405		0.155405	0.215156
0.200419		0.200419	0.137525
0.10577		0.10577	0.041467
0.086462		0.086462	0.037689
0.105639		0.105639	0.275476
0.023305		0.023305	0.244895
0.034346		0.034346	0.111259
0.055305		0.055305	0.174957
0.031542		0.031542	0.065608
0.064371		0.064371	0.040749
0.200991		0.200991	0.214406
0.045974		0.045974	0.03785
0.034436		0.034436	0.20102
0.28682		0.28682	0.197495
0.035842		0.035842	0.030904
0.109671		0.109671	0.152252
0.2778		0.2778	0.074057
0.11481		0.11481	0.074519
0.158122		0.158122	0.151454
0.073996		0.073996	0.045303
0.030623		0.030623	0.056146
0.040199		0.040199	0.303717
0.178626		0.178626	0.046314
0.472087		0.472087	0.060173
0.135692		0.135692	0.322573
0.135885		0.135885	0.262557
0.162721		0.162721	0.043116
0.061992		0.061992	0.078862
0.344049		0.344049	0.086713
0.028342		0.028342	0.023926
0.097084		0.097084	0.091396
0.105054		0.105054	0.30408
0.210535		0.210535	0.093586
0.064501		0.064501	0.095914
0.048877		0.048877	0.081596
0.250738		0.250738	0.040641
0.308048		0.308048	0.089033
0.045925		0.045925	0.099603
0.03468		0.03468	0.186888
0.176862		0.176862	0.044121
0.229731		0.229731	0.04564
0.156633		0.156633	0.044458
0.345367		0.345367	0.072756
0.026887		0.026887	0.514002
0.03982		0.03982	0.058788
0.257044		0.257044	0.292229
0.173232		0.173232	0.070423
0.337383		0.337383	0.051128
0.302738		0.302738	0.078196
0.227309		0.227309	0.030719
0.283518		0.283518	0.028963
0.035544		0.035544	0.045226
0.100161		0.100161	0.027255
0.069232		0.069232	0.093252
0.168895		0.168895	0.312748
0.054851		0.054851	0.142104
0.053645		0.053645	0.057879
0.08681		0.08681	0.043979
0.058039		0.058039	0.066232
0.040949		0.040949	0.173056
0.20976		0.20976	0.05805
0.085149		0.085149	0.075843
0.317749		0.317749	0.067174
0.09274		0.09274	0.146608
0.22516		0.22516	0.066461
0.145332		0.145332	0.045548
0.055936		0.055936	0.027186
0.226072		0.226072	0.13852
0.12732		0.12732	0.033693
0.207305		0.207305	0.035503
0.277975		0.277975	0.022976
0.178867		0.178867	0.017744
0.194533		0.194533	0.036744
0.067632		0.067632	0.025506
0.051943		0.051943	0.04613
0.067334		0.067334	0.089154
0.120488		0.120488	0.067638
0.145317		0.145317	0.032805
0.058686		0.058686	0.163888
0.058409		0.058409	0.044237
0.128985		0.128985	0.027317
0.090565		0.090565	0.020955
0.178938		0.178938	0.10716
0.038524		0.038524	0.032067
0.047008		0.047008	0.046478
0.03912		0.03912	0.03949
0.066675		0.066675	0.115087
0.02635		0.02635	0.072188
0.275791		0.275791	0.06129
0.182049		0.182049	0.017252
0.243391		0.243391	0.076752
0.22051		0.22051	0.078205
0.334355		0.334355	0.043056
0.161825		0.161825	0.055411
0.212482		0.212482	0.138739
0.190637		0.190637	0.107912
0.340515		0.340515	0.034534
0.272227		0.272227	0.27969
0.271434		0.271434	0.04323
0.256028		0.256028	0.058604
0.238265		0.238265	0.045858
0.222593		0.222593	0.074266
0.186563		0.186563	0.031205
0.025083		0.025083	0.20333
0.127085		0.127085	0.099377
0.292246		0.292246	0.081007
0.326681		0.326681	0.029917
0.191862		0.191862	0.111363
0.136766		0.136766	0.044795
0.288999		0.288999	0.224928
0.230109		0.230109	0.064386
0.166784		0.166784	0.128819
0.222511		0.222511	0.030679
0.162705		0.162705	0.064877
0.061582		0.061582	0.028424
0.12702		0.12702	0.034485
0.129908		0.129908	0.034527
0.24933		0.24933	0.163409
0.149973		0.149973	0.051248
0.213144		0.213144	0.022103
0.197554		0.197554	0.045333
0.171478		0.171478	0.081637
0.04345		0.04345	0.043314
0.089063		0.089063	0.149895
0.17854		0.17854	0.047076
0.243381		0.243381	0.038376
0.124866		0.124866	0.099665
0.268088		0.268088	0.160867
0.234772		0.234772	0.090778
0.149311		0.149311	0.105434
0.182502		0.182502	0.184097
0.18801		0.18801	0.071034
0.19436		0.19436	0.061331
0.204918		0.204918	0.045857
0.289008		0.289008	0.079674
0.301798		0.301798	0.098086
0.323356		0.323356	0.066845
0.173219		0.173219	0.032247
0.143088		0.143088	0.069675
0.119261		0.119261	0.028963
0.199497		0.199497	0.092188
0.186296		0.186296	0.076372
0.153926		0.153926	0.092189
0.090039		0.090039	0.069454
0.129326		0.129326	0.112251
0.046734		0.046734	0.126117
0.163086		0.163086	0.105859
0.054681		0.054681	0.064068
0.085606		0.085606	0.05172
0.227371		0.227371	0.04511
0.13822		0.13822	0.088834
0.198274		0.198274	0.064091
0.059541		0.059541	0.123592
0.079639		0.079639	0.054815
0.167418		0.167418	0.058958
0.198356		0.198356	0.06298
0.119145		0.119145	0.041204
0.065866		0.065866	0.027021
0.087614		0.087614	0.06361
0.314623		0.314623	0.052922
0.074124		0.074124	0.061213
0.203127		0.203127	0.07084
0.064557		0.064557	0.082967
0.12424		0.12424	0.073757
0.166375		0.166375	0.040677
0.050386		0.050386	0.075759
0.226591		0.226591	0.084911
0.154028		0.154028	0.099665
0.207634		0.207634	0.14632
0.161313		0.161313	0.057116
0.117534		0.117534	0.117364
0.079063		0.079063	0.039695
0.216844		0.216844	0.027408
0.22162		0.22162	0.109679
0.077859		0.077859	0.040273
0.178416		0.178416	0.046054
0.305057		0.305057	0.075078
0.134663		0.134663	0.061822
0.10516		0.10516	0.087371
0.097614		0.097614	0.054364
0.230869		0.230869	0.034016
0.233424		0.233424	0.138519
0.097937		0.097937	0.070252
0.205511		0.205511	0.049694
0.214082		0.214082	0.061317
0.252244		0.252244	0.048716
0.1942		0.1942	0.04747
0.104337		0.104337	0.081107
0.195506		0.195506	0.120221
0.022163		0.022163	0.034033
0.135778		0.135778	0.075111
0.073645		0.073645	0.054299
0.234258		0.234258	0.084888
0.1443		0.1443	0.031867
0.035477		0.035477	0.238068
0.206663		0.206663	0.172263
0.180698		0.180698	0.070432
0.080078		0.080078	0.055257
0.047654		0.047654	0.067469
0.229288		0.229288	0.066221
0.229342		0.229342	0.052464
0.174389		0.174389	0.035848
0.076548		0.076548	0.047876
0.06283		0.06283	0.199328
0.19167		0.19167	0.037273
0.252222		0.252222	0.069307
0.155653		0.155653	0.058485
0.085182		0.085182	0.030029
0.025665		0.025665	0.077794
0.209905		0.209905	0.129326
0.062764		0.062764	0.049838
0.040498		0.040498	0.054345
0.116782		0.116782	0.071804
0.093382		0.093382	0.024528
0.239972		0.239972	0.090612
0.023173		0.023173	0.030307
0.162183		0.162183	0.099893
0.229148		0.229148	0.124937
0.101656		0.101656	0.037492
0.386798		0.386798	0.123958
0.088458		0.088458	0.078191
0.192354		0.192354	0.209069
0.0883		0.0883	0.139866
0.215417		0.215417	0.088727
0.288254		0.288254	0.035034
0.098792		0.098792	0.022112
0.133718		0.133718	0.045027
0.057923		0.057923	0.109311
0.070643		0.070643	0.122317
0.07757		0.07757	0.025635
0.13737		0.13737	0.062324
0.196671		0.196671	0.040881
0.036742		0.036742	0.147288
0.050993		0.050993	0.093757
0.291546		0.291546	0.159564
0.045461		0.045461	0.045964
0.076365		0.076365	0.096006
0.359105		0.359105	0.056908
0.151026		0.151026	0.058489
0.019015		0.019015	0.072556
0.139913		0.139913	0.119355
0.10668		0.10668	0.082308
0.033523		0.033523	0.025966
0.021842		0.021842	0.026527
0.049623		0.049623	0.032084
0.1951		0.1951	0.052368
0.251664		0.251664	0.039051
0.245618		0.245618	0.033298
0.113848		0.113848	0.057028
0.077211		0.077211	0.137704
0.169159		0.169159	0.063207
0.278715		0.278715	0.037283
0.054989		0.054989	0.065806
0.047786		0.047786	0.091591
0.274238		0.274238	0.030576
0.07282		0.07282	0.093874
0.072648		0.072648	0.046511
0.074713		0.074713	0.149237
0.091136		0.091136	0.05725
0.073233		0.073233	0.043999
0.155057		0.155057	0.075209
0.018751		0.018751	0.091659
0.073984		0.073984	0.03995
0.072847		0.072847	0.069448
0.084203		0.084203	0.024154
0.124108		0.124108	0.082063
0.168998		0.168998	0.087304
0.168		0.168	0.106862
0.236794		0.236794	0.040989
0.111205		0.111205	0.068593
0.205184		0.205184	0.085711
0.047435		0.047435	0.060061
0.329602		0.329602	0.075337
0.169766		0.169766	0.045322
0.076923		0.076923	0.118188
0.227754		0.227754	0.115715
0.253813		0.253813	0.033923
0.358366		0.358366	0.056728
0.217427		0.217427	0.131615
0.380841		0.380841	0.023598
0.087962		0.087962	0.052426
0.040668		0.040668	0.085003
0.02513		0.02513	0.046116
0.313199		0.313199	0.108712
0.047579		0.047579	0.112283
0.065945		0.065945	0.095388
0.182007		0.182007	0.140295
0.202649		0.202649	0.061744
0.148427		0.148427	0.084236
0.232301		0.232301	0.060692
0.20599		0.20599	0.086724
0.192907		0.192907	0.11163
0.216931		0.216931	0.083111
0.207061		0.207061	0.079097
0.177264		0.177264	0.12501
0.136168		0.136168	0.076675
0.247442		0.247442	0.113645
0.231677		0.231677	0.168285
0.223849		0.223849	0.134287
0.302972		0.302972	0.16144
0.186913		0.186913	0.088047
0.193853		0.193853	0.068604
0.234415		0.234415	0.074998
0.271772		0.271772	0.11993
0.098397		0.098397	0.118818
0.038777		0.038777	0.113957
0.065871		0.065871	0.11834
0.050518		0.050518	0.097527
0.243344		0.243344	0.093887
0.303836		0.303836	0.153254
0.514874		0.514874	0.142456
0.233218		0.233218	0.058394
0.333346		0.333346	0.113682
0.266967		0.266967	0.158206
0.138603		0.138603	0.090081
0.250387		0.250387	0.158912
0.251149		0.251149	0.041561
0.041111		0.041111	0.059785
0.057303		0.057303	0.171176
0.186319		0.186319	0.038418
0.211535		0.211535	0.085251
0.029919		0.029919	0.100717
0.216968		0.216968	0.095219
0.233971		0.233971	0.09581
0.028491		0.028491	0.07825
0.143238		0.143238	0.138353
0.217263		0.217263	0.097466
0.224054		0.224054	0.132033
0.209079		0.209079	0.020548
0.129775		0.129775	0.043221
0.208957		0.208957	0.220501
0.043284		0.043284	0.031015
0.052983		0.052983	0.090015
0.066389		0.066389	0.132593
0.032886		0.032886	0.051688
0.052728		0.052728	0.121877
0.033593		0.033593	0.043497
0.301315		0.301315	0.037587
0.042827		0.042827	0.037818
0.066073		0.066073	0.102921
0.205854		0.205854	0.032423
0.102992		0.102992	0.062116
0.158477		0.158477	0.040269
0.145331		0.145331	0.103323
0.252785		0.252785	0.083097
0.145007		0.145007	0.111335
0.111595		0.111595	0.064229
0.242347		0.242347	0.067163
0.197312		0.197312	0.15171
0.15495		0.15495	0.236272
0.140824		0.140824	0.040401
0.164743		0.164743	0.064054
0.024923		0.024923	0.084213
0.14276		0.14276	0.106978
0.027541		0.027541	0.139704
0.204991		0.204991	0.084831
0.051304		0.051304	0.109953
0.181752		0.181752	0.048452
0.116572		0.116572	0.078467
0.067497		0.067497	0.098032
0.055016		0.055016	0.039306
0.028093		0.028093	0.043717
0.173846		0.173846	0.059385
0.123813		0.123813	0.041033
0.140119		0.140119	0.167956
0.291994		0.291994	0.164889
0.394817		0.394817	0.158654
0.221879		0.221879	0.127112
0.046189		0.046189	0.054185
0.084074		0.084074	0.019339
0.201181		0.201181	0.019071
0.17353		0.17353	0.049619
0.166371		0.166371	0.06213
0.096942		0.096942	0.10789
0.087605		0.087605	0.083917
0.220068		0.220068	0.017599
0.131151		0.131151	0.080649
0.132859		0.132859	0.086269
0.232456		0.232456	0.065175
0.371826		0.371826	0.043461
0.033249		0.033249	0.040457
0.017892		0.017892	0.041099
0.297234		0.297234	0.046614
0.169823		0.169823	0.05371
0.187068		0.187068	0.042078
0.241827		0.241827	0.056415
0.255386		0.255386	0.056466
0.237024		0.237024	0.017522
0.228697		0.228697	0.078855
0.28594		0.28594	0.049882
0.210452		0.210452	0.058715
0.265356		0.265356	0.067542
0.111186		0.111186	0.030869
0.183297		0.183297	0.038056
0.143074		0.143074	0.032759
0.023265		0.023265	0.048807
0.157192		0.157192	0.024516
0.065553		0.065553	0.045076
0.058699		0.058699	0.017859
0.067387		0.067387	0.049904
0.021541		0.021541	0.034663
0.19718		0.19718	0.042284
0.107779		0.107779	0.043294
0.040978		0.040978	0.010515
0.232638		0.232638	0.049188
0.226876		0.226876	0.032397
0.17785		0.17785	0.055035
0.184554		0.184554	0.164374
0.057049		0.057049	0.055149
0.404672		0.404672	0.054338
0.214887		0.214887	0.028403
0.335242		0.335242	0.051928
0.291688		0.291688	0.078539
0.195071		0.195071	0.043046
0.118336		0.118336	0.04399
0.323977		0.323977	0.033572
0.197134		0.197134	0.03923
0.072398		0.072398	0.039622
0.064942		0.064942	0.088503
0.092907		0.092907	0.046263
0.295532		0.295532	0.050326
0.159946		0.159946	0.050186
0.197717		0.197717	0.088372
0.183507		0.183507	0.039638
0.194695		0.194695	0.080286
0.08973		0.08973	0.049105
0.214297		0.214297	0.092026
0.241845		0.241845	0.051117
0.192692		0.192692	0.085492
0.034028		0.034028	0.019809
0.112725		0.112725	0.066767
0.126111		0.126111	0.055282
0.044362		0.044362	0.05803
0.312216		0.312216	0.040094
0.258438		0.258438	0.053057
0.210719		0.210719	0.077092
0.181083		0.181083	0.058538
0.169846		0.169846	0.058445
0.201844		0.201844	0.054581
0.147885		0.147885	0.033804
0.168343		0.168343	0.076094
0.176245		0.176245	0.024286
0.125288		0.125288	0.051043
0.179753		0.179753	0.081461
0.177532		0.177532	0.04208
0.146149		0.146149	0.031724
0.172237		0.172237	0.028811
0.265769		0.265769	0.033443
0.220567		0.220567	0.03067
0.081684		0.081684	0.018588
0.189147		0.189147	0.050265
0.024725		0.024725	0.086978
0.071213		0.071213	0.06927
0.429083		0.429083	0.059816
0.280368		0.280368	0.032201
0.274073		0.274073	0.052581
0.082357		0.082357	0.057212
0.184857		0.184857	0.043594
0.212584		0.212584	0.067876
0.046261		0.046261	0.036253
0.091166		0.091166	0.063053
0.209357		0.209357	0.057066
0.21266		0.21266	0.064408
0.127591		0.127591	0.048442
0.087126		0.087126	0.024295
0.18656		0.18656	0.049727
0.216022		0.216022	0.035655
0.155217		0.155217	0.027673
0.184797		0.184797	0.017886
0.256531		0.256531	0.064817
0.250552		0.250552	0.016452
0.340111		0.340111	0.03873
0.2631		0.2631	0.022722
0.307803		0.307803	0.036918
0.330241		0.330241	0.051668
0.169403		0.169403	0.099014
0.122986		0.122986	0.050613
0.130369		0.130369	0.028123
0.403315		0.403315	0.031363
0.148586		0.148586	0.035938
0.065809		0.065809	0.024143
0.192359		0.192359	0.025221
0.192397		0.192397	0.032675
0.161378		0.161378	0.036874
0.259073		0.259073	0.013153
0.072004		0.072004	0.119089
0.09608		0.09608	0.083545
0.080371		0.080371	0.035678
0.089909		0.089909	0.024192
0.222378		0.222378	0.059836
0.172723		0.172723	0.04287
0.18616		0.18616	0.066905
0.265135		0.265135	0.039084
0.18278		0.18278	0.06535
0.129629		0.129629	0.051636
0.151728		0.151728	0.063086
0.1314		0.1314	0.13979
0.125648		0.125648	0.091261
0.207046		0.207046	0.034519
0.277629		0.277629	0.054336
0.12952		0.12952	0.061488
0.33264		0.33264	0.064713
0.404199		0.404199	0.053405
0.32652		0.32652	0.04607
0.338751		0.338751	0.040834
0.144339		0.144339	0.043894
0.28469		0.28469	0.032079
0.362686		0.362686	0.044302
0.069629		0.069629	0.044326
0.170244		0.170244	0.061329
0.083245		0.083245	0.049309
0.062797		0.062797	0.030094
0.093541		0.093541	0.046731
0.040257		0.040257	0.049888
0.093744		0.093744	0.076486
0.174406		0.174406	0.037191
0.217582		0.217582	0.058631
0.192756		0.192756	0.018027
0.257098		0.257098	0.071653
0.215785		0.215785	0.039771
0.114501		0.114501	0.081201
0.115978		0.115978	0.072263
0.330019		0.330019	0.058998
0.247329		0.247329	0.031362
0.071059		0.071059	0.063101
0.148597		0.148597	0.038188
0.258443		0.258443	0.052869
0.070569		0.070569	0.086222
0.240925		0.240925	0.630253
0.208269		0.208269	0.148172
0.041136		0.041136	0.065934
0.045875		0.045875	0.055341
0.050598		0.050598	0.033438
0.105899		0.105899	0.26457
0.046422		0.046422	0.285027
0.062328		0.062328	0.069172
0.028947		0.028947	0.043365
0.24228		0.24228	0.030794
0.064432		0.064432	0.037141
0.089661		0.089661	0.052502
0.309243		0.309243	0.021622
0.03333		0.03333	0.075514
0.06822		0.06822	0.032526
0.150402		0.150402	0.018475
0.045563		0.045563	0.048038
0.062739		0.062739	0.032806
0.046994		0.046994	0.05786
0.061738		0.061738	0.034251
0.023715		0.023715	0.036913
0.1463		0.1463	0.03233
0.121269		0.121269	0.053464
0.159343		0.159343	0.018253
0.219484		0.219484	0.037606
0.246732		0.246732	0.061515
0.118046		0.118046	0.041856
0.171525		0.171525	0.024414
0.043418		0.043418	0.025053
0.043216		0.043216	0.024541
0.335268		0.335268	0.062049
0.063617		0.063617	0.060884
0.09254		0.09254	0.037677
0.032901		0.032901	0.04124
0.224763		0.224763	0.042558
0.175093		0.175093	0.053007
0.247443		0.247443	0.07758
0.221341		0.221341	0.015934
0.039256		0.039256	0.046855
0.094131		0.094131	0.038655
0.051392		0.051392	0.022796
0.068104		0.068104	0.042447
0.196914		0.196914	0.295368
0.033027		0.033027	0.25873
0.03185		0.03185	0.047654
0.312457		0.312457	0.043989
0.418135		0.418135	0.068713
0.248549		0.248549	0.0791
0.105748		0.105748	0.07149
0.023436		0.023436	0.038498
0.013121		0.013121	0.038725
0.046933		0.046933	0.028919
0.396337		0.396337	0.017516
0.021673		0.021673	0.034254
0.318539		0.318539	0.024215
0.355093		0.355093	0.05485
0.350007		0.350007	0.055937
0.354285		0.354285	0.029669
0.296307		0.296307	0.034206
0.371042		0.371042	0.074529
0.055926		0.055926	0.053688
0.105919		0.105919	0.118153
0.060553		0.060553	0.058801
0.188992		0.188992	0.027614
0.350132		0.350132	0.098987
0.205642		0.205642	0.038914
0.22562		0.22562	0.024231
0.034581		0.034581	0.04082
0.199712		0.199712	0.181958
0.073978		0.073978	0.129963
0.043406		0.043406	0.057853
0.14049		0.14049	0.06986
0.033701		0.033701	0.102134
0.183011		0.183011	0.044874
0.046027		0.046027	0.017922
0.038842		0.038842	0.045949
0.271027		0.271027	0.032973
0.074272		0.074272	0.013305
0.166497		0.166497	0.05663
0.101326		0.101326	0.034338
0.101272		0.101272	0.02089
0.223808		0.223808	0.029203
0.203827		0.203827	0.103822
0.057658		0.057658	0.068206
0.256594		0.256594	0.079518
0.27682		0.27682	0.09217
0.114991		0.114991	0.021418
0.278521		0.278521	0.106452
0.243196		0.243196	0.11164
0.257378		0.257378	0.109414
0.278403		0.278403	0.067799
0.289784		0.289784	0.0906
0.25214		0.25214	0.059359
0.21908		0.21908	0.066963
0.23867		0.23867	0.082523
0.195209		0.195209	0.035657
0.117892		0.117892	0.062038
0.278348		0.278348	0.065889
0.244607		0.244607	0.053379
0.189259		0.189259	0.058487
0.164443		0.164443	0.08255
0.228074		0.228074	0.039019
0.284585		0.284585	0.05273
0.207265		0.207265	0.052126
0.033539		0.033539	0.095718
0.03624		0.03624	0.067214
0.201211		0.201211	0.032166
0.180171		0.180171	0.058577
0.217256		0.217256	0.062658
0.017205		0.017205	0.102181
0.036505		0.036505	0.035869
0.20097		0.20097	0.071196
0.051225		0.051225	0.061136
0.077634		0.077634	0.050568
0.13491		0.13491	0.043668
0.040728		0.040728	0.061267
0.318948		0.318948	0.05793
0.266415		0.266415	0.043475
0.088236		0.088236	0.054768
0.191266		0.191266	0.056916
0.330371		0.330371	0.061594
0.032617		0.032617	0.111673
0.063068		0.063068	0.077269
0.097784		0.097784	0.050575
0.122759		0.122759	0.077532
0.26698		0.26698	0.088569
0.294047		0.294047	0.045375
0.095142		0.095142	0.058478
0.042457		0.042457	0.086959
0.364729		0.364729	0.059514
0.311524		0.311524	0.046066
0.334831		0.334831	0.034945
0.041567		0.041567	0.031643
0.22721		0.22721	0.046648
0.238571		0.238571	0.070857
0.255063		0.255063	0.101584
0.270716		0.270716	0.062012
0.328511		0.328511	0.051582
0.27975		0.27975	0.055763
0.250568		0.250568	0.086721
0.259954		0.259954	0.088659
0.219832		0.219832	0.080438
0.233868		0.233868	0.025638
0.067907		0.067907	0.079633
0.125913		0.125913	0.072934
0.065331		0.065331	0.059081
0.098878		0.098878	0.056983
0.032924		0.032924	0.04244
0.179078		0.179078	0.036139
0.068866		0.068866	0.087852
0.10535		0.10535	0.031586
0.03093		0.03093	0.056442
0.042194		0.042194	0.074941
0.421393		0.421393	0.077003
0.193214		0.193214	0.062395
0.313852		0.313852	0.032265
0.261792		0.261792	0.058394
0.222975		0.222975	0.058154
0.414742		0.414742	0.120941
0.04016		0.04016	0.0355
0.198248		0.198248	0.037484
0.177149		0.177149	0.098744
0.234181		0.234181	0.038623
0.059227		0.059227	0.103065
0.309344		0.309344	0.044736
0.249812		0.249812	0.088245
0.353411		0.353411	0.182298
0.119834		0.119834	0.050413
0.154889		0.154889	0.081903
0.021049		0.021049	0.064595
0.15141		0.15141	0.039327
0.031997		0.031997	0.064216
0.100706		0.100706	0.05554
0.228883		0.228883	0.053917
0.272497		0.272497	0.061352
0.046148		0.046148	0.030197
0.026357		0.026357	0.048633
0.356325		0.356325	0.088901
0.354092		0.354092	0.063193
0.317015		0.317015	0.05008
0.282705		0.282705	0.054115
0.091936		0.091936	0.058947
0.052723		0.052723	0.035549
0.274709		0.274709	0.104221
0.049779		0.049779	0.019561
0.311603		0.311603	0.097875
0.028357		0.028357	0.077271
0.19459		0.19459	0.050404
0.064541		0.064541	0.060715
0.091294		0.091294	0.141659
0.132844		0.132844	0.092741
0.067051		0.067051	0.068859
0.137337		0.137337	0.052407
0.184888		0.184888	0.143718
0.090757		0.090757	0.039243
0.054085		0.054085	0.104283
0.454867		0.454867	0.094253
0.31302		0.31302	0.121917
0.053398		0.053398	0.077587
0.338758		0.338758	0.17545
0.269553		0.269553	0.075549
0.04375		0.04375	0.022679
0.042404		0.042404	0.052919
0.040083		0.040083	0.152574
0.287772		0.287772	0.035344
0.286299		0.286299	0.048255
0.321536		0.321536	0.142713
0.319545		0.319545	0.06202
0.217271		0.217271	0.162505
0.04619		0.04619	0.1009
0.15646		0.15646	0.038177
0.147224		0.147224	0.022052
0.292282		0.292282	0.081851
0.057585		0.057585	0.073498
0.080233		0.080233	0.035333
0.252994		0.252994	0.093523
0.058894		0.058894	0.041372
0.291874		0.291874	0.033136
0.098016		0.098016	0.076868
0.34061		0.34061	0.260847
0.184702		0.184702	0.067235
0.045105		0.045105	0.074131
0.294369		0.294369	0.03787
0.102188		0.102188	0.162669
0.31292		0.31292	0.069297
0.330667		0.330667	0.083096
0.176173		0.176173	0.071766
0.056417		0.056417	0.061247
0.210331		0.210331	0.064916
0.168243		0.168243	0.035542
0.089715		0.089715	0.036967
0.057283		0.057283	0.079781
0.22089		0.22089	0.034944
0.053996		0.053996	0.172421
0.276024		0.276024	0.072519
0.278317		0.278317	0.104415
0.248225		0.248225	0.098481
0.062713		0.062713	0.096623
0.305997		0.305997	0.171639
0.333889		0.333889	0.191303
0.078139		0.078139	0.120306
0.040788		0.040788	0.113033
0.081468		0.081468	0.139084
0.3148		0.3148	0.070429
0.028071		0.028071	0.075943
0.108564		0.108564	0.069126
0.258812		0.258812	0.078793
[truncated: 84,668 more rows]

## Sheet: Extended Data Fig. 9f
Extended Data Fig. 9f
Autosome	Chr Y	Chr 1	Chr 16
0.116195	0.537336	0.116195	0.122861
0.111072	0.323547	0.111072	0.108158
0.266674	0.36054	0.266674	0.212216
0.168423	0.334306	0.168423	0.16723
0.198425	0.714358	0.198425	0.223738
0.139383	0.41153	0.139383	0.145761
0.081815	0.138267	0.081815	0.0838
0.151476	0.363343	0.151476	0.160632
0.095493	0.401962	0.095493	0.089961
0.1841	0.450606	0.1841	0.161718
0.116034	0.326021	0.116034	0.117279
0.117502	0.12625	0.117502	0.117182
0.120906	0.198305	0.120906	0.128702
0.118724	0.183271	0.118724	0.119963
0.101853
0.096728
0.206256
0.150009
0.171393
0.130216
0.07499
0.14526
0.075127
0.1599
0.108734
0.092462
0.113445
0.120385
0.102672
0.103663
0.229544
0.147296
0.163527
0.140334
0.080281
0.140457
0.074932
0.172036
0.126462
0.106621
0.11875
0.143023
0.102709
0.103312
0.190441
0.125096
0.166228
0.144846
0.09445
0.155961
0.074664
0.165541
0.128361
0.092623
0.130424
0.125759
0.116585
0.110084
0.213824
0.128638
0.183692
0.145406
0.086049
0.172289
0.076374
0.17935
0.125584
0.106323
0.128753
0.128944
0.096972
0.099992
0.217477
0.146584
0.200225
0.141515
0.073565
0.150325
0.066465
0.163117
0.122054
0.098004
0.120663
0.138678
0.105843
0.107716
0.229723
0.145154
0.205026
0.148425
0.079676
0.156764
0.07397
0.16413
0.120294
0.108802
0.131041
0.147002
0.106861
0.109284
0.229344
0.136015
0.213305
0.160018
0.082666
0.16622
0.07208
0.173088
0.130906
0.100635
0.139964
0.136004
0.104803
0.108462
0.245768
0.159601
0.202465
0.149642
0.075059
0.150553
0.076193
0.183764
0.122607
0.124306
0.119485
0.140361
0.107128
0.100261
0.208816
0.13995
0.190542
0.133181
0.082184
0.148511
0.074761
0.151115
0.106192
0.107378
0.116169
0.123935
0.112272
0.103827
0.218047
0.147027
0.196316
0.128379
0.078052
0.150687
0.086166
0.163801
0.113452
0.110756
0.121563
0.147456
0.111426
0.114806
0.234996
0.180775
0.188619
0.139107
0.087177
0.159624
0.07937
0.188849
0.127191
0.113429
0.139809
0.127847
0.09261
0.109171
0.207587
0.134977
0.236049
0.148354
0.082588
0.150838
0.093361
0.163713
0.129244
0.110941
0.126581
0.127689
0.117546
0.122874
0.23124
0.167901
0.189639
0.151867
0.083993
0.166953
0.090909
0.185317
0.120596
0.118733
0.13095
0.121205
0.129379
0.130602
0.267533
0.185066
0.198908
0.165525
0.090843
0.182682
0.098832
0.210067
0.123153
0.143104
0.13677
0.141707
0.122861
0.108158
0.212216
0.16723
0.223738
0.145761
0.0838
0.160632
0.089961
0.161718
0.117279
0.117182
0.128702
0.119963
0.135801
0.112774
0.212637
0.197482
0.210297
0.135062
0.085649
0.165719
0.112406
0.186717
0.106726
0.16428
0.105603
0.125789
0.099277
0.109297
0.260197
0.137492
0.179097
0.176323
0.083361
0.152668
0.07839
0.105914
0.126055
0.101501
0.142505
0.135271
0.089919
0.090789
0.253364
0.161229
0.263034
0.109594
0.074739
0.126415
0.087655
0.116715
0.113955
0.146887
0.107752
0.10464
0.111597
0.11819
0.289623
0.190158
0.242263
0.145133
0.079623
0.130089
0.095832
0.184613
0.131505
0.129852
0.154535
0.141515
0.103349
0.11
0.243492
0.128837
0.17252
0.137193
0.076824
0.13691
0.078458
0.148477
0.124412
0.102328
0.143344
0.11806
0.108649
0.114586
0.22242
0.118206
0.209617
0.111885
0.071669
0.154162
0.083428
0.161615
0.096112
0.110466
0.092106
0.097568

## Sheet: Extended Data Fig. 9g
Extended Data Fig. 9g
Number of Breakends Per Basepair	FC Variance Across All Regions
2.85e-07	0.391547
6.69e-07	0.430501
0	0.367976
7.16e-07	0.412123
3.77e-07	2.22937
5.98e-07	0.301692
4.75e-08	0.308621
2.76e-07	0.428335
6.18e-07	0.572912
7.77e-07	0.97508
1.54e-06	0.846784
1.03e-06	0.245124
1.21e-06	0.752892
1.39e-06	0.435246

## Sheet: Extended Data Fig. 9h
Extended Data Fig. 9h
FC Variance Across All Regions	FC Variance in Breakend Regions
0.391547	0.672168
0.430501	0.130679
0.412123	0.48752
2.22937	0.165818
0.301692	0.399435
0.308621	0
0.428335	0.109974
0.572912	0.363344
0.97508	0.175519
0.846784	0.311104
0.245124	0.10616
0.752892	0.023855
0.435246	0.060528

## Sheet: Extended Data Fig. 9i
Extended Data Fig. 9i
ATAC.Log2FC	H3K27me3.Log2.FC
-2.15169	2.24254
-0.48798	-0.42975
-0.81611	1.00321
-1.93159	-1.48864
0.553839	-2.75167
0.398118	-0.86715
-0.61609	1.29272
-0.7092	0.380777
-0.60536	-1.94432
0.727375	-0.29224
-0.87912	1.41825
-1.41701	3.29272
-0.28773	-0.75167
-0.97341	-1.3891
0.880213	0.050074
-0.2267	0.567922
0.754682	-0.46183
1.58065	-0.9175
-1.35795	1.34553
-1.58927	-0.43208
0.580653	-0.52894
0.647767	-0.46183
1.45512	0.245994
2.53174	0.34553
-1.55673	2.37807
-1.3254	2.60046
-2.1734	3.25254
-0.55673	0.793109
0.406744	2.37807
-2.2937	2.88057
-4.92596	1.37807
-1.40473	0.600464
0.551795	-0.4964
-0.92596	2.60046
0.765198	2.60046
-1.4457	-0.42928
-0.59626	0.278536
0.279771	0.278536
1.02823	-1.79185
-0.0713	1.60046
0.487664	-1.52882
-0.9193	-1.42928
-0.68797	-2.79185
0.32268	0.378072
-0.73076	2.37807
0.141899	1.41971
-0.93783	0.063611
-0.60585	-0.23383
0.942591	0.95258
0.635162	0.604656
-0.63542	-0.42593
0.539175	0.537542
-0.19563	0.718114
-0.29146	0.743993
-0.59366	-0.28189
0.879581	0.068057
-0.28873	0.223882
1.25809	0.090083
-0.34835	0.154213
-0.47972	0.094599
-0.46437	-0.20789
-0.29772	0.493148
1.83978	0.022969
-0.75571	0.351129
1.06217	1.17497
1.56029	2.94469
1.92683	1.06867
-0.08323	1.15114
1.41797	1.17386
1.49215	1.21264
-0.96728	0.283026
-3.2403	1.38256
0.530222	0.060634
0.42504	-1.42479
-0.35959	-0.56497
-0.99001	-3.70407
0.969349	1.68824
1.38439	1.68824
-1.06933	-2.70407
-1.29369	-1.48168
-0.03595	-1.96711
0.277471	-2.3415
-0.25304	-3.70407
0.969349	-2.3415
0.161994	-5.026
-0.20058	-1.79718
1.61104	3.14962
1.05164	-0.75771
-1.13802	1.46469
-3.07389	-1.27228
-0.71775	-2.12028
0.856206	-2.23575
-0.35629	0.924117
-1.65885	0.086173
0.414608	-0.66085
0.821138	-2.12028
-1.37345	-1.70524
-2.39582	-2.34267
0.992391	-1.89353
-1.8065	-1.89353
1.72826	-2.11592
-3.6545	-1.89353
0.425875	-2.11592
0.557246	-1.89353
1.45542	-2.11592
1.15286	-1.89353
-1.23946	-2.11592
1.63916	-2.70796
-1.846	-2.05588
1.23864	1.35193
-0.42433	-2.23303
-0.1764	-1.71846
0.55414	1.46741
0.842709	-0.64807
0.139102	-0.38503
1.01625	-0.38503
1.17305	-1.49606
-0.08329	0.351932
0.46103	-0.71846
1.85531	-0.42568
0.309027	1.50394
0.568787	0.351932
-0.84228	1.82586
0.238638	1.18201
0.077175	-0.23303
0.501672	1.35193
1.44273	-0.53941
2.02021	0.424068
2.49486	0.4017
1.01087	0.138665
0.873368	-0.51738
0.628256	0.30859
0.773832	0.4017
-0.19375	-0.5983
0.3328	-1.65488
1.80625	-0.95444
0.828738	2.13843
1.34659	-0.66893
0.899127	-1.321
0.456769	1.48635
0.472594	-1.47301
1.2617	-1.12836
0.491703	-0.83558
1.3523	-0.321
0.118244	0.848922
0.05113	0.138429
1.36479	-4.12836
1.28817	-0.47301
0.306785	0.486352
0.691234	-0.321
0.4137	-1.58404
0.13686	-2.49093
0.565703	-0.1835
1.06578	-1.90597
0.319063	-1.80643
0.620151	0.26396
0.288169	-0.15108
3.3523	-0.83558
-0.17126	-3.90597
2.10176	0.553467
0.998663	-1.321
0.373058	-1.78043
1.5512	-1.321
0.456769	-0.93398
1.99866	1.48635
1.37306	0.26396
1.28817	1.48635
0.686719	-1.321
0.828738	-0.83558
0.636093	2.37944
-0.34814	1.26396
0.691234	-2.321
-0.77894	-0.15108
0.551204	2.00093
1.76734	0.094035
0.480814	1.26396
1.63609	0.26396
1.18629	0.000926
-0.10713	-0.66893
1.4137	-1.58404
0.944215	0.90139
0.323502	-0.09861
0.77627	-1.58404
0.583625	-0.09861
-0.34119	-1.09861
-0.22017	-0.321
0.77627	-1.05797
2.28817	-0.20553
0.636093	-0.321
1.82874	-0.12836
2.05113	0.094035
1.73563	2.48635
0.05113	-1.321
3.22105	0.415963
-0.06435	-0.62056
2.15067	-0.09861
1.12498	-0.321
-0.36391	0.094035
-0.17126	0.164424
2.3523	2.26396
1.09177	1.84892
1.66712	0.358955
0.447294	0.903275
2.31605	1.44642
0.667124	0.332959
1.90101	-1.90408
1.56563	0.860672
1.31853	-2.16908
0.78802	0.445634
2.42029	1.22324
2.78802	1.51275
1.14166	1.63828
0.083475	0.316351
1.96846	-4.3956
0.576144	-2.44806
1.22056	-2.21014
0.261532	1.44521
0.787601	-0.99957
0.48804	0.445215
-0.02477	0.123287
1.073	2.72532
0.22056	-1.09911
1.10953	-0.77718
0.282365	0.123287
0.457452	-0.99957
1.59496	0.485857
0.2851	0.052898
0.891937	-1.55478
1.10953	1.3383
0.865603	1.63786
0.934442	-1.09911
0.607028	-0.51414
0.372563	-0.36214
-0.01077	0.445215
0.735133	-0.87671
0.746959	0.222823
0.228173	-0.36214
0.680685	-0.13975
1.55313	1.44521
-0.0749	-1.15569
0.650097	-1.24666
0.56019	-0.04021
1.45057	-0.24666
0.337798	1.28172
0.409089	-1.36214
-0.11724	-0.90271
-0.18593	-1.19221
-0.48803	1.22282
-0.2904	-0.36214
0.228173	-1.13975
0.903078	-2.58453
0.247032	-2.16949
0.542488	1.80778
0.787601	-2.21014
-0.52052	1.14036
-0.52052	0.445215
0.331921	0.016372
1.06062	-1.16949
0.708166	1.95979
0.594956	1.3383
1.2901	2.3383
1.31811	-0.9471
0.23506	-1.77718
0.846494	0.097292
0.060619	1.0529
0.306975	1.44521
0.851731	-0.13975
0.701871	-1.36214
0.524566	0.052898
0.617676	-0.36214
-0.01077	1.80778
0.913132	-1.84757
1.6356	-0.13975
-0.2124	-0.13975
0.135524	1.22282
0.109529	-0.13975
2.073	1.80778
1.51007	-0.77718
0.273027	0.445215
-0.90428	0.052898
0.041357	0.052898
0.202638	-4.53206
0.238262	-0.04021
0.645582	0.374826
-0.39297	1.80778
0.887136	0.807785
1.67024	0.374826
-0.03183	-1.16949
1.17992	1.63786
1.95753	-1.16949
1.10953	-0.77718
0.594956	-2.58453
0.302174	1.63786
0.516953	-1.23661
1.04394	-0.87671
2.19359	-0.13975
0.290101	1.22282
-0.03183	-1.58453
0.328169	-1.84757
0.701871	-3.9471
0.202638	1.95979
0.257086	0.222823
1.95753	-0.87671
1.02026	1.63786
0.022066	-1.36214
1.16611	-2.9471
-0.05013	-1.36214
1.69449	1.22282
1.06771	-0.87671
2.10953	0.445215
0.050635	-1.60315
1.22817	-2.58453
0.050635	-0.77718
1.51007	-4.36214
0.311163	1.80778
1.10953	-0.09911
-0.2124	0.374826
2.43146	-1.24666
2.95753	-0.89265
0.247032	-0.36214
2.10953	-0.87671
0.261532	0.445215
0.318115	-2.23661
2.15683	0.445215
-0.31194	-0.13975
1.15017	0.374826
2.03553	1.3383
0.479478	-0.13975
0.314848	-0.28414
0.191991	0.63786
0.694491	0.860253
1.7262	-0.87671
0.347028	0.123287
0.811447	-0.51414
0.109529	0.63786
1.6356	-2.21014
0.894516	-0.84757
-0.2124	-0.04021
-0.05712	0.374826
-1.16177	-2.9471
1.6241	-0.13975
0.563385	-0.13975
2.06062	1.22282
0.813136	-0.36214
0.145153	-2.53206
0.372563	-1.84757
-0.16177	-0.68407
0.997054	-1.53206
1.06062	-2.16949
0.787601	0.222823
0.041357	0.222823
0.787601	0.959789
0.969207	-1.36214
2.3378	-0.68407
0.498094	-1.36214
1.66207	-2.77718
0.827129	-1.62517
0.109529	-1.65165
0.092455	-1.55478
2.12202	-1.58453
1.06062	0.052898
1.06771	-0.87671
0.813136	-0.55478
1.47566	-0.6617
0.846494	-1.9471
1.7876	-0.77718
0.558119	-1.9471
-0.09692	-2.04021
0.23506	-2.13975
2.06062	-0.55478
-0.25087	-0.87671
0.087161	-2.9471
2.06062	-0.24666
1.2901	-0.71006
0.22056	0.111792
1.06771	-0.17771
0.594956	-0.36214
0.594956	-0.98363
0.202638	-0.55478
0.439677	-1.16949
0.261532	-2.9471
1.15683	-0.22464
0.261532	-1.36214
0.515521	0.959789
0.533028	-0.9471
1.05439	-4.82157
-0.82008	-0.46905
0.694491	-1.84757
1.59496	-2.64225
0.40651	-0.77718
-0.06556	-0.77718
0.336494	-0.77718
0.425031	-1.21014
0.109529	-2.58453
0.7262	-0.51414
0.372563	-0.36214
-0.33793	-0.13975
1.24703	0.374826
1.26565	2.54475
1.073	2.80778
1.41987	-1.09911
0.650097	1.63786
0.787601	-0.36214
1.27303	0.222823
0.323654	-1.21014
1.03553	0.222823
0.412092	0.374826
-0.03183	0.222823
1.48804	0.474362
1.02464	-1.36214
0.683765	-0.77718
0.787601	-0.36214
0.680685	-1.13975
0.409089	-2.58453
0.610723	-0.55478
0.009993	0.807785
0.028609	0.222823
0.050635	-1.09911
0.863952	-0.13975
0.934442	-2.36214
0.503808	-0.13975
0.705138	-1.84757
0.109529	-0.71006
0.265648	0.123287
0.705138	0.222823
1.90308	-1.04021
4.10953	-0.19221
1.33192	-0.19221
0.290101	0.222823
-0.39137	1.44521
1.29856	2.54475
-0.09041	-0.13975
0.925104	-0.71006
0.694491	-1.9471
1.33192	-0.99957
0.617676	-0.87671
-0.70544	-1.09911
-0.30551	0.544751
-0.00804	-0.51414
1.05063	0.753338
0.450566	-2.21014
0.306975	0.222823
0.340142	-1.84757
0.746959	-0.36214
0.128638	-0.36214
0.645582	-0.24666
1.84649	0.51233
-0.25087	2.63786
0.090163	-0.36214
0.080382	-1.6617
-0.74674	-0.36214
0.66207	-1.62517
-0.14201	-0.36214
0.372563	-0.36214
-0.49251	1.22282
0.891937	-0.58453
0.472099	1.63786
1.02464	-0.13975
0.166112	0.445215
-0.2124	-0.87671
1.53483	0.222823
0.028609	-1.84757
0.594956	0.123287
-0.32487	0.222823
0.553135	1.95979
0.327281	1.52546
0.945852	2.30307
1.26017	-0.28189
0.452812	1.30307
1.09024	1.88803
0.408418	-0.43389
0.659263	0.381074
-0.23907	-0.69693
0.452812	-0.79646
-0.08776	-0.28189
0.318511	-0.69693
0.73292	-1.62981
0.86785	-1.47454
1.97219	1.88803
1.37035	-2.50428
0.656346	-0.86685
0.484521	-1.47454
0.841854	2.625
1.01469	-0.79646
-0.09033	0.303072
0.108858	-0.69693
0.189778	-1.0595
0.545922	-2.41939
0.260167	0.303072
0.537701	0.133147
0.617871	0.718109
0.300809	2.625
0.208887	-0.28189
1.90347	-0.28189
-0.00662	1.52546
0.77474	1.52546
1.00535	-0.28189
0.760934	0.040038
0.86785	-1.28189
0.452812	-0.28189
1.32728	2.04004
0.897597	-1.04088
1.24636	-1.45182
1.91224	1.52546
1.30081	-0.11197
1.26017	-1.01886
1.45281	-1.86685
2.09024	-0.60382
-0.3248	-0.28189
1.77474	0.133147
0.725831	-0.79646
0.121606	2.04004
0.675205	-0.86685
0.938239	0.040038
1.45281	-2.28189
0.86785	-0.79646
-0.19355	-0.28189
0.489338	-2.08925
1.10489	2.17754
1.51171	-3.86685
0.86785	-1.28189
1.75537	0.133147
1.10051	1.30307
-0.01667	0.718109
0.593675	0.888034
0.138031	-1.98899
1.38314	1.40333
1.87296	1.62369
4.35839	0.471683
0.621423	0.846078
1.18846	-2.96128
0.543944	2.43104
0.590562	2.20865
0.209525	2.62369
0.489633	2.79361
0.532418	1.38922
2.58078	3.32412
2.77343	-0.18367
1.30948	0.846078
0.995818	2.20865
2.15194	2.43104
0.676785	1.44131
0.921204	1.44131
1.19874	1.21892
-0.14591	-0.14365
1.65817	0.218923
1.65817	0.63396
1.10563	-0.14365
-0.46141	0.218923
-0.50009	-4.36604
-0.82398	-0.78108
0.402359	-2.33234
2.12321	1.65529
2.71325	3.84035
1.75306	3.99236
3.40513	2.25539
1.82017	1.32251
1.21622	-1.10345
0.290673	0.096538
0.863662	-0.4705
-0.47688	0.096538
0.223558	-0.64043
-0.25803	-1.09611
2.04069	1.26646
1.09428	-1.05546
1.19381	1.48886
-0.25122	0.096538
0.305172	0.418466
1.6386	-1.80393
0.890135	1.26646
1.22356	1.6815
0.345814	-1.05546
0.246279	1.26646
-0.12145	-1.80393
-0.47205	0.912548
0.491972	-1.40938
0.299327	1.10519
0.153053	-2.70216
-1.24757	1.42712
0.687892	-1.47977
0.576861	-1.15784
0.633445	-0.43538
3.03254	0.22067
1.98285	-1.35424
0.180932	-0.43538
1.25493	-1.21674
-0.46496	-2.38023
-0.86054	-0.15784
-2.33003	-0.89481
-0.67468	-0.67241
0.464386	-2.1172
-0.11704	-2.63177
-0.34297	0.768158
-0.11704	2.10519
-0.85198	-0.08745
-0.02886	0.805633
2.18905	-0.30984
0.299327	-0.08745
-0.10764	-0.67241
-1.05319	-0.67241
2.00387	-0.67241
-0.02886	0.912548
-0.37583	-1.40938
-0.56064	-1.40938
0.112914	0.690155
0.757433	0.427121
0.254933	-0.30984
-1.02886	-1.89481
-0.58753	0.805633
-0.37583	-1.63177
-0.067	0.842158
-0.067	0.105193
-0.62959	-1.04681
0.28468	-0.57288
-0.23049	-0.89481
-1.24757	-4.47977
0.639597	-2.15784
2.05079	-0.67241
-0.1601	1.56462
1.14246	-0.02034
0.695506	-0.89481
0.091434	2.01208
-0.22151	0.912548
0.887201	0.275118
-0.44961	-0.08745
0.129402	0.35312
-0.11704	0.749049
0.447578	0.912548
-0.2503	-1.00172
-0.05701	-1.53224
0.424858	-1.08745
0.193532	0.012083
0.424858	-0.15784
-0.27558	-1.63177
0.576861	0.690155
-1.0081	-1.08745
-0.44021	-1.1172
0.657031	-1.25738
0.325322	-2.25738
0.142458	-0.89481
0.746786	-0.5163
-0.70554	-1.21674
0.527952	-0.08745
-0.01924	-0.67241
0.129402	-0.47977
0.687892	1.69016
0.254933	0.29282
0.254933	-0.30984
0.887201	2.35312
-0.79398	1.56462
-0.48873	-0.67241
-0.02886	-0.89481
-0.81218	-0.7573
1.1294	-0.30984
0.576861	0.912548
2.95537	-1.02034
-0.22151	-1.30984
-0.43574	0.427121
-1.37583	-1.89481
-0.10764	-0.7573
-0.27114	-1.6053
0.790986	-3.1172
2.71436	-1.63177
-0.52267	-0.89481
2.94113	-3.88104
-1.23945	-0.07368
-0.04948	-0.71111
-0.84678	0.082434
-0.79841	0.578392
0.807859	0.578392
-1.38735	-0.71111
-0.9573	-2.29608
-0.72007	-1.644
-1.00883	-1.01597
1.24598	1.40436
-1.08221	1.40436
-0.43013	-1.10343
0.792262	-1.07368
-0.45244	-0.29608
0.179485	-1.29608
-0.43852	0.791386
-0.75402	-0.18916
-0.7313	-0.55911
-0.39145	0.206423
0.222897	-0.42161
-1.62278	1.02585
-0.14634	-2.29608
0.24598	0.440888
0.409479	0.288885
-0.76783	1.02585
-0.1988	-3.51847
-0.43013	-1.81065
0.055297	-1.55911
-1.02081	0.106021
-0.9447	0.05756
-0.8833	0.366888
1.02359	-0.76556
0.023588	0.082434
-0.60577	-0.06578
-0.39225	-0.34188
0.54825	-0.67159
-0.46827	-0.89753
-0.4459	1.02585
0.853663	0.218496
-0.33898	-0.29608
-0.30503	1.16335
0.898057	-1.15857
0.366113	0.288885
-0.33898	0.511278
-0.56137	-0.48872
0.24598	0.288885
0.090702	0.703923
-0.32321	1.02585
1.06312	0.873848
1.5541	-0.71111
0.472977	0.511278
-0.36207	0.511278
0.076055	0.703923
-0.7313	0.288885
-1.00883	1.02585
0.268701	0.511278
-1.08744	0.873848
-0.31626	-3.10343
0.028034	0.511278
-0.7927	0.511278
-1.43013	-1.07368
-0.0468	-1.07368
-0.81291	-1.07368
0.101591	1.28889
-0.61028	-0.71111
-0.56137	0.873848
0.24598	-3.88104
-1.28836	-0.88104
-0.4459	0.511278
0.792262	1.61081
-1.28651	-0.88104
-1.2288	-0.88104
-0.33898	0.288885
-0.61582	-0.88104
-0.3808	0.511278
-0.59614	0.288885
-0.75041	0.288885
-0.8707	-1.42161
0.175591	0.288885
0.792262	-1.48872
-0.1988	0.511278
-1.2338	-2.65865
-0.7927	0.703923
-0.56137	0.703923
-1.75402	0.288885
-0.31626	0.511278
1.31309	1.40436
-0.46827	-1.29608
-0.80238	-0.63311
-0.18698	-0.74859
1.10159	1.87385
0.438626	0.873848
-0.9447	1.79139
1.02359	0.082434
-1.18698	-0.466
0.126682	-1.29608
-0.1988	-0.55911
-0.68691	1.16335
1.39798	-1.03304
0.576129	0.703923
0.268701	1.16335
-0.29219	0.440888
1.43863	-1.07368
-0.50248	-0.42161
-0.69568	1.70392
-0.61028	-0.29608
0.175591	-0.71111
-0.56137	0.642522
0.076055	-0.59564
-0.01705	-0.91757
-0.24822	0.288885
0.619198	-0.88104
-0.36207	-0.88104
0.711644	1.61081
0.608551	-1.15857
-0.14634	-0.80131
0.055297	-0.37854
-0.14634	0.511278
-0.33898	-0.29608
-0.27597	0.177854
-0.60577	0.416641
-0.71749	0.464735
-0.91187	0.703923
0.554103	-0.29608
-0.82441	-1.55911
-0.042	-0.20861
-0.4459	-0.57987
-1.39145	-1.50758
-0.56137	0.873848
2.24598	-0.29608
-0.4459	2.16335
0.497519	1.61081
-0.9888	0.025851
-1.45446	-0.37008
0.889287	-0.71111
1.02359	-1.88104
0.101591	-1.1806
0.728132	-1.7815
0.139065	-0.88104
-0.30503	-0.29608
0.96914	-0.88104
-0.46184	0.288885
-0.11886	1.61081
0.175591	-0.59564
-0.25325	-1.29608
-0.82441	-0.48872
0.175591	0.511278
-0.03086	-0.42161
-0.1988	0.025851
1.49752	-0.42161
-0.26369	0.511278
-0.2288	0.703923
-0.33898	-0.71111
-0.49426	0.873848
-0.46827	0.288885
-0.49426	0.703923
1.28662	0.703923
0.96914	0.511278
-0.21345	0.11896
-0.92394	-0.88104
0.485931	0.873848
-0.7927	0.511278
0.554103	0.873848
0.33171	0.366888
-0.91187	-0.37008
0.313095	-0.10343
-0.0468	-0.74354
1.02359	-2.71111
-1.26181	-1.61801
0.116697	1.16335
-0.836	-1.48872
-0.06351	-0.86533
0.039301	0.594104
0.76984	-0.12836
-0.54566	-0.64293
-0.01515	-1.64293
-0.53773	1.4566
-0.61605	-0.28036
0.95339	-0.1419
0.515985	0.273135
-0.22349	-0.93332
0.110932	-1.31183
-0.16209	-1.72686
-0.87258	0.495528
0.22786	0.688173
-1.02458	-2.08943
0.007838	1.49553
1.24391	0.010101
0.222577	0.495528
-0.2552	0.858098
-0.42512	0.010101
1.34041	-0.57486
1.38223	-3.53422
0.776512	-2.57486
-0.96045	-1.31183
-0.79285	-3.53422
-0.57712	-1.8524
-0.97766	-1.50447
-1.87258	-1.8264
-0.6926	-0.72686
-0.86663	0.495528
0.38811	-0.93332
-0.0917	0.688173
0.085841	0.688173
-0.97446	-0.40494
0.422876	-2.08943
0.801387	-1.08943
-0.72913	-2.79725
-0.71463	-2.79725
-0.49224	-1.8264
0.118021	-3.53422
-0.28762	-3.89679
0.212309	0.858098
-1.13047	-0.79959
0.389682	0.48992
0.002231	-0.38455
1.22462	0.585078
-1.04216	0.422806
1.35015	-0.24705
0.08712	-2.21462
0.530726	-1.68411
0.301244	-0.28501
-1.09731	-0.38455
-0.4572	-1.47766
-0.47992	0.48992
-0.18036	0.089382
1.30951	-3.03663
-0.27545	-1.12151
0.99226	0.200414
-0.98105	-0.26907
-1.18418	-1.38455
-0.01242	-1.89912
-0.27545	0.785376
0.44969	1.20041
-0.14735	-0.92512
0.502157	-1.02198
-0.64985	0.422806
-0.4434	0.352417
-0.77538	0.200414
-0.5186	0.200414
-0.17591	0.117952
-0.27545	-0.92512
-0.8563	-0.61901
-1.64985	0.48992
-1.12789	-0.79959
0.739196	-1.06262
-0.84779	-1.12151
-0.89377	-0.57719
0.043121	-0.80706
-0.37721	-1.12899
0.50188	1.0003
0.294546	2.04784
-1.0692	0.966924
1.67675	-2.99655
1.69235	-0.28606
0.738153	0.266485
1.09179	1.70389
1.39023	-0.67462
0.110122	0.966924
1.02766	1.91034
0.808542	0.102986
-1.14637	-1.08966
0.612622	0.910341
-0.75661	2.17338
1.46062	-0.14855
1.61262	-1.21894
0.612622	-1.63398
0.264222	0.588413
-0.36138	1.17338
0.545508	-0.41159
2.11666	0.588413
0.345835	-0.04902
0.522424	0.395768
0.323115	0.910341
-0.81439	3.4953
0.354824	3.4953
0.174252	0.43641
-0.03945	-2.28606
1.26867	0.43641
2.67675	1.17338
-0.73242	-0.2514
-0.68662	0.970996
-0.99474	1.33357
-0.8635	0.970996
0.836943	-0.61397
0.367829	1.86408
0.561309	-0.09939
0.267578	0.807497
-0.89307	-0.69886
1.81588	-0.2514
1.25198	-0.91036
-0.99856	1.971
-0.4487	0.22753
-0.20769	-0.55008
1.18463	1.102
0.003812	0.22753
0.993941	-1.84286
-0.37119	0.057605
-0.00124	-1.35743
0.170819	1.81249
-0.51581	2.34301
-0.40034	-0.67936
-0.20769	-0.13504
-1.4192	-0.82692
0.628809	1.44992
-0.29015	-2.57983
-1.20769	-3.9424
0.0147	-0.35743
-0.91819	-0.77247
0.862697	0.449922
0.646457	-0.0944
0.917838	1.44992
-0.55562	0.22753
-0.81538	-0.18751
-1.26909	-1.57983
0.114236	1.64257
-0.90284	0.22753
1.23288	-1.84286
0.547195	0.021079
1.73091	1.44992
-0.20769	-0.50944
-0.27481	1.81249
0.87977	2.34301
-0.33322	1.22753
0.429737	-0.21993
-0.33322	-1.0944
0.792307	1.44992
0.32836	-0.50944
-0.1373	-0.13504
-1.47073	1.81249
0.851201	1.44992
0.628809	1.22753
-0.49149	1.14507
0.37727	0.964495
-0.59764	2.54946
-0.3597	0.021079
-0.50142	-0.35743
0.962232	-1.62047
-0.20769	1.44992
1.37727	-1.35743
-0.14356	-0.35743
-0.34971	-0.21993
-0.4351	0.101999
-0.49149	-0.0944
-0.1488	0.057605
0.666777	0.22753
-0.00606	0.057605
0.145944	2.102
0.37727	-0.21993
0.547195	0.758044
0.862697	-0.77247
0.993941	0.517036
0.569915	-0.35743
-0.26016	-0.87201
0.207345	-2.16479
0.962232	0.22753
-0.26909	1.44992
0.666777	-1.35743
1.4168	1.44992
-1.0633	-2.77247
-0.32317	1.44992
-0.06085	1.22753
-0.83572	2.102
-0.40034	0.021079
0.055342	-0.50944
0.046064	-0.50944
-0.20769	1.44992
1.91784	-1.06793
-1.08216	-2.57983
1.76193	-0.35743
-0.5218	0.758044
-0.93206	-0.13504
-0.96668	0.057605
0.322822	-4.16479
0.2747	-2.57983
1.22527	1.22753
-0.9853	1.64257
0.114236	-0.13504
1.8512	1.9645
-0.09222	-1.16479
0.666777	-0.87201
0.628809	-0.21993
0.929811	-0.48296
0.666777	0.642567
0.0147	-0.24196
1.0147	1.44992
-0.62273	-2.57983
-0.00124	-2.35743
0.403742	-2.9424
0.114236	-0.87201
0.176971	-1.0944
-0.45281	1.0576
0.993941	-1.35743
1.22231	0.542748
1.27391	-3.58278
0.675481	0.779787
1.61135	-1.22021
-2.40698	1.58078
0.353554	3.79378
1.04048	2.29128
0.515017	1.29128
1.05429	-2.98527
0.54298	-3.20766
-2.05792	-2.20766
-4.83438	2.11916
-1.66446	-1.56266
0.461548	0.244694
1.10493	-1.92523
0.683941	0.244694
1.20179	1.46709
1.52568	0.337803
0.453328	0.145158
0.693994	0.882124
0.394434	0.145158
2.92495	0.467086
0.809471	1.5342
1.2834	-0.1597
1.08249	-0.92523
0.426143	1.98166
0.809471	0.145158
1.03186	-0.11788
1.39443	1.60726
0.879861	1.24469
0.752888	2.36017
-0.69151	-4.03627
0.543676	1.36876
-0.04129	0.020169
0.57169	-0.32429
-0.24423	-0.41599
0.813765	1.36092
0.423046	0.891435
0.263568	0.306473
-0.16046	0.488676
-0.11083	0.020169
0.846159	0.458476
1.16403	0.923144
0.790632	0.945883
-0.77056	0.938741
-0.12875	0.678442
0.843236	0.306473
0.526602	0.650427
-0.02023	-0.19396
0.678605	0.616813
0.834725	0.842526
0.747979	0.915282
0.419687	0.279506
0.667717	-0.12649
1.62614	0.8659
0.788788	0.281382
1.06287	0.891435
0.349298	1.09497
1.39481	0.990971
0.678605	0.569507
1.0807	-0.0561
1.3891	1.28375
0.996781	1.38447
1.17242	0.891435
1.19318	1.65043
0.885056	0.7919
2.10007	1.10002
1.01261	1.00691
1.24048	1.38447
0.512796	0.628401
1.68887	-0.03456
0.986728	1.64434
1.50684	0.99835
1.88917	1.04344
1.40375	0.628401
0.563128	2.50811
0.854762	0.675707
1.31871	0.249889
1.65785	0.468744
0.93426	0.891435
1.17242	1.07201
1.08424	1.09497
0.01564	1.73532
0.456213	0.891435
1.35238	0.973897
0.515107	1.08783
0.503519	0.980244
0.758776	1.85667
1.3493	0.565207
0.755773	0.628401
0.889172	0.936523
1.15665	1.31413
1.0037	0.520598
0.635172	-0.23971
0.16157	0.303434
1.1206	-1.94753
0.218154	1.34525
-0.85293	-0.19907
0.626239	-1.4621
-0.12794	-0.78403
0.758029	0.537899
0.424605	1.12286
-0.51589	0.122862
0.272602	-0.87714
0.23196	0.274865
0.413464	-0.23971
1.30235	-3.26946
0.079957	1.34525
0.437661	1.99733
-0.36483	-0.3246
-0.21925	-0.23971
-0.62048	0.537899
0.880284	1.12286
0.272602	-0.08359
0.182404	0.274865
0.009567	-1.72514
0.319907	1.34525
0.839642	0.023326
0.135098	-2.68449
1.06615	-4.04706
2.1139	2.78583
-0.07135	0.44479
2.33149	-0.3246
0.746533	-1.09953
0.580724	1.12286
-0.43789	-0.23971
-0.2249	0.537899
1.57516	-0.3246
0.517714	-0.23971
-0.41424	0.303434
-0.26797	-0.36257
-0.20545	-0.97667
1.49499	-0.04706
0.424605	0.760291
2.07996	0.412368
-0.14244	1.34525
-1.36299	-0.29218
0.580724	-4.4621
0.350604	-0.04706
0.272602	-0.68449
0.079957	-0.08359
0.64457	-0.78403
1.41112	0.122862
1.96066	1.34525
-0.21925	1.70782
1.31991	-0.34662
0.758029	0.760291
-0.45675	-3.04706
0.52414	-0.6141
-0.75982	2.62536
0.65593	-0.04706
1.06615	-0.04706
-0.31236	-0.4621
0.079957	-1.63203
0.403846	1.70782
0.31213	0.122862
1.85756	-1.4621
-0.62048	1.12286
0.825143	2.34525
0.746533	0.345254
-0.37948	-0.4621
0.910032	0.537899
0.758029	-0.97667
-0.31236	0.537899
0.775102	1.34525
0.339716	0.122862
-0.95872	0.274865
1.00957	-1.72514
-0.93385	-2.4621
0.173066	1.12286
-1.07532	0.707824
-0.8176	-1.04706
0.009567	-0.4621
-0.46436	0.238339
0.325069	-1.68449
0.787175	-1.09953
0.403846	-0.4621
-0.67493	-1.94753
0.154765	-0.4621
0.272602	-0.04706
0.339716	-0.4621
-0.24823	-0.23971
-0.61192	1.5379
0.687639	-1.23971
2.07996	0.412368
2.59453	0.122862
2.44253	1.12286
0.876301	0.274865
0.035562	-0.56902
0.074662	2.70782
-0.62048	0.707824
0.889273	0.122862
0.23196	1.70782
0.635172	1.12286
-0.07135	1.99733
-0.58538	1.12286
1.85756	-0.4621
0.481188	-0.23971
-0.24197	-0.4621
0.52414	1.12286
-1.03673	-0.4621
-0.24197	0.859827
1.68764	-0.23971
1.31991	-0.23971
-0.43789	1.34525
-0.08997	-2.4621
0.63873	0.122862
1.09136	0.707824
0.424605	-0.94753
0.687639	-0.04706
0.557055	-0.04706
-0.10291	0.952937
-0.31236	-0.3246
-1.00751	-0.23971
-0.07135	-0.97667
0.452011	-0.29218
-0.27674	1.85983
1.2112	-0.4621
0.147071	-2.4621
-0.14244	1.12286
0.626239	0.653376
0.54562	0.707824
3.2112	-3.26946
1.56211	-0.65475
1.82514	1.12286
1.06615	1.27486
-1.37948	0.537899
0.494994	1.70782
3.07996	-0.4621
-0.11073	-1.94753
1.14707	0.345254
-0.02285	1.34525
0.079957	-0.97667
-0.43789	0.859827
-0.37948	-1.70311
0.635172	1.4765
0.803116	0.625362
0.223692	0.292787
0.580724	-0.77022
-1.37376	-0.55521
1.2112	-0.00267
-0.07532	-0.36257
1.74653	0.345254
2.19014	1.34525
0.228208	1.34525
-0.36894	0.952937
-0.0586	1.85983
1.44253	-0.04706
1.36571	0.122862
1.05687	1.99733
0.442527	-0.97667
0.641836	0.345254
-0.82693	-0.29218
-1.08997	-3.26946
0.935567	-1.23971
0.173066	-1.19907
0.325069	0.997331
0.59453	1.85983
-0.36483	0.653376
0.825143	1.5379
-0.24197	-4.04706
0.403846	-0.97667
-0.31236	0.537899
0.626239	2.34525
-0.41928	-1.68449
0.272602	-1.14017
-0.04933	-4.26946
-0.0586	-0.81002
-0.48924	0.859827
0.889273	-1.72514
-0.19688	-0.4621
0.097923	-2.68449
0.182404	-0.4621
-0.61722	-0.23971
-0.17486	-1.94753
3.38808	0.952937
-1.39939	-1.23158
-1.09226	0.715952
0.347844	-0.31647
0.634367	1.13099
0.96852	0.288265
0.436357	1.37776
2.09866	1.89234
-0.15786	2.02984
1.72015	2.02984
1.01561	-0.62223
1.55022	0.155373
1.65089	-0.42959
1.09361	2.15537
0.457116	0.377765
0.457116	2.27085
2.99317	1.37776
0.247397	1.37776
1.14641	1.37776
1.20504	1.74717
1.12909	1.74717
1.31195	0.062675
2.60146	0.577248
0.896913	0.577248
1.94938	-1.00771
0.311951	-1.27075
0.029551	-1.25283
1.4432	1.16221
0.864492	-0.68579
1.86995	1.74717
1.70681	-0.20036
3.68119	1.16221
2.63388	1.74717
0.852519	1.3846
0.568291	0.314214
0.670405	-0.20036
1.53434	1.74717
0.504596	0.25532
2.07749	1.03668
1.44945	1.16221
1.15995	1.3846
0.693821	0.162211
1.41149	1.3846
0.831325	1.89918
3.11931	0.692725
1.17445	-0.28525
1.1055	-0.00771
2.04892	-1.15972
1.14203	-1.42275
1.37085	-1.42275
1.12909	0.899176
1.79738	0.062675
1.65299	-0.54828
0.842466	0.342783
0.878991	-1.15972
2.18642	0.899176
0.980745	-0.6154
2.63388	2.03668
2.00001	-0.28525
1.72699	1.3846
1.35926	-0.42275
0.18642	-4.00771
0.284984	1.57725
2.60146	0.162211
0.274476	-0.42275
0.125538	-0.6154
0.842466	0.162211
-0.78758	-0.68579
0.534343	1.16221
-0.20262	-1.06018
-0.20888	1.03668
-0.51812	-1.83779
0.311951	0.577248
0.311951	-0.83779
1.02244	1.16221
2.42782	1.70166
0.629866	-0.29834
0.84286	0.116694
0.399253	0.286619
1.27896	1.50901
-1.05196	2.16109
0.672935	2.60855
0.925322	1.70166
0.133908	2.28662
1.29145	0.286619
-0.07468	1.20416
0.854933	-0.81292
0.399253	1.37973
0.992436	0.286619
-0.09776	1.28662
0.709593	0.080168
0.533004	0.438622
0.854933	1.16109
0.202856	0.286619
0.870874	0.576126
0.648482	1.87158
0.88468	0.187083
-0.96897	1.70166
0.340359	0.116694
2.14771	3.34551
1.7554	-0.07595
0.755397	2.70166
0.229328	1.50901
0.340359	2.60855
0.170434	0.438622
0.229328	1.11669
0.340359	1.87158
-0.36008	-0.16084
-0.36008	2.16109
0.977789	2.50901
0.755397	2.94958
0.077325	-0.62027
0.443453	2.16109
1.96485	1.70166
1.37011	-1.03531
-0.38662	-0.49099
0.629866	-3.88331
0.902238	1.20416
-0.12913	1.02358
-0.78517	0.286619
-0.67901	1.50901
0.133908	1.28662
-0.02221	1.60855
1.18836	1.28662
-0.48561	1.70166
0.603394	1.87158
-0.43725	2.02359
0.591898	2.50901
0.755397	-0.45035
0.295965	0.064227
0.054957	1.70166
0.054957	2.28662
0.755397	-0.16084
-0.02221	1.87158
-0.28113	-0.07595
0.581367	0.364621
2.14771	-0.16084
0.613378	0.023585
-0.18047	1.50901
-1.63692	0.402096
1.30559	0.701656
0.562752	-1.58785
0.340359	0.286619
1.47786	0.549653
0.340359	-0.40526
0.613378	1.50901
0.543893	0.286619
1.2579	1.50901
0.233444	-1.78377
-0.82957	0.286619
0.681396	0.924049
0.854933	0.438622
0.718871	0.576126
0.629866	1.28662
0.455837	-0.19881
-0.56653	0.116694
0.153946	-0.29834
-0.59253	0.116694
0.425248	2.02359
0.407474	2.28662
0.340359	-0.29834
0.387665	0.116694
0.729402	-0.29834
-0.10165	1.16109
0.870874	-0.29834
0.229328	-1.29834
0.591898	0.817134
-0.12913	1.87158
1.2579	-0.62027
-0.04297	1.02358
-0.12913	-0.81292
-0.18047	0.467191
0.492362	1.50901
1.37989	1.28662
0.340359	0.116694
0.902238	1.50901
0.170434	-0.29834
0.825786	0.701656
1.70959	0.286619
0.585472	0.286619
-0.4081	-1.12842
0.257897	0.379728
0.340359	1.28662
1.21483	0.286619
0.077325	2.16109
0.755397	1.11669
0.077325	-0.16084
0.898355	0.286619
-0.29707	0.402096
-1.05196	-0.62027
0.825786	3.34551
-0.34414	0.549653
-0.467	0.701656
-0.63163	-0.88331
0.992436	-2.1057
1.70959	0.402096
0.977789	-1.88331
1.44345	0.576126
1.07733	0.871581
0.278959	1.28662
-0.43725	1.50901
2.16139	0.924049
0.806023	2.70166
0.170434	2.02359
1.21483	1.70166
-0.2446	0.576126
1.15749	1.70166
1.01843	2.16109
0.591898	-0.07595
0.147714	2.4021
0.285912	2.16109
0.060251	0.438622
0.044903	1.70166
-0.31172	1.70166
0.250162	0.789119
1.21483	0.080168
0.050853	1.34551
0.992436	0.817134
0.996405	-1.29834
-0.2446	1.43862
0.077325	-0.29834
0.188356	0.286619
-0.55273	1.50901
0.96485	0.576126
1.07733	0.509011
0.870874	0.817134
0.153946	-0.07595
1.97779	1.87158
1.7554	1.50901
1.37011	2.28662
0.133908	1.87158
1.21483	2.02359
-0.306	1.55964
-0.2446	0.353733
1.23344	-1.14634
2.21483	2.4021
1.29145	-0.38081
0.399253	1.16109
1.10589	1.02358
3.88468	0.467191
0.925322	0.83916
-0.71409	0.187083
1.92532	-0.12842
1.43347	0.080168
0.257897	0.701656
0.340359	1.43862
0.151326	1.11669
0.157495	1.50901
0.9074	0.286619
-0.306	2.28662
1.07733	2.94958
0.591898	0.701656
1.2579	-0.07595
1.18836	2.87158
0.274771	2.16109
-0.65964	0.640256
0.471604	1.09397
0.76194	1.87158
0.250162	0.83916
1.56275	-0.29834
0.825786	1.28662
3.58829	-1.56138
1.79979	-0.62027
1.30559	0.438622
1.01843	2.60855
2.79979	0.817134
1.26997	-0.93577
0.013195	1.02358
-0.70028	-0.16084
0.492362	1.02358
0.170434	-2.14634
0.562752	1.28662
1.01843	-2.52074
1.61014	-0.29834
3.14771	-2.88331
0.477863	-0.07595
0.366832	-0.07595
-0.19016	0.080168
0.93172	-3.88331
-0.07468	-1.29834
1.0355	-0.52074
1.92532	0.576126
0.159787	0.286619
0.715869	-0.99878
0.263544	0.161088
-0.50764	-0.04459
0.214828	-0.29834
0.077325	0.817134
1.87087	0.817134
-0.2446	1.50901
0.170434	-1.56138
1.21483	1.36462
1.13391	1.28662
1.14771	-0.07595
-0.1071	1.28662
0.539668	1.50901
0.591898	-0.81292
1.18166	-0.07595
1.43347	-0.71338
0.250162	-0.64627
-0.04297	-0.29834
-0.75918	0.116694
0.629866	-0.81292
0.04686	0.047431
0.629866	-1.18287
0.562752	1.02358
2.34036	-0.40526
0.147714	-0.71338
-0.2446	0.701656
0.278959	0.509011
0.854933	0.924049
0.14242	2.4021
2.07733	2.16109
2.21483	0.509011
0.510284	-0.07595
0.870874	0.116694
0.170434	-1.52074
0.170434	1.50901
0.229328	-0.49099
-0.60306	-0.29834
0.257897	1.87158
0.054957	-0.29834
0.340359	1.28662
1.13391	0.116694
-0.17421	-0.07595
1.14771	-0.29834
1.18836	-2.52074
-0.0926	1.02358
0.170434	0.924049
0.188356	1.87158
0.992436	-0.07595
0.642922	1.50901
-0.467	1.50901
-0.2446	-2.29834
0.170434	1.50901
1.21483	1.50901
0.510284	1.50901
-0.52471	-1.88331
2.66229	1.50901
0.718871	0.187083
-0.306	0.438622
0.229328	-0.35493
1.39925	1.70166
1.18836	-0.62027
-0.1071	1.87158
1.7554	0.187083
-0.41453	-1.88331
1.07733	1.70166
0.591898	1.87158
1.18836	1.28662
0.109034	1.70166
0.054957	0.286619
0.018431	-0.07595
0.755397	-0.07595
1.24082	0.023585
0.214828	0.438622
1.56275	1.4021
0.755397	-0.07595
1.56275	1.87158
0.902238	-1.75778
1.01843	0.187083
0.533004	-0.29834
0.040799	-0.29834
-0.18047	0.438622
0.054957	-0.29834
1.27896	-0.29834
0.340359	-0.76783
1.00332	-0.40526
-0.20021	-1.17281
-0.30119	-0.29834
1.92532	0.364621
0.455837	-0.71338
0.629866	-0.16084
-0.2446	1.50901
1.07733	1.87158
1.12463	1.28662
0.170434	1.50901
0.340359	2.02359
0.383428	-0.07595
-0.50764	-0.42387
-0.20278	0.627656
0.340359	-0.50479
1.56275	-1.88331
1.87087	-1.07595
0.170434	-0.29834
0.278959	0.509011
1.13391	1.02358
3.21483	-1.56138
0.755397	-2.17281
-0.18047	-0.64627
0.562752	0.286619
1.60339	0.116694
0.312813	1.87158
-0.1071	1.50901
-0.1071	-0.07595
1.37989	-0.81292
0.63992	0.286619
0.870874	-2.29834
0.153946	1.28662
0.63992	1.70166
0.10332	-0.62027
0.077325	-1.56138
1.7554	-0.07595
1.56275	-0.45035
0.84286	0.509011
-0.34414	0.576126
0.018431	-0.29834
0.755397	2.60855
2.95179	-0.07595
2.5967	-1.52074
2.07733	-0.42387
0.681396	0.161088
0.54681	-0.29834
0.170434	-0.52074
0.170434	0.871581
0.054957	-0.29834
0.520932	1.87158
0.698813	1.70166
-0.01014	0.509011
0.147714	-2.71338
-0.54946	-0.29834
-0.60717	-1.03531
-0.02221	2.50901
1.15749	0.187083
1.07733	1.87158
0.755397	0.116694
0.340359	1.50901
0.517237	-0.29834
-0.17421	-0.07595
1.92532	0.286619
-0.67345	-2.52074
1.07733	-0.16084
0.629866	-4.46827
1.02842	0.509011
0.962783	0.628935
1.90507	-0.04914
-0.42424	-0.10803
2.14211	0.307007
1.0046	-0.37107
0.460283	-1.10803
0.798152	-1.56371
1.44821	-2.04914
0.94571	-0.0085
0.8526	0.213897
0.374553	-0.01743
0.218728	-0.7861
2.55714	-3.24553
-0.01776	-0.14867
-0.05429	2.08837
-0.03722	-1.85649
0.798152	-1.10803
0.156606	2.2139
0.326531	0.131435
0.074993	-3.95603
1.16072	1.62894
0.621275	-0.04914
1.52398	-0.59346
-0.36623	-0.04914
0.505798	0.503404
1.49003	2.08837
1.04524	-1.10803
0.460283	0.43629
1.68267	1.2139
0.8526	0.213897
-0.13675	0.007446
-0.79376	1.62894
-0.18804	0.043972
0.191689	-0.4966
1.16072	-1.04914
0.152161	-0.23356
0.863248	0.79886
1.32653	-0.37107
0.074993	-0.37107
0.004603	-0.60553
0.023712	1.79886
-0.15978	-0.88564
1.15661	-0.29306
1.20624	-0.04914
0.267638	0.043972
-0.70435	0.851327
-0.25843	-0.52307
-0.27002	0.465436
-1.0092	0.699324
-0.38444	-1.65117
0.557144	2.62893
0.398882	-0.20114
0.682675	1.32937
1.32653	-0.73364
0.600213	0.007446
-0.05429	-0.98404
-0.04724	-2.37107
-0.80275	-0.20114
0.168102	-0.10803
0.419641	-0.0085
0.352527	0.628935
0.770138	-0.67063
0.239069	0.503404
0.197248	0.307007
-0.02782	0.213897
0.51275	0.043972
0.519177	0.950863
-0.4979	-0.4966
-0.06357	-0.37107
1.81196	-4.17842
3.38312	-2.59346
0.733301	-2.7861
0.753065	-0.37107
0.540656	0.213897
0.770138	-1.02314
-0.24332	0.744412
-0.11569	-0.69299
0.682675	-1.73364
1.21873	2.08837
1.5702	-0.20114
0.352527	-2.69299
1.11563	0.114362
0.955694	-2.10803
-0.02782	0.43629
0.570201	0.950863
0.185176	-1.14867
-0.31732	-2.37107
0.939015	0.950863
0.636872	-1.21906
-0.03192	-2.59346
0.152161	0.043972
0.21319	2.53582
-0.21779	2.08837
0.339788	0.503404
0.829517	-0.14867
-0.23486	-0.88564
-0.05429	0.628935
0.820179	-0.7861
-0.25843	-0.14867
0.682675	0.114362
0.267638	1.43629
-0.31732	-0.37107
-0.44286	-1.17842
-0.17048	1.95086
-0.20185	2.08837
-0.45483	1.79886
0.004603	-0.37107
1.26764	0.043972
-0.46933	2.7164
1.58957	0.088366
0.297385	-1.10803
-0.42424	-0.37107
0.030599	-4.17842
0.133337	1.43629
0.654661	0.716398
1.26764	0.628935
2.14211	1.62894
0.398882	-0.37107
0.955694	-0.37107
-0.17982	-0.37107
0.299347	1.3659
0.02663	-1.10803
1.05191	-0.52307
0.074993	-0.37107
0.682675	2.2139
0.267638	-0.47798
0.383115	2.08837
0.310706	0.088366
0.682675	0.628935
0.307166	-0.37107
0.741569	0.744412
0.884309	-1.37107
0.741569	0.329375
1.0046	-0.25559
0.834678	0.043972
-0.07632	-0.04914
-0.55833	-1.95603
2.07499	-1.08156
-1.04169	1.2139
0.955694	-0.52307
-0.05429	-0.14867
1.79815	-0.56371
-0.24332	-0.52307
0.398882	1.95086
1.26764	1.43629
0.630208	1.2139
0.267638	0.213897
0.820179	1.2139
0.460283	0.503404
-0.81482	-1.56371
0.746806	-0.23356
0.57576	0.476932
0.045245	-0.37107
-0.04431	-0.4966
0.310706	-2.59346
0.57576	0.628935
-0.48725	-1.37107
1.12325	2.32938
0.44821	-1.10803
0.314943	1.2139
0.682675	1.79886
1.49003	0.950863
0.905068	1.43629
0.630208	0.43629
-0.50997	-0.37107
1.68267	0.213897
0.741569	-0.14867
-0.04724	-1.14867
0.004603	-1.66057
0.441667	-1.14867
-0.37873	-0.14867
0.44821	-2.59346
0.185176	-1.0085
1.12325	-0.23356
1.03317	-0.52307
0.798152	-1.85649
1.11563	-0.14867
0.02663	-0.14867
1.09771	-0.85649
0.626092	-0.37107
-0.45059	2.32938
0.049458	0.950863
0.955694	0.43629
0.746806	-1.24553
-0.19533	0.043972
1.09771	-0.10803
-0.50175	0.3659
-0.58036	0.43629
0.8526	1.43629
0.682675	2.2139
0.419641	-0.52307
0.097713	-0.71899
0.218728	-0.95603
0.44821	-0.99255
1.94571	0.213897
-0.79376	0.213897
1.54066	0.213897
0.820179	0.213897
-0.37873	0.503404
0.314943	-0.88564
-0.31732	0.503404
0.334752	-0.37107
0.923683	-0.7861
0.540656	-1.85649
0.51275	-0.10803
0.905068	-0.0085
0.466947	-0.37107
1.26764	-0.7861
0.505798	-0.7861
0.753065	-0.7861
0.621275	2.2139
0.962783	0.213897
1.8526	0.43629
-0.05429	0.628935
1.44821	0.950863
0.968077	-0.56371
0.160723	-0.37107
0.297385	1.79886
-0.4192	1.43629
-0.02782	-1.14867
0.557144	-1.59346
0.267638	1.79886
0.185176	-1.37107
0.081225	0.3659
0.168102	2.7164
0.608675	-1.73364
2.20624	-0.14867
-0.09493	1.95086
0.782211	0.503404
0.8671	-1.7861
-0.31732	-0.88564
[truncated: 5,319 more rows]
