# Supplementary material for: Epigenetic dysregulation from chromosomal transit in micronuclei
Source: Nature. 2023 Jun 7;619(7968):176–83. doi: 10.1038/s41586-023-06084-7 (PMC10322720; doi:10.1038/s41586-023-06084-7)
Supplement: Supplementary file 21 — Source Data Extended Data Fig. 10 [file 41586_2023_6084_MOESM21_ESM.xlsx]

## Sheet: Extended Data Fig. 10a
Extended Data Fig. 10a
5-17			5-18			13-1			18-2			21-2			5-17 Histogram				5-18 Histogram				13-1 Histogram				18-2 Histogram				21-2 Histogram
chr1	0.149786		chr1	0.306988		chr1	0.119019		chr1	0.123282		chr1	0.111238		Other	Chr 1	Chr 5		Other	Chr 1	Chr 5		Other	Chr 1	Chr 13		Other	Chr 1	Chr 18		Other	Chr 1	Chr 21
chr2	0.171371		chr2	0.36977		chr2	0.139522		chr2	0.139665		chr2	0.112857		-0.43987	-0.43987	-0.29471		0.091786	0.091786	0.855025		-0.40068	-0.40068	-0.82081		-0.22264	-0.22264	-0.79		-0.5495	-0.5495	0.073012
chr3	0.167697		chr3	0.373694		chr3	0.136687		chr3	0.131056		chr3	0.110807		-0.36956	-0.36956	-0.32302		0.207972	0.207972	0.423005		-0.33784	-0.33784	-0.56543		0.080723	0.080723	0.056045		-0.32758	-0.32758	0.130049
chr4	0.210568		chr4	0.448219		chr4	0.136297		chr4	0.13869		chr4	0.116665		-0.03749	-0.03749	0.388861		0.816194	0.816194	0.546642		-0.42295	-0.42295	-1.14757		-0.25197	-0.25197	-0.05087		-0.45158	-0.45158	0.407482
chr5	0.184119		chr5	0.270112		chr5	0.134658		chr5	0.135631		chr5	0.110546		-0.18393	-0.18393	0.285993		1.28204	1.28204	-0.42049		-0.00623	-0.00623	0.274202		-0.42765	-0.42765	-0.67128		-0.24432	-0.24432	0.870724
chr6	0.157353		chr6	0.309547		chr6	0.123026		chr6	0.127591		chr6	0.119124		-0.76126	-0.76126	-0.27694		1.04912	1.04912	0.044696		-0.94317	-0.94317	0.18598		-0.74343	-0.74343	-0.43161		-0.47749	-0.47749	0.266202
chr7	0.16076		chr7	0.341045		chr7	0.125468		chr7	0.127111		chr7	0.111132		-0.44753	-0.44753	0.055873		0.268459	0.268459	0.964427		-0.26536	-0.26536	-0.35114		-0.69901	-0.69901	-0.04313		-0.26375	-0.26375	0.563056
chr8	0.152552		chr8	0.366331		chr8	0.122829		chr8	0.105733		chr8	0.093252		-0.03271	-0.03271	0.108588		0.527381	0.527381	0.955653		0.040105	0.040105	-0.58421		-0.22035	-0.22035	-0.14299		0.08163	0.08163	0.797226
chr9	0.144879		chr9	0.326579		chr9	0.124821		chr9	0.138065		chr9	0.120351		0.199951	0.199951	0.00059		1.03667	1.03667	0.897281		-0.06697	-0.06697	-0.21141		0.10158	0.10158	-0.23085		0.221523	0.221523	0.280772
chr10	0.163432		chr10	0.27803		chr10	0.123878		chr10	0.114895		chr10	0.103797		-0.00554	-0.00554	-0.6113		0.994053	0.994053	0.543788		-0.18875	-0.18875	-0.37676		-0.24566	-0.24566	-0.02662		-0.49204	-0.49204	0.363846
chr11	0.151076		chr11	0.361238		chr11	0.123225		chr11	0.123557		chr11	0.108955		-0.5305	-0.5305	0.123518		0.514907	0.514907	0.7084		-0.25401	-0.25401	-0.47128		-0.30027	-0.30027	-0.28436		-0.56249	-0.56249	0.370961
chr12	0.162009		chr12	0.329009		chr12	0.119655		chr12	0.120195		chr12	0.112353		0.091526	0.091526	0.229409		0.523877	0.523877	0.21995		-0.36794	-0.36794	0.157632		-0.26069	-0.26069	-0.72894		-0.41066	-0.41066	-0.31908
chr13	0.235856		chr13	0.282577		chr13	0.146321		chr13	0.143363		chr13	0.131079		0.030985	0.030985	0.289729		0.617235	0.617235	0.179267		-0.14855	-0.14855	-0.42048		0.031077	0.031077	-0.2385		-0.01088	-0.01088	-0.31391
chr14	0.15211		chr14	0.255865		chr14	0.141942		chr14	0.138441		chr14	0.135775		0.298398	0.298398	-0.02942		0.683096	0.683096	0.306538		-0.20646	-0.20646	-0.7886		-0.29949	-0.29949	0.187535		-0.15773	-0.15773	0.103827
chr15	0.187865		chr15	0.242554		chr15	0.136		chr15	0.123206		chr15	0.11766		-0.10305	-0.10305	0.652048		1.24173	1.24173	0.733626		0.219742	0.219742	-0.2211		-0.33889	-0.33889	-0.45933		-0.10182	-0.10182	0.242852
chr16	0.141523		chr16	0.23009		chr16	0.124178		chr16	0.111576		chr16	0.098133		-0.2503	-0.2503	0.274351		0.783771	0.783771	0.373933		-0.3244	-0.3244	-0.36239		-0.50022	-0.50022	-0.0295		-0.39347	-0.39347	0.223668
chr17	0.141051		chr17	0.315711		chr17	0.099012		chr17	0.108598		chr17	0.093214		-0.50423	-0.50423	-0.12268		0.522084	0.522084	0.209267		-0.22633	-0.22633	-0.40351		-0.38413	-0.38413	-0.16551		-0.48321	-0.48321	-0.26647
chr18	0.202827		chr18	0.295114		chr18	0.145527		chr18	0.202125		chr18	0.121127		-0.51636	-0.51636	-0.20952		0.552163	0.552163	0.812278		-0.2543	-0.2543	-0.50901		-0.21539	-0.21539	-0.09923		-0.44358	-0.44358	-0.27692
chr19	0.156594		chr19	0.171715		chr19	0.124074		chr19	0.13202		chr19	0.108412		0.113855	0.113855	-0.12854		0.702808	0.702808	0.185602		-0.54157	-0.54157	-0.86746		-0.47046	-0.47046	-0.46085		-0.41618	-0.41618	0.483686
chr20	0.176822		chr20	0.206213		chr20	0.134891		chr20	0.132118		chr20	0.12632		-0.23535	-0.23535	-0.55438		0.534768	0.534768	0.619649		0.04073	0.04073	-0.46055		0.147023	0.147023	-0.06039		-0.09916	-0.09916	0.288715
chr21	0.151427		chr21	0.248803		chr21	0.159748		chr21	0.164195		chr21	0.16065		-0.36956	-0.36956	-0.05729		0.501528	0.501528	0.660646		0.008341	0.008341	-0.49872		-0.36656	-0.36656	-0.29006		-0.22455	-0.22455	0.002927
chr22	0.145228		chr22	0.180605		chr22	0.117192		chr22	0.121898		chr22	0.10754		-1.06869	-1.06869	0.082384		0.600688	0.600688	0.584564		-0.27245	-0.27245	-0.60256		-0.20194	-0.20194	-0.15323		-0.39462	-0.39462	-0.05256
															-0.4445	-0.4445	-0.15895		0.157355	0.157355	-0.58312		0.149874	0.149874	-1.23062		-0.69446	-0.69446	0.186898		-0.14764	-0.14764	-0.00054
															-0.85437	-0.85437	0.300985		1.0109	1.0109	0.906012		-0.54445	-0.54445	-0.67819		-0.85945	-0.85945	-0.53865		-0.44342	-0.44342	-0.16213
															-0.25885	-0.25885	-0.68713		0.71159	0.71159	0.543833		-0.10916	-0.10916	-0.10526		-0.35555	-0.35555	0.230025		-0.00997	-0.00997	-0.04381
															-0.63292	-0.63292	0.269079		1.25874	1.25874	0.947897		-0.30753	-0.30753	-0.53488		-0.40879	-0.40879	-0.32797		-0.05989	-0.05989	-0.50471
															0.747737	0.747737	-0.22315		1.34895	1.34895	0.582891		-0.28636	-0.28636	-0.53128		-0.30731	-0.30731	-0.3704		0.096941	0.096941	0.139896
															0.676353	0.676353	-0.19581		0.372958	0.372958	0.717615		0.07923	0.07923	-0.48637		0.070128	0.070128	-0.16517		0.04905	0.04905	0.057434
															0.616326	0.616326	-0.11005		1.48861	1.48861	0.796161		-0.26446	-0.26446	-0.68689		-0.72527	-0.72527	-0.72907		-0.80833	-0.80833	0.3732
															0.270407	0.270407	0.22098		1.11434	1.11434	0.88227		-0.49246	-0.49246	-0.36928		-0.35365	-0.35365	0.085297		-0.58297	-0.58297	-0.0325
															0.446372	0.446372	0.116852		2.14221	2.14221	0.753756		0.637462	0.637462	-0.17101		0.05633	0.05633	-0.41913		0.506559	0.506559	0.144199
															0.645534	0.645534	0.210994		1.27151	1.27151	0.905002		0.398968	0.398968	-0.41883		0.03518	0.03518	-0.35288		0.153703	0.153703	0.431876
															0.602142	0.602142	-0.07542		1.3207	1.3207	0.768562		1.08334	1.08334	-0.54206		0.91578	0.91578	0.122121		0.921282	0.921282	0.640422
															0.191091	0.191091	-0.09981		1.61393	1.61393	0.868032		0.727128	0.727128	0.878784		-0.07381	-0.07381	-0.44962		0.365999	0.365999	0.166194
															0.933884	0.933884	0.170515		1.47816	1.47816	0.699699		0.553342	0.553342	-0.45242		-0.13733	-0.13733	0.235439		0.338244	0.338244	0.420505
															0.490231	0.490231	-0.53077		0.926268	0.926268	0.792929		0.537115	0.537115	-0.11003		0.337921	0.337921	-0.50907		0.177693	0.177693	0.05596
															0.324968	0.324968	-0.13969		1.66247	1.66247	1.03729		0.646676	0.646676	-0.55273		0.322656	0.322656	-0.1122		0.437271	0.437271	-0.346
															0.929966	0.929966	0.212744		1.41364	1.41364	1.33307		0.526136	0.526136	-0.32384		0.300428	0.300428	-0.97943		0.30438	0.30438	0.657296
															0.424227	0.424227	-0.14277		1.22046	1.22046	1.22171		0.279122	0.279122	-0.4738		0.042122	0.042122	-0.43294		0.052842	0.052842	-0.02032
															0.113691	0.113691	0.271042		1.77234	1.77234	1.14643		0.700227	0.700227	-0.45242		0.388976	0.388976	-0.70407		0.514876	0.514876	-0.11424
															-0.43337	-0.43337	-0.10687		0.991529	0.991529	1.0248		0.542515	0.542515	-0.37347		0.331739	0.331739	-0.25025		0.466092	0.466092	0.071171
															-0.43886	-0.43886	0.023674		0.559266	0.559266	0.761048		0.314499	0.314499	-0.07239		0.361281	0.361281	0.044107		0.405358	0.405358	0.046014
															-0.73982	-0.73982	0.046187		0.070007	0.070007	1.11872		0.499171	0.499171	0.074326		0.351849	0.351849	-0.56263		0.264817	0.264817	0.358258
															-0.28067	-0.28067	-0.82187		1.03928	1.03928	0.013662		0.787953	0.787953	-0.71546		0.456979	0.456979	-0.44328		0.242503	0.242503	-0.1891
															-0.39048	-0.39048	0.003473		0.92656	0.92656	1.07932		-0.01339	-0.01339	-0.37676		-0.26939	-0.26939	-0.59131		-0.23125	-0.23125	-0.07067
															0.071627	0.071627	-0.00975		0.487085	0.487085	0.552458		-0.18302	-0.18302	-0.88899		-0.18032	-0.18032	-0.2838		-0.33309	-0.33309	0.425257
															-0.2377	-0.2377	-0.48733		0.405828	0.405828	0.187192		-0.30215	-0.30215	-0.28024		-0.56662	-0.56662	-0.61302		-0.36969	-0.36969	-0.04546
															-0.29848	-0.29848	-0.556		1.05889	1.05889	0.884687		1.09064	1.09064	-1.01569		1.17617	1.17617	-0.03701		-0.10519	-0.10519	0.203466
															-0.32891	-0.32891	0.195093		0.150434	0.150434	0.546314		-0.35335	-0.35335	-0.13755		-0.29847	-0.29847	0.112056		-0.23767	-0.23767	-0.08306
															-0.0868	-0.0868	-0.48914		0.589837	0.589837	0.637362		0.088456	0.088456	-0.48559		-0.27873	-0.27873	-0.31746		-0.03813	-0.03813	-0.07153
															0.092843	0.092843	0.291822		0.473431	0.473431	0.929008		0.054109	0.054109	-0.59503		-0.27129	-0.27129	-0.05622		-0.0896	-0.0896	0.10917
															0.034152	0.034152	-0.58803		0.059843	0.059843	1.15349		0.527699	0.527699	-0.11944		0.371894	0.371894	-0.37595		-0.33281	-0.33281	0.430444
															-0.00568	-0.00568	0.403075		0.220735	0.220735	0.464215		-0.26371	-0.26371	-0.43971		-0.62763	-0.62763	0.043498		-0.1632	-0.1632	0.091154
															-0.38509	-0.38509	-0.19406		0.706664	0.706664	0.586646		-0.1843	-0.1843	0.097135		-0.24632	-0.24632	-0.45453		-0.34368	-0.34368	0.590515
															-0.29402	-0.29402	0.130183		0.768871	0.768871	0.453746		-0.38143	-0.38143	-0.77032		-0.58713	-0.58713	-0.15895		-0.29892	-0.29892	0.404909
															0.20373	0.20373	-0.20983		0.633402	0.633402	0.553182		-0.12167	-0.12167	-0.42831		-0.91975	-0.91975	-0.54086		-0.46799	-0.46799	1.32245
															0.003784	0.003784	-0.08218		0.486253	0.486253	0.898958		-0.32149	-0.32149	-0.70852		-0.43082	-0.43082	-0.29768		-0.44262	-0.44262	0.291527
															-0.27186	-0.27186	-0.28102		-0.00966	-0.00966	1.18657		0.031741	0.031741	-0.23003		-0.37458	-0.37458	-0.2817		-0.1938	-0.1938	0.613308
															-0.24032	-0.24032	-0.01235		0.021793	0.021793	1.16557		0.094751	0.094751	-0.68591		-0.51571	-0.51571	-0.26474		-0.04669	-0.04669	-0.1337
															-0.57371	-0.57371	0.371655		0.688545	0.688545	0.536658		0.025047	0.025047	-0.6324		-0.37708	-0.37708	-0.0356		0.048725	0.048725	0.288529
															-0.34678	-0.34678	0.108119		0.9211	0.9211	0.758451		0.204404	0.204404	-1.11539		-0.4718	-0.4718	0.106871		-0.03776	-0.03776	0.680767
															-0.5958	-0.5958	-0.4048		0.375787	0.375787	0.494909		-0.22503	-0.22503	-0.14609		-0.58186	-0.58186	-0.00071		-0.39396	-0.39396	-0.12001
															-0.257	-0.257	-0.35088		0.133458	0.133458	0.970502		-0.89925	-0.89925	-0.25562		-0.49083	-0.49083	-0.55493		-0.31913	-0.31913	0.574834
															-0.31742	-0.31742	-0.12095		-0.6887	-0.6887	1.04892		-0.03967	-0.03967	-0.6419		-0.24606	-0.24606	-0.24124		-0.18882	-0.18882	0.504444
															-0.20848	-0.20848	-0.62962		0.045618	0.045618	1.25692		0.176323	0.176323	-0.48753		0.052434	0.052434	-0.08147		-0.02846	-0.02846	1.2056
															-0.17991	-0.17991	-0.14116		0.594235	0.594235	1.50195		0.070735	0.070735	-0.61988		-0.27268	-0.27268	-0.18932		-0.45761	-0.45761	0.014533
															0.016284	0.016284	0.231545		0.094219	0.094219	0.982575		-0.33156	-0.33156	-0.23003		-0.17146	-0.17146	-0.65333		-0.24696	-0.24696	0.469864
															-0.36203	-0.36203	-0.28813		-0.56191	-0.56191	1.23036		-0.34946	-0.34946	-0.50414		-0.33724	-0.33724	-0.25975		-0.26502	-0.26502	0.030135
															-0.16938	-0.16938	-0.37163		-0.16432	-0.16432	0.899284		-0.25285	-0.25285	-0.62235		-0.13577	-0.13577	0.398663		-0.73626	-0.73626	0.25836
															0.520217	0.520217	-0.2218		0.383605	0.383605	1.03212		-0.07479	-0.07479	-0.61953		-0.51935	-0.51935	-0.12537		-0.59249	-0.59249	0.354443
															-0.12302	-0.12302	-0.79075		0.785898	0.785898	1.06504		-0.53085	-0.53085	-0.84609		-0.18409	-0.18409	0.038067		-0.31695	-0.31695	-0.13976
															-0.24884	-0.24884	0.438211		0.39712	0.39712	1.07318		-0.38724	-0.38724	-0.08505		-0.0451	-0.0451	-0.44017		-0.25516	-0.25516	0.168208
															-0.10447	-0.10447	-0.2647		0.341398	0.341398	0.765202		-0.2032	-0.2032	-0.38087		-0.4953	-0.4953	-0.41664		-1.22092	-1.22092	0.363846
															-0.05766	-0.05766	-0.22903		0.492539	0.492539	0.649742		-0.36326	-0.36326	-0.17065		-1.11929	-1.11929	0.231312		0.104372	0.104372	0.791932
															0.378605	0.378605	0.126121		-0.1377	-0.1377	1.05114		-0.71672	-0.71672	-0.99158		-0.0506	-0.0506	-0.0793		-0.25035	-0.25035	0.091154
															-0.14354	-0.14354	-0.31627		0.48338	0.48338	0.468001		-0.26167	-0.26167	-0.35585		-0.00797	-0.00797	0.158595		-0.23112	-0.23112	0.416881
															-0.10895	-0.10895	-0.37623		-0.36012	-0.36012	1.17382		-0.04399	-0.04399	0.266842		-0.45571	-0.45571	-0.00231		-0.11128	-0.11128	0.002927
															-0.15465	-0.15465	0.390825		-0.41348	-0.41348	0.588424		-0.43611	-0.43611	-0.88584		-0.03506	-0.03506	0.017722		-0.03093	-0.03093	0.517803
															-0.00781	-0.00781	0.201073		-0.0115	-0.0115	0.835144		0.017242	0.017242	-0.80709		-0.39774	-0.39774	-0.12759		-0.07712	-0.07712	0.159796
															-0.14451	-0.14451	-0.09759		-0.3807	-0.3807	1.45965		-0.01556	-0.01556	-0.73818		0.170756	0.170756	-0.09331		0.068961	0.068961	0.826372
															0.276447	0.276447	-0.41445		0.377769	0.377769	0.821512		0.164191	0.164191	-0.84361		-0.1785	-0.1785	-0.06889		0.283039	0.283039	0.891093
															-0.0447	-0.0447	0.091444		-0.47972	-0.47972	1.2212		0.135324	0.135324	-0.44137		-0.05885	-0.05885	-0.03579		-0.35703	-0.35703	0.477809
															-0.20697	-0.20697	-0.42214		0.668966	0.668966	0.999957		0.417095	0.417095	-0.50442		-0.32496	-0.32496	-0.37154		-0.51832	-0.51832	0.418714
															-0.46715	-0.46715	0.258311		0.523566	0.523566	1.30397		0.147921	0.147921	-0.87895		-0.30926	-0.30926	-0.11449		-0.25035	-0.25035	0.693886
															0.158339	0.158339	-0.2647		1.16286	1.16286	1.05176		-0.1194	-0.1194	-0.21141		-0.1884	-0.1884	-0.03701		-0.35809	-0.35809	0.926306
															0.791519	0.791519	-0.38102		0.750608	0.750608	1.21997		-0.22783	-0.22783	-0.59737		-0.76634	-0.76634	0.03583		-0.21609	-0.21609	0.777142
															0.361134	0.361134	-0.21009		0.746857	0.746857	0.232728		-0.48587	-0.48587	-0.22615		0.057775	0.057775	0.026492		-0.39844	-0.39844	0.490565
															-0.54248	-0.54248	-0.37138		0.735994	0.735994	1.10027		-0.15914	-0.15914	-0.93028		-0.09585	-0.09585	0.432759		-0.26518	-0.26518	0.524648
															-0.06588	-0.06588	-0.30124		0.939223	0.939223	0.662564		-0.19495	-0.19495	-0.32869		-0.20895	-0.20895	-0.0179		0.035247	0.035247	-0.02127
															-0.41731	-0.41731	0.230888		1.11145	1.11145	0.925448		0.455071	0.455071	0.096472		-0.28079	-0.28079	0.078022		-0.12833	-0.12833	0.50727
															-0.2503	-0.2503	-0.05719		-0.01214	-0.01214	0.343641		0.003612	0.003612	-0.62082		-0.24467	-0.24467	-0.34428		-0.17598	-0.17598	0.649796
															-0.14451	-0.14451	0.749052		0.421837	0.421837	0.361086		-0.02681	-0.02681	-0.34974		-0.30643	-0.30643	-0.14949		-0.00275	-0.00275	0.672131
															0.262675	0.262675	-1.60513		1.48948	1.48948	0.823585		-0.28376	-0.28376	-0.71546		0.467633	0.467633	-0.17155		-0.23474	-0.23474	-0.40132
															-0.41008	-0.41008	-0.33697		0.901213	0.901213	1.05296		0.210797	0.210797	-0.70396		-0.15354	-0.15354	0.021626		-0.15198	-0.15198	0.454539
															-0.39404	-0.39404	0.153542		0.876454	0.876454	0.956829		0.075685	0.075685	-0.00176		-0.0664	-0.0664	0.066631		0.045646	0.045646	0.28323
															0.348467	0.348467	-0.04189		0.462586	0.462586	1.22907		-0.22047	-0.22047	-0.31726		-0.11473	-0.11473	0.020778		0.10614	0.10614	0.411335
															-0.22135	-0.22135	-0.44736		1.11115	1.11115	1.20326		0.226208	0.226208	-0.3439		0.057292	0.057292	-0.27105		0.035564	0.035564	0.482469
															-0.30531	-0.30531	-0.28169		1.5599	1.5599	1.60425		0.015501	0.015501	-1.03382		-0.26392	-0.26392	0.001688		-0.17924	-0.17924	-0.05822
															0.023128	0.023128	0.318449		1.15128	1.15128	-0.34624		-0.22549	-0.22549	-1.10847		-0.04388	-0.04388	0.030234		0.199818	0.199818	-0.48571
															-0.46704	-0.46704	0.065546		0.874746	0.874746	0.668089		0.281024	0.281024	-0.25904		-0.4745	-0.4745	-0.41057		-0.04844	-0.04844	0.231946
															-0.26279	-0.26279	-0.09876		0.905937	0.905937	1.26863		0.168454	0.168454	-0.75771		-0.0293	-0.0293	-0.20412		-0.60505	-0.60505	0.543807
															-0.23263	-0.23263	-0.47432		0.628981	0.628981	1.06518		0.396922	0.396922	0.201803		0.144806	0.144806	-0.21995		-0.09786	-0.09786	0.163203
															-0.39194	-0.39194	0.483673		0.611184	0.611184	1.13088		0.265442	0.265442	0.116687		0.825672	0.825672	-0.27067		-0.70514	-0.70514	-0.45004
															-0.40183	-0.40183	0.468369		0.786601	0.786601	0.975605		0.004822	0.004822	-0.6878		0.202642	0.202642	-0.17385		-0.25427	-0.25427	0.03294
															-0.53359	-0.53359	-0.30574		1.09442	1.09442	0.571595		-0.08741	-0.08741	-0.16292		-0.34299	-0.34299	0.100492		-0.21019	-0.21019	0.184249
															-0.00638	-0.00638	0.621773		1.08369	1.08369	0.776124		-0.61215	-0.61215	0.02973		-0.39574	-0.39574	0.095755		0.737968	0.737968	0.162708
															-0.28322	-0.28322	0.287472		0.600343	0.600343	1.15273		-0.46651	-0.46651	-0.67481		-0.26819	-0.26819	-0.22483		0.259886	0.259886	-0.03612
															0.523323	0.523323	-0.11601		0.594293	0.594293	0.875479		0.050525	0.050525	-0.753		-0.20741	-0.20741	0.178018		-0.35155	-0.35155	0.498885
															0.258426	0.258426	-0.27787		0.682257	0.682257	0.892377		0.551609	0.551609	-1.01632		-0.25267	-0.25267	-0.15541		-0.3248	-0.3248	-0.29847
															0.180151	0.180151	-0.37947		0.625729	0.625729	0.385281		0.066387	0.066387	-0.77612		-0.35861	-0.35861	-0.17514		-0.26342	-0.26342	0.963876
															-0.43963	-0.43963	-0.14526		0.596044	0.596044	0.274588		-0.16779	-0.16779	-0.51471		0.00857	0.00857	-0.11575		-0.19509	-0.19509	0.588508
															-0.16157	-0.16157	0.13399		0.650802	0.650802	1.24153		-0.07014	-0.07014	-0.12101		-0.16449	-0.16449	-0.01463		-0.17759	-0.17759	-0.01013
															-0.54702	-0.54702	-0.08935		0.16594	0.16594	0.707952		-0.1838	-0.1838	-0.38001		-0.15477	-0.15477	-0.66355		-0.03037	-0.03037	1.12738
															-0.02395	-0.02395	-0.10678		1.13396	1.13396	0.572904		-0.22401	-0.22401	-0.87623		-0.41993	-0.41993	-0.17181		-0.34881	-0.34881	0.989871
															0.119245	0.119245	0.416577		1.25353	1.25353	0.725666		-0.19818	-0.19818	-1.09878		-0.37032	-0.37032	0.021092		-0.0357	-0.0357	0.376894
															-0.11058	-0.11058	-0.05565		0.841689	0.841689	0.746547		0.219991	0.219991	-0.57933		-0.14927	-0.14927	0.007633		-0.48321	-0.48321	0.285327
															-0.93557	-0.93557	0.225151		0.856386	0.856386	0.786755		0.054825	0.054825	-1.26739		-0.03249	-0.03249	-0.4236		-0.15788	-0.15788	0.236309
															-0.18213	-0.18213	-0.18396		0.958858	0.958858	0.473145		0.085473	0.085473	-1.0674		-0.30529	-0.30529	-0.45679		-0.50126	-0.50126	0.475298
															-0.60785	-0.60785	-0.20877		1.06297	1.06297	-0.0206		-0.57357	-0.57357	-0.49823		-0.2885	-0.2885	0.13304		-0.34013	-0.34013	0.134261
															-0.33351	-0.33351	0.286562		1.48589	1.48589	0.771568		-0.18086	-0.18086	-1.14576		-0.23335	-0.23335	-0.30306		-0.20067	-0.20067	0.121116
															-0.31707	-0.31707	-0.23002		1.42633	1.42633	1.33634		-0.00779	-0.00779	-0.66759		-0.40879	-0.40879	-0.03701		-0.05867	-0.05867	0.220169
															-0.61152	-0.61152	0.291268		1.20678	1.20678	1.29292		-0.30142	-0.30142	-0.79802		0.049637	0.049637	-0.46465		0.003211	0.003211	0.466309
															0.239354	0.239354	-0.01138		0.599039	0.599039	1.11038		-0.07095	-0.07095	-0.64507		-0.94313	-0.94313	0.168233		-0.3901	-0.3901	0.022786
															-0.43533	-0.43533	0.138094		0.529738	0.529738	0.685982		0.254985	0.254985	-1.21391		-0.17577	-0.17577	-0.26911		-0.4627	-0.4627	-0.28265
															-0.53887	-0.53887	0.144587		0.7921	0.7921	0.497613		0.256372	0.256372	-0.73659		0.0712	0.0712	0.086928		-0.28942	-0.28942	-0.23456
															-0.02791	-0.02791	-0.11856		1.12898	1.12898	0.829749		0.25724	0.25724	-0.86207		-0.521	-0.521	-0.29778		-0.37754	-0.37754	-0.44825
															-0.45321	-0.45321	-0.03288		1.32049	1.32049	0.339629		0.122785	0.122785	-0.08985		0.082819	0.082819	0.004124		-0.17724	-0.17724	-0.08709
															0.021874	0.021874	0.474995		1.14387	1.14387	0.79815		0.190611	0.190611	-0.82067		0.383328	0.383328	-0.31163		-0.129	-0.129	0.363329
															0.061431	0.061431	0.225377		0.612977	0.612977	1.19907		-0.23129	-0.23129	-0.32504		0.250595	0.250595	0.083636		-0.27236	-0.27236	0.01063
															0.157145	0.157145	0.424089		1.14123	1.14123	0.648674		-0.15435	-0.15435	-0.64744		-0.06006	-0.06006	-0.20307		-0.11167	-0.11167	0.033592
															-0.47231	-0.47231	-0.0438		0.674146	0.674146	1.06437		-0.14607	-0.14607	-0.82439		-0.23648	-0.23648	-0.1223		0.349083	0.349083	0.85981
															-0.52982	-0.52982	0.290546		0.52411	0.52411	1.03449		0.165224	0.165224	-0.17101		-0.45388	-0.45388	-0.0396		0.4952	0.4952	-0.21736
															-0.0776	-0.0776	-0.02144		0.735498	0.735498	1.13809		0.174904	0.174904	-0.22654		-0.61148	-0.61148	-0.03946		0.007038	0.007038	0.286488
															-0.04594	-0.04594	0.531782		0.714932	0.714932	0.953158		0.89799	0.89799	-0.30803		-0.52427	-0.52427	-0.03642		-0.05132	-0.05132	0.342173
															0.332017	0.332017	0.377957		1.40862	1.40862	0.869461		0.390328	0.390328	-0.37063		-0.02063	-0.02063	-0.2754		-0.52474	-0.52474	0.330908
															-0.0394	-0.0394	0.138707		0.454643	0.454643	1.06093		0.512234	0.512234	-0.55265		-0.40879	-0.40879	-0.0793		-0.26443	-0.26443	0.776877
															-0.13988	-0.13988	0.068762		1.11635	1.11635	1.09361		0.199159	0.199159	-0.72338		-0.60041	-0.60041	-0.09996		-0.15219	-0.15219	0.039624
															-0.24775	-0.24775	0.050221		0.568642	0.568642	0.828951		-0.49325	-0.49325	-0.5309		-0.42197	-0.42197	-0.49027		-0.2044	-0.2044	0.628772
															-0.73168	-0.73168	0.092513		0.445745	0.445745	1.27172		-0.41446	-0.41446	-0.2745		0.063276	0.063276	-0.45312		0.039192	0.039192	0.21869
															-0.71114	-0.71114	0.078151		1.53767	1.53767	0.63862		-0.39032	-0.39032	-0.43472		-0.74842	-0.74842	-0.521		-0.55382	-0.55382	-0.59509
															-0.58304	-0.58304	-0.11592		1.23154	1.23154	-0.03157		-0.12438	-0.12438	-0.80643		-0.40879	-0.40879	-0.68606		-0.38274	-0.38274	0.23176
															-0.30544	-0.30544	0.139753		1.18022	1.18022	-0.07421		-0.00131	-0.00131	-0.60807		-0.1206	-0.1206	-0.21055		0.186108	0.186108	-0.29604
															0.071627	0.071627	0.251552		1.13491	1.13491	1.27505		-0.20105	-0.20105	-0.74431		-0.87828	-0.87828	-0.75975		-0.53212	-0.53212	-0.46124
															-0.05176	-0.05176	0.282161		1.10992	1.10992	0.670724		-0.71995	-0.71995	0.279089		-0.21931	-0.21931	0.26938		-0.60187	-0.60187	0.287552
															-0.3163	-0.3163	0.197892		0.78923	0.78923	0.154911		-0.34023	-0.34023	-0.62645		0.326195	0.326195	0.265233		-0.10805	-0.10805	-0.17286
															-0.28413	-0.28413	0.267191		1.16275	1.16275	0.359606		0.138241	0.138241	-0.1785		-0.40879	-0.40879	-0.65533		-0.24261	-0.24261	-0.22772
															0.021001	0.021001	0.100126		0.451898	0.451898	0.462568		-0.64633	-0.64633	-0.37442		-0.25679	-0.25679	0.024105		-0.37633	-0.37633	-0.49252
															-0.36179	-0.36179	0.233568		1.30667	1.30667	0.37904		-0.68515	-0.68515	-0.67001		0.292767	0.292767	0.124672		-0.07089	-0.07089	0.121116
															-0.22383	-0.22383	-0.08972		1.17395	1.17395	0.701519		-0.43747	-0.43747	-0.02218		-0.20716	-0.20716	-0.20467		-0.44907	-0.44907	-0.10513
															-0.2365	-0.2365	0.469456		1.14163	1.14163	-0.34851		-0.38999	-0.38999	-0.75783		-0.61761	-0.61761	0.321948		-0.43427	-0.43427	-0.15099
															-0.60819	-0.60819	0.307088		0.517895	0.517895	-0.15032		-0.07834	-0.07834	-1.00824		-0.01531	-0.01531	-0.10344		-0.16148	-0.16148	-0.51201
															-0.7714	-0.7714	0.567631		0.579048	0.579048	0.806418		0.152529	0.152529	-0.502		0.033917	0.033917	-0.13748		-0.19108	-0.19108	-0.25571
															-0.5185	-0.5185	0.28916		0.721358	0.721358	0.106446		-0.15329	-0.15329	-0.27287		-0.36123	-0.36123	-0.04062		-0.26228	-0.26228	-0.1914
															-0.07613	-0.07613	0.787187		0.753304	0.753304	1.32662		-0.10999	-0.10999	-0.23703		-0.07214	-0.07214	-0.53324		0.306335	0.306335	-0.36377
															-0.49585	-0.49585	0.267583		1.06174	1.06174	0.850068		0.294168	0.294168	-0.76378		0.070375	0.070375	-0.45064		-0.50196	-0.50196	0.506662
															-0.71078	-0.71078	0.855014		0.94408	0.94408	0.896784		-0.33405	-0.33405	-0.13665		-0.40879	-0.40879	-0.58685		-0.61506	-0.61506	0.11386
															0.024321	0.024321	0.112483		1.34842	1.34842	0.528735		-0.23129	-0.23129	-0.60232		0.367769	0.367769	0.26568		-0.21761	-0.21761	0.36557
															-0.28486	-0.28486	0.677475		1.15426	1.15426	1.03228		0.569058	0.569058	-0.87341		0.533326	0.533326	-0.1346		-0.21019	-0.21019	-0.02899
															-0.4339	-0.4339	0.732983		1.22598	1.22598	0.230179		-0.06137	-0.06137	-0.33694		-0.10623	-0.10623	0.24987		-0.23883	-0.23883	0.33689
															-0.5078	-0.5078	0.415628		1.20542	1.20542	0.886851		-0.2784	-0.2784	-0.10066		0.243284	0.243284	-0.25237		-0.29015	-0.29015	-0.26952
															-0.61905	-0.61905	0.799332		1.15183	1.15183	0.645106		-0.24523	-0.24523	-0.4106		0.114304	0.114304	-0.20028		0.172055	0.172055	-0.14192
															-0.36945	-0.36945	0.150616		0.664492	0.664492	-0.11284		-0.07602	-0.07602	-0.04803		0.076634	0.076634	0.347943		0.155935	0.155935	-0.15556
															-0.44009	-0.44009	0.532311		0.719505	0.719505	0.917723		-0.09227	-0.09227	-0.18939		0.367432	0.367432	0.160435		0.263865	0.263865	0.101032
															0.172556	0.172556	0.911428		0.7921	0.7921	0.992843		0.100636	0.100636	-0.33112		-0.13895	-0.13895	0.549358		-0.18267	-0.18267	-0.06197
															-0.40684	-0.40684	0.478638		0.676964	0.676964	0.47904		0.190819	0.190819	-0.7331		-0.38468	-0.38468	0.63183		-0.12366	-0.12366	0.614362
															0.18881	0.18881	0.278892		0.521271	0.521271	1.2297		0.461729	0.461729	0.22565		-0.64486	-0.64486	0.048929		0.244104	0.244104	0.139618
															-0.28563	-0.28563	0.51629		0.543166	0.543166	0.926721		0.385033	0.385033	-0.48761		0.325033	0.325033	-0.19008		-0.15597	-0.15597	-0.39346
															0.082942	0.082942	0.863854		1.18411	1.18411	-0.26629		-0.05072	-0.05072	-0.80517		-0.25175	-0.25175	0.058449		-0.50006	-0.50006	-0.33392
															0.061503	0.061503	0.227099		0.840044	0.840044	0.56601		0.347097	0.347097	-0.52866		0.196348	0.196348	0.228258		-0.41874	-0.41874	-0.19516
															-0.46404	-0.46404	0.500941		1.02821	1.02821	0.743387		0.070597	0.070597	-0.57795		-0.04491	-0.04491	-0.03735		-0.08802	-0.08802	0.252905
															-0.74282	-0.74282	0.313027		0.766573	0.766573	-0.63436		-0.20092	-0.20092	-0.94381		0.453131	0.453131	-0.59644		0.083868	0.083868	0.261467
															-0.8482	-0.8482	0.803733		0.977135	0.977135	0.365404		-0.22725	-0.22725	-0.76492		0.148539	0.148539	-0.02723		-0.13706	-0.13706	1.01157
															0.061058	0.061058	0.552887		0.767617	0.767617	1.22455		-0.0167	-0.0167	0.218956		-0.40879	-0.40879	-0.0644		0.151022	0.151022	0.1637
															-0.07174	-0.07174	0.585553		0.786987	0.786987	0.867427		0.419258	0.419258	-0.6293		-0.03411	-0.03411	-0.63776		-0.14998	-0.14998	-0.01013
															-0.47674	-0.47674	0.369235		0.679625	0.679625	0.576668		0.61801	0.61801	0.060391		-0.12458	-0.12458	-0.49124		0.006299	0.006299	-0.01013
															-0.57296	-0.57296	0.275597		0.338211	0.338211	0.652952		-0.21872	-0.21872	-0.11484		-0.34606	-0.34606	-0.49568		0.132695	0.132695	0.021814
															-0.39111	-0.39111	0.183115		0.600962	0.600962	-0.09143		0.004822	0.004822	-0.45242		0.060693	0.060693	-0.13271		-0.23914	-0.23914	-0.30652
															-0.71315	-0.71315	0.783492		0.451898	0.451898	0.799545		-0.05351	-0.05351	-0.0757		-0.35726	-0.35726	-0.28484		-0.35448	-0.35448	0.149742
															-0.21031	-0.21031	0.837092		1.10511	1.10511	0.586646		0.437085	0.437085	-0.35684		-0.2012	-0.2012	0.265792		0.045064	0.045064	-0.27316
															-0.48376	-0.48376	0.374049		0.943485	0.943485	1.04686		0.318045	0.318045	-0.5649		-0.30484	-0.30484	-0.05443		-0.26021	-0.26021	-0.38097
															-0.07915	-0.07915	0.70103		1.00545	1.00545	1.11793		-0.15682	-0.15682	-0.36496		-0.07864	-0.07864	-0.25961		-0.09506	-0.09506	-0.21237
															-0.05825	-0.05825	-0.09592		0.298564	0.298564	0.982575		0.056403	0.056403	0.141759		0.074809	0.074809	0.185381		-0.41463	-0.41463	0.014817
															-0.32818	-0.32818	0.126121		0.963286	0.963286	0.780646		0.02883	0.02883	-0.25854		-0.08452	-0.08452	0.475912		-0.55812	-0.55812	-0.31113
															-0.35381	-0.35381	0.630641		1.12383	1.12383	0.808876		0.090635	0.090635	-0.61112		-0.07129	-0.07129	-0.30618		-0.59136	-0.59136	-0.1907
															-0.0831	-0.0831	0.436175		0.822162	0.822162	0.39386		-0.03207	-0.03207	-0.23222		-0.27019	-0.27019	0.326052		-0.376	-0.376	0.035675
															-0.01362	-0.01362	0.449231		0.434824	0.434824	0.531791		-0.28473	-0.28473	0.222483		0.156406	0.156406	-0.42116		-0.16248	-0.16248	-0.25744
															-0.40523	-0.40523	0.764356		0.502808	0.502808	0.698614		-0.10201	-0.10201	-1.1105		-0.26278	-0.26278	-0.09734		-0.14372	-0.14372	-0.08709
															-0.34076	-0.34076	0.083053		1.3775	1.3775	0.721058		-0.09492	-0.09492	-0.70035		-0.08686	-0.08686	-0.33584		-0.2035	-0.2035	0.157166
															-0.72334	-0.72334	0.466908		1.31375	1.31375	0.982575		0.317143	0.317143	-0.38063		-0.40879	-0.40879	-0.32158		-0.18853	-0.18853	-0.04523
															-0.06101	-0.06101	1.08032		0.781009	0.781009	0.968769		0.327906	0.327906	-0.52642		-0.75874	-0.75874	-0.63994		-0.09155	-0.09155	-0.28811
															-0.2365	-0.2365	0.534023		0.620988	0.620988	0.910123		0.199057	0.199057	-0.25448		-0.19539	-0.19539	-0.43294		-0.35557	-0.35557	0.212263
															-0.5096	-0.5096	0.695736		1.18211	1.18211	0.835421		0.175332	0.175332	-0.5926		-0.13991	-0.13991	-0.31192		-0.06933	-0.06933	0.421982
															-0.37021	-0.37021	0.530058		0.738789	0.738789	0.846919		0.095476	0.095476	-0.22454		-0.36467	-0.36467	0.108301		-0.21565	-0.21565	-0.27316
															-0.84591	-0.84591	0.965977		0.785147	0.785147	0.738091		-0.20576	-0.20576	-0.48815		-0.65985	-0.65985	-0.00613		-0.17078	-0.17078	-0.22514
															-0.62398	-0.62398	0.289568		0.930864	0.930864	0.869641		-0.29232	-0.29232	-0.4572		-0.36757	-0.36757	0.622102		-0.18943	-0.18943	0.552291
															-0.46524	-0.46524	0.191274		1.2273	1.2273	0.22675		0.150416	0.150416	-0.03697		0.046402	0.046402	-0.37101		-0.20598	-0.20598	0.372728
															-0.59765	-0.59765	0.491226		0.861465	0.861465	0.858292		-0.0644	-0.0644	-0.29397		0.011783	0.011783	-0.05008		-0.36319	-0.36319	0.423967
															-0.21688	-0.21688	0.599359		1.29068	1.29068	1.01068		-0.16885	-0.16885	-0.0387		-0.45265	-0.45265	0.193602		-0.34449	-0.34449	0.784287
															-0.77031	-0.77031	0.907481		0.597392	0.597392	1.26907		-0.65682	-0.65682	-0.51378		0.037151	0.037151	-0.09524		-0.46074	-0.46074	0.159796
															-0.50847	-0.50847	0.465259		0.547712	0.547712	0.83945		-0.01293	-0.01293	0.139091		0.016298	0.016298	-0.19008		-0.20092	-0.20092	0.856604
															-0.56064	-0.56064	0.766883		1.17651	1.17651	0.743109		-0.05244	-0.05244	0.384102		-0.27621	-0.27621	-0.11101		-0.23256	-0.23256	0.323295
															-1.36895	-1.36895	1.04766		0.349532	0.349532	1.24244		-0.0089	-0.0089	-0.68668		-0.36417	-0.36417	0.059457		-0.29377	-0.29377	0.562122
															-0.5822	-0.5822	0.667347		0.058783	0.058783	2.48		0.222425	0.222425	-0.4832		0.118454	0.118454	-0.41524		-0.0532	-0.0532	1.07167
															-0.72649	-0.72649	0.371048		0.565296	0.565296	0.065488		0.127393	0.127393	0.283041		-0.32862	-0.32862	0.006592		0.291001	0.291001	0.645917
															0.139798	0.139798	0.765462		1.26037	1.26037	-0.25338		-0.27638	-0.27638	-0.351		-0.14927	-0.14927	0.236912		-0.42796	-0.42796	0.366019
															-0.02991	-0.02991	0.054106		0.702421	0.702421	0.260795		-0.35055	-0.35055	0.141957		-0.21737	-0.21737	0.091587		-0.752	-0.752	0.366434
															-0.68262	-0.68262	1.02916		0.700982	0.700982	0.112635		0.283848	0.283848	-0.01809		-0.16445	-0.16445	0.489381		-0.20455	-0.20455	-0.23252
															-0.14922	-0.14922	0.503091		1.07159	1.07159	0.739303		0.013977	0.013977	0.070403		-0.44342	-0.44342	0.132914		-0.318	-0.318	0.059134
															-0.70176	-0.70176	0.530058		0.668111	0.668111	0.182184		-0.1876	-0.1876	-0.36056		-0.72054	-0.72054	-0.05345		0.177202	0.177202	0.317676
															-0.55914	-0.55914	0.618468		0.392312	0.392312	0.231602		-0.33502	-0.33502	-0.17967		-0.38174	-0.38174	-0.3253		0.084974	0.084974	0.791932
															-0.64458	-0.64458	0.300823		0.305705	0.305705	0.376854		-0.08035	-0.08035	-0.41228		-0.53787	-0.53787	0.189693		-0.3684	-0.3684	0.651069
															-0.30159	-0.30159	0.395582		0.307972	0.307972	0.888247		-0.57398	-0.57398	-0.32475		-0.34207	-0.34207	-0.12509		-0.29111	-0.29111	0.502684
															-0.1723	-0.1723	1.00824		0.432706	0.432706	0.507101		0.415509	0.415509	0.051814		-0.10923	-0.10923	-0.2754		-0.35121	-0.35121	0.726837
															-0.17183	-0.17183	0.560018		0.048528	0.048528	0.391039		0.268337	0.268337	0.080117		-0.18483	-0.18483	-0.33547		-0.31298	-0.31298	0.227735
															-0.00886	-0.00886	1.41695		-0.03743	-0.03743	1.13227		-0.43905	-0.43905	0.02227		-0.30735	-0.30735	-0.33291		-0.21801	-0.21801	-0.07724
															-0.48186	-0.48186	0.747304		0.210769	0.210769	0.754429		-0.22844	-0.22844	-0.22215		-0.20381	-0.20381	0.041662		0.038543	0.038543	0.111862
															-0.80037	-0.80037	0.677183		0.116737	0.116737	0.567537		-0.18107	-0.18107	-0.05865		0.038053	0.038053	0.184813		-0.25352	-0.25352	0.223668
															-0.38089	-0.38089	0.574906		-0.32401	-0.32401	-0.10949		-0.63726	-0.63726	0.457426		0.005135	0.005135	0.272613		-0.05775	-0.05775	0.212263
															-0.37736	-0.37736	0.493922		0.096386	0.096386	0.964981		-0.25587	-0.25587	0.181401		-0.24268	-0.24268	-0.33154		-0.46674	-0.46674	0.67917
															-0.31956	-0.31956	0.508932		0.582737	0.582737	0.653267		-0.17069	-0.17069	-0.25936		-0.05413	-0.05413	-0.54217		-0.03416	-0.03416	0.269979
															-0.35579	-0.35579	0.769977		0.839462	0.839462	0.106903		-0.06422	-0.06422	-0.17591		-0.31181	-0.31181	0.158097		-0.00019	-0.00019	0.525924
															-0.02946	-0.02946	0.43355		0.138044	0.138044	0.57553		0.308931	0.308931	-0.06488		-0.22916	-0.22916	0.04369		-0.21464	-0.21464	0.091154
															-0.27328	-0.27328	0.650648		-0.02203	-0.02203	0.928682		-0.2194	-0.2194	-0.30273		-0.36677	-0.36677	0.231457		-0.38796	-0.38796	1.06263
															-0.92084	-0.92084	0.54624		-0.03778	-0.03778	0.579219		0.505122	0.505122	-0.11102		0.061234	0.061234	-0.14514		-0.07915	-0.07915	0.408824
															0.311578	0.311578	0.500941		0.272149	0.272149	1.18421		0.151806	0.151806	-0.15697		-0.06144	-0.06144	-0.04175		-0.36538	-0.36538	0.395863
															-0.12768	-0.12768	0.929507		0.072265	0.072265	0.835572		-0.22576	-0.22576	-0.24545		-0.362	-0.362	0.059457		-0.02074	-0.02074	0.531441
															-0.23535	-0.23535	0.859476		0.317966	0.317966	0.327139		-0.31563	-0.31563	0.030066		-0.46987	-0.46987	-0.56418		-0.12064	-0.12064	0.777142
															-1.23806	-1.23806	0.143548		0.742153	0.742153	1.01679		0.329823	0.329823	-0.03574		-0.00263	-0.00263	0.036546		0.171315	0.171315	0.640422
															0.173807	0.173807	0.595821		0.178431	0.178431	0.791891		-0.50536	-0.50536	-0.23257		-0.8524	-0.8524	-0.28855		-0.09916	-0.09916	1.4638
															-0.15824	-0.15824	1.05504		0.073769	0.073769	0.227347		-0.39129	-0.39129	-0.27062		-0.28811	-0.28811	-0.17355		-0.27173	-0.27173	0.212263
															-0.11241	-0.11241	1.28916		0.267197	0.267197	0.345638		-0.23485	-0.23485	0.5627		-0.17613	-0.17613	0.089626		-0.15879	-0.15879	0.780418
															-0.91966	-0.91966	0.668694		-0.15901	-0.15901	0.554559		0.199498	0.199498	0.762849		-0.41697	-0.41697	0.317832		-0.07349	-0.07349	0.966412
															-0.6452	-0.6452	1.11607		0.411708	0.411708	0.215984		0.188246	0.188246	-0.02565		-0.31431	-0.31431	-0.1503		-0.26203	-0.26203	0.531441
															-0.48017	-0.48017	0.758618		0.383687	0.383687	0.760182		-0.10428	-0.10428	0.055671		-0.23087	-0.23087	0.125056		-0.47517	-0.47517	0.220651
															-0.73815	-0.73815	0.907481		0.198517	0.198517	0.771394		-0.05391	-0.05391	0.512427		-0.50972	-0.50972	-0.351		0.160901	0.160901	0.631977
															-0.47939	-0.47939	0.55187		-0.45896	-0.45896	1.05176		-0.17488	-0.17488	-0.06348		0.012788	0.012788	-0.55252		-0.3631	-0.3631	1.09296
															0.69841	0.69841	0.771966		-0.19642	-0.19642	0.418674		-0.18536	-0.18536	0.037368		-0.12458	-0.12458	0.067134		-0.21145	-0.21145	0.047587
															-0.41842	-0.41842	0.733307		0.244353	0.244353	-0.14518		-0.25079	-0.25079	-0.00457		-0.55718	-0.55718	0.520518		-0.10586	-0.10586	-0.08813
															0.151061	0.151061	1.45549		0.124564	0.124564	0.150612		0.001368	0.001368	-0.47145		-0.42107	-0.42107	-0.28751		-0.17933	-0.17933	0.498885
															-0.13191	-0.13191	0.689176		0.720808	0.720808	0.977837		-0.49923	-0.49923	0.291738		-0.43759	-0.43759	-0.33848		-0.43901	-0.43901	0.297993
															0.085566	0.085566	0.151656		0.299894	0.299894	1.07701		-0.56369	-0.56369	-0.39401		-0.19306	-0.19306	0.092316		0.384047	0.384047	0.070791
															-0.3154	-0.3154	0.73123		0.534016	0.534016	0.615559		-0.46841	-0.46841	-0.04216		-0.27511	-0.27511	0.334887		-0.18652	-0.18652	-0.25008
															-0.16032	-0.16032	0.402246		0.109923	0.109923	-0.16248		-0.10759	-0.10759	-0.02923		-0.18052	-0.18052	0.374415		-0.34867	-0.34867	0.459356
															-0.43401	-0.43401	0.266274		0.995818	0.995818	-0.45965		-0.4202	-0.4202	0.097927		-0.12267	-0.12267	-0.10399		-0.24365	-0.24365	0.520386
															0.519086	0.519086	0.655942		-0.03487	-0.03487	1.44652		-0.1659	-0.1659	0.636459		-0.36931	-0.36931	-0.10212		-0.14647	-0.14647	0.252905
															0.172154	0.172154	0.93919		0.232957	0.232957	0.773238		-0.5217	-0.5217	-0.08552		-0.36149	-0.36149	-0.68943		-0.1852	-0.1852	0.817034
															-0.30822	-0.30822	-0.05004		-0.15268	-0.15268	0.390381		-0.47369	-0.47369	0.170231		-0.40097	-0.40097	-0.37264		-0.69562	-0.69562	0.563056
															0.329123	0.329123	0.717465		0.312257	0.312257	1.00897		-0.57948	-0.57948	-0.21151		-0.44097	-0.44097	-0.44888		-0.3084	-0.3084	0.268172
															0.268664	0.268664	0.21537		-0.15237	-0.15237	0.852807		-0.04594	-0.04594	0.512427		0.09182	0.09182	0.152023		-0.26445	-0.26445	0.906039
															-0.09998	-0.09998	0.111622		0.344833	0.344833	1.20236		0.015897	0.015897	0.36952		-0.20833	-0.20833	0.350436		-0.34625	-0.34625	0.746894
															-0.02966	-0.02966	0.049956		-0.07535	-0.07535	1.62127		-0.16828	-0.16828	0.423459		0.047586	0.047586	0.128176		-0.60447	-0.60447	0.556218
															-0.32634	-0.32634	0.211487		0.604749	0.604749	1.1785		-0.07071	-0.07071	0.449691		-0.58937	-0.58937	0.111945		-0.39077	-0.39077	0.776467
															0.390695	0.390695	0.163913		-0.23484	-0.23484	1.38697		-0.80823	-0.80823	-0.42255		-0.7233	-0.7233	0.084119		0.13253	0.13253	-0.39869
															-0.15664	-0.15664	0.352354		-0.01177	-0.01177	0.752816		-0.62248	-0.62248	-0.14755		-0.27634	-0.27634	0.145844		-0.33948	-0.33948	0.494102
															-0.093	-0.093	0.648563		-0.69622	-0.69622	0.788751		-0.74363	-0.74363	0.170231		-0.04064	-0.04064	0.089626		-0.36344	-0.36344	0.325474
															-0.31678	-0.31678	0.855642		0.441009	0.441009	0.758949		0.067106	0.067106	0.155405		-0.40879	-0.40879	-0.03294		-0.61958	-0.61958	0.710348
															-0.19585	-0.19585	1.18071		0.825963	0.825963	1.14607		0.045038	0.045038	-0.05213		-0.42694	-0.42694	-0.22217		-0.81011	-0.81011	0.440532
															-0.19882	-0.19882	0.289568		0.718928	0.718928	0.229215		-0.17635	-0.17635	-0.40695		-0.22388	-0.22388	0.139141		-0.27063	-0.27063	0.711155
															0.683356	0.683356	0.703122		0.234346	0.234346	0.81265		-0.38143	-0.38143	0.23246		-0.07176	-0.07176	-0.36881		-0.32176	-0.32176	1.10535
															0.083905	0.083905	0.677183		0.805872	0.805872	1.03807		-0.58405	-0.58405	-0.20116		-0.28949	-0.28949	0.006683		-0.75768	-0.75768	0.521885
															0.035101	0.035101	0.70103		0.515141	0.515141	0.135985		-0.34538	-0.34538	0.813744		-0.17244	-0.17244	0.740253		-0.67414	-0.67414	0.698408
															0.071627	0.071627	1.29925		-0.06977	-0.06977	0.480439		-0.12438	-0.12438	-0.37231		0.439204	0.439204	-0.37219		-0.39126	-0.39126	0.752832
															-0.0983	-0.0983	0.775031		-0.06755	-0.06755	0.48781		-0.42874	-0.42874	-0.18181		-0.21324	-0.21324	-0.07037		-0.05602	-0.05602	1.02436
															-0.26227	-0.26227	0.892734		0.584282	0.584282	0.641194		-0.24321	-0.24321	0.64396		-0.36149	-0.36149	-0.18333		-0.65314	-0.65314	0.68321
															0.114271	0.114271	0.574412		0.529251	0.529251	0.39983		-0.12906	-0.12906	0.355054		-0.48452	-0.48452	0.14542		-0.45134	-0.45134	0.470497
															0.470723	0.470723	0.574746		-0.1228	-0.1228	1.11101		-0.25931	-0.25931	-0.66579		0.314876	0.314876	0.535151		-0.0272	-0.0272	0.839731
															-0.52009	-0.52009	0.230222		1.0496	1.0496	0.827425		-0.32657	-0.32657	-0.43028		-0.30446	-0.30446	0.185038		-0.31639	-0.31639	0.404909
															0.765524	0.765524	0.8175		0.555733	0.555733	0.648156		-0.15854	-0.15854	-0.00874		-0.01063	-0.01063	0.315803		0.028594	0.028594	0.261951
															0.361134	0.361134	0.310446		0.71995	0.71995	0.557269		-0.46887	-0.46887	-0.04216		-0.33307	-0.33307	-0.08716		-1.22337	-1.22337	0.045366
															0.60088	0.60088	0.839309		1.03743	1.03743	0.282603		0.290475	0.290475	0.508584		-0.51773	-0.51773	-0.02486		0.215395	0.215395	0.098805
															-0.3243	-0.3243	0.5057		0.833222	0.833222	1.57712		-0.11671	-0.11671	0.015288		0.017068	0.017068	-0.18033		-0.23934	-0.23934	0.130049
															-0.07422	-0.07422	0.902225		0.542663	0.542663	1.19839		0.221566	0.221566	0.012285		-0.13316	-0.13316	-0.26088		0.150139	0.150139	0.18781
															-0.15293	-0.15293	0.549633		0.183589	0.183589	1.06102		-0.02895	-0.02895	0.231511		0.083806	0.083806	-0.25494		-0.52351	-0.52351	0.221197
															-0.07702	-0.07702	0.239557		-0.00934	-0.00934	0.977758		0.140074	0.140074	-0.23763		-0.28047	-0.28047	-0.59822		-0.40659	-0.40659	0.55175
															-0.06815	-0.06815	0.973479		0.805956	0.805956	1.46341		-0.2609	-0.2609	0.352666		-0.56589	-0.56589	0.15878		-0.55843	-0.55843	0.252905
															0.181344	0.181344	0.704852		0.187325	0.187325	0.372521		0.063541	0.063541	0.483638		-0.68969	-0.68969	-0.31389		-0.244	-0.244	-0.02241
															0.261515	0.261515	0.892734		0.292515	0.292515	0.39146		-0.51434	-0.51434	-0.89426		0.591207	0.591207	-0.33533		-0.4038	-0.4038	0.469864
															0.034503	0.034503	0.812324		0.845555	0.845555	0.622172		-0.70887	-0.70887	0.030537		-0.5544	-0.5544	-0.02785		-0.0418	-0.0418	0.267099
															0.087175	0.087175	0.807945		0.80269	0.80269	-0.21944		-0.61198	-0.61198	0.078508		0.195279	0.195279	-0.61901		-0.10328	-0.10328	0.080474
															-0.2899	-0.2899	0.48427		0.086901	0.086901	0.356253		-0.47472	-0.47472	-0.28149		-0.64486	-0.64486	-0.39013		0.187771	0.187771	-0.02241
															-0.74827	-0.74827	0.585553		0.73527	0.73527	0.31961		-0.01731	-0.01731	-0.50092		-0.12868	-0.12868	-0.17862		-0.28845	-0.28845	0.635206
															-0.24492	-0.24492	0.423		0.163659	0.163659	0.351219		-0.21461	-0.21461	-0.2362		-0.03223	-0.03223	-0.63007		-0.07795	-0.07795	0.289431
															0.21199	0.21199	0.515164		0.510918	0.510918	0.392259		-0.22273	-0.22273	-0.30209		0.117276	0.117276	-0.64153		-0.24881	-0.24881	0.812993
															-0.39297	-0.39297	0.927472		1.6998	1.6998	0.271722		-0.40191	-0.40191	0.266091		-0.11801	-0.11801	-0.23906		-0.50659	-0.50659	0.585481
															-0.07037	-0.07037	0.523089		0.467665	0.467665	0.362742		0.658524	0.658524	0.161994		-0.33783	-0.33783	-0.65053		-0.38773	-0.38773	-0.32424
															0.172092	0.172092	0.884211		1.0815	1.0815	0.06143		0.266206	0.266206	-0.08603		0.1714	0.1714	-0.59422		0.207727	0.207727	0.803859
															0.346604	0.346604	0.59597		0.724951	0.724951	0.320897		-0.47256	-0.47256	-0.38681		0.087441	0.087441	-0.52676		0.103307	0.103307	0.722932
															-0.12716	-0.12716	0.611548		0.510918	0.510918	-0.11696		-0.11028	-0.11028	0.414067		0.081842	0.081842	-0.20553		-0.46115	-0.46115	0.652836
															-0.01891	-0.01891	0.334014		0.355036	0.355036	0.301104		-0.31897	-0.31897	-0.47961		-0.277	-0.277	-0.72022		0.131596	0.131596	0.122321
															-0.15439	-0.15439	0.918536		1.04344	1.04344	0.147762		-0.05281	-0.05281	0.666789		-0.13049	-0.13049	0.282221		-0.44377	-0.44377	0.466918
															-0.1592	-0.1592	0.877734		1.03252	1.03252	0.567537		-0.29931	-0.29931	-0.17227		-0.29668	-0.29668	-0.1787		0.152783	0.152783	0.603688
															-0.3756	-0.3756	1.34358		0.731611	0.731611	0.757109		0.287242	0.287242	-0.26504		-0.02002	-0.02002	-0.78086		-0.69111	-0.69111	0.9789
															-1.17972	-1.17972	0.176747		-0.16263	-0.16263	0.607317		-0.18308	-0.18308	0.147367		-0.42221	-0.42221	-0.27328		-0.37246	-0.37246	0.921484
															0.274454	0.274454	0.121047		0.501102	0.501102	0.680919		-0.0982	-0.0982	-0.45503		0.371426	0.371426	-1.0768		0.166877	0.166877	0.418714
															0.561335	0.561335	0.439004		0.692104	0.692104	-0.01387		0.265313	0.265313	0.077273		0.479181	0.479181	-0.541		-0.44723	-0.44723	0.542412
															-0.15944	-0.15944	0.607248		0.575529	0.575529	0.426181		0.031741	0.031741	-0.09032		0.5804	0.5804	-0.58757		-0.21317	-0.21317	0.426735
															0.122451	0.122451	0.219014		1.11269	1.11269	0.042792		0.049889	0.049889	-0.0922		0.571308	0.571308	-0.70972		-0.25359	-0.25359	0.354443
															0.110568	0.110568	-0.16735		0.185701	0.185701	0.832893		-1.08243	-1.08243	-0.39451		0.118138	0.118138	-0.62776		0.234389	0.234389	0.257804
															-0.02144	-0.02144	0.290546		-0.00753	-0.00753	0.171608		0.075205	0.075205	-0.15574		0.039565	0.039565	-0.29176		0.060001	0.060001	0.077334
															-0.06041	-0.06041	-0.03788		0.564948	0.564948	0.868539		0.174346	0.174346	0.16281		-0.28326	-0.28326	-0.44126		0.160697	0.160697	0.696824
															-0.15364	-0.15364	0.177273		0.114028	0.114028	1.12662		0.073041	0.073041	-0.17004		-0.07672	-0.07672	-0.32932		-0.22579	-0.22579	0.415478
															-0.22415	-0.22415	0.150338		0.175349	0.175349	0.415534		0.111308	0.111308	-0.35176		0.193448	0.193448	-0.20293		-0.02566	-0.02566	0.600597
															0.260379	0.260379	-0.41445		0.542663	0.542663	0.493092		-0.3678	-0.3678	-0.14561		0.309064	0.309064	-0.16572		0.058624	0.058624	0.665436
															-0.51121	-0.51121	-0.24809		0.467736	0.467736	0.485363		-0.05095	-0.05095	-0.62466		0.110235	0.110235	-0.27286		0.264346	0.264346	0.722175
															-0.29556	-0.29556	0.507079		0.22315	0.22315	0.405717		0.386459	0.386459	-0.26282		0.044925	0.044925	-0.24653		-0.02351	-0.02351	-0.10499
															-0.30533	-0.30533	0.419543		0.255839	0.255839	-0.22217		0.600463	0.600463	-0.18258		0.537167	0.537167	-0.57554		0.519968	0.519968	-0.04728
															0.307621	0.307621	0.338243		0.41393	0.41393	-0.532		0.536993	0.536993	-0.13527		-0.56352	-0.56352	-0.0644		-0.21509	-0.21509	0.176749
															0.025094	0.025094	-0.03474		0.222182	0.222182	0.409389		0.014123	0.014123	-0.46208		-0.60144	-0.60144	0.020778		-0.25201	-0.25201	0.790967
															-0.05812	-0.05812	0.066179		-0.48456	-0.48456	0.205808		0.069415	0.069415	-0.0754		0.218398	0.218398	-0.63132		-0.10287	-0.10287	0.36268
															-0.37571	-0.37571	0.435977		0.680843	0.680843	0.216609		-0.09793	-0.09793	-0.16522		-0.12249	-0.12249	-0.50665		-0.35569	-0.35569	0.105348
															-0.43866	-0.43866	0.419543		0.298036	0.298036	0.010745		0.054393	0.054393	-0.13527		-0.22324	-0.22324	-0.65903		-0.04468	-0.04468	0.790562
															0.665645	0.665645	0.126121		0.308456	0.308456	0.332414		0.361365	0.361365	-0.21773		-0.5013	-0.5013	-0.35003		-0.36319	-0.36319	0.401066
															0.496846	0.496846	-0.24685		0.467154	0.467154	0.198081		0.294466	0.294466	-0.08318		-0.35861	-0.35861	-0.73742		-0.43344	-0.43344	0.760389
															-0.04105	-0.04105	0.426354		0.504317	0.504317	0.701987		0.097759	0.097759	-0.3052		-0.09131	-0.09131	-0.65613		-0.55449	-0.55449	0.260725
															0.048178	0.048178	0.028683		0.371524	0.371524	0.037022		0.0619	0.0619	-0.35905		-0.08933	-0.08933	-0.76391		-0.32567	-0.32567	0.950343
															-0.1566	-0.1566	0.38941		0.044335	0.044335	0.138125		0.305354	0.305354	-1.04904		0.213506	0.213506	-0.25606		0.295926	0.295926	0.675235
															-0.21365	-0.21365	-0.20032		0.560711	0.560711	-0.73476		-0.14624	-0.14624	-0.01397		-0.17063	-0.17063	-0.52081		-0.03616	-0.03616	1.07476
															-0.08528	-0.08528	-0.01711		0.283086	0.283086	0.62748		0.091524	0.091524	-0.36056		-0.01349	-0.01349	-0.12482		-0.067	-0.067	0.91325
															0.240771	0.240771	0.068494		0.236526	0.236526	0.269068		0.188516	0.188516	0.083738		-0.23887	-0.23887	-0.51935		-0.13523	-0.13523	1.12738
															-0.43496	-0.43496	-0.13343		0.034109	0.034109	0.686926		0.132914	0.132914	0.698078		-0.22202	-0.22202	-0.35859		-0.12591	-0.12591	0.763595
															0.017296	0.017296	0.00242		0.312458	0.312458	0.427986		0.191896	0.191896	0.304013		-0.14775	-0.14775	-0.07728		-0.88113	-0.88113	0.183882
															-0.27852	-0.27852	0.673016		-0.14867	-0.14867	0.424717		-0.17471	-0.17471	-0.35237		0.496992	0.496992	-0.49869		0.047303	0.047303	0.354145
															-0.60376	-0.60376	-0.30574		0.476943	0.476943	0.578903		0.008737	0.008737	-0.81632		-0.08686	-0.08686	0.104326		0.023695	0.023695	0.574834
															-0.03148	-0.03148	-0.22541		-0.42	-0.42	0.734647		-0.49095	-0.49095	-0.45317		0.482831	0.482831	-0.36881		0.275234	0.275234	0.002927
															-0.38536	-0.38536	0.15671		0.476598	0.476598	0.336517		-0.2849	-0.2849	-0.21056		0.334867	0.334867	-0.29742		-0.08802	-0.08802	0.494663
															-0.38561	-0.38561	0.143763		0.611376	0.611376	0.000875		0.489871	0.489871	0.40835		-0.13379	-0.13379	-0.48478		0.204845	0.204845	0.391234
															-0.35579	-0.35579	-0.25546		0.413105	0.413105	0.945261		-0.29555	-0.29555	0.693844		0.068254	0.068254	-0.3802		0.179253	0.179253	-0.02434
															-0.32728	-0.32728	0.500941		0.352124	0.352124	-0.01103		0.490137	0.490137	-0.18931		0.348637	0.348637	-0.60838		0.508906	0.508906	0.061424
															0.014064	0.014064	-0.46137		0.138903	0.138903	0.284341		-0.06904	-0.06904	-0.46389		-0.1484	-0.1484	-0.34643		0.338893	0.338893	-0.01013
															-0.05291	-0.05291	0.030692		-0.05655	-0.05655	0.436215		-0.08696	-0.08696	0.58462		0.710946	0.710946	-0.90543		0.327701	0.327701	0.244444
															-0.53104	-0.53104	0.213584		-0.0812	-0.0812	-0.04296		0.148992	0.148992	-0.60355		0.213644	0.213644	-0.61959		-0.15475	-0.15475	0.216642
															-0.2616	-0.2616	0.376606		0.202411	0.202411	0.285967		0.312444	0.312444	-0.46285		0.182095	0.182095	-0.67551		-0.18613	-0.18613	-0.09538
															0.063306	0.063306	-0.44796		0.542663	0.542663	0.149146		0.305354	0.305354	0.591163		-0.29446	-0.29446	-0.60777		-0.36706	-0.36706	0.837868
															0.18209	0.18209	0.623028		0.371448	0.371448	0.130789		0.108053	0.108053	-0.26929		-0.3689	-0.3689	-0.20491		-0.42109	-0.42109	0.459356
															-0.20057	-0.20057	0.04818		0.410077	0.410077	-0.18857		0.271407	0.271407	0.06203		-0.02692	-0.02692	-0.67621		0.161776	0.161776	0.592867
															-0.92433	-0.92433	-0.76051		0.653602	0.653602	-0.61188		-0.3385	-0.3385	-0.13527		-0.54169	-0.54169	-0.5926		-0.04934	-0.04934	0.174296
															-0.11839	-0.11839	0.110644		0.341634	0.341634	-0.01285		0.310914	0.310914	0.014754		0.29816	0.29816	-0.03084		0.090316	0.090316	0.600597
															-0.42025	-0.42025	-0.35252		0.582177	0.582177	0.09751		0.275607	0.275607	-0.07794		0.414329	0.414329	-0.22825		0.008447	0.008447	0.650782
															-0.32993	-0.32993	-0.12494		0.099801	0.099801	0.01734		0.373909	0.373909	-0.06488		0.297476	0.297476	-0.01553		-0.44806	-0.44806	0.273178
															-0.34812	-0.34812	0.208699		-0.3543	-0.3543	0.126732		0.261299	0.261299	-0.25885		-0.35165	-0.35165	-0.28178		-0.22337	-0.22337	-0.19961
															-0.15766	-0.15766	-0.25649		-0.08215	-0.08215	-0.28491		0.480077	0.480077	-0.04539		-0.03028	-0.03028	-0.78658		0.275234	0.275234	0.734614
															0.117173	0.117173	-0.23936		0.692967	0.692967	1.06664		0.087449	0.087449	-0.2516		-0.10004	-0.10004	-0.27404		0.204845	0.204845	0.677927
															-0.5687	-0.5687	0.271444		0.237967	0.237967	0.535116		0.008194	0.008194	0.300313		0.163459	0.163459	-0.20513		0.491338	0.491338	0.223668
															-0.16806	-0.16806	0.047659		-1.67476	-1.67476	0.117692		-0.6098	-0.6098	-0.35159		0.28828	0.28828	0.264326		-0.1494	-0.1494	1.00368
															-0.25664	-0.25664	-0.38588		0.224201	0.224201	0.403371		0.204952	0.204952	0.409613		0.964016	0.964016	-0.24029		-0.2455	-0.2455	1.15521
															0.463932	0.463932	0.100126		0.11111	0.11111	0.018199		0.310629	0.310629	0.286685		0.132917	0.132917	-0.25177		-0.76998	-0.76998	0.318197
															0.372065	0.372065	-0.11226		0.372245	0.372245	-0.06302		0.250072	0.250072	-0.4427		0.145407	0.145407	-0.11101		-0.53212	-0.53212	0.432093
															0.628885	0.628885	-0.23387		-0.25069	-0.25069	0.107162		-0.01242	-0.01242	0.080765		-0.18475	-0.18475	-0.5357		0.039785	0.039785	0.239485
															-0.01633	-0.01633	0.943745		0.881418	0.881418	0.475907		0.237847	0.237847	0.109532		-0.22659	-0.22659	-0.04162		-0.27159	-0.27159	-0.43938
															-0.33	-0.33	-0.07096		-0.17973	-0.17973	0.569499		0.1366	0.1366	-0.28112		-0.19198	-0.19198	-0.05609		0.059794	0.059794	0.645917
															-0.3663	-0.3663	-0.16735		0.225678	0.225678	0.537964		-0.03568	-0.03568	-0.41399		-0.1864	-0.1864	-0.40869		0.221523	0.221523	1.40882
															-0.28573	-0.28573	0.210044		0.270147	0.270147	0.415534		0.671064	0.671064	0.25821		-0.09359	-0.09359	-0.16642		0.278609	0.278609	0.529391
															0.02972	0.02972	0.668015		0.609516	0.609516	0.418941		0.46208	0.46208	-0.17899		0.001491	0.001491	0.381269		-0.02311	-0.02311	0.585974
															-0.08996	-0.08996	0.419543		0.511155	0.511155	-0.61746		0.323321	0.323321	0.348544		0.505051	0.505051	-0.24391		-0.31685	-0.31685	0.170443
															-0.15043	-0.15043	0.410466		0.771823	0.771823	-0.29281		0.160003	0.160003	0.251007		0.374715	0.374715	-0.08649		0.074537	0.074537	-0.27316
															-0.2319	-0.2319	0.205964		0.460969	0.460969	0.16966		-0.0785	-0.0785	-0.14608		0.020051	0.020051	-0.2651		-0.28214	-0.28214	0.763279
															-0.07347	-0.07347	0.811621		0.186801	0.186801	0.753756		-0.20244	-0.20244	-0.06753		0.125544	0.125544	-0.58839		-0.30471	-0.30471	0.698408
															-0.4589	-0.4589	0.557897		0.321966	0.321966	0.113159		0.302743	0.302743	-0.3052		0.591207	0.591207	-0.1367		-0.19955	-0.19955	0.419555
															0.608873	0.608873	0.605182		0.605602	0.605602	0.13328		-0.46779	-0.46779	-0.4572		-0.07393	-0.07393	-0.52089		0.175698	0.175698	0.726837
															-0.42472	-0.42472	0.277431		0.41795	0.41795	0.491234		-0.21376	-0.21376	0.290335		-0.19144	-0.19144	0.011845		-0.40536	-0.40536	0.636761
															-0.09741	-0.09741	0.134891		0.166311	0.166311	0.455456		-0.33063	-0.33063	0.006084		-0.24482	-0.24482	-0.02768		-0.24107	-0.24107	0.255765
															-1.74118	-1.74118	0.396075		0.132997	0.132997	0.182599		-0.2166	-0.2166	-0.73827		0.299026	0.299026	-0.33025		-0.21478	-0.21478	0.648834
															-0.58041	-0.58041	0.117404		0.207871	0.207871	-0.6974		0.422898	0.422898	-0.28149		0.252622	0.252622	0.04184		-0.62523	-0.62523	0.093494
															-0.57642	-0.57642	0.395892		0.414737	0.414737	0.107447		0.24166	0.24166	-0.32537		-0.06531	-0.06531	-0.63888		0.079025	0.079025	1.26841
															-0.35026	-0.35026	0.176913		1.12404	1.12404	0.224361		0.120436	0.120436	-0.30128		-0.15725	-0.15725	-0.4236		-0.3035	-0.3035	0.179349
															-0.68975	-0.68975	0.841893		0.551433	0.551433	0.581212		0.089915	0.089915	-0.09965		-0.69259	-0.69259	-0.24141		-0.40874	-0.40874	-0.10324
															-0.40227	-0.40227	0.103684		0.765558	0.765558	-0.77486		-0.07316	-0.07316	-0.41906		0.002276	0.002276	-0.26713		-0.27686	-0.27686	0.700364
															-0.47181	-0.47181	0.654974		0.306528	0.306528	-0.55799		0.16358	0.16358	0.060793		0.121722	0.121722	-0.1341		-0.33322	-0.33322	-0.37578
															-0.27503	-0.27503	0.369061		0.048551	0.048551	-0.72144		-0.14125	-0.14125	0.044052		-0.04622	-0.04622	0.741311		-0.46124	-0.46124	0.97738
															-0.48588	-0.48588	0.693356		-0.10248	-0.10248	-0.2257		0.187399	0.187399	-0.71619		-0.21324	-0.21324	-0.24684		-0.47684	-0.47684	0.198458
															-0.27571	-0.27571	-0.03053		-0.20355	-0.20355	0.157478		-0.15911	-0.15911	-0.14467		-0.06446	-0.06446	-0.09138		-0.10226	-0.10226	-0.15652
															-0.06853	-0.06853	0.912915		0.017066	0.017066	0.152122		0.194323	0.194323	-0.16652		-0.11834	-0.11834	-0.55681		-0.49895	-0.49895	0.200089
															-0.2288	-0.2288	0.48427		0.01662	0.01662	0.179611		-0.00517	-0.00517	-0.15873		-0.23887	-0.23887	0.804099		-0.1062	-0.1062	0.361127
															-0.25552	-0.25552	0.665723		0.702258	0.702258	0.203174		-0.15093	-0.15093	-0.13527		-0.08925	-0.08925	-0.39172		-0.10188	-0.10188	0.421587
															-0.40842	-0.40842	1.10912		0.02703	0.02703	0.258725		0.019346	0.019346	0.313002		-0.21057	-0.21057	0.378794		-0.27951	-0.27951	1.15493
															-0.54953	-0.54953	0.469039		0.483792	0.483792	0.0463		0.077782	0.077782	-0.15342		-0.08395	-0.08395	0.278339		0.083056	0.083056	0.456997
															-0.34311	-0.34311	0.153028		0.669594	0.669594	-0.48949		-0.24088	-0.24088	-0.32992		0.216359	0.216359	0.08013		0.108551	0.108551	1.0294
															-0.71029	-0.71029	0.560018		0.261566	0.261566	-0.03502		-0.24327	-0.24327	-0.50545		-0.42671	-0.42671	-0.44636		-0.21266	-0.21266	0.19017
															-0.32238	-0.32238	0.217821		0.102833	0.102833	0.259481		0.312133	0.312133	-0.33557		-0.10067	-0.10067	-0.05008		-0.17556	-0.17556	0.275273
															-0.79855	-0.79855	0.547751		0.476238	0.476238	-0.17673		0.01839	0.01839	-0.27191		-0.12135	-0.12135	-0.16811		-0.54371	-0.54371	0.252905
															-0.26669	-0.26669	0.851447		0.458791	0.458791	0.346538		0.141855	0.141855	-0.5608		-0.05999	-0.05999	0.10863		-0.04669	-0.04669	0.28323
															-0.36271	-0.36271	0.322518		1.02814	1.02814	0.369344		0.043649	0.043649	0.393423		0.25062	0.25062	0.122275		0.024827	0.024827	0.282052
															-0.02788	-0.02788	0.118985		0.587004	0.587004	-0.02718		-0.35881	-0.35881	0.392828		0.010746	0.010746	0.174218		-0.0548	-0.0548	0.730953
															-0.29572	-0.29572	0.287212		0.657498	0.657498	-0.02232		-0.33554	-0.33554	-0.19743		-0.47976	-0.47976	-0.02486		0.099792	0.099792	0.876489
															0.455366	0.455366	-0.04469		0.366362	0.366362	-0.31078		0.212245	0.212245	-0.70411		0.09613	0.09613	-0.6885		-0.68764	-0.68764	0.390969
															-0.42672	-0.42672	0.078961		0.465189	0.465189	-0.85902		-0.09894	-0.09894	-0.13527		0.166892	0.166892	-0.86357		0.134323	0.134323	0.174296
															-0.70581	-0.70581	0.164977		0.531161	0.531161	-0.15326		-0.22783	-0.22783	-0.84644		0.249699	0.249699	-0.78705		0.187251	0.187251	0.318197
															-0.22627	-0.22627	0.346942		0.415443	0.415443	-0.0822		0.453605	0.453605	-0.29633		0.049637	0.049637	-0.24758		0.163873	0.163873	0.498885
															-0.50472	-0.50472	0.00059		0.027443	0.027443	0.313513		0.403259	0.403259	-0.29167		-0.37754	-0.37754	-0.03746		0.014874	0.014874	0.790101
															0.160245	0.160245	0.521827		0.78052	0.78052	0.616703		-0.02807	-0.02807	-0.17119		0.15394	0.15394	-0.22513		0.2281	0.2281	0.609599
															-1.02536	-1.02536	0.648747		0.197919	0.197919	0.998005		0.020565	0.020565	-0.29877		0.181019	0.181019	-0.18967		-0.11466	-0.11466	0.143345
															-0.19127	-0.19127	0.160462		0.37191	0.37191	-0.32841		0.422204	0.422204	0.013954		0.156804	0.156804	-0.02743		-0.24696	-0.24696	0.647765
															0.058707	0.058707	-0.05056		-0.1246	-0.1246	0.254171		0.019952	0.019952	-0.22314		-0.09815	-0.09815	0.057386		-0.12591	-0.12591	0.098805
															-0.36975	-0.36975	-0.17424		0.575002	0.575002	0.856816		0.157412	0.157412	0.322311		0.095828	0.095828	0.127361		0.113383	0.113383	0.487371
															-0.24671	-0.24671	0.139865		0.296989	0.296989	0.642499		-0.00375	-0.00375	0.317695		0.153398	0.153398	-0.083		0.033213	0.033213	0.417965
															-0.08768	-0.08768	-0.10217		0.409364	0.409364	0.497148		-0.01657	-0.01657	-0.36722		-0.42803	-0.42803	0.004869		-0.09155	-0.09155	-0.14019
															-0.34599	-0.34599	0.188217		0.768371	0.768371	0.389638		0.087534	0.087534	-0.02463		-0.00258	-0.00258	0.060392		0.173696	0.173696	0.55507
															-0.3222	-0.3222	0.397481		0.591029	0.591029	0.245609		0.344454	0.344454	0.05525		-0.03823	-0.03823	0.215349		-0.00017	-0.00017	0.418714
															0.473744	0.473744	-0.23002		0.990566	0.990566	1.01864		0.226453	0.226453	0.039226		0.116463	0.116463	-0.19086		0.169035	0.169035	-0.05155
															-0.24827	-0.24827	0.139865		1.04344	1.04344	-0.14023		0.034432	0.034432	-0.0978		-0.03895	-0.03895	-0.57146		0.032664	0.032664	-0.14645
															-0.67381	-0.67381	-0.02978		1.21667	1.21667	0.357069		-0.18218	-0.18218	-0.37231		0.054454	0.054454	-0.0041		0.143989	0.143989	0.654687
															-0.95297	-0.95297	0.442595		0.283444	0.283444	0.201215		0.524231	0.524231	-0.16482		-0.1416	-0.1416	-0.11101		0.018894	0.018894	0.765165
															-0.78749	-0.78749	-0.51313		0.328653	0.328653	0.456376		0.319854	0.319854	-0.74295		-0.085	-0.085	0.015521		-0.3477	-0.3477	0.016343
															-0.64655	-0.64655	0.051729		0.816456	0.816456	0.195684		0.59561	0.59561	-0.50808		-0.03956	-0.03956	0.209738		-0.04997	-0.04997	0.417733
															-0.43162	-0.43162	-0.37263		0.648109	0.648109	-0.20646		-0.35418	-0.35418	-0.06085		0.217392	0.217392	0.198416		-0.21019	-0.21019	0.200089
															-0.47926	-0.47926	0.642455		0.121172	0.121172	-0.43966		-0.09617	-0.09617	0.061125		-0.03632	-0.03632	-0.235		-0.49895	-0.49895	0.220169
															-0.29919	-0.29919	0.358484		0.277642	0.277642	-0.06028		-0.04718	-0.04718	-0.40563		0.048252	0.048252	-0.19508		-0.38156	-0.38156	0.978556
															-0.71181	-0.71181	-0.24939		0.350859	0.350859	-0.56339		-0.3627	-0.3627	-0.47816		-0.05516	-0.05516	-0.13748		-0.40839	-0.40839	-0.36007
															-0.5132	-0.5132	0.240417		-0.29334	-0.29334	-0.15032		0.020214	0.020214	-0.3564		-0.12122	-0.12122	0.276718		-0.00343	-0.00343	0.151622
															-0.54076	-0.54076	0.197996		0.474019	0.474019	-0.18087		-0.09784	-0.09784	0.110889		-0.69755	-0.69755	-0.86844		0.008447	0.008447	0.537359
															-0.34266	-0.34266	0.219425		0.416444	0.416444	0.473019		-0.11885	-0.11885	-0.02565		-0.47522	-0.47522	-0.1678		-0.46501	-0.46501	0.359105
															-0.22734	-0.22734	0.014946		1.08584	1.08584	-0.4718		-0.24207	-0.24207	0.340756		-0.29166	-0.29166	0.255116		0.20717	0.20717	0.449303
															-0.20433	-0.20433	0.139297		0.684558	0.684558	0.546004		0.211458	0.211458	-0.25901		-0.27344	-0.27344	-0.2546		-0.5807	-0.5807	0.833145
															-0.54809	-0.54809	-0.15141		0.985214	0.985214	-0.2354		-0.36883	-0.36883	0.649989		0.226293	0.226293	0.002645		-0.16807	-0.16807	0.266202
															-0.04532	-0.04532	-0.46214		0.108777	0.108777	-0.38785		0.206796	0.206796	-0.53917		-0.27755	-0.27755	-0.4236		-0.73475	-0.73475	0.428444
															-0.59214	-0.59214	-0.14899		0.4065	0.4065	0.218203		0.049961	0.049961	0.271904		0.003333	0.003333	-0.09345		-0.07876	-0.07876	0.250399
															-0.53165	-0.53165	-0.75705		0.484734	0.484734	0.296956		0.306581	0.306581	0.069087		-0.38041	-0.38041	-0.63776		-0.22217	-0.22217	-0.01013
															-0.20675	-0.20675	-0.32698		0.688605	0.688605	-0.73489		0.066437	0.066437	-0.08318		-0.14131	-0.14131	-0.15541		0.24081	0.24081	0.255461
															-0.57233	-0.57233	-0.19796		-0.22735	-0.22735	-0.13146		-0.16719	-0.16719	-0.85589		-0.57747	-0.57747	-0.15283		-0.1772	-0.1772	0.284054
															-0.25125	-0.25125	-0.38449		-0.40055	-0.40055	0.479281		-0.13944	-0.13944	-0.16738		-0.40879	-0.40879	0.951724		-0.28863	-0.28863	0.383785
															-0.52	-0.52	-0.29468		-0.61097	-0.61097	-0.31849		-0.12473	-0.12473	-0.23085		-0.30529	-0.30529	0.243653		-0.15112	-0.15112	0.675235
															-0.43088	-0.43088	-0.65115		0.322124	0.322124	0.25119		-0.54013	-0.54013	0.150779		-0.09529	-0.09529	-0.38436		0.092121	0.092121	0.159796
															-0.60643	-0.60643	0.033012		0.441238	0.441238	-0.11182		-0.41224	-0.41224	0.301792		-0.21615	-0.21615	-0.09852		0.298752	0.298752	0.08563
															0.253354	0.253354	-0.21437		0.585843	0.585843	0.693068		-0.28565	-0.28565	-0.00874		-0.33318	-0.33318	-0.45043		-0.364	-0.364	0.414369
															-0.54658	-0.54658	-0.34242		0.220106	0.220106	-0.22746		0.039011	0.039011	0.449691		-0.49346	-0.49346	-0.08502		-0.23307	-0.23307	-0.05155
															-0.11122	-0.11122	0.667495		0.277246	0.277246	-0.02697		0.145745	0.145745	-0.53081		-0.3725	-0.3725	-0.23739		0.088533	0.088533	0.078876
															-0.41899	-0.41899	-0.34406		0.625222	0.625222	-0.1964		-0.65786	-0.65786	-0.44938		0.009433	0.009433	0.274278		-0.34449	-0.34449	0.184518
															-0.68654	-0.68654	0.051216		0.429804	0.429804	0.660646		0.083939	0.083939	-0.1067		-0.35055	-0.35055	-0.29322		0.400134	0.400134	0.293263
															-0.2126	-0.2126	-0.37138		0.288306	0.288306	-0.09915		-0.58012	-0.58012	-0.30607		-0.35314	-0.35314	-0.19914		0.070808	0.070808	0.645917
															0.01101	0.01101	0.357747		0.401566	0.401566	-0.53508		-0.56475	-0.56475	-0.76829		-0.46838	-0.46838	0.006172		-0.54707	-0.54707	0.655004
															-0.2128	-0.2128	0.560168		0.345435	0.345435	0.196699		-0.28195	-0.28195	-0.07032		-0.31193	-0.31193	0.052487		-0.51798	-0.51798	-0.21658
															-0.14774	-0.14774	0.39533		-0.15954	-0.15954	0.507447		-0.41719	-0.41719	-0.4615		0.135906	0.135906	-0.09414		0.033858	0.033858	0.028006
															-0.64339	-0.64339	0.640835		0.116815	0.116815	0.147912		-0.27806	-0.27806	-0.2188		0.10578	0.10578	-0.13655		-0.26683	-0.26683	0.496224
															0.243625	0.243625	0.067086		-0.11432	-0.11432	0.305233		0.151337	0.151337	0.099194		-0.43885	-0.43885	-0.09776		-0.21243	-0.21243	0.124801
															-0.36543	-0.36543	0.273609		-0.19768	-0.19768	0.371689		-0.06468	-0.06468	-0.29092		-0.5984	-0.5984	-0.42116		-0.17537	-0.17537	1.26488
															-0.37425	-0.37425	0.531105		-0.18553	-0.18553	-0.0323		-0.7103	-0.7103	0.259007		-0.46651	-0.46651	0.720866		-0.7309	-0.7309	0.494663
															-0.16142	-0.16142	0.410874		0.09478	0.09478	-0.68568		-0.66776	-0.66776	-0.00317		-0.27932	-0.27932	-0.49779		-0.17703	-0.17703	0.614362
															0.501225	0.501225	0.08151		-0.84389	-0.84389	0.422849		-0.06301	-0.06301	0.449691		-0.15323	-0.15323	-0.10658		0.055901	0.055901	0.255461
															-0.29148	-0.29148	0.620041		-0.54969	-0.54969	0.538391		-0.11908	-0.11908	-0.75763		0.007876	0.007876	0.336763		-0.17212	-0.17212	1.28853
															-0.14097	-0.14097	0.62239		0.085661	0.085661	-0.51623		-0.38513	-0.38513	-0.15952		-0.76322	-0.76322	-0.23224		-0.34346	-0.34346	0.86788
															-0.6669	-0.6669	1.07098		-0.85411	-0.85411	0.440425		-0.00266	-0.00266	-0.30367		-0.63539	-0.63539	0.310879		-0.2833	-0.2833	0.485828
															-0.28922	-0.28922	0.40159		-0.02612	-0.02612	0.273221		-0.54405	-0.54405	-0.34678		-0.00993	-0.00993	0.099934		-0.04891	-0.04891	0.822144
															0.648831	0.648831	-0.01283		-0.06232	-0.06232	-0.31288		-0.33209	-0.33209	0.16097		0.066681	0.066681	0.520266		-0.1324	-0.1324	0.433971
															0.59023	0.59023	1.19699		0.348804	0.348804	-0.10057		0.391581	0.391581	-0.35766		-0.40174	-0.40174	-0.00763		-0.44585	-0.44585	0.603688
															-0.2031	-0.2031	1.1822		-0.22543	-0.22543	0.613118		0.015868	0.015868	0.28794		-0.27902	-0.27902	-0.20161		-0.1585	-0.1585	0.900074
															-0.72103	-0.72103	0.79414		-0.14009	-0.14009	-0.36105		-0.36247	-0.36247	-0.36974		0.01205	0.01205	0.232943		-0.39747	-0.39747	-0.32941
															-0.63926	-0.63926	0.775031		0.735653	0.735653	0.606199		-0.32681	-0.32681	-0.62681		-0.29801	-0.29801	-0.0027		0.227928	0.227928	0.635206
															-1.17674	-1.17674	0.629055		-0.05495	-0.05495	0.218259		-0.04933	-0.04933	-0.34473		-0.44563	-0.44563	0.378794		0.403173	0.403173	0.624587
															-0.95837	-0.95837	0.54566		-0.25469	-0.25469	0.069759		-0.06776	-0.06776	-0.20344		-0.04925	-0.04925	-0.20199		0.291628	0.291628	0.446509
															-0.26582	-0.26582	0.094017		0.825315	0.825315	0.262097		0.033572	0.033572	0.387149		-0.55732	-0.55732	0.206471		-0.46501	-0.46501	0.169577
															-0.82712	-0.82712	0.189624		0.332075	0.332075	0.303094		-0.21925	-0.21925	-0.6939		-0.20312	-0.20312	0.143985		-0.42037	-0.42037	0.472653
															-0.23474	-0.23474	1.02612		0.558629	0.558629	0.569351		-0.91008	-0.91008	0.140363		0.080245	0.080245	0.214179		-0.04087	-0.04087	0.180814
															0.701772	0.701772	0.322518		0.723584	0.723584	0.355432		-0.18301	-0.18301	0.269712		0.223475	0.223475	0.132657		0.08887	0.08887	0.587773
															-0.99459	-0.99459	0.934702		-0.56296	-0.56296	0.592059		-0.29713	-0.29713	-0.05478		-0.23633	-0.23633	0.169096		0.162814	0.162814	0.856604
															-1.12838	-1.12838	0.285993		0.514235	0.514235	0.338718		-0.11899	-0.11899	-0.10424		-0.46809	-0.46809	-0.37154		-0.55273	-0.55273	0.166749
															-0.84725	-0.84725	0.163913		0.420553	0.420553	0.424717		-0.62099	-0.62099	-0.25231		0.111214	0.111214	1.03881		0.136258	0.136258	0.003677
															-1.08656	-1.08656	1.16067		0.057324	0.057324	0.638754		-0.35136	-0.35136	-0.01128		0.011211	0.011211	-0.09815		-0.28234	-0.28234	1.61992
															-0.68396	-0.68396	0.266093		0.449183	0.449183	0.691943		-0.22249	-0.22249	-0.26533		0.077654	0.077654	-0.78086		-0.07716	-0.07716	0.328673
															0.5387	0.5387	0.530058		0.498853	0.498853	0.971714		-0.28154	-0.28154	-0.37969		-0.36844	-0.36844	-0.36156		-0.03847	-0.03847	0.04331
															-0.45424	-0.45424	0.75802		0.067085	0.067085	0.80829		-0.81715	-0.81715	-0.43335		0.150175	0.150175	-0.37849		-0.28264	-0.28264	1.19151
															0.265158	0.265158	0.573275		0.840994	0.840994	0.581212		0.031061	0.031061	-0.74735		-0.12972	-0.12972	-0.745		-0.23573	-0.23573	1.09223
															-0.66667	-0.66667	0.361121		0.686221	0.686221	0.208709		-0.31748	-0.31748	-0.6386		-0.10464	-0.10464	-0.58711		0.498906	0.498906	0.860236
															-0.42408	-0.42408	-0.00881		0.332544	0.332544	0.540807		0.34586	0.34586	-0.46542		-0.66033	-0.66033	-0.20797		-0.11708	-0.11708	0.656628
															-0.87158	-0.87158	0.668015		0.853129	0.853129	0.032615		0.302107	0.302107	-0.25192		-0.24872	-0.24872	-0.242		0.040458	0.040458	0.521885
															-0.48878	-0.48878	0.243161		0.306748	0.306748	0.657479		0.311817	0.311817	-0.01553		-0.13316	-0.13316	1.17474		-0.50737	-0.50737	0.510703
															-0.04083	-0.04083	-0.21805		-0.08838	-0.08838	0.271793		-0.00753	-0.00753	-0.15121		0.360427	0.360427	-0.11608		0.126842	0.126842	1.0294
															-0.91498	-0.91498	0.287472		0.590005	0.590005	0.615366		-0.18103	-0.18103	-0.55031		-0.44943	-0.44943	-0.22144		0.127015	0.127015	0.781284
															-0.39767	-0.39767	0.294774		0.090102	0.090102	0.524893		0.290037	0.290037	0.48988		-0.01471	-0.01471	-0.54282		-0.28901	-0.28901	0.28323
															-0.49929	-0.49929	0.668694		1.0302	1.0302	-0.08186		0.22228	0.22228	0.22049		-0.58937	-0.58937	-0.08187		-0.01301	-0.01301	0.317233
															0.267294	0.267294	0.807945		-0.03497	-0.03497	-0.10445		0.008741	0.008741	0.628028		-0.03613	-0.03613	-0.50111		0.014161	0.014161	0.632319
															-0.65349	-0.65349	0.457797		0.359704	0.359704	0.676588		-0.1352	-0.1352	0.004453		-0.18788	-0.18788	0.386488		-0.15456	-0.15456	0.36268
															0.450132	0.450132	0.788182		-0.57291	-0.57291	0.370645		0.183252	0.183252	-0.32049		-0.22876	-0.22876	0.409181		-0.11986	-0.11986	0.421587
															-0.29019	-0.29019	0.807945		0.305169	0.305169	-0.16286		-0.45225	-0.45225	-0.23283		-0.18802	-0.18802	-0.22907		-0.07269	-0.07269	0.32429
															-0.62482	-0.62482	0.36316		0.384931	0.384931	-0.04657		-0.52411	-0.52411	0.409049		-0.42029	-0.42029	-0.58494		-0.10586	-0.10586	0.157166
															-0.53265	-0.53265	0.746708		-0.74759	-0.74759	0.626431		-0.26468	-0.26468	-0.57061		-0.27916	-0.27916	-0.26301		-0.14251	-0.14251	0.69614
															-0.4426	-0.4426	-0.05775		0.560002	0.560002	0.292152		-0.20734	-0.20734	0.423219		-0.6498	-0.6498	-0.50333		-0.24544	-0.24544	0.31882
															-0.43662	-0.43662	0.803976		-0.02941	-0.02941	-0.09473		-0.79475	-0.79475	0.430325		-0.25287	-0.25287	-0.25414		-0.08466	-0.08466	-0.20277
															0.234149	0.234149	-0.22331		0.734018	0.734018	0.767097		0.257937	0.257937	-0.00789		-0.75058	-0.75058	0.287538		-0.24502	-0.24502	-0.03814
															-0.26866	-0.26866	0.373332		0.259759	0.259759	0.323612		0.079108	0.079108	-0.10744		-0.58266	-0.58266	0.087067		-0.19432	-0.19432	-0.07483
															-0.55374	-0.55374	0.559558		0.361035	0.361035	-0.38458		-0.0078	-0.0078	0.275924		-0.53206	-0.53206	0.095439		0.379175	0.379175	0.002046
															-0.69048	-0.69048	-0.61475		-0.17167	-0.17167	1.01742		-0.83639	-0.83639	0.53909		-0.30054	-0.30054	-0.04271		-0.23112	-0.23112	0.612308
															-0.10819	-0.10819	-0.04672		0.154123	0.154123	-0.1039		0.075336	0.075336	-0.24893		-0.11808	-0.11808	-0.23131		0.175698	0.175698	-0.13351
															-0.06841	-0.06841	0.304371		0.197533	0.197533	0.362086		-0.18106	-0.18106	-0.29397		-0.20849	-0.20849	0.989017		-0.00728	-0.00728	0.425257
															-0.44609	-0.44609	-0.07816		0.077502	0.077502	0.014283		0.164343	0.164343	0.081046		-0.00705	-0.00705	-0.55425		-0.14778	-0.14778	0.717791
															-0.60181	-0.60181	0.097053		0.680669	0.680669	0.857539		0.062748	0.062748	0.165595		-0.30849	-0.30849	0.307092		0.108985	0.108985	0.517803
															-0.29823	-0.29823	0.096037		0.659001	0.659001	-0.00555		-0.0867	-0.0867	0.084041		-0.21415	-0.21415	-0.44286		-0.21896	-0.21896	1.14974
															-0.44086	-0.44086	0.170515		0.315662	0.315662	0.495362		-0.13591	-0.13591	0.003626		-0.28204	-0.28204	-0.15918		-0.14932	-0.14932	0.610457
															0.109333	0.109333	-0.03797		0.495632	0.495632	0.324728		-0.10249	-0.10249	-0.56967		0.054775	0.054775	0.715159		0.058624	0.058624	0.373786
															-0.94129	-0.94129	0.160462		0.973479	0.973479	0.493827		-0.1635	-0.1635	0.050083		-0.18017	-0.18017	-0.2204		-0.65844	-0.65844	-0.18005
															-0.42438	-0.42438	-0.04005		0.376346	0.376346	0.691822		-0.12429	-0.12429	-0.11859		-0.2433	-0.2433	-0.18271		-0.19992	-0.19992	0.280772
															0.220674	0.220674	0.129873		0.571109	0.571109	-0.16136		-0.52253	-0.52253	0.22228		0.170364	0.170364	-0.598		0.081524	0.081524	0.264878
															-0.30386	-0.30386	0.039271		0.528459	0.528459	0.565489		-0.28933	-0.28933	-0.6222		-0.42617	-0.42617	-0.3802		-0.72972	-0.72972	0.684458
															-0.31877	-0.31877	0.211157		-0.10692	-0.10692	0.677883		0.016462	0.016462	-0.1805		-0.19378	-0.19378	-0.56569		-0.3137	-0.3137	0.332759
															-0.20077	-0.20077	0.090025		0.581133	0.581133	0.865161		-0.50766	-0.50766	-0.26567		0.010584	0.010584	0.271604		-0.49178	-0.49178	0.066492
															0.349297	0.349297	0.691595		0.851621	0.851621	-0.31078		-0.21823	-0.21823	0.16812		-0.59322	-0.59322	-0.56458		-0.33598	-0.33598	0.390409
															-0.14137	-0.14137	0.263625		0.148385	0.148385	0.715829		0.194544	0.194544	-0.13527		-0.40879	-0.40879	-0.57044		-0.45195	-0.45195	0.150336
															-0.41388	-0.41388	0.942246		0.993937	0.993937	-0.05462		-0.0172	-0.0172	0.551789		-0.49013	-0.49013	0.045894		-0.30769	-0.30769	0.124801
															-0.80938	-0.80938	0.549633		0.115976	0.115976	0.01734		0.095176	0.095176	0.739197		-0.30088	-0.30088	-0.01283		-0.08698	-0.08698	0.360239
															-0.05677	-0.05677	0.519464		1.39729	1.39729	-0.40936		-0.4126	-0.4126	0.134817		-0.47918	-0.47918	-0.08118		0.668412	0.668412	0.291527
															-0.46032	-0.46032	0.726909		0.517544	0.517544	-0.80884		0.026276	0.026276	0.296839		-0.24683	-0.24683	-0.73633		-0.12119	-0.12119	0.404909
															0.230318	0.230318	0.572378		0.958203	0.958203	-0.08301		-0.02161	-0.02161	0.025883		-0.01083	-0.01083	-0.23687		0.018431	0.018431	0.352441
															-0.25408	-0.25408	0.215907		0.506991	0.506991	0.356109		0.00262	0.00262	0.573265		0.539677	0.539677	0.069561		0.587178	0.587178	0.790101
															0.193356	0.193356	0.322518		0.541243	0.541243	-0.25396		-0.46171	-0.46171	0.472411		0.12046	0.12046	-0.31887		0.524147	0.524147	1.35244
															-0.14159	-0.14159	-0.63235		1.10135	1.10135	0.109107		0.291913	0.291913	0.050284		0.274734	0.274734	-0.42448		0.412026	0.412026	0.449303
															-0.13077	-0.13077	0.190693		1.02576	1.02576	0.405833		-0.49313	-0.49313	0.694803		0.514586	0.514586	-0.31032		0.16722	0.16722	-0.05155
															0.085424	0.085424	0.490694		0.528311	0.528311	0.262326		-0.3442	-0.3442	0.039503		-0.06087	-0.06087	-0.31537		-0.42753	-0.42753	-0.1151
															0.158243	0.158243	0.585553		0.72427	0.72427	0.229579		0.078134	0.078134	0.527693		0.001672	0.001672	-0.52274		-0.6493	-0.6493	0.295374
															-0.11122	-0.11122	0.457797		-0.10276	-0.10276	0.207135		-0.45372	-0.45372	0.346261		0.062279	0.062279	-0.65053		-0.5458	-0.5458	0.026091
															0.385688	0.385688	-0.0653		-0.22036	-0.22036	0.576254		-0.10431	-0.10431	0.433571		-0.63119	-0.63119	-0.25237		-0.04051	-0.04051	0.084508
															-0.39501	-0.39501	0.714137		0.176764	0.176764	0.513273		-0.80968	-0.80968	0.406878		-0.23546	-0.23546	-0.02743		-0.25076	-0.25076	0.635206
															-0.09185	-0.09185	0.478638		0.143997	0.143997	0.242323		-0.29473	-0.29473	0.720338		-0.26635	-0.26635	-0.21377		-0.32267	-0.32267	0.056366
															0.33096	0.33096	0.05394		0.696898	0.696898	1.54361		-0.46521	-0.46521	0.002232		-0.14215	-0.14215	-0.24972		0.067948	0.067948	-0.05155
															0.132707	0.132707	0.668015		0.374277	0.374277	-0.0584		-0.39768	-0.39768	0.032328		-0.53781	-0.53781	-0.46662		-0.67508	-0.67508	0.127375
															0.506166	0.506166	1.39628		-0.01683	-0.01683	-0.20384		0.00314	0.00314	-0.17535		0.205917	0.205917	0.601826		-0.16712	-0.16712	0.746894
															0.093195	0.093195	0.226011		0.095536	0.095536	0.262683		-0.10311	-0.10311	0.69905		0.221024	0.221024	0.17899		0.209942	0.209942	0.252905
															-0.53667	-0.53667	0.68019		0.502	0.502	-0.22052		0.505641	0.505641	-0.15276		-0.19811	-0.19811	-0.24124		-0.3622	-0.3622	0.948051
															-0.4321	-0.4321	0.807945		0.1796	0.1796	0.298655		-0.1209	-0.1209	-0.11712		-0.43082	-0.43082	-0.17982		-0.31834	-0.31834	0.423967
															-0.00226	-0.00226	1.14355		0.101955	0.101955	0.754018		0.223747	0.223747	-0.03969		-0.12045	-0.12045	-0.61226		-0.29623	-0.29623	0.284318
															0.477791	0.477791	0.767756		-0.03701	-0.03701	0.006143		0.469661	0.469661	0.681421		-0.30725	-0.30725	-0.2754		-0.09822	-0.09822	0.380661
															-0.17366	-0.17366	0.376457		-0.18553	-0.18553	-0.33194		-0.16496	-0.16496	0.526143		-0.49125	-0.49125	-0.38501		0.103468	0.103468	-0.14415
															-0.27899	-0.27899	0.70103		0.331786	0.331786	0.435434		0.430679	0.430679	-0.01569		-0.79874	-0.79874	-0.42237		-0.47115	-0.47115	0.506447
															0.004259	0.004259	1.12033		0.164182	0.164182	0.025483		0.025916	0.025916	-0.05831		-0.54124	-0.54124	-0.14555		-0.13203	-0.13203	0.056366
															-0.26322	-0.26322	1.19937		0.391777	0.391777	0.127346		-0.19461	-0.19461	-0.15697		-0.3335	-0.3335	0.518151		0.57183	0.57183	-0.1434
															0.099121	0.099121	0.707543		0.138431	0.138431	0.140639		-0.99832	-0.99832	-0.39831		-0.56195	-0.56195	-0.46025		-0.36663	-0.36663	-0.07259
															-0.21883	-0.21883	0.749529		0.371233	0.371233	-0.50581		-0.10482	-0.10482	1.12107		-0.00871	-0.00871	0.247992		-0.18747	-0.18747	0.549959
															-0.32911	-0.32911	0.668015		-0.41846	-0.41846	0.190266		-0.34577	-0.34577	0.146014		0.125544	0.125544	0.297453		-0.10798	-0.10798	0.97645
															-0.434	-0.434	0.936627		0.170611	0.170611	0.372988		-0.81811	-0.81811	0.383457		-0.80011	-0.80011	0.484598		-0.46173	-0.46173	0.413679
															-0.42218	-0.42218	1.08978		-0.9077	-0.9077	0.700175		0.029203	0.029203	-0.64984		-0.37485	-0.37485	-0.04175		-0.23967	-0.23967	0.718569
															-0.36001	-0.36001	0.585553		-0.7315	-0.7315	-0.08822		-0.23132	-0.23132	0.056027		-0.17613	-0.17613	-0.37849		-0.5874	-0.5874	0.790562
															0.554032	0.554032	0.547079		-0.01177	-0.01177	-0.11696		-0.47505	-0.47505	-0.25885		-0.10317	-0.10317	0.403561		0.241998	0.241998	0.634954
															-0.44616	-0.44616	0.853486		-0.94684	-0.94684	0.014283		-0.6114	-0.6114	-0.2167		-0.17867	-0.17867	-0.44444		0.295042	0.295042	0.680767
															0.537541	0.537541	0.739027		-1.09667	-1.09667	0.428639		-0.25153	-0.25153	-0.31584		0.290038	0.290038	-0.0439		0.197231	0.197231	0.017885
															0.045996	0.045996	0.703389		-0.27767	-0.27767	0.483188		-0.6435	-0.6435	-0.4885		-0.07759	-0.07759	0.101397		-0.1305	-0.1305	0.470497
															-0.52118	-0.52118	-0.02213		-0.32439	-0.32439	0.331766		-0.32443	-0.32443	-0.1663		0.25017	0.25017	0.152023		-0.15185	-0.15185	0.535305
															-0.10245	-0.10245	0.170515		-0.41325	-0.41325	1.12327		-0.38725	-0.38725	-0.85425		0.023318	0.023318	0.179503		0.157539	0.157539	0.409096
															0.015638	0.015638	0.343735		0.531534	0.531534	-0.55974		-0.21872	-0.21872	-0.06488		0.318835	0.318835	0.114548		-0.05963	-0.05963	0.115402
															0.707235	0.707235	0.725731		-0.56854	-0.56854	0.603422		-0.70393	-0.70393	0.506593		-0.57872	-0.57872	0.357137		-0.39219	-0.39219	0.517803
															0.225817	0.225817	0.064387		-0.57736	-0.57736	0.140639		-0.62624	-0.62624	-0.24692		-0.19808	-0.19808	-0.44145		-0.68542	-0.68542	0.445936
															-0.10913	-0.10913	-0.03173		-0.84253	-0.84253	0.379133		0.183181	0.183181	0.557405		0.039965	0.039965	-0.15571		0.103916	0.103916	0.586806
															0.18799	0.18799	-0.02638		-0.46928	-0.46928	-0.50042		0.097693	0.097693	-0.65993		-0.14576	-0.14576	-0.23012		-0.48773	-0.48773	0.53921
															-0.14591	-0.14591	1.32664		-0.03182	-0.03182	0.437452		-0.48868	-0.48868	-0.05998		-0.06018	-0.06018	-0.10537		-0.318	-0.318	0.952069
															-0.3995	-0.3995	0.276449		0.645491	0.645491	-0.02777		-0.32771	-0.32771	0.403148		0.186365	0.186365	-0.03367		-0.15597	-0.15597	0.527137
															0.433918	0.433918	-0.38559		0.035236	0.035236	-0.01155		-0.12571	-0.12571	0.059985		0.019069	0.019069	-0.20571		-0.07491	-0.07491	0.58525
															-0.17262	-0.17262	0.094017		-0.26037	-0.26037	-0.43421		-0.4739	-0.4739	0.166192		-0.3607	-0.3607	0.56706		-0.45764	-0.45764	-0.22055
															-0.08968	-0.08968	0.664987		-0.00223	-0.00223	-0.14534		0.016968	0.016968	0.630263		-0.40879	-0.40879	0.215799		-0.2456	-0.2456	-0.13788
															-0.32638	-0.32638	0.671283		0.125757	0.125757	-0.54845		-0.44112	-0.44112	0.315939		-0.10446	-0.10446	0.031341		-0.48321	-0.48321	1.09767
															-0.46638	-0.46638	0.450623		-0.00267	-0.00267	0.334418		-0.07039	-0.07039	0.051141		-0.62292	-0.62292	-0.25606		0.100147	0.100147	0.847852
															-0.22839	-0.22839	0.599099		-0.10572	-0.10572	1.16675		-0.3134	-0.3134	-0.1247		0.313673	0.313673	0.343388		-0.1451	-0.1451	0.623332
															-0.0933	-0.0933	1.14428		-0.07821	-0.07821	-0.08197		0.012601	0.012601	0.314036		-0.23009	-0.23009	-0.16824		0.232251	0.232251	0.380892
															-0.13962	-0.13962	0.285993		0.496752	0.496752	0.129033		0.093145	0.093145	0.02572		-0.32473	-0.32473	-0.29544		-0.49415	-0.49415	0.824447
															0.107617	0.107617	0.464247		0.903608	0.903608	0.910123		-0.46521	-0.46521	-0.02463		-0.60538	-0.60538	0.321948		-0.20469	-0.20469	0.061424
															0.477791	0.477791	0.97787		0.808041	0.808041	-0.30373		0.119129	0.119129	0.131515		-0.31891	-0.31891	-0.12482		-0.16955	-0.16955	0.225938
															-0.42979	-0.42979	0.02916		0.651606	0.651606	0.453816		-0.05	-0.05	-0.04094		-0.29892	-0.29892	-0.19037		0.063183	0.063183	-0.16991
															-0.02455	-0.02455	0.791228		0.85307	0.85307	-0.19691		-0.17702	-0.17702	-0.37076		-0.6498	-0.6498	-0.36881		-0.30973	-0.30973	0.731338
															-0.94129	-0.94129	1.03807		0.288181	0.288181	1.07138		-0.90276	-0.90276	-0.74369		-0.20152	-0.20152	0.126932		-0.18199	-0.18199	-0.14258
															-0.58284	-0.58284	0.789911		-0.09667	-0.09667	0.148092		-0.25378	-0.25378	0.208683		-0.44693	-0.44693	-0.18358		0.048654	0.048654	0.815842
															-0.66039	-0.66039	0.366543		0.239091	0.239091	0.293703		-0.28379	-0.28379	-0.31267		-0.01821	-0.01821	-0.08147		-0.10501	-0.10501	-0.37394
															-0.25408	-0.25408	0.739881		0.284431	0.284431	-0.05925		-0.46984	-0.46984	-0.44108		-0.57229	-0.57229	0.527314		-0.67651	-0.67651	0.585029
															-1.29799	-1.29799	0.733307		0.339495	0.339495	-0.26797		-0.21606	-0.21606	-0.07334		-0.05703	-0.05703	0.84946		-0.20589	-0.20589	0.681749
															0.478421	0.478421	0.446847		0.520374	0.520374	-0.13882		-0.22643	-0.22643	-0.59254		-0.04622	-0.04622	-0.20807		-0.27719	-0.27719	0.103827
															0.219172	0.219172	0.129377		0.135747	0.135747	-0.00283		-0.09955	-0.09955	-0.33		-0.21615	-0.21615	0.222844		-0.30385	-0.30385	-0.0428
															-0.29695	-0.29695	-0.13944		0.02426	0.02426	-0.40647		-0.56284	-0.56284	-0.20329		0.110581	0.110581	0.188002		0.000612	0.000612	-0.12877
															0.608394	0.608394	0.396283		0.578513	0.578513	0.043504		-0.13909	-0.13909	-0.45289		0.367769	0.367769	0.43261		0.098122	0.098122	-0.15452
															0.365685	0.365685	1.03572		0.131273	0.131273	-0.00528		-0.24561	-0.24561	1.12943		-0.02789	-0.02789	-0.38961		-0.35644	-0.35644	0.230879
															-0.1129	-0.1129	-0.04802		-0.26188	-0.26188	-0.08511		-0.04772	-0.04772	-0.24219		-0.29776	-0.29776	0.269674		-0.27712	-0.27712	0.279378
															-0.61828	-0.61828	0.402689		-0.3411	-0.3411	0.215708		-0.21332	-0.21332	-0.1982		0.038666	0.038666	0.469763		0.071457	0.071457	0.893656
															0.345328	0.345328	0.606927		0.095204	0.095204	0.655829		-0.07369	-0.07369	-0.19593		-0.6033	-0.6033	0.269859		-0.38402	-0.38402	0.636761
															-0.56723	-0.56723	0.371048		0.260724	0.260724	-0.43078		-0.46984	-0.46984	-0.40989		-0.08047	-0.08047	-0.76251		0.507407	0.507407	0.906039
															0.248929	0.248929	0.177468		0.162971	0.162971	0.105786		-0.08656	-0.08656	-0.12387		-0.38876	-0.38876	-0.08336		-0.66962	-0.66962	0.282052
															-0.12274	-0.12274	0.617496		0.150434	0.150434	0.056575		-0.32247	-0.32247	0.513256		-0.02852	-0.02852	0.068121		-0.32949	-0.32949	1.12452
															-0.1592	-0.1592	0.420129		-0.52114	-0.52114	0.341578		-0.03479	-0.03479	-0.01073		-0.04515	-0.04515	-0.0693		-0.19108	-0.19108	0.300513
															-0.30062	-0.30062	0.766125		-0.43282	-0.43282	0.277849		-0.47859	-0.47859	-0.06918		-0.50902	-0.50902	0.223576		-0.80878	-0.80878	0.746202
															-0.26322	-0.26322	0.703122		-0.16554	-0.16554	0.438254		-0.60939	-0.60939	-0.02565		-0.62912	-0.62912	0.231457		-0.58253	-0.58253	0.317676
															-1.17759	-1.17759	0.080318		-0.26369	-0.26369	0.390726		0.124259	0.124259	-0.5947		-0.18138	-0.18138	-0.17768		0.102793	0.102793	1.06787
															0.020905	0.020905	0.489045		-0.0115	-0.0115	-0.30025		0.10953	0.10953	0.245		-0.03533	-0.03533	-0.38743		0.217901	0.217901	0.268172
															-0.01381	-0.01381	-0.07816		0.868178	0.868178	0.486617		-0.3676	-0.3676	0.121637		-0.18554	-0.18554	-0.50005		-0.30887	-0.30887	0.227735
															0.436074	0.436074	0.428012		0.385624	0.385624	-0.38402		-0.17551	-0.17551	0.285866		0.036833	0.036833	-0.27468		0.434712	0.434712	-0.37719
															-0.28298	-0.28298	-0.15141		-0.00656	-0.00656	0.198612		-0.07241	-0.07241	-0.10236		-0.33149	-0.33149	0.091722		-0.53212	-0.53212	0.074405
															0.098784	0.098784	0.149454		0.157426	0.157426	-0.30373		-0.27315	-0.27315	-0.11509		0.331144	0.331144	-0.07386		-0.67095	-0.67095	0.219353
															-0.33938	-0.33938	0.663555		0.248773	0.248773	0.259156		-0.13822	-0.13822	-0.06623		0.698122	0.698122	-0.25575		-0.36385	-0.36385	0.339021
															-0.27177	-0.27177	0.431043		-0.30507	-0.30507	0.20202		0.289507	0.289507	-0.04451		0.024623	0.024623	-0.22762		0.182477	0.182477	0.91587
															0.218648	0.218648	0.260931		0.391846	0.391846	-0.54735		-0.39275	-0.39275	-0.1442		-0.34881	-0.34881	-0.12399		-0.53894	-0.53894	0.107707
															0.194362	0.194362	0.563527		0.914496	0.914496	0.375335		-0.18402	-0.18402	-0.46208		0.302862	0.302862	0.195091		0.241998	0.241998	-0.23252
															-0.44487	-0.44487	-0.0119		0.229505	0.229505	0.081309		0.093277	0.093277	-0.35766		0.395483	0.395483	0.818979		0.24728	0.24728	0.255765
															-0.18434	-0.18434	-0.05512		0.719175	0.719175	0.000497		-0.62852	-0.62852	-0.49303		0.131776	0.131776	0.789453		-0.14606	-0.14606	0.625908
															-0.2183	-0.2183	0.121606		0.694929	0.694929	-0.3941		0.192275	0.192275	-0.45881		0.120316	0.120316	0.180037		-0.08101	-0.08101	0.588508
															-0.11361	-0.11361	0.973283		0.44363	0.44363	-0.06165		-0.29166	-0.29166	-0.21869		0.142222	0.142222	-0.46465		-0.1129	-0.1129	-0.27723
															-0.52072	-0.52072	0.044985		0.375016	0.375016	0.693068		0.054161	0.054161	-0.19667		-0.36926	-0.36926	-0.04467		-0.13726	-0.13726	0.373786
															0.058707	0.058707	0.423802		0.876805	0.876805	0.198524		-0.21765	-0.21765	0.298625		0.194317	0.194317	-0.24487		-0.05454	-0.05454	0.252905
															-0.66011	-0.66011	0.207041		0.477641	0.477641	-0.2661		-0.30656	-0.30656	-0.27545		-0.09232	-0.09232	0.089287		0.088687	0.088687	0.08563
															-0.58766	-0.58766	0.648747		0.438768	0.438768	-0.42182		-0.462	-0.462	-0.65963		-0.01338	-0.01338	0.152023		0.126842	0.126842	0.15337
															-0.62814	-0.62814	0.534569		0.536934	0.536934	-1.2203		0.020214	0.020214	-0.42561		0.328173	0.328173	0.762076		-0.03643	-0.03643	-0.04094
															-0.34426	-0.34426	-0.29709		0.232672	0.232672	0.112773		0.145745	0.145745	-0.12404		0.181952	0.181952	0.344668		-0.16667	-0.16667	0.574834
															-0.55302	-0.55302	0.046527		0.492539	0.492539	-0.02815		-0.43771	-0.43771	-0.03724		-0.0849	-0.0849	0.250876		-0.13102	-0.13102	0.607255
															-1.01658	-1.01658	0.144284		0.217823	0.217823	-0.14902		0.673482	0.673482	-0.2473		-0.23697	-0.23697	-0.13567		-0.1849	-0.1849	0.277852
															-0.37679	-0.37679	0.30341		0.017631	0.017631	-0.15556		0.220054	0.220054	-0.14798		-0.277	-0.277	0.401382		-0.2863	-0.2863	0.657296
															-0.08216	-0.08216	0.295103		0.243719	0.243719	-0.26896		0.030764	0.030764	0.059744		-0.21615	-0.21615	0.749264		-0.31152	-0.31152	0.044319
															-0.27716	-0.27716	0.209585		0.34815	0.34815	-0.68426		-0.19319	-0.19319	0.186656		0.614291	0.614291	-0.08203		-0.19652	-0.19652	0.456189
															-0.29639	-0.29639	-0.09576		0.18738	0.18738	-0.36474		-0.3978	-0.3978	-0.02836		0.826656	0.826656	0.497798		-0.05887	-0.05887	-0.24043
															-0.51599	-0.51599	0.17579		0.261214	0.261214	-0.00283		0.752734	0.752734	-0.34499		-0.14576	-0.14576	0.306745		0.250648	0.250648	-0.36197
															-0.16369	-0.16369	0.441643		-0.16894	-0.16894	-0.20185		0.133983	0.133983	-0.64984		0.018628	0.018628	0.794471		0.162253	0.162253	1.75541
															-0.02455	-0.02455	0.119531		0.174498	0.174498	-0.55585		-0.88243	-0.88243	-0.57518		-0.18853	-0.18853	0.311599		-0.01632	-0.01632	1.06263
															0.002997	0.002997	0.290983		0.335153	0.335153	0.408339		0.020214	0.020214	-0.5966		-0.33183	-0.33183	0.144489		0.282323	0.282323	0.91325
															0.228632	0.228632	-0.22569		0.438384	0.438384	0.165641		0.717005	0.717005	-0.56392		-0.13379	-0.13379	0.038812		-0.39732	-0.39732	0.699281
															-0.45031	-0.45031	0.179077		0.277801	0.277801	0.532322		-0.13179	-0.13179	-0.50889		-0.54908	-0.54908	-0.08404		-0.26251	-0.26251	0.967151
															-0.32936	-0.32936	0.088053		0.329534	0.329534	-0.43421		0.056283	0.056283	-0.29073		-0.47833	-0.47833	0.698305		0.15494	0.15494	0.212263
															0.237413	0.237413	0.473526		-0.20855	-0.20855	0.745814		0.423179	0.423179	0.1297		0.04101	0.04101	0.226405		-0.39411	-0.39411	1.20287
															0.018961	0.018961	0.492443		0.112508	0.112508	0.931175		-0.16574	-0.16574	0.104932		-0.25161	-0.25161	0.218112		-0.11496	-0.11496	0.56245
															-0.56359	-0.56359	0.976744		0.264532	0.264532	-0.1916		-0.3527	-0.3527	1.85468		-0.10394	-0.10394	0.620172		0.076111	0.076111	0.518799
															-0.46822	-0.46822	0.5057		1.0931	1.0931	-0.27179		0.03475	0.03475	0.099194		-0.47212	-0.47212	0.097575		0.237681	0.237681	-0.03612
															-0.31016	-0.31016	-0.07675		0.589401	0.589401	-0.14988		-0.36786	-0.36786	0.142509		0.343897	0.343897	0.188002		-0.31216	-0.31216	0.317446
															-0.54169	-0.54169	-0.54183		1.0812	1.0812	-0.24821		0.366238	0.366238	0.190129		-0.25584	-0.25584	0.909452		-0.64244	-0.64244	0.037965
															0.289487	0.289487	-0.30981		0.817162	0.817162	-0.48836		-0.31621	-0.31621	0.213338		-0.38654	-0.38654	0.184263		0.35487	0.35487	0.733531
															-0.39005	-0.39005	0.03391		0.843037	0.843037	0.208709		-0.03543	-0.03543	0.074182		0.182654	0.182654	-0.18316		-0.55123	-0.55123	0.889707
															0.021554	0.021554	0.030034		0.595633	0.595633	-0.43382		0.137397	0.137397	-0.37628		-0.38654	-0.38654	0.168233		-0.71519	-0.71519	0.719782
															0.38733	0.38733	-0.07115		0.804308	0.804308	0.667189		-0.40529	-0.40529	-0.27966		-0.41989	-0.41989	0.283267		-0.21801	-0.21801	-0.30091
															0.206049	0.206049	-0.23351		0.341808	0.341808	0.237955		-0.244	-0.244	-0.05281		-0.08175	-0.08175	0.897209		-0.5932	-0.5932	0.234984
															-0.34465	-0.34465	0.130183		0.622936	0.622936	0.168793		-0.38233	-0.38233	0.467725		-0.0482	-0.0482	0.058913		-0.71454	-0.71454	0.255461
															-0.06682	-0.06682	-0.1261		0.866776	0.866776	1.01748		-0.08651	-0.08651	-0.221		0.285794	0.285794	0.010667		-0.17811	-0.17811	0.08563
															0.170817	0.170817	-0.12717		0.689922	0.689922	-0.01743		-0.2346	-0.2346	0.711183		-0.08459	-0.08459	0.182525		-0.36418	-0.36418	0.286488
															0.234557	0.234557	0.164256		0.851868	0.851868	1.01162		-0.33173	-0.33173	-0.15235		0.112744	0.112744	0.838164		0.197231	0.197231	0.452498
															-0.30386	-0.30386	0.533838		0.683001	0.683001	-0.12434		0.35142	0.35142	-0.30722		-0.00113	-0.00113	0.511104		-0.06959	-0.06959	0.370961
															0.058707	0.058707	-0.4381		0.395966	0.395966	0.512713		-0.30829	-0.30829	-0.34237		-0.04483	-0.04483	-0.00934		-0.64083	-0.64083	0.014119
															-0.34465	-0.34465	-0.47275		0.22008	0.22008	0.615977		-0.38382	-0.38382	-0.10285		0.136641	0.136641	0.106219		0.184086	0.184086	-0.01013
															0.097877	0.097877	0.152593		0.630043	0.630043	0.084246		0.07871	0.07871	-0.01031		-0.47654	-0.47654	0.112222		-0.11082	-0.11082	-0.02162
															0.070882	0.070882	0.270051		0.508659	0.508659	-0.06157		-0.49012	-0.49012	-0.28727		-0.18436	-0.18436	0.094307		-0.41766	-0.41766	0.311799
															0.147063	0.147063	-0.17401		0.840463	0.840463	0.245609		-0.91789	-0.91789	-0.88458		0.043719	0.043719	0.330826		-0.17911	-0.17911	-0.01013
															-0.16551	-0.16551	-0.37571		0.357312	0.357312	0.08211		-0.22106	-0.22106	0.074651		-0.12217	-0.12217	0.2675		-0.39538	-0.39538	0.475298
															-0.00141	-0.00141	0.084155		0.425425	0.425425	2.21976		-0.77356	-0.77356	-0.22753		-0.07062	-0.07062	0.124672		-0.33948	-0.33948	0.661638
															-0.18475	-0.18475	0.10556		0.401937	0.401937	0.086253		-0.33824	-0.33824	-0.1413		0.076634	0.076634	-0.14514		0.061887	0.061887	0.22307
															-0.0389	-0.0389	0.00059		0.532954	0.532954	-0.71257		-0.14357	-0.14357	-0.12185		-0.15019	-0.15019	-0.54397		-0.03908	-0.03908	0.317676
															-0.05	-0.05	-0.55818		0.188146	0.188146	-0.36402		-0.4263	-0.4263	-0.00118		-0.18291	-0.18291	0.135903		-0.389	-0.389	0.790101
															-0.26573	-0.26573	-0.06752		0.683061	0.683061	-0.29563		-0.59476	-0.59476	0.05626		0.148689	0.148689	-0.48487		0.011501	0.011501	0.305898
															-0.39336	-0.39336	-0.34573		0.609777	0.609777	0.456506		-0.33756	-0.33756	0.561994		-0.13168	-0.13168	-0.47476		-0.09012	-0.09012	0.350869
															-0.09627	-0.09627	0.022417		-0.62179	-0.62179	-0.27522		0.222707	0.222707	-0.61474		0.280006	0.280006	0.103113		-0.06978	-0.06978	0.408824
															-0.28525	-0.28525	-0.38855		0.412812	0.412812	-0.14471		-0.35735	-0.35735	-0.49093		-0.13642	-0.13642	0.083636		0.284433	0.284433	0.081501
															-0.66667	-0.66667	-0.13167		0.368498	0.368498	0.393708		-0.67985	-0.67985	-0.06816		0.038666	0.038666	0.427657		-0.0642	-0.0642	0.092557
															-0.46486	-0.46486	0.43723		0.945398	0.945398	0.348702		-0.59529	-0.59529	0.019451		-0.29215	-0.29215	0.346934		0.234515	0.234515	-0.06855
															0.00076	0.00076	-0.47585		0.917845	0.917845	0.7084		-0.55432	-0.55432	0.214671		0.155108	0.155108	-0.25911		-0.17124	-0.17124	0.046455
															0.219862	0.219862	0.182794		0.240352	0.240352	0.125769		-1.1008	-1.1008	-0.79044		0.002932	0.002932	-0.03628		-0.26639	-0.26639	-0.02307
															-0.60872	-0.60872	-0.05599		0.68809	0.68809	-0.16003		-0.56304	-0.56304	-0.10379		0.015347	0.015347	-0.0378		-0.01129	-0.01129	0.535032
															0.380635	0.380635	0.022617		0.291757	0.291757	-0.32795		-0.2557	-0.2557	0.107999		0.355394	0.355394	0.318381		0.992541	0.992541	0.346565
															0.135816	0.135816	0.170515		0.335633	0.335633	-0.35229		0.57448	0.57448	0.169583		-0.04622	-0.04622	0.033841		-0.15056	-0.15056	0.432389
															0.366374	0.366374	0.185945		0.448417	0.448417	0.037022		-0.11298	-0.11298	0.20642		-0.24243	-0.24243	0.098442		-0.02116	-0.02116	0.506121
															-0.30303	-0.30303	0.151532		0.162066	0.162066	0.270062		-0.81297	-0.81297	-0.298		0.146175	0.146175	-0.46512		-0.12166	-0.12166	0.271906
															-0.1159	-0.1159	-0.04361		0.389162	0.389162	0.517522		-0.35418	-0.35418	-0.1706		-0.13246	-0.13246	-0.24029		0.163024	0.163024	0.782066
															-0.29205	-0.29205	0.139297		0.252107	0.252107	0.641018		-0.45372	-0.45372	-0.28337		0.486025	0.486025	0.239108		0.006299	0.006299	0.103082
															-0.30694	-0.30694	-0.56592		1.03976	1.03976	0.190114		0.107218	0.107218	-0.80185		-0.05436	-0.05436	0.124278		-0.36576	-0.36576	0.338766
															0.058707	0.058707	0.230072		1.11608	1.11608	0.640085		-0.48494	-0.48494	-0.45553		0.006245	0.006245	-0.15408		-0.00161	-0.00161	0.352441
															-0.34426	-0.34426	0.179312		0.859033	0.859033	-0.41229		-0.74561	-0.74561	-0.48041		0.482683	0.482683	0.824858		0.242812	0.242812	0.743515
															-0.44923	-0.44923	0.334014		0.381118	0.381118	-0.41676		-0.32725	-0.32725	-0.3494		-0.11218	-0.11218	-0.30018		1.00945	1.00945	0.414369
															-0.24772	-0.24772	0.213584		0.394359	0.394359	0.224076		-0.085	-0.085	-0.31935		-0.3423	-0.3423	-0.27487		-0.02855	-0.02855	0.117627
															0.058707	0.058707	-0.03053		-0.14671	-0.14671	-0.29753		-0.30512	-0.30512	-0.04661		0.22415	0.22415	-0.19443		0.046052	0.046052	0.139618
															-0.34098	-0.34098	0.140768		-0.2565	-0.2565	0.254487		-0.35062	-0.35062	0.063709		0.733651	0.733651	0.775647		0.243839	0.243839	0.37615
															-0.39966	-0.39966	0.089127		0.048933	0.048933	-0.21736		-0.69044	-0.69044	0.233962		0.135528	0.135528	0.365426		0.091503	0.091503	0.292434
															-0.121	-0.121	0.607921		0.070713	0.070713	0.922454		-0.00694	-0.00694	-0.49545		-0.61426	-0.61426	-0.05443		0.204845	0.204845	0.184518
															-0.03149	-0.03149	0.289568		0.463053	0.463053	0.265105		-0.25485	-0.25485	0.356117		-0.08017	-0.08017	-0.03746		0.0736	0.0736	0.417965
															-0.03998	-0.03998	0.513403		0.65577	0.65577	0.660646		-0.43964	-0.43964	-0.29574		-0.29829	-0.29829	0.2675		-0.04087	-0.04087	-0.22813
															-0.10326	-0.10326	0.00059		1.0372	1.0372	-0.11347		-0.00893	-0.00893	0.257961		-0.16022	-0.16022	0.196417		0.059794	0.059794	0.764804
															-0.04723	-0.04723	0.295297		1.20036	1.20036	-0.20646		0.315191	0.315191	0.014971		-0.21976	-0.21976	-0.09629		0.367574	0.367574	0.551182
															-0.47331	-0.47331	0.288167		0.628258	0.628258	0.245609		-0.20218	-0.20218	-0.13527		0.116931	0.116931	0.02274		0.204845	0.204845	-0.31269
															-0.006	-0.006	0.328988		0.978986	0.978986	-0.47567		0.225915	0.225915	0.121068		-0.04622	-0.04622	0.458126		-0.53212	-0.53212	-0.20807
															-0.30096	-0.30096	0.757868		0.150434	0.150434	-0.32653		-0.02256	-0.02256	-0.51906		-0.09962	-0.09962	0.389062		0.201486	0.201486	-0.15215
															-0.1348	-0.1348	0.993211		0.367994	0.367994	-0.48053		-0.08044	-0.08044	0.231156		-0.2409	-0.2409	0.084595		-0.27628	-0.27628	-0.26506
															0.070203	0.070203	0.6195		0.382517	0.382517	-0.0352		0.345176	0.345176	0.002232		-0.1237	-0.1237	0.159758		0.015367	0.015367	-0.4094
															-0.29493	-0.29493	0.463874		-0.09855	-0.09855	0.20409		-0.37641	-0.37641	-0.74161		-0.21398	-0.21398	0.16029		0.033476	0.033476	-0.32599
															0.093472	0.093472	0.567174		-0.57406	-0.57406	-0.37852		-0.11982	-0.11982	-0.71457		0.207879	0.207879	-0.01236		0.289378	0.289378	0.18117
															-0.83438	-0.83438	0.536643		-0.19079	-0.19079	-0.20419		-0.0898	-0.0898	-0.32019		0.631174	0.631174	-0.55252		-0.27452	-0.27452	0.421982
															-0.01658	-0.01658	0.036932		-0.45547	-0.45547	0.820724		-0.05379	-0.05379	0.115272		0.445356	0.445356	-0.21349		-0.07022	-0.07022	-0.30969
															0.080402	0.080402	-0.08664		0.376025	0.376025	0.071842		-0.10734	-0.10734	-0.46257		0.409967	0.409967	0.130328		-0.08436	-0.08436	0.059292
															0.199883	0.199883	-0.66514		-0.11283	-0.11283	0.133134		0.020214	0.020214	-0.12387		-0.02002	-0.02002	-0.02383		-0.14154	-0.14154	-0.32576
															-0.32572	-0.32572	0.35494		-0.08004	-0.08004	-0.11418		0.162567	0.162567	-0.35587		-0.09733	-0.09733	0.098442		-0.03064	-0.03064	-0.23672
															-0.41078	-0.41078	0.366543		0.021873	0.021873	0.108699		-0.37571	-0.37571	-0.50625		-0.26506	-0.26506	0.158421		-0.00902	-0.00902	0.374993
															-0.38586	-0.38586	0.339643		-0.04926	-0.04926	0.35882		-0.14521	-0.14521	-0.65071		-0.24214	-0.24214	-0.39467		0.090178	0.090178	0.06026
															-0.011	-0.011	0.309918		0.098718	0.098718	-0.46323		0.596131	0.596131	-0.08535		0.052341	0.052341	-0.05185		0.171161	0.171161	0.079508
															0.018906	0.018906	0.414281		-0.42567	-0.42567	-0.26135		-0.40863	-0.40863	-0.02338		-0.59862	-0.59862	0.86311		0.216817	0.216817	0.151622
															-0.29044	-0.29044	-0.01982		-0.60964	-0.60964	0.915068		0.791395	0.791395	-0.10632		-0.35131	-0.35131	0.534639		-0.35067	-0.35067	0.188852
															-0.76072	-0.76072	0.231444		-0.98214	-0.98214	-0.19251		-0.12503	-0.12503	-0.3052		0.310025	0.310025	-0.05819		0.115207	0.115207	0.452843
															-0.20433	-0.20433	-0.07603		-0.27116	-0.27116	0.77193		-0.09082	-0.09082	-0.10185		0.003021	0.003021	0.130961		-0.31563	-0.31563	0.633727
															-0.88818	-0.88818	0.787187		0.066006	0.066006	-0.01199		0.024161	0.024161	-0.275		0.116836	0.116836	0.349215		-0.30553	-0.30553	-0.2669
															-0.3253	-0.3253	0.078593		-0.14489	-0.14489	0.112156		-0.45372	-0.45372	0.107299		-0.07251	-0.07251	-0.32602		-0.1407	-0.1407	-0.14244
															-0.46773	-0.46773	0.594891		0.199986	0.199986	-0.03797		0.251539	0.251539	-0.26511		-0.28617	-0.28617	0.309902		-0.61342	-0.61342	0.63699
															-0.55762	-0.55762	0.157095		0.466228	0.466228	-0.34955		-0.22909	-0.22909	0.512427		-0.34008	-0.34008	-0.8311		-0.34535	-0.34535	-0.03603
															-0.60611	-0.60611	0.092513		-0.1503	-0.1503	0.31643		-0.59918	-0.59918	0.398707		0.152164	0.152164	0.028194		-0.22227	-0.22227	0.316681
															-0.49445	-0.49445	-0.11899		-0.04033	-0.04033	0.185488		-0.0051	-0.0051	1.2466		0.375479	0.375479	-0.33533		-0.16955	-0.16955	-0.16037
															-0.30493	-0.30493	0.918977		0.212432	0.212432	0.506476		0.227753	0.227753	0.115861		-0.52809	-0.52809	0.697259		-0.21974	-0.21974	-0.55513
															-0.29695	-0.29695	0.395892		-0.09639	-0.09639	-0.32923		-0.02795	-0.02795	0.066362		-0.41921	-0.41921	-0.38047		0.003932	0.003932	0.125386
															-0.43204	-0.43204	0.291822		0.027197	0.027197	0.364662		0.146746	0.146746	-0.6024		-0.30529	-0.30529	-0.57978		-1.16439	-1.16439	0.849693
															-0.75041	-0.75041	0.047896		-0.02863	-0.02863	0.013163		-0.58273	-0.58273	0.282719		-0.45092	-0.45092	-0.19274		-0.43024	-0.43024	-0.22235
															-0.81354	-0.81354	-0.10206		0.152943	0.152943	0.299048		0.142386	0.142386	-0.36694		0.308273	0.308273	0.180037		-0.07139	-0.07139	-0.18537
															-0.30944	-0.30944	-0.12		0.213564	0.213564	-0.09388		-0.24886	-0.24886	-0.275		-0.15114	-0.15114	0.195744		-0.2038	-0.2038	-0.23252
															-1.32832	-1.32832	1.63136		-0.37521	-0.37521	0.173716		-0.05573	-0.05573	0.714833		-0.14576	-0.14576	-0.11824		-0.32949	-0.32949	-0.64467
															-0.22231	-0.22231	0.528969		0.477942	0.477942	0.520231		-0.08448	-0.08448	0.229725		-0.32676	-0.32676	0.034666		-0.35644	-0.35644	-0.02899
															-0.34729	-0.34729	1.06668		-0.05042	-0.05042	0.203545		0.054624	0.054624	0.715865		0.015463	0.015463	-0.42621		-0.20306	-0.20306	0.133707
															-0.2308	-0.2308	0.186283		-0.30641	-0.30641	0.455827		-0.15732	-0.15732	-0.35587		-0.48334	-0.48334	-0.04162		-0.03635	-0.03635	-0.18847
															-1.02339	-1.02339	0.10778		-0.16523	-0.16523	0.459013		-0.44467	-0.44467	-0.14821		0.227395	0.227395	-0.0643		0.525982	0.525982	-0.08168
															1.10762	1.10762	0.453763		0.170611	0.170611	0.147524		-0.32009	-0.32009	0.721603		-0.13316	-0.13316	-0.24474		-0.49237	-0.49237	-0.12615
															0.058707	0.058707	0.440605		-0.11939	-0.11939	0.055178		0.08887	0.08887	-0.10132		-0.39662	-0.39662	0.270667		-0.38773	-0.38773	0.010049
															-0.62482	-0.62482	0.573871		0.7387	0.7387	-0.02108		-0.98327	-0.98327	-0.06221		0.371426	0.371426	-0.64118		-0.31853	-0.31853	0.143905
															-0.66397	-0.66397	0.574057		-0.00435	-0.00435	0.148092		-0.39269	-0.39269	0.143029		-0.1979	-0.1979	-0.50619		-0.11708	-0.11708	-0.2001
															-0.20433	-0.20433	0.530058		0.306388	0.306388	0.011144		0.055442	0.055442	0.015794		-0.24134	-0.24134	0.032352		-0.46124	-0.46124	-0.08813
															0.371091	0.371091	0.948123		-0.01671	-0.01671	-0.07777		0.217015	0.217015	0.634608		0.284368	0.284368	-0.66938		0.137234	0.137234	0.447078
															-0.1581	-0.1581	0.734931		0.670327	0.670327	-0.84366		0.273195	0.273195	0.029115		0.12726	0.12726	-0.351		-0.10198	-0.10198	0.285327
															-0.39552	-0.39552	0.554302		0.343676	0.343676	0.366534		0.275792	0.275792	-0.24107		-0.11929	-0.11929	-0.14821		-0.25995	-0.25995	0.648834
															-0.46939	-0.46939	0.611088		0.634094	0.634094	1.81696		0.137028	0.137028	0.325862		0.192945	0.192945	-0.10558		0.211104	0.211104	0.201375
															-0.74999	-0.74999	0.625817		0.536041	0.536041	0.047158		-0.1456	-0.1456	-0.09088		-0.17039	-0.17039	-0.56473		-0.47965	-0.47965	-0.15797
															-0.49038	-0.49038	0.224454		0.673709	0.673709	0.404466		-0.68761	-0.68761	-0.14399		-0.43188	-0.43188	-0.08502		-0.24161	-0.24161	-0.43205
															-0.55973	-0.55973	0.455918		0.97504	0.97504	-0.37588		-0.22865	-0.22865	-0.07989		-0.04334	-0.04334	-0.2529		-0.15465	-0.15465	0.357603
															-0.67826	-0.67826	1.08598		1.10377	1.10377	0.110257		-0.0928	-0.0928	-0.62337		-0.21199	-0.21199	-0.11532		-0.26052	-0.26052	0.451319
															-0.46283	-0.46283	0.881009		0.665777	0.665777	0.078055		-0.05194	-0.05194	0.01567		-0.16029	-0.16029	-0.50779		-0.16461	-0.16461	-0.11562
															-0.09936	-0.09936	1.07741		0.822573	0.822573	-0.06049		-0.18277	-0.18277	-0.25753		-0.00473	-0.00473	-0.59018		0.212418	0.212418	0.275922
															-0.25965	-0.25965	0.50755		0.627699	0.627699	-0.22871		-0.04029	-0.04029	-0.07717		-0.08136	-0.08136	-0.74897		-0.11427	-0.11427	-0.56033
															-0.44453	-0.44453	0.931328		1.05874	1.05874	-0.41676		-0.09526	-0.09526	-0.21513		-0.44413	-0.44413	-0.66857		-0.29995	-0.29995	-0.17119
															-0.60945	-0.60945	0.649683		0.668247	0.668247	-0.25756		0.327642	0.327642	-0.65769		-0.58713	-0.58713	-0.20553		-0.2285	-0.2285	-0.39648
															0.101351	0.101351	0.598377		0.357423	0.357423	0.087657		-0.44213	-0.44213	-0.21773		0.244188	0.244188	-0.54842		-0.26909	-0.26909	0.397956
															-0.42923	-0.42923	0.752203		0.568204	0.568204	-0.0533		-0.4401	-0.4401	0.276359		-0.10338	-0.10338	0.24129		-0.26548	-0.26548	-0.03779
															-0.47314	-0.47314	0.552887		0.657599	0.657599	0.195568		-0.29815	-0.29815	-0.73534		0.464202	0.464202	-0.81685		0.09591	0.09591	0.284054
															-0.15947	-0.15947	0.714137		0.610824	0.610824	0.423789		0.095176	0.095176	-0.68722		0.256471	0.256471	-0.17852		-0.29536	-0.29536	-0.39715
															-0.07058	-0.07058	0.952924		0.451898	0.451898	0.550464		-0.31899	-0.31899	0.146499		-0.43284	-0.43284	-0.84082		-0.04337	-0.04337	0.125031
															-0.16156	-0.16156	0.795006		0.242561	0.242561	-0.54234		-0.61652	-0.61652	0.059985		0.012504	0.012504	-0.51992		-0.59381	-0.59381	-0.17853
															-0.01238	-0.01238	0.439163		0.129103	0.129103	-0.53912		-0.3047	-0.3047	-0.7842		-0.68765	-0.68765	-0.52916		0.182788	0.182788	0.391969
															-0.18851	-0.18851	1.18192		0.38807	0.38807	-0.06966		-0.25826	-0.25826	-0.60061		0.12046	0.12046	-0.60088		-0.35569	-0.35569	-0.32301
															-0.04169	-0.04169	1.11448		0.373662	0.373662	0.580028		0.552855	0.552855	-0.36694		-0.11218	-0.11218	-0.69933		0.249533	0.249533	-0.31554
															0.015638	0.015638	0.426354		-0.22258	-0.22258	1.11521		-0.3302	-0.3302	-0.21004		0.076634	0.076634	-0.00526		-0.1842	-0.1842	0.859287
															0.081977	0.081977	1.12507		0.785093	0.785093	-0.15944		0.017173	0.017173	-0.08523		-0.11929	-0.11929	-0.19193		-0.02516	-0.02516	-0.65702
															-0.17736	-0.17736	0.5358		0.514566	0.514566	0.078373		-0.3406	-0.3406	-0.22421		-0.38157	-0.38157	-0.26855		-0.12007	-0.12007	-0.26211
															-0.06884	-0.06884	0.964065		-0.04089	-0.04089	-0.30693		-0.16926	-0.16926	0.151609		-0.17977	-0.17977	-0.04705		-0.25867	-0.25867	-0.08986
															-0.86836	-0.86836	0.734931		0.423952	0.423952	-0.05438		-0.70641	-0.70641	-0.30322		-0.18172	-0.18172	-0.11532		-0.37488	-0.37488	-0.21007
															0.034254	0.034254	0.937855		0.577576	0.577576	-0.21382		-0.17293	-0.17293	-0.06221		-0.07967	-0.07967	-0.235		0.030815	0.030815	-0.10743
															-1.06962	-1.06962	0.913607		0.136396	0.136396	0.275356		-0.37972	-0.37972	0.346261		-0.07047	-0.07047	-0.37344		-0.27432	-0.27432	-0.3113
															-0.61729	-0.61729	0.082229		0.458432	0.458432	0.528543		-0.57149	-0.57149	-0.2995		-0.2124	-0.2124	-0.78086		0.296893	0.296893	0.028865
															-0.79319	-0.79319	1.57458		0.857536	0.857536	-0.30226		0.367017	0.367017	-0.19743		-0.30382	-0.30382	-0.04323		-0.23018	-0.23018	0.451977
															-0.63567	-0.63567	0.334491		0.874787	0.874787	0.309739		-0.40555	-0.40555	-0.771		-0.20648	-0.20648	-0.14189		-0.35155	-0.35155	0.56718
															-0.26012	-0.26012	0.637083		0.277642	0.277642	0.015489		-0.31285	-0.31285	-0.05803		-0.62929	-0.62929	0.024643		-0.20092	-0.20092	0.07476
															0.338815	0.338815	0.585553		0.149335	0.149335	0.209267		0.11921	0.11921	-0.17275		-0.40879	-0.40879	-0.69074		-0.23	-0.23	-0.19358
															0.383669	0.383669	0.972576		-0.07551	-0.07551	-0.1084		0.066855	0.066855	-0.54175		0.171582	0.171582	-0.15516		-0.38644	-0.38644	0.007149
															0.258476	0.258476	0.531105		0.192979	0.192979	0.187394		-0.40555	-0.40555	-0.62144		-0.19781	-0.19781	-0.17127		-0.49148	-0.49148	1.07004
															-0.14007	-0.14007	0.27945		-0.27458	-0.27458	-0.0345		-0.49436	-0.49436	-0.73002		-0.26392	-0.26392	-0.46123		-0.07269	-0.07269	0.505709
															-0.39317	-0.39317	0.449231		0.693237	0.693237	-0.11457		-0.36802	-0.36802	-0.27729		0.132509	0.132509	-0.25911		-0.91427	-0.91427	0.261173
															0.029852	0.029852	0.816333		1.00843	1.00843	-0.01743		-0.46521	-0.46521	-0.2496		0.147601	0.147601	-0.54583		-0.016	-0.016	0.435282
															-0.42672	-0.42672	0.395892		0.302523	0.302523	-0.02187		-0.11029	-0.11029	0.191893		0.124331	0.124331	-0.04902		-0.62599	-0.62599	0.293652
															-0.41078	-0.41078	0.714836		0.424724	0.424724	-0.74179		-0.05262	-0.05262	0.269119		-0.20826	-0.20826	-0.84048		-0.26176	-0.26176	0.484636
															0.058707	0.058707	0.964065		-0.27668	-0.27668	0.652135		-0.37115	-0.37115	0.054206		-0.15398	-0.15398	-0.50468		0.075562	0.075562	0.2973
															-0.62201	-0.62201	0.84608		-0.29531	-0.29531	0.522719		0.216134	0.216134	-0.16949		-0.15783	-0.15783	-0.04751		-0.46011	-0.46011	0.105348
															-0.96267	-0.96267	1.05411		0.125596	0.125596	0.036662		-0.26991	-0.26991	1.3189		0.046577	0.046577	-0.51819		-0.07548	-0.07548	0.15337
															-0.49851	-0.49851	1.04162		0.344694	0.344694	-0.0206		-0.1711	-0.1711	0.449691		-0.18521	-0.18521	-0.29544		-0.42448	-0.42448	-0.33206
															-0.12	-0.12	0.751911		0.172659	0.172659	0.077965		-0.77146	-0.77146	0.016731		0.050639	0.050639	-0.29814		0.072259	0.072259	0.028006
															-0.37495	-0.37495	0.62658		-0.11355	-0.11355	0.25675		0.092024	0.092024	0.331046		-0.10849	-0.10849	-0.18333		0.372882	0.372882	0.179349
															-0.40227	-0.40227	1.59991		0.140238	0.140238	0.064369		-0.15942	-0.15942	0.12304		0.182568	0.182568	-0.45086		-0.16015	-0.16015	-0.47203
															0.273975	0.273975	1.09457		0.386929	0.386929	0.788072		0.414845	0.414845	0.344721		-0.19061	-0.19061	-0.0312		-0.08336	-0.08336	0.091969
															0.154466	0.154466	1.31425		0.374888	0.374888	-0.2203		0.046209	0.046209	-0.24045		-0.12449	-0.12449	-0.16991		-0.44615	-0.44615	0.706078
															-0.06805	-0.06805	0.598153		-0.01214	-0.01214	0.120078		-0.0482	-0.0482	0.068742		-0.09329	-0.09329	-0.07415		-0.33334	-0.33334	0.674998
															-0.21075	-0.21075	0.668015		0.581197	0.581197	0.273954		-0.23474	-0.23474	-0.18626		-0.39799	-0.39799	-0.25237		-0.21019	-0.21019	0.293263
															-0.71708	-0.71708	0.733307		0.054959	0.054959	0.526042		-0.11103	-0.11103	-0.28727		-0.19798	-0.19798	-0.21316		0.047875	0.047875	0.436387
															0.423279	0.423279	0.761876		0.092932	0.092932	0.207541		-0.46836	-0.46836	-0.49896		0.209337	0.209337	-0.2546		-0.03462	-0.03462	0.242478
															0.455366	0.455366	0.831713		0.471271	0.471271	0.366534		-0.23367	-0.23367	0.069843		-0.27649	-0.27649	-0.34179		0.099492	0.099492	0.625107
															0.383802	0.383802	0.124919		0.445011	0.445011	-0.92027		-0.47213	-0.47213	0.386955		-0.2644	-0.2644	-0.34029		0.066674	0.066674	0.257804
															-0.11462	-0.11462	0.614122		0.730039	0.730039	0.698975		0.257562	0.257562	0.074651		-0.46223	-0.46223	-0.48638		-0.1284	-0.1284	0.807494
															-0.46397	-0.46397	0.703389		0.577428	0.577428	0.595795		-0.26219	-0.26219	-0.00599		-0.39562	-0.39562	0.02864		-0.16558	-0.16558	-0.32133
															-0.05475	-0.05475	0.572132		0.709196	0.709196	-0.05031		-0.10008	-0.10008	0.221798		-0.35988	-0.35988	-0.63255		0.515185	0.515185	0.221197
															-0.13077	-0.13077	0.43083		0.195154	0.195154	-0.08539		-0.17909	-0.17909	-0.15342		-0.05732	-0.05732	-0.40288		-0.53212	-0.53212	-0.32424
															0.244719	0.244719	0.694487		0.224201	0.224201	0.147998		-0.26329	-0.26329	0.137101		-0.4294	-0.4294	-0.2368		-0.04059	-0.04059	1.1637
															0.125202	0.125202	0.739027		0.401774	0.401774	0.440112		-0.04433	-0.04433	-0.17004		-0.31737	-0.31737	-0.36975		-0.11708	-0.11708	0.542412
															-0.45411	-0.45411	0.936627		0.339065	0.339065	0.315656		-0.47971	-0.47971	-0.17899		0.193448	0.193448	-0.8845		-0.10359	-0.10359	0.860588
															-0.11266	-0.11266	0.698764		0.569898	0.569898	-0.15294		-0.25732	-0.25732	0.32416		0.259225	0.259225	-0.47973		-0.43933	-0.43933	0.034959
															-0.02654	-0.02654	1.07349		0.565296	0.565296	0.101219		-0.14089	-0.14089	-0.16403		-0.36149	-0.36149	-0.56759		-0.11708	-0.11708	0.44186
															-0.00904	-0.00904	0.885948		0.061905	0.061905	-0.56708		0.083939	0.083939	-0.48644		-0.59266	-0.59266	-0.35494		-0.27181	-0.27181	0.030898
															-0.49149	-0.49149	0.723056		0.373895	0.373895	0.549493		-0.23783	-0.23783	0.321773		-0.5209	-0.5209	-0.00485		-0.5874	-0.5874	-0.15386
															-0.12377	-0.12377	0.256489		0.579048	0.579048	-0.13041		-0.42825	-0.42825	0.023927		-0.47126	-0.47126	0.198565		-0.15361	-0.15361	0.467918
															-1.04083	-1.04083	0.091193		0.928308	0.928308	-0.17622		0.342837	0.342837	-0.3832		0.328173	0.328173	-0.26301		-0.02418	-0.02418	0.421822
															-0.52626	-0.52626	0.438327		0.492539	0.492539	-0.5404		-0.01314	-0.01314	0.103916		-0.68009	-0.68009	-0.50364		-0.20672	-0.20672	0.429293
															-0.21983	-0.21983	0.496286		0.618717	0.618717	-1.251		-0.58132	-0.58132	-0.35766		0.320849	0.320849	-0.21055		-0.43591	-0.43591	-0.05385
															-0.46213	-0.46213	0.400713		0.922224	0.922224	-0.58817		0.236454	0.236454	-0.7649		0.057988	0.057988	-0.33547		-0.00161	-0.00161	0.651286
															-0.42263	-0.42263	0.164415		-0.0182	-0.0182	-0.08675		0.122186	0.122186	0.095341		-0.1387	-0.1387	-0.46095		-0.06817	-0.06817	-0.30514
															-0.37278	-0.37278	0.715613		0.472172	0.472172	-0.16943		0.115521	0.115521	0.041606		0.062712	0.062712	-0.47262		-0.30098	-0.30098	0.026091
															-0.36543	-0.36543	0.711084		0.515623	0.515623	0.270313		0.011702	0.011702	0.023274		0.10402	0.10402	-0.5353		-0.3667	-0.3667	0.200089
															-0.24903	-0.24903	1.01116		1.03342	1.03342	0.355792		0.222585	0.222585	-0.00367		0.22415	0.22415	0.08089		-0.23474	-0.23474	0.330908
															0.006239	0.006239	0.654816		0.693072	0.693072	0.372242		0.24372	0.24372	0.284442		-0.24052	-0.24052	-0.01283		0.185479	0.185479	0.295374
															0.385688	0.385688	0.952335		0.557831	0.557831	0.892728		0.238261	0.238261	0.492002		0.517207	0.517207	-0.72956		-0.43901	-0.43901	0.227735
															-0.48673	-0.48673	0.857632		0.299894	0.299894	0.401307		-0.13179	-0.13179	0.009926		0.138695	0.138695	-0.67395		-0.51984	-0.51984	0.230075
															-0.20923	-0.20923	0.261281		0.396324	0.396324	0.383866		-0.06599	-0.06599	0.457553		0.738764	0.738764	-0.44906		-0.4281	-0.4281	0.797226
															-0.1235	-0.1235	0.986915		0.447949	0.447949	0.755506		0.032064	0.032064	-0.21004		-0.15918	-0.15918	-0.49883		-0.22494	-0.22494	-0.26952
															-0.11963	-0.11963	0.196278		0.586004	0.586004	0.701126		0.033729	0.033729	-0.05121		-0.02177	-0.02177	-0.48903		0.251561	0.251561	1.79723
															-0.68473	-0.68473	0.08151		0.850731	0.850731	0.395852		0.242026	0.242026	0.017327		0.395483	0.395483	-0.40647		-0.63166	-0.63166	0.737684
															-0.32922	-0.32922	0.566694		0.678232	0.678232	0.240372		-0.03244	-0.03244	-0.09463		-0.35584	-0.35584	-0.37907		-0.17769	-0.17769	0.531441
															-0.45942	-0.45942	0.776496		0.709196	0.709196	0.500098		0.260528	0.260528	0.123463		-0.20849	-0.20849	-0.27039		0.368964	0.368964	0.352441
															-0.43228	-0.43228	0.322518		1.06857	1.06857	0.639768		0.043865	0.043865	-0.38681		-0.26004	-0.26004	0.257732		0.155289	0.155289	1.00924
															-0.31255	-0.31255	0.176913		0.738977	0.738977	-0.49386		0.292834	0.292834	-0.65267		0.002276	0.002276	-0.20831		0.249533	0.249533	1.3118
															-0.13594	-0.13594	0.699011		0.870141	0.870141	-0.01496		-0.30171	-0.30171	-0.24716		-0.74522	-0.74522	-0.07304		-0.50411	-0.50411	-0.0233
															-0.85032	-0.85032	-0.00845		0.299894	0.299894	0.43774		0.297462	0.297462	-0.3183		-0.40879	-0.40879	-0.67465		-0.00487	-0.00487	0.507719
															-0.34751	-0.34751	0.322518		0.824895	0.824895	0.409768		-0.32596	-0.32596	0.125688		-0.18502	-0.18502	-0.39922		0.386451	0.386451	0.316852
															-0.83026	-0.83026	0.076188		0.77874	0.77874	0.625694		0.073456	0.073456	0.273841		-0.25942	-0.25942	-0.19816		0.166709	0.166709	-0.02355
															-0.01577	-0.01577	0.93919		0.895504	0.895504	0.698917		-0.61453	-0.61453	0.007333		0.171668	0.171668	-0.54436		-0.1398	-0.1398	0.69614
															-0.00931	-0.00931	0.160865		0.321268	0.321268	0.991036		-0.2482	-0.2482	-0.46011		-0.25793	-0.25793	-0.26117		0.393878	0.393878	0.846136
															-0.5119	-0.5119	0.489693		0.729273	0.729273	0.727478		-0.14847	-0.14847	-0.07717		-0.22437	-0.22437	-0.41218		0.457537	0.457537	0.092964
															-0.22286	-0.22286	0.576154		0.522534	0.522534	0.654013		-0.62211	-0.62211	0.58462		0.109338	0.109338	-0.693		0.257661	0.257661	0.675235
															-0.36312	-0.36312	0.270917		0.8853	0.8853	-0.29918		-0.43218	-0.43218	-0.3052		-0.0277	-0.0277	-0.02753		0.155935	0.155935	0.176749
															-0.67223	-0.67223	0.014396		0.726337	0.726337	0.825033		-0.40008	-0.40008	-0.71282		-0.60887	-0.60887	-0.0179		-0.15361	-0.15361	0.290266
															-0.2566	-0.2566	0.224045		1.02981	1.02981	0.366168		-0.15402	-0.15402	-0.56474		0.140293	0.140293	0.068538		0.149909	0.149909	0.324855
															0.454192	0.454192	0.225657		0.332599	0.332599	0.414821		-0.32681	-0.32681	-0.99292		-0.25555	-0.25555	-0.56193		-0.26236	-0.26236	0.586515
															0.043194	0.043194	-0.56191		-0.21485	-0.21485	0.307837		0.122312	0.122312	-0.33746		0.081258	0.081258	0.50036		0.112962	0.112962	0.440532
															-0.29493	-0.29493	0.190144		0.466308	0.466308	0.110449		0.462357	0.462357	-0.57384		0.269279	0.269279	-0.44126		-0.46353	-0.46353	0.763279
															-0.04015	-0.04015	-0.22579		0.261927	0.261927	-0.22614		-0.36445	-0.36445	-0.11689		0.499577	0.499577	-0.70814		-0.02869	-0.02869	0.587112
															0.120107	0.120107	0.153028		0.361579	0.361579	0.281678		-0.11837	-0.11837	-0.41425		0.016814	0.016814	-0.91578		-0.50922	-0.50922	0.717186
															-0.39928	-0.39928	-0.51573		0.832232	0.832232	0.111858		0.326061	0.326061	0.1139		-0.19934	-0.19934	-0.23549		0.089931	0.089931	0.574834
															-0.33678	-0.33678	-0.16412		0.817019	0.817019	0.447917		-0.00893	-0.00893	-0.38946		-0.26724	-0.26724	-0.44089		-0.17386	-0.17386	0.331791
															-0.07135	-0.07135	0.058041		-0.32411	-0.32411	-0.08958		-0.18901	-0.18901	0.074763		-0.15725	-0.15725	-0.40986		-0.41866	-0.41866	0.641948
															-0.76661	-0.76661	0.085124		0.824556	0.824556	-0.01143		-0.5103	-0.5103	-0.39831		-0.15603	-0.15603	-0.08688		-0.2075	-0.2075	0.510703
															-0.46067	-0.46067	0.288352		-0.13888	-0.13888	0.485234		-0.55133	-0.55133	-0.16036		0.037151	0.037151	-0.29418		-0.46552	-0.46552	1.15337
															-0.48032	-0.48032	-0.27327		0.260558	0.260558	-0.01178		0.051657	0.051657	-0.18774		-0.3384	-0.3384	-0.5042		-0.44929	-0.44929	0.648082
															-0.66538	-0.66538	-0.10612		0.676502	0.676502	0.298655		0.129336	0.129336	-0.22706		-0.15407	-0.15407	0.304026		0.226061	0.226061	0.924776
															-0.52853	-0.52853	-0.10596		0.479035	0.479035	0.471074		0.689673	0.689673	0.163573		-0.29175	-0.29175	-0.53273		0.11843	0.11843	0.04331
															-0.03576	-0.03576	-0.16714		0.134987	0.134987	0.545783		0.301396	0.301396	-0.49567		-0.47468	-0.47468	-0.14712		-0.75624	-0.75624	0.058913
															-0.54738	-0.54738	-0.22651		0.287795	0.287795	0.444918		-0.10008	-0.10008	0.24324		-0.26015	-0.26015	-0.20467		-0.29462	-0.29462	0.893656
															-0.42672	-0.42672	0.192016		0.156791	0.156791	-0.33935		0.255592	0.255592	0.253294		-0.17559	-0.17559	-0.51485		-0.71768	-0.71768	0.346565
															-0.6575	-0.6575	0.541159		0.419689	0.419689	0.428328		-0.00433	-0.00433	-0.62767		-0.26813	-0.26813	-0.42415		0.278609	0.278609	0.19017
															-0.77031	-0.77031	0.268696		0.930982	0.930982	0.239183		0.27385	0.27385	-0.07794		-0.28965	-0.28965	-0.07761		-0.26639	-0.26639	0.316852
															-0.47091	-0.47091	-0.29539		0.341474	0.341474	0.07936		-0.00266	-0.00266	-0.25776		-0.6498	-0.6498	-0.07271		0.117937	0.117937	1.00146
															-0.29417	-0.29417	-0.15885		0.192979	0.192979	0.04029		0.110669	0.110669	-0.27366		-0.37637	-0.37637	0.293136		0.126371	0.126371	0.271642
															-0.34847	-0.34847	0.38941		0.632939	0.632939	-0.25763		-0.49263	-0.49263	-0.53803		-0.38166	-0.38166	-0.19772		-0.11708	-0.11708	0.400155
															0.071763	0.071763	0.213584		0.653362	0.653362	0.149582		-0.04088	-0.04088	0.154235		-0.03956	-0.03956	-0.09113		-0.16625	-0.16625	0.268172
															-0.19695	-0.19695	0.145641		0.264411	0.264411	0.362648		0.354633	0.354633	-0.35905		-0.22437	-0.22437	-0.15986		-0.75451	-0.75451	0.016343
															0.17304	0.17304	0.57348		0.350985	0.350985	-0.22553		-0.16832	-0.16832	-0.13527		-0.16406	-0.16406	-0.03885		-0.22873	-0.22873	0.342387
															-0.17869	-0.17869	0.439163		-0.14133	-0.14133	-0.3926		0.032064	0.032064	0.1297		-0.51067	-0.51067	-0.42913		0.220661	0.220661	0.404909
															-0.4305	-0.4305	0.666043		0.270147	0.270147	0.4772		0.183713	0.183713	-0.64101		-0.2868	-0.2868	0.081338		0.003932	0.003932	0.208511
															-0.71673	-0.71673	0.207041		0.247427	0.247427	-0.5577		-0.32973	-0.32973	-0.23085		-0.53655	-0.53655	-0.23965		-0.0396	-0.0396	0.617902
															-0.23937	-0.23937	-0.32134		0.665945	0.665945	0.187894		0.153965	0.153965	-0.02463		-0.71305	-0.71305	-0.59101		-0.56293	-0.56293	-0.36007
															0.085179	0.085179	0.397481		0.098786	0.098786	-0.20487		0.215077	0.215077	0.165898		-0.42002	-0.42002	-0.38718		-0.61156	-0.61156	0.712337
															-0.87989	-0.87989	-0.25248		0.223287	0.223287	0.41767		0.16879	0.16879	0.489219		-0.74539	-0.74539	-0.6058		-0.29542	-0.29542	0.377797
															-0.43457	-0.43457	-0.208		0.238356	0.238356	0.50329		-0.33824	-0.33824	0.111368		-0.36507	-0.36507	-0.85032		0.118805	0.118805	0.373786
															-0.07254	-0.07254	0.533085		0.845377	0.845377	0.424084		-0.1807	-0.1807	0.096902		-0.69259	-0.69259	-0.11936		-0.70749	-0.70749	0.162187
															-0.23849	-0.23849	-0.20886		0.511107	0.511107	0.207641		-0.5103	-0.5103	-0.34338		0.03178	0.03178	-0.44044		-0.50374	-0.50374	0.269979
															-0.19845	-0.19845	0.322518		0.339189	0.339189	0.852665		0.211355	0.211355	0.350155		-0.18458	-0.18458	-0.91986		-0.5887	-0.5887	0.396496
															-0.21215	-0.21215	-0.10812		0.143811	0.143811	0.301462		-0.39213	-0.39213	-0.87778		-0.04422	-0.04422	-0.38173		-0.03736	-0.03736	-0.03612
															-0.37495	-0.37495	0.239557		0.051464	0.051464	-0.16216		-0.1524	-0.1524	-0.16962		-0.15026	-0.15026	0.032446		-0.1494	-0.1494	-0.0238
															-0.09171	-0.09171	0.232443		-0.10248	-0.10248	1.3342		-0.59257	-0.59257	0.005821		-0.12227	-0.12227	0.135184		-0.25083	-0.25083	1.06442
															-0.21215	-0.21215	-0.19918		-0.21441	-0.21441	0.003333		0.2753	0.2753	-0.12455		0.010292	0.010292	-0.21644		-0.64578	-0.64578	0.400804
															0.325991	0.325991	0.100126		0.077502	0.077502	0.251923		-0.68254	-0.68254	-0.18838		-0.3533	-0.3533	0.126963		-0.48442	-0.48442	0.140431
															0.082752	0.082752	0.358588		-0.70415	-0.70415	0.105431		-0.17759	-0.17759	-0.1184		-0.42173	-0.42173	-0.37736		-0.21019	-0.21019	0.358022
															-0.23214	-0.23214	-0.07309		-0.69828	-0.69828	0.191771		-0.22167	-0.22167	0.182469		-0.21452	-0.21452	-0.60814		-0.27973	-0.27973	0.295974
															-0.35633	-0.35633	0.513403		-0.36591	-0.36591	-0.48985		-0.38959	-0.38959	-0.10333		-0.10329	-0.10329	-0.35024		-0.31323	-0.31323	0.016343
															-0.0534	-0.0534	0.629947		-1.04556	-1.04556	1.26869		-0.21029	-0.21029	-0.0387		-0.02546	-0.02546	-0.0892		-1.39647	-1.39647	0.001276
															-0.02455	-0.02455	0.552887		0.250834	0.250834	0.223241		-0.57615	-0.57615	0.237282		-0.4734	-0.4734	0.488928		-0.49895	-0.49895	0.401685
															-0.18997	-0.18997	0.34974		-0.13306	-0.13306	0.551417		-0.26449	-0.26449	0.298625		-0.3456	-0.3456	-0.42378		-0.6092	-0.6092	-0.01013
															-0.22333	-0.22333	0.384413		-0.73982	-0.73982	0.461191		-0.00132	-0.00132	0.282581		-0.11529	-0.11529	-0.48037		-0.41494	-0.41494	0.236309
															-0.32936	-0.32936	-0.36651		-0.8526	-0.8526	0.089051		-0.15433	-0.15433	0.019614		-0.41494	-0.41494	-0.47625		-0.75451	-0.75451	-0.13328
															0.058707	0.058707	0.395728		0.321059	0.321059	0.305418		-0.64587	-0.64587	0.502158		-0.337	-0.337	-0.13559		-0.01035	-0.01035	-0.03612
															0.015314	0.015314	-0.20085		0.277202	0.277202	0.094742		-0.07715	-0.07715	-0.04149		-0.73757	-0.73757	0.130574		-0.31888	-0.31888	0.574834
															-0.20719	-0.20719	0.265796		-0.64667	-0.64667	0.165641		-0.46621	-0.46621	0.3061		-0.19061	-0.19061	-0.37536		0.21204	0.21204	0.182516
															-0.23995	-0.23995	-0.4904		-0.22659	-0.22659	0.174056		0.429327	0.429327	0.290492		-0.80022	-0.80022	-0.45298		0.177623	0.177623	1.09899
															-0.68132	-0.68132	-0.19831		0.030196	0.030196	0.817793		-0.08396	-0.08396	0.398552		-0.53655	-0.53655	-0.73045		-0.0927	-0.0927	0.368383
															-0.35633	-0.35633	0.353107		0.328239	0.328239	0.166537		-0.02487	-0.02487	0.433296		0.169911	0.169911	-0.06121		-0.07712	-0.07712	0.208295
															-0.09104	-0.09104	-0.12632		1.1243	1.1243	-0.14841		0.477259	0.477259	0.630263		0.026593	0.026593	0.109326		-0.54158	-0.54158	0.676372
															-0.35915	-0.35915	-0.2516		0.146648	0.146648	0.833839		0.081059	0.081059	-0.31584		-0.14576	-0.14576	-0.46665		0.035564	0.035564	0.387207
															-0.02376	-0.02376	0.078961		0.225789	0.225789	0.301104		-0.28065	-0.28065	-0.13527		-0.01565	-0.01565	0.067102		-0.44389	-0.44389	0.906039
															-0.40202	-0.40202	-0.1234		0.744658	0.744658	0.330498		-0.05379	-0.05379	0.633723		0.348351	0.348351	0.089179		-0.26004	-0.26004	0.516417
															-0.54227	-0.54227	0.504934		-0.22925	-0.22925	-0.3497		-0.04054	-0.04054	0.253771		-0.04064	-0.04064	-0.32873		-0.15727	-0.15727	0.332759
															-0.70124	-0.70124	0.086246		0.573271	0.573271	-0.29427		-0.57657	-0.57657	-0.41731		-0.18138	-0.18138	-0.14379		-0.26778	-0.26778	0.08213
															-1.07664	-1.07664	-0.44121		0.336609	0.336609	-0.04868		0.007883	0.007883	0.134817		-0.32245	-0.32245	-0.74934		-0.4906	-0.4906	0.107707
															-0.11587	-0.11587	-0.07402		0.139658	0.139658	0.030758		0.140054	0.140054	-0.23997		-0.1084	-0.1084	-0.71352		-0.40839	-0.40839	0.299726
															-0.56844	-0.56844	-0.09609		0.039174	0.039174	-0.78214		-0.21425	-0.21425	-0.13527		-0.23718	-0.23718	-0.65222		-0.36611	-0.36611	-0.0705
															-0.51245	-0.51245	0.22159		0.499329	0.499329	0.070037		-0.04491	-0.04491	0.052007		-0.03815	-0.03815	-0.63703		-0.83121	-0.83121	0.466918
															-0.13198	-0.13198	0.277431		-0.11039	-0.11039	0.818794		-0.08514	-0.08514	0.041856		-0.35633	-0.35633	-0.69482		0.138571	0.138571	-0.34028
															0.192385	0.192385	-0.08055		-0.20514	-0.20514	-0.25035		-0.39999	-0.39999	0.509397		-0.15839	-0.15839	-0.66353		0.02919	0.02919	0.43733
															0.174184	0.174184	0.031955		-0.14627	-0.14627	0.018199		0.172888	0.172888	0.563559		-0.46273	-0.46273	-0.92698		-0.36448	-0.36448	0.057616
															-0.09241	-0.09241	0.47366		-0.33114	-0.33114	-0.40406		0.136859	0.136859	0.274817		-0.29602	-0.29602	-0.89808		-0.09155	-0.09155	-0.11548
															-0.10635	-0.10635	0.540324		-0.43409	-0.43409	-0.27522		-0.61606	-0.61606	0.601694		0.189345	0.189345	-0.53579		-0.42215	-0.42215	-0.62741
															-0.6749	-0.6749	-0.77339		-0.42567	-0.42567	-0.30122		-0.18697	-0.18697	0.360256		0.039481	0.039481	0.317282		-0.22494	-0.22494	-0.04793
															-0.36489	-0.36489	0.247781		-0.17043	-0.17043	0.112026		-0.10976	-0.10976	0.200331		0.214353	0.214353	0.183748		0.155289	0.155289	0.670253
															-0.21907	-0.21907	0.299644		0.091177	0.091177	-0.46293		0.059033	0.059033	-0.08328		0.158576	0.158576	0.115372		-0.29111	-0.29111	-0.09836
															-0.19235	-0.19235	0.699011		-0.78848	-0.78848	-0.35163		-0.45068	-0.45068	1.02393		0.021352	0.021352	-0.09388		-0.09916	-0.09916	0.551182
															-0.00218	-0.00218	0.448049		-0.08896	-0.08896	0.135731		-0.36311	-0.36311	0.248872		-0.11634	-0.11634	-0.84614		0.135897	0.135897	0.533013
															-0.6801	-0.6801	-0.22942		0.317636	0.317636	0.215235		-0.49436	-0.49436	0.201763		0.259756	0.259756	0.018798		0.09284	0.09284	0.723478
															0.07078	0.07078	-0.13241		0.504612	0.504612	0.4282		0.129897	0.129897	-0.09088		-0.45978	-0.45978	-0.66641		-0.09981	-0.09981	0.318197
															0.274436	0.274436	0.043235		-0.29724	-0.29724	-0.07453		-0.30993	-0.30993	0.686391		0.030629	0.030629	-0.27142		0.288058	0.288058	0.819946
															-0.32911	-0.32911	0.510451		0.248303	0.248303	0.034621		-0.36127	-0.36127	-0.31306		0.085471	0.085471	-0.3172		0.046052	0.046052	0.667943
															0.398399	0.398399	0.714836		-0.13709	-0.13709	0.353323		-0.35781	-0.35781	0.415543		-0.58996	-0.58996	-0.5949		0.052842	0.052842	-0.15073
															-0.33836	-0.33836	0.508148		-0.16301	-0.16301	0.090886		-1.26659	-1.26659	0.248433		-0.02098	-0.02098	-0.43778		-0.22292	-0.22292	-0.19299
															-0.45506	-0.45506	0.727214		-0.52114	-0.52114	-0.02268		-0.22813	-0.22813	0.725752		-0.24405	-0.24405	-0.25199		-0.25538	-0.25538	0.083847
															-0.58998	-0.58998	0.534023		0.281035	0.281035	0.540686		-0.48604	-0.48604	0.275193		-0.07092	-0.07092	-0.10243		-0.39219	-0.39219	0.143345
															-0.38424	-0.38424	0.030692		0.047601	0.047601	-0.0113		-0.35542	-0.35542	-0.1441		-0.60748	-0.60748	-0.22718		0.264346	0.264346	-0.30458
															-0.70614	-0.70614	0.913607		-0.20057	-0.20057	-0.68369		-0.43664	-0.43664	-0.21773		-0.60909	-0.60909	-0.12322		-0.31599	-0.31599	0.171709
															-0.2505	-0.2505	0.716257		0.291209	0.291209	0.382345		-0.20218	-0.20218	-0.30616		-0.34892	-0.34892	-0.56319		-0.0486	-0.0486	-0.2647
															0.120635	0.120635	0.937855		-0.9225	-0.9225	-0.01237		-0.04508	-0.04508	-0.69249		-0.65877	-0.65877	-0.24775		-0.3383	-0.3383	0.343508
															-0.56525	-0.56525	0.70103		-0.75604	-0.75604	0.304503		-0.16832	-0.16832	-0.18181		-0.38571	-0.38571	-0.13963		0.039545	0.039545	0.344966
															-0.39195	-0.39195	0.497326		-0.47851	-0.47851	-0.40906		-0.04037	-0.04037	0.107999		-0.10454	-0.10454	0.072162		-0.76039	-0.76039	0.926677
															-0.10423	-0.10423	0.638405		-0.01165	-0.01165	-0.35329		0.020214	0.020214	0.478837		-0.12135	-0.12135	-0.26996		-0.14043	-0.14043	-0.44623
															0.558013	0.558013	-0.14315		-0.28507	-0.28507	0.363929		0.04592	0.04592	-0.27379		-0.50365	-0.50365	-0.00175		-0.24484	-0.24484	0.651069
															-0.42916	-0.42916	0.798098		-0.04114	-0.04114	-0.532		-0.42725	-0.42725	0.080765		0.414329	0.414329	-0.35044		0.467879	0.467879	0.433971
															-0.02001	-0.02001	0.53916		0.180595	0.180595	-0.30431		0.126945	0.126945	0.42604		0.016229	0.016229	-0.70797		-0.28006	-0.28006	0.139249
															-0.53092	-0.53092	1.0838		-0.49508	-0.49508	-0.17175		-0.12746	-0.12746	0.407871		0.237199	0.237199	0.337789		-0.15242	-0.15242	0.91587
															-0.42672	-0.42672	0.585553		0.152199	0.152199	-0.1299		-0.10482	-0.10482	-0.40657		-0.04559	-0.04559	-0.26566		-0.20716	-0.20716	0.416881
															-0.21693	-0.21693	0.68019		0.260093	0.260093	0.1525		-0.21795	-0.21795	0.34516		-0.29332	-0.29332	-0.19351		0.003373	0.003373	-0.20627
															-0.55715	-0.55715	0.912718		-0.08886	-0.08886	-0.23331		-0.66504	-0.66504	-0.42661		0.136203	0.136203	0.315307		0.097696	0.097696	0.198685
															0.006712	0.006712	1.22538		-0.13225	-0.13225	-0.27161		-0.10336	-0.10336	0.012827		-0.2597	-0.2597	-0.49076		-0.26742	-0.26742	0.523303
															0.020572	0.020572	0.748282		-0.5821	-0.5821	-0.07346		-0.00821	-0.00821	0.182904		-0.20683	-0.20683	-0.50372		-0.1842	-0.1842	-0.12877
															-0.53225	-0.53225	1.54413		0.318144	0.318144	0.104746		-0.67441	-0.67441	0.266827		-0.13542	-0.13542	-0.07553		0.068272	0.068272	-0.28221
															-0.76375	-0.76375	0.755478		0.229505	0.229505	-0.173		-0.21252	-0.21252	-0.43483		-0.13933	-0.13933	0.014485		-0.58691	-0.58691	0.19534
															-0.86914	-0.86914	1.25013		-0.34519	-0.34519	-0.44991		-0.01902	-0.01902	0.015972		0.337759	0.337759	-0.20895		-0.16506	-0.16506	0.178905
															-0.60729	-0.60729	1.52984		-0.54849	-0.54849	0.189575		-0.83052	-0.83052	-0.36974		-0.14696	-0.14696	0.044794		0.293381	0.293381	0.413082
															-0.556	-0.556	-0.0463		-0.12776	-0.12776	-0.51403		0.111482	0.111482	0.360882		-0.24833	-0.24833	0.165423		-0.26715	-0.26715	0.370961
															-0.05232	-0.05232	0.951202		-0.73649	-0.73649	0.535116		-0.17529	-0.17529	0.217609		-0.04829	-0.04829	-0.25199		-0.25083	-0.25083	0.150336
															0.171918	0.171918	-0.00398		-0.38841	-0.38841	0.105431		-0.38023	-0.38023	0.190399		-0.11208	-0.11208	-0.22067		-0.44218	-0.44218	-0.1643
															-0.14774	-0.14774	0.585553		-0.5837	-0.5837	-0.6912		0.382784	0.382784	0.236176		0.03926	0.03926	-0.83801		-0.00161	-0.00161	-0.05256
															-0.46922	-0.46922	0.366913		-0.96514	-0.96514	-0.0104		0.062221	0.062221	-0.07273		0.140546	0.140546	-0.20457		-0.59459	-0.59459	0.242637
															-0.33272	-0.33272	0.731404		-0.70211	-0.70211	-0.1916		-0.01631	-0.01631	0.095026		-0.12513	-0.12513	0.838226		-0.19281	-0.19281	0.468705
															-0.46168	-0.46168	0.640001		0.084075	0.084075	-0.35253		-0.32284	-0.32284	-0.45047		-0.74358	-0.74358	0.426223		-0.38829	-0.38829	-0.04434
															-0.32929	-0.32929	0.928441		-0.26188	-0.26188	-0.26589		0.113323	0.113323	0.13603		0.00017	0.00017	-0.22718		-0.20769	-0.20769	0.010049
															-0.53667	-0.53667	1.32252		-0.17966	-0.17966	-0.41464		0.057956	0.057956	-0.3325		-0.14793	-0.14793	-0.25712		-0.0532	-0.0532	-0.3281
															-0.96913	-0.96913	1.00936		-0.5214	-0.5214	-0.29671		-0.32361	-0.32361	-0.6159		-0.73894	-0.73894	-0.07834		0.070224	0.070224	0.802501
															-0.51965	-0.51965	0.191274		-0.45896	-0.45896	0.327602		0.391773	0.391773	-0.3325		-0.46968	-0.46968	0.046677		-0.00649	-0.00649	-0.60959
															-0.99414	-0.99414	0.699011		-0.16904	-0.16904	0.833839		0.198359	0.198359	-0.47631		0.317923	0.317923	0.409212		-0.36815	-0.36815	0.143905
															-0.25208	-0.25208	0.497326		-0.1246	-0.1246	-0.59354		0.418903	0.418903	-0.23481		0.171908	0.171908	0.454669		0.220786	0.220786	0.264878
															-0.00946	-0.00946	1.33557		-0.53468	-0.53468	-0.11228		0.372683	0.372683	0.160184		-0.06545	-0.06545	0.111908		-0.10441	-0.10441	0.15337
															-0.1537	-0.1537	0.795771		-0.4244	-0.4244	-0.20865		0.110412	0.110412	-0.25776		0.402173	0.402173	0.138576		-0.07526	-0.07526	0.000139
															0.026764	0.026764	0.177088		-0.16777	-0.16777	-0.14518		-0.2982	-0.2982	-0.19123		-0.58891	-0.58891	0.150588		0.004747	0.004747	-0.11704
															-0.08778	-0.08778	0.005267		0.599455	0.599455	-0.02901		-0.21238	-0.21238	-0.63277		-0.30966	-0.30966	-0.01533		-0.62834	-0.62834	0.397046
															-0.54616	-0.54616	0.762431		0.003024	0.003024	0.024285		-0.0287	-0.0287	-0.52955		-0.44887	-0.44887	-0.13519		-0.18794	-0.18794	0.051272
															-0.83167	-0.83167	0.632095		-0.11283	-0.11283	-0.59354		0.313306	0.313306	0.162409		-0.43206	-0.43206	-0.25018		-0.28474	-0.28474	0.285327
															-0.5501	-0.5501	0.152593		0.157355	0.157355	-0.29983		0.23132	0.23132	-0.01553		-0.54004	-0.54004	-0.27928		-0.38528	-0.38528	-0.05904
															0.232474	0.232474	0.23763		-0.347	-0.347	-0.21736		0.23572	0.23572	-0.39831		-0.07286	-0.07286	-0.30313		0.204845	0.204845	0.167789
															-0.49038	-0.49038	0.912915		-0.17913	-0.17913	0.373365		-0.19278	-0.19278	0.01157		-0.42217	-0.42217	0.165257		-0.12248	-0.12248	-0.0371
															-0.00313	-0.00313	0.352063		-0.347	-0.347	0.086253		-0.18116	-0.18116	-0.05061		-0.56352	-0.56352	-0.17455		-0.52005	-0.52005	0.081019
															-0.10956	-0.10956	0.625817		0.007113	0.007113	0.303324		-0.34638	-0.34638	-0.34678		-0.22437	-0.22437	-0.49778		-0.26909	-0.26909	-0.29964
															-0.62332	-0.62332	0.395892		-0.26304	-0.26304	0.604937		0.077306	0.077306	0.22292		0.039412	0.039412	-0.59803		-0.62599	-0.62599	0.520386
															-0.61768	-0.61768	0.418443		0.108059	0.108059	0.463789		0.094092	0.094092	-0.09284		0.059194	0.059194	-0.61064		-0.53212	-0.53212	-0.23104
															0.072921	0.072921	0.729389		-0.01621	-0.01621	0.529752		0.299736	0.299736	0.070197		-0.28749	-0.28749	-0.00574		-0.02342	-0.02342	-0.28634
															-0.17032	-0.17032	0.959528		-0.3444	-0.3444	-0.32777		-0.03051	-0.03051	0.032023		-0.2433	-0.2433	-0.10706		-0.40926	-0.40926	-0.52753
															0.35289	0.35289	0.870955		0.509749	0.509749	-0.0837		-0.076	-0.076	-0.24515		0.194204	0.194204	-0.0715		0.029758	0.029758	-0.0626
															-0.39381	-0.39381	0.347393		0.013013	0.013013	-0.11347		-0.00121	-0.00121	-0.65438		-0.23648	-0.23648	-0.78711		-0.83497	-0.83497	0.191505
															-0.17178	-0.17178	0.469039		0.183787	0.183787	0.143969		0.055442	0.055442	-0.31306		-0.04622	-0.04622	-0.23409		-0.22727	-0.22727	0.116248
															-0.71388	-0.71388	0.460022		-0.16457	-0.16457	-0.70332		0.283248	0.283248	-0.65528		0.162623	0.162623	-0.43221		-0.01365	-0.01365	-0.08168
															-0.73484	-0.73484	0.266093		-0.05715	-0.05715	0.502767		-0.07932	-0.07932	0.029788		-0.54309	-0.54309	-0.30856		-0.0927	-0.0927	0.099138
															-0.39501	-0.39501	0.647481		-0.099	-0.099	0.520048		-0.40359	-0.40359	-0.82986		0.03178	0.03178	0.083287		0.133978	0.133978	-0.15927
															-0.50519	-0.50519	0.557171		-0.25336	-0.25336	0.155411		0.416515	0.416515	-0.66234		-0.35568	-0.35568	-0.35056		-0.3981	-0.3981	0.460501
															0.62377	0.62377	1.23244		0.006011	0.006011	0.613118		-0.29278	-0.29278	-0.48183		-0.49745	-0.49745	-0.63626		0.139553	0.139553	-0.36096
															-0.6262	-0.6262	0.395892		0.08477	0.08477	0.142179		0.017515	0.017515	-0.25284		-0.61043	-0.61043	-0.75258		-0.14947	-0.14947	0.676117
															-0.14862	-0.14862	0.547079		0.018324	0.018324	0.844246		0.098409	0.098409	-0.14243		-0.6266	-0.6266	-0.61592		0.204845	0.204845	0.14599
															0.03199	0.03199	0.270051		0.416988	0.416988	0.511503		-0.16315	-0.16315	-0.39205		-0.54992	-0.54992	-0.74332		-0.37201	-0.37201	0.022292
															-0.05377	-0.05377	0.5484		0.415671	0.415671	0.20409		0.002067	0.002067	0.384102		-0.35079	-0.35079	-0.51684		-0.50225	-0.50225	-0.37039
															0.109781	0.109781	1.17051		0.319555	0.319555	0.271144		-0.32082	-0.32082	-0.31775		0.077868	0.077868	-0.0083		-0.32107	-0.32107	0.026397
															0.231543	0.231543	0.183812		0.391162	0.391162	0.347707		-0.10532	-0.10532	-0.33382		-0.24636	-0.24636	-0.68646		0.138719	0.138719	0.166516
															-0.13769	-0.13769	-0.04802		0.725739	0.725739	-0.11931		-0.17313	-0.17313	0.017808		0.018318	0.018318	0.141655		-0.30845	-0.30845	-0.22736
															-0.19731	-0.19731	0.740275		-0.04641	-0.04641	-0.54289		-0.54198	-0.54198	0.353228		-0.15019	-0.15019	-0.32738		-0.54094	-0.54094	-0.27316
															-0.15743	-0.15743	0.628622		0.044525	0.044525	-0.66798		-0.07104	-0.07104	-0.72194		-0.15163	-0.15163	-0.16563		-0.42933	-0.42933	-0.4731
															-0.52626	-0.52626	0.204949		0.093712	0.093712	0.301916		-0.33342	-0.33342	-0.3257		0.013662	0.013662	-0.62312		-0.22494	-0.22494	0.066833
															0.344109	0.344109	0.688239		0.043555	0.043555	0.258376		-0.23783	-0.23783	-0.5167		-0.01393	-0.01393	-0.62775		-0.00666	-0.00666	0.051647
															0.058707	0.058707	0.133041		0.278996	0.278996	-0.45545		0.048783	0.048783	-0.35303		0.208738	0.208738	-0.0529		-0.1129	-0.1129	-0.42011
															0.535754	0.535754	0.213584		0.271124	0.271124	-0.10149		0.193306	0.193306	-0.36186		-0.12639	-0.12639	0.330196		0.218265	0.218265	0.045248
															-0.29381	-0.29381	0.205281		0.25661	0.25661	0.002203		0.221848	0.221848	-0.16533		0.523189	0.523189	0.422695		-0.43427	-0.43427	0.493762
															-0.34339	-0.34339	0.637641		0.172922	0.172922	0.177045		0.550729	0.550729	-0.14547		0.006245	0.006245	-0.32765		-0.36663	-0.36663	-0.25317
															0.349756	0.349756	0.547585		0.190179	0.190179	-0.44346		-0.19147	-0.19147	-0.40093		-0.00188	-0.00188	-0.46441		-0.11029	-0.11029	-0.0305
															-0.05677	-0.05677	0.020273		0.352933	0.352933	0.151895		-0.45844	-0.45844	-0.23715		-0.07922	-0.07922	-0.39167		-0.24066	-0.24066	-0.3019
															-0.15219	-0.15219	0.10778		0.266586	0.266586	0.116098		-0.04758	-0.04758	-0.04988		-0.06619	-0.06619	-0.1942		-0.12446	-0.12446	-0.06337
															-0.2362	-0.2362	0.604918		0.149436	0.149436	-0.17206		-0.32665	-0.32665	-0.26282		0.03178	0.03178	-0.29414		-0.06413	-0.06413	-0.28514
															-0.17324	-0.17324	-0.33119		0.453545	0.453545	-0.2955		-0.11445	-0.11445	-0.5748		-0.30382	-0.30382	0.129097		-0.56454	-0.56454	-0.21467
															0.044493	0.044493	-0.30563		0.775846	0.775846	-0.00055		0.257064	0.257064	-0.0551		0.042314	0.042314	-0.04415		-0.17848	-0.17848	0.036665
															0.316775	0.316775	-0.28644		0.449183	0.449183	0.833197		0.435895	0.435895	-0.63931		0.061658	0.061658	-0.34332		-0.33835	-0.33835	0.339205
															-0.03272	-0.03272	0.043403		-0.0568	-0.0568	0.374651		0.291241	0.291241	-0.33929		0.036618	0.036618	-0.03843		-0.61065	-0.61065	0.574834
															-0.44122	-0.44122	-0.41445		0.391907	0.391907	0.821469		-0.05946	-0.05946	-0.27966		-0.05303	-0.05303	-0.20359		-0.1977	-0.1977	0.153007
															0.57328	0.57328	1.05333		0.156574	0.156574	0.035391		-0.28964	-0.28964	-0.29521		0.431266	0.431266	0.320722		-0.10564	-0.10564	0.424808
															-0.15206	-0.15206	0.024665		0.465117	0.465117	0.449142		-0.03287	-0.03287	-0.80811		-0.81986	-0.81986	-0.11604		-0.24261	-0.24261	0.141874
															0.319097	0.319097	0.236219		0.138165	0.138165	0.034621		-0.08338	-0.08338	0.900352		-0.59182	-0.59182	0.058207		-0.2877	-0.2877	0.06026
															0.176543	0.176543	-0.47193		0.896436	0.896436	0.456288		0.118324	0.118324	-0.59801		0.419727	0.419727	0.230984		-0.02708	-0.02708	0.237799
															0.241185	0.241185	0.199899		0.61807	0.61807	-0.27743		0.186224	0.186224	-0.49332		0.00017	0.00017	-0.42177		-0.33668	-0.33668	0.381062
															0.183035	0.183035	-0.20403		0.600414	0.600414	-0.13095		-0.52991	-0.52991	0.268084		-0.36522	-0.36522	0.09614		0.056877	0.056877	0.208706
															-0.07594	-0.07594	0.23763		0.602863	0.602863	-0.25843		0.605176	0.605176	-0.55481		-0.26543	-0.26543	0.343562		-0.80403	-0.80403	1.06387
															0.202442	0.202442	0.00059		0.937068	0.937068	-0.38697		-0.32973	-0.32973	-0.43834		0.074416	0.074416	-0.07431		-0.26909	-0.26909	0.115402
															-0.62935	-0.62935	-0.04708		0.134086	0.134086	-0.39107		0.271074	0.271074	-0.54565		-0.07887	-0.07887	-0.19488		-0.24939	-0.24939	0.2056
															0.571355	0.571355	0.268696		0.074687	0.074687	-0.20487		-0.04356	-0.04356	-0.72719		-0.21354	-0.21354	0.090213		-0.6723	-0.6723	-0.22163
															-0.67826	-0.67826	0.40335		0.302261	0.302261	-0.29205		0.046209	0.046209	-0.3564		0.67587	0.67587	-0.1015		0.110944	0.110944	-0.0315
															0.099349	0.099349	-0.18542		0.077502	0.077502	0.426181		-0.13577	-0.13577	-0.75557		0.18731	0.18731	-0.23037		-0.18699	-0.18699	-0.09379
															-0.26639	-0.26639	-0.17344		-0.12637	-0.12637	-0.3575		0.025312	0.025312	-0.55416		-0.23013	-0.23013	-0.052		0.242319	0.242319	0.574834
															-0.0775	-0.0775	-0.37597		-0.30214	-0.30214	-0.55003		0.14957	0.14957	-0.34917		-0.14455	-0.14455	-0.63941		-0.34657	-0.34657	0.225938
															-0.35979	-0.35979	0.547585		-0.03456	-0.03456	-0.31078		-0.82159	-0.82159	-0.00778		0.000728	0.000728	-0.26629		-0.10096	-0.10096	0.172462
															-0.30062	-0.30062	-0.29		-0.24975	-0.24975	-0.12743		-0.01826	-0.01826	-0.15752		-0.28013	-0.28013	-0.08382		-0.20255	-0.20255	0.168208
															0.26816	0.26816	-0.29897		0.117579	0.117579	0.384673		-0.70327	-0.70327	0.057373		-0.14403	-0.14403	-0.05052		-0.12081	-0.12081	0.014119
															-0.33984	-0.33984	-0.00754		-0.11355	-0.11355	-0.15173		-0.15001	-0.15001	0.101767		-0.36588	-0.36588	-0.22119		0.322931	0.322931	-0.01013
															0.081249	0.081249	0.651642		-0.22443	-0.22443	-0.23502		0.212365	0.212365	-0.01026		-0.07146	-0.07146	0.581393		0.184086	0.184086	0.086086
															-0.36025	-0.36025	-0.00302		0.138903	0.138903	0.39555		-0.09008	-0.09008	-0.04493		-0.20505	-0.20505	0.053014		-0.45269	-0.45269	0.543807
															-0.84001	-0.84001	-0.48845		-0.58599	-0.58599	-0.15493		-0.38946	-0.38946	0.449691		0.033212	0.033212	0.215337		0.070989	0.070989	0.25996
															-0.09741	-0.09741	0.344545		-0.15207	-0.15207	0.212744		-0.41609	-0.41609	-0.4885		-0.16011	-0.16011	-0.48059		0.058624	0.058624	0.494102
															0.232039	0.232039	-0.14921		-0.20196	-0.20196	0.356812		-0.65591	-0.65591	-0.36128		-0.24182	-0.24182	-0.14748		-0.3273	-0.3273	-0.53479
															-0.20234	-0.20234	0.678662		-0.18396	-0.18396	0.378146		0.142072	0.142072	-0.54598		-0.26677	-0.26677	0.411309		0.183311	0.183311	0.488677
															0.032944	0.032944	0.281772		0.31851	0.31851	0.507602		-0.13179	-0.13179	-0.31215		0.107331	0.107331	-0.18765		-0.35295	-0.35295	-0.0486
															-0.02376	-0.02376	0.176298		0.450475	0.450475	0.022892		-0.38368	-0.38368	-0.30378		0.066292	0.066292	-0.24342		-0.58846	-0.58846	0.418714
															-0.28308	-0.28308	-0.2402		0.343274	0.343274	0.092874		0.235268	0.235268	-0.34102		-0.2885	-0.2885	0.318922		-0.28739	-0.28739	-0.04381
															-0.41663	-0.41663	0.22615		0.318891	0.318891	0.143039		-0.71675	-0.71675	-0.20792		-0.08686	-0.08686	-0.32041		-0.80883	-0.80883	-0.05077
															-0.01529	-0.01529	-0.19831		0.373326	0.373326	0.470482		-0.27408	-0.27408	-0.07358		0.080245	0.080245	-0.35847		-0.58475	-0.58475	-0.01013
															-0.45255	-0.45255	-0.64649		0.148041	0.148041	-0.18308		-0.06963	-0.06963	-0.36375		0.064459	0.064459	-0.20359		0.354985	0.354985	0.775366
															-0.18112	-0.18112	-0.05729		-0.29924	-0.29924	0.38081		0.136022	0.136022	-0.28727		0.05643	0.05643	-0.01445		-0.59352	-0.59352	-0.40379
															-0.30716	-0.30716	-0.19837		0.516386	0.516386	0.086911		0.181608	0.181608	-0.10092		0.30862	0.30862	-0.07084		-0.36452	-0.36452	0.731338
															0.023941	0.023941	0.080318		0.638519	0.638519	-0.06157		0.088676	0.088676	-0.42586		0.078256	0.078256	-0.43995		0.179253	0.179253	0.667943
															0.33656	0.33656	-0.53878		0.106481	0.106481	0.489166		-0.54327	-0.54327	-0.12808		0.180205	0.180205	-0.2552		-0.28596	-0.28596	-0.01013
															-0.63704	-0.63704	0.263625		0.18037	0.18037	0.39146		0.047435	0.047435	-0.04563		0.464095	0.464095	0.257171		-0.31704	-0.31704	0.131532
															-0.47181	-0.47181	-0.37492		0.274786	0.274786	0.236592		-0.03306	-0.03306	0.215635		0.09525	0.09525	0.1675		-0.06022	-0.06022	0.061662
															-0.45835	-0.45835	-0.48316		0.343092	0.343092	0.438688		-0.39291	-0.39291	-0.27823		-0.1387	-0.1387	-0.19843		0.011885	0.011885	0.609599
															-0.32922	-0.32922	0.347041		0.545533	0.545533	-0.25133		-0.19047	-0.19047	-0.24088		0.121722	0.121722	0.120897		-0.5703	-0.5703	0.979529
															-0.75488	-0.75488	0.217821		-0.29065	-0.29065	-0.36898		-0.20402	-0.20402	-0.57254		0.372197	0.372197	-0.05121		-0.13536	-0.13536	0.648834
															-0.31451	-0.31451	-0.4444		0.513199	0.513199	-0.3583		-0.53253	-0.53253	-0.1182		-0.14403	-0.14403	-0.2997		-0.57634	-0.57634	-0.11884
															-0.1678	-0.1678	-0.27452		0.20065	0.20065	-0.28202		-0.09046	-0.09046	-0.70308		0.181952	0.181952	-0.70277		-0.27202	-0.27202	0.509878
															-0.13033	-0.13033	0.375133		-0.02575	-0.02575	0.344173		0.084419	0.084419	-0.34414		-0.25125	-0.25125	-0.69033		-0.31437	-0.31437	0.595153
															-0.57688	-0.57688	0.766723		0.73845	0.73845	0.272451		-0.22706	-0.22706	-0.34845		-0.28594	-0.28594	-0.18289		-0.17258	-0.17258	-0.01013
															-0.48344	-0.48344	0.402689		0.385624	0.385624	-0.24189		-0.08801	-0.08801	-0.44722		-0.1237	-0.1237	-0.00897		-0.07139	-0.07139	0.151622
															-0.58711	-0.58711	0.864269		0.280781	0.280781	0.499103		-0.34438	-0.34438	-0.56154		-0.47153	-0.47153	-0.5542		-0.17349	-0.17349	1.00924
															-0.56055	-0.56055	0.235807		-0.26188	-0.26188	-0.02379		-0.35184	-0.35184	-0.56337		-0.47245	-0.47245	-0.68907		-0.48321	-0.48321	0.40941
															-0.20054	-0.20054	0.007577		-0.77516	-0.77516	0.293703		-0.23985	-0.23985	-0.02615		0.136948	0.136948	-0.64662		-0.37084	-0.37084	0.906039
															-0.17869	-0.17869	-0.14675		0.194016	0.194016	0.168647		-0.43822	-0.43822	0.064037		-0.35146	-0.35146	-0.70561		-0.3558	-0.3558	-0.10176
															-0.51296	-0.51296	0.085124		0.108625	0.108625	0.380869		-0.06109	-0.06109	-0.27966		-0.03278	-0.03278	-0.71935		-0.41183	-0.41183	0.070791
															-0.55244	-0.55244	0.219014		-0.06562	-0.06562	-0.22528		0.020214	0.020214	0.017975		0.121722	0.121722	-0.71122		-0.53212	-0.53212	0.375161
															-0.66319	-0.66319	0.15115		0.365782	0.365782	0.918663		0.225145	0.225145	0.020523		0.02978	0.02978	-0.54637		-0.11708	-0.11708	-0.20627
															-0.3924	-0.3924	0.035866		-0.22415	-0.22415	1.05176		-0.50653	-0.50653	-0.44835		-0.018	-0.018	-0.44154		0.228413	0.228413	-0.20585
															-1.06103	-1.06103	-0.09066		0.409016	0.409016	-0.25305		-0.19249	-0.19249	0.028553		-0.63335	-0.63335	-0.43872		-0.22302	-0.22302	-0.04728
															-0.0545	-0.0545	0.026125		-0.27379	-0.27379	0.944228		-0.54825	-0.54825	-0.05642		-0.42128	-0.42128	0.591649		-0.22133	-0.22133	-0.40245
															-0.41378	-0.41378	0.009361		-0.097	-0.097	0.633679		-0.08785	-0.08785	-0.22604		-0.00669	-0.00669	-0.54075		-0.00511	-0.00511	0.520386
															0.180697	0.180697	0.004505		0.457774	0.457774	-0.14902		0.375695	0.375695	-0.36268		-0.09601	-0.09601	-0.59178		-0.16955	-0.16955	0.099495
															-0.26626	-0.26626	0.30341		0.432532	0.432532	-0.3325		-0.10907	-0.10907	0.044763		-0.56675	-0.56675	-0.26823		0.158929	0.158929	0.10961
															-0.47181	-0.47181	0.028071		0.091716	0.091716	0.586646		-0.51393	-0.51393	-0.07273		0.236776	0.236776	-0.5341		-0.58556	-0.58556	0.58525
															-0.18851	-0.18851	0.058041		0.284735	0.284735	0.250363		0.056283	0.056283	-0.13527		0.009811	0.009811	-0.31466		-0.29766	-0.29766	0.564565
															-0.32544	-0.32544	-0.01109		0.880913	0.880913	0.292915		-0.16105	-0.16105	-0.21151		-0.12067	-0.12067	-0.70057		-0.08146	-0.08146	0.318197
															-0.85458	-0.85458	0.47366		0.71072	0.71072	0.286137		-0.37652	-0.37652	-0.2608		-0.42097	-0.42097	-0.59808		-0.00944	-0.00944	0.030135
															-0.56188	-0.56188	-0.10512		0.935249	0.935249	0.949216		-0.51193	-0.51193	-0.46712		0.350944	0.350944	-0.05226		-0.28503	-0.28503	-0.16933
															-0.77002	-0.77002	0.334491		0.3921	0.3921	0.267304		0.072681	0.072681	0.317695		-0.01172	-0.01172	-0.24011		-0.19985	-0.19985	-0.01013
															-0.2805	-0.2805	0.052334		0.352362	0.352362	0.650865		-0.49606	-0.49606	-0.09875		0.162364	0.162364	-0.48089		-0.13898	-0.13898	0.693478
															-0.39005	-0.39005	-0.0383		-0.14259	-0.14259	0.998516		-0.74152	-0.74152	-0.17783		-0.28804	-0.28804	-0.44975		-0.13664	-0.13664	0.246779
															-0.43725	-0.43725	0.367961		-0.05425	-0.05425	0.0463		0.663672	0.663672	-0.23149		-0.0628	-0.0628	-0.58575		-0.85405	-0.85405	0.180814
															-0.05762	-0.05762	0.682126		0.065011	0.065011	0.738091		-0.36364	-0.36364	0.32416		0.251721	0.251721	-0.62232		-0.64558	-0.64558	-0.07984
															-0.64516	-0.64516	0.642886		-0.29743	-0.29743	0.133818		-1.11376	-1.11376	-0.31935		-0.36962	-0.36962	-0.38378		-0.61098	-0.61098	0.496831
															-0.45031	-0.45031	0.226658		0.15327	0.15327	0.11857		-0.81015	-0.81015	0.207616		-0.00544	-0.00544	-0.51009		-1.02171	-1.02171	0.06312
															-0.66566	-0.66566	0.421166		-0.17676	-0.17676	-0.40974		0.110412	0.110412	0.157083		-0.39822	-0.39822	-0.77659		-0.1937	-0.1937	0.421587
															-0.51661	-0.51661	-0.02302		-0.43972	-0.43972	0.674278		-0.32443	-0.32443	0.199147		-0.12951	-0.12951	-0.50911		-0.29863	-0.29863	0.363329
															-0.53766	-0.53766	-0.06002		-0.23302	-0.23302	0.460998		-0.46772	-0.46772	0.625541		0.013231	0.013231	-0.27894		-0.31437	-0.31437	0.387207
															0.070581	0.070581	0.191274		-0.17851	-0.17851	0.629524		0.447879	0.447879	-0.4572		0.390067	0.390067	-0.31835		0.317984	0.317984	0.002046
															-0.33659	-0.33659	0.03666		-0.07913	-0.07913	0.282698		-0.0485	-0.0485	-0.03132		0.340023	0.340023	-0.47562		0.185479	0.185479	-0.0238
															-0.20433	-0.20433	0.614122		0.058137	0.058137	-0.32863		-0.38281	-0.38281	0.210115		-0.05223	-0.05223	-0.47646		-0.86711	-0.86711	0.141874
															-0.77137	-0.77137	0.046527		1.25725	1.25725	-0.01285		0.154418	0.154418	-0.24865		-0.17801	-0.17801	-0.89322		-0.58275	-0.58275	0.230879
															-0.61065	-0.61065	0.108231		1.23931	1.23931	0.219015		-0.00198	-0.00198	-0.2269		0.030319	0.030319	-0.90411		0.225309	0.225309	0.601306
															-0.1348	-0.1348	0.664987		0.573459	0.573459	-0.56012		-0.83447	-0.83447	-0.09519		0.308135	0.308135	-0.15227		0.290341	0.290341	0.269979
															-0.56932	-0.56932	1.06439		-0.06479	-0.06479	0.230912		-0.06751	-0.06751	-0.18626		0.581426	0.581426	-0.66399		-0.40926	-0.40926	0.149528
															-0.34239	-0.34239	0.526174		0.198254	0.198254	0.033064		-0.55715	-0.55715	-0.02145		-0.15354	-0.15354	-0.08978		-0.20165	-0.20165	0.114199
															-0.29493	-0.29493	0.466254		1.03463	1.03463	-0.27189		-0.60507	-0.60507	-0.14798		0.26751	0.26751	-0.82469		-0.44887	-0.44887	-0.3132
															-0.3879	-0.3879	1.14627		-0.03071	-0.03071	0.485279		-0.3787	-0.3787	-0.35286		-0.08417	-0.08417	-0.21722		-0.04669	-0.04669	0.44125
															-0.331	-0.331	0.626776		0.756996	0.756996	0.632632		0.102222	0.102222	-0.07114		0.241265	0.241265	-0.93058		-0.06062	-0.06062	-0.72515
															-0.69618	-0.69618	0.627373		0.532729	0.532729	0.772757		-0.21509	-0.21509	-0.03434		-0.2472	-0.2472	-0.95521		0.168319	0.168319	-0.01013
															-0.74099	-0.74099	0.379102		1.06071	1.06071	0.968769		-0.37199	-0.37199	-0.04271		0.205917	0.205917	-0.59288		-0.27147	-0.27147	0.324855
															-0.59171	-0.59171	0.820769		1.16613	1.16613	0.162253		-0.13179	-0.13179	-0.01979		0.348457	0.348457	-0.49414		-0.40088	-0.40088	0.001844
															-0.59734	-0.59734	0.385783		0.422013	0.422013	0.427359		0.203521	0.203521	-0.49924		0.063695	0.063695	-0.89295		-0.67651	-0.67651	0.469864
															-0.4126	-0.4126	1.0144		0.91965	0.91965	0.344717		-0.50263	-0.50263	0.175516		0.331821	0.331821	-0.26902		-0.05442	-0.05442	0.451977
															-0.55188	-0.55188	0.476619		1.04614	1.04614	0.585619		-0.21351	-0.21351	-0.51283		0.273237	0.273237	-0.43717		0.078467	0.078467	-0.24101
															-1.02146	-1.02146	0.564491		-0.26763	-0.26763	-0.04491		-0.06905	-0.06905	-0.44523		0.157908	0.157908	-0.13374		-0.38144	-0.38144	0.212263
															0.006712	0.006712	0.603931		0.785321	0.785321	0.408774		-0.20979	-0.20979	-0.10779		0.213506	0.213506	0.211941		-0.12877	-0.12877	0.292434
															-0.65179	-0.65179	0.345602		1.14809	1.14809	0.449808		0.168478	0.168478	-0.03841		0.331687	0.331687	-0.40593		-0.44966	-0.44966	0.122321
															-0.60144	-0.60144	0.478638		0.433495	0.433495	0.176068		-0.38718	-0.38718	-0.07299		0.213403	0.213403	0.040089		-0.64877	-0.64877	0.131532
															0.106404	0.106404	0.671283		0.478437	0.478437	0.097086		-0.3728	-0.3728	-0.38903		-0.22059	-0.22059	-0.66598		-0.64877	-0.64877	0.041401
															-0.3849	-0.3849	-0.07603		0.236612	0.236612	-0.03596		-0.15854	-0.15854	-0.5017		0.121722	0.121722	-0.29079		0.196918	0.196918	0.415478
															-0.74865	-0.74865	0.943105		0.450475	0.450475	0.144936		-0.22787	-0.22787	-0.74623		-0.00899	-0.00899	-0.24608		-0.32468	-0.32468	-0.08813
															-0.46397	-0.46397	0.668015		0.392511	0.392511	-0.16943		-0.2589	-0.2589	0.015508		0.069255	0.069255	-0.77385		-0.19677	-0.19677	0.440532
															-0.42472	-0.42472	0.646435		0.930461	0.930461	-0.07187		-0.38959	-0.38959	0.027458		-0.12738	-0.12738	-0.33326		-0.18105	-0.18105	0.432581
															-0.73484	-0.73484	0.799148		0.330403	0.330403	0.731964		0.134385	0.134385	-0.01809		-0.24833	-0.24833	-0.40429		-0.39967	-0.39967	0.505709
															-0.67826	-0.67826	0.964065		0.768174	0.768174	0.372988		0.104278	0.104278	-0.13527		0.637304	0.637304	-0.35058		0.143877	0.143877	0.759258
															-0.77587	-0.77587	0.891656		0.591648	0.591648	-0.07823		0.390889	0.390889	-0.04364		0.101692	0.101692	-0.06365		0.026752	0.026752	-0.03438
															-0.80803	-0.80803	1.04162		0.277945	0.277945	-0.20322		-0.21332	-0.21332	0.181585		-0.31337	-0.31337	-0.51554		0.043381	0.043381	0.111177
															-0.56278	-0.56278	1.36316		0.563924	0.563924	0.405517		0.318295	0.318295	0.318094		-0.18272	-0.18272	-0.34562		0.281001	0.281001	0.115402
															-0.32658	-0.32658	0.455492		-0.5646	-0.5646	0.110257		-0.71675	-0.71675	-0.24219		-0.27654	-0.27654	-0.45914		-0.28701	-0.28701	0.3069
															-0.7189	-0.7189	0.785852		-0.24187	-0.24187	0.656187		-0.00852	-0.00852	0.255749		0.052787	0.052787	-0.57006		-0.45887	-0.45887	-0.06855
															-0.24992	-0.24992	0.372824		0.194316	0.194316	-0.65415		0.044061	0.044061	-0.18851		-0.28216	-0.28216	-0.67962		-0.17239	-0.17239	0.083653
															-0.66679	-0.66679	0.986651		0.162391	0.162391	-0.11296		-0.08056	-0.08056	-0.03906		-0.22202	-0.22202	-0.81174		-0.08586	-0.08586	-0.23569
															0.541916	0.541916	0.436175		-0.42257	-0.42257	0.344784		-0.42624	-0.42624	-0.06585		-0.16464	-0.16464	-0.25964		0.152783	0.152783	-0.36692
															0.018065	0.018065	0.294774		0.052498	0.052498	0.083338		-0.69554	-0.69554	-0.09905		-0.20902	-0.20902	-0.72513		0.299934	0.299934	0.063333
															-0.07058	-0.07058	0.528969		0.442882	0.442882	0.486617		-0.16863	-0.16863	-0.28727		-0.50833	-0.50833	-0.75952		-0.16201	-0.16201	-0.28665
															-0.16142	-0.16142	0.629055		0.050879	0.050879	0.427283		-1.19452	-1.19452	0.39816		-0.64012	-0.64012	-0.76377		-0.17543	-0.17543	0.039115
															0.147063	0.147063	0.415628		-0.11819	-0.11819	-0.40936		-0.70641	-0.70641	-0.13527		-0.12933	-0.12933	-0.59457		-0.66539	-0.66539	-0.77796
															-0.28389	-0.28389	1.71484		1.02249	1.02249	-0.27522		-0.1153	-0.1153	-0.55513		-0.14941	-0.14941	-0.18515		-0.61737	-0.61737	-0.45491
															-0.51947	-0.51947	1.09457		0.366162	0.366162	0.21973		-0.48326	-0.48326	0.355054		-0.22642	-0.22642	-0.2688		-0.71269	-0.71269	-0.26807
															-0.47181	-0.47181	0.20799		0.620547	0.620547	-0.047		-0.55586	-0.55586	-0.04539		-0.15725	-0.15725	-0.74748		0.006299	0.006299	0.030513
															-0.7189	-0.7189	0.660841		0.167577	0.167577	-0.34863		-0.18624	-0.18624	0.17191		0.485339	0.485339	-0.75889		-0.26909	-0.26909	0.21869
															-0.74099	-0.74099	1.18116		0.081678	0.081678	0.487195		0.090603	0.090603	0.260657		0.071969	0.071969	-0.78947		-0.308	-0.308	0.15399
															-0.82497	-0.82497	1.19436		0.39943	0.39943	-0.22553		-0.21992	-0.21992	0.021698		0.076634	0.076634	-0.45393		-0.09847	-0.09847	0.382188
															-0.15656	-0.15656	0.517381		-0.0064	-0.0064	-0.29427		-0.75628	-0.75628	0.538958		0.104679	0.104679	-0.07883		-0.58762	-0.58762	0.159796
															-0.64629	-0.64629	0.923722		0.729076	0.729076	0.548856		-0.53034	-0.53034	0.219571		0.192945	0.192945	-0.64384		-0.58231	-0.58231	-0.53738
															-0.44765	-0.44765	0.544911		0.427248	0.427248	-0.48557		0.060856	0.060856	0.210904		-0.01393	-0.01393	-1.0291		-0.33948	-0.33948	0.226311
															-0.16369	-0.16369	0.428452		-0.59806	-0.59806	0.117285		-0.35587	-0.35587	-0.2608		0.19238	0.19238	-0.79847		-0.15806	-0.15806	-0.04665
															-0.29063	-0.29063	1.19774		-0.37596	-0.37596	0.021834		-0.35894	-0.35894	-0.18904		-0.32565	-0.32565	-0.44819		-0.60488	-0.60488	0.081019
															-0.32376	-0.32376	1.38665		-0.33237	-0.33237	-0.69246		0.194892	0.194892	0.305301		-0.3335	-0.3335	-0.5033		-0.48013	-0.48013	-0.49556
															-0.06682	-0.06682	0.20399		-0.37622	-0.37622	-0.23573		-0.01741	-0.01741	0.061529		-0.15323	-0.15323	-0.96398		-0.10831	-0.10831	0.263632
															-0.19879	-0.19879	0.382736		-0.69483	-0.69483	0.109107		-0.25318	-0.25318	-0.40903		0.091636	0.091636	-0.06268		-0.29663	-0.29663	0.20526
															-0.54898	-0.54898	0.469039		-0.77292	-0.77292	0.225846		-0.28065	-0.28065	-0.04781		-0.28949	-0.28949	-0.43872		-0.2596	-0.2596	-0.50112
															-0.55348	-0.55348	0.503091		0.369157	0.369157	-0.16759		-0.01631	-0.01631	-0.11142		-0.08886	-0.08886	-0.85617		-0.63166	-0.63166	-0.17363
															-0.18922	-0.18922	0.410874		-0.00669	-0.00669	-0.30313		0.017354	0.017354	-0.18289		-0.2848	-0.2848	-0.0343		-0.38977	-0.38977	-0.02162
															-0.3669	-0.3669	0.76334		0.5642	0.5642	-0.41977		-0.15487	-0.15487	-0.32609		-0.00899	-0.00899	-0.58281		-0.31762	-0.31762	-0.14763
															-0.13394	-0.13394	0.462405		0.278709	0.278709	-0.16704		-0.24282	-0.24282	-0.64447		0.11416	0.11416	-0.56683		-0.48905	-0.48905	-0.17188
															-0.35193	-0.35193	0.221397		0.566197	0.566197	-0.33109		0.009387	0.009387	-0.079		-0.13019	-0.13019	-0.21714		-0.38627	-0.38627	0.037965
															-0.5437	-0.5437	0.504633		0.828362	0.828362	0.275824		0.15348	0.15348	0.131515		-0.40879	-0.40879	-0.43774		-0.39194	-0.39194	-0.22457
															-0.09562	-0.09562	0.108231		0.901748	0.901748	0.637637		-0.77069	-0.77069	-0.39831		-0.07804	-0.07804	-0.23809		-0.06037	-0.06037	0.229698
															-0.44923	-0.44923	0.869346		1.00273	1.00273	-0.21077		-0.04646	-0.04646	0.441517		-0.58776	-0.58776	-0.37812		-0.29929	-0.29929	0.091566
															-0.02995	-0.02995	0.748491		0.90579	0.90579	0.86228		-0.58505	-0.58505	-0.07299		-0.39076	-0.39076	-0.43559		-0.38528	-0.38528	-0.01013
															-0.65905	-0.65905	0.758885		1.0825	1.0825	0.66901		-0.23792	-0.23792	-0.21375		-0.3258	-0.3258	-0.69018		-0.23463	-0.23463	-0.58938
															-0.21505	-0.21505	0.274351		0.660205	0.660205	0.128795		0.136022	0.136022	0.271153		-0.57152	-0.57152	-0.71174		-0.02516	-0.02516	-0.49672
															-0.5617	-0.5617	0.304652		1.32407	1.32407	0.513421		-0.54527	-0.54527	-0.292		-0.06453	-0.06453	-0.01556		-0.1305	-0.1305	-0.07908
															-0.65988	-0.65988	0.571878		0.329293	0.329293	2.08247		-0.09037	-0.09037	-0.42847		-0.27314	-0.27314	-0.81882		0.185149	0.185149	0.136712
															-0.58563	-0.58563	0.812622		-0.13455	-0.13455	0.540056		0.232975	0.232975	0.269119		-0.24357	-0.24357	0.158373		-0.13864	-0.13864	-0.01013
															-0.55715	-0.55715	0.627373		-0.58291	-0.58291	0.1568		-0.5752	-0.5752	0.095026		-0.39997	-0.39997	-0.46351		-0.3622	-0.3622	-0.26094
															-0.47442	-0.47442	0.59885		0.255737	0.255737	0.40788		-0.26839	-0.26839	-0.35766		0.038666	0.038666	-0.45518		-0.07574	-0.07574	0.112355
															-0.63317	-0.63317	1.74905		0.466356	0.466356	1.15591		-0.30909	-0.30909	0.095683		0.123428	0.123428	-0.79792		0.211865	0.211865	-0.05536
															-0.18124	-0.18124	0.953704		0.282212	0.282212	0.138694		-0.42851	-0.42851	0.373069		-0.19414	-0.19414	-0.67704		0.002215	0.002215	-0.13566
															-0.072	-0.072	1.18419		0.412686	0.412686	0.25675		0.162233	0.162233	-0.11915		-0.1398	-0.1398	-0.2101		-0.35448	-0.35448	-0.16856
															-0.88643	-0.88643	0.549633		0.91924	0.91924	1.0209		0.118189	0.118189	0.155629		-0.32527	-0.32527	0.35555		-0.5887	-0.5887	-0.03465
															-0.40738	-0.40738	0.436175		0.650969	0.650969	0.050353		-0.30171	-0.30171	0.18309		0.161063	0.161063	-0.22532		-0.53212	-0.53212	0.032684
															-0.41174	-0.41174	0.886212		0.214686	0.214686	-0.0671		-0.02285	-0.02285	0.342776		0.003105	0.003105	0.05101		0.000547	0.000547	-0.31352
															-0.10969	-0.10969	0.624372		0.620969	0.620969	-0.3926		-0.40294	-0.40294	-0.45906		-0.40879	-0.40879	-0.79196		-0.34054	-0.34054	-0.49467
															-0.90027	-0.90027	0.624372		1.02381	1.02381	0.304503		0.179744	0.179744	-0.06031		-0.57561	-0.57561	-0.45462		-0.33948	-0.33948	-0.09483
															-0.50225	-0.50225	0.876454		0.506707	0.506707	-0.59789		-0.49895	-0.49895	0.164289		-0.2064	-0.2064	-0.36317		-0.24422	-0.24422	0.075844
															-0.33844	-0.33844	1.11448		0.941181	0.941181	0.071842		-0.12181	-0.12181	0.260657		-0.56716	-0.56716	-0.88876		-0.48482	-0.48482	-0.10774
															-0.93202	-0.93202	1.05187		1.12667	1.12667	-0.14547		0.510317	0.510317	0.115536		-0.16263	-0.16263	-0.50911		-0.3774	-0.3774	-0.14601
															-0.77829	-0.77829	0.245213		0.853379	0.853379	0.126732		0.009964	0.009964	-0.03317		-0.08347	-0.08347	-1.14792		0.077932	0.077932	0.313293
															-0.59841	-0.59841	0.677183		1.01215	1.01215	-0.4669		-0.01631	-0.01631	-0.11712		-0.276	-0.276	-0.91531		-0.61119	-0.61119	-0.20277
															-0.49929	-0.49929	0.687091		0.995818	0.995818	0.78691		0.001835	0.001835	-0.91013		0.371641	0.371641	-0.74781		0.264966	0.264966	0.273325
															-0.63234	-0.63234	0.453103		0.733167	0.733167	1.01652		0.475893	0.475893	-0.06072		-0.03414	-0.03414	-0.23781		-0.14271	-0.14271	-0.15723
															-0.43162	-0.43162	0.894306		0.869103	0.869103	0.422036		-0.09594	-0.09594	0.270721		-0.02716	-0.02716	0.043427		-0.12921	-0.12921	-0.52785
															-0.42958	-0.42958	0.428012		1.40038	1.40038	-0.25805		-0.03261	-0.03261	-0.20344		-0.35932	-0.35932	-0.05575		-0.44622	-0.44622	-0.11704
															-0.17879	-0.17879	0.901329		1.05079	1.05079	0.680187		0.085568	0.085568	-0.09574		-0.05732	-0.05732	-0.40987		0.323803	0.323803	0.111862
															-0.53283	-0.53283	0.755478		1.23465	1.23465	0.195856		-0.31236	-0.31236	-0.10707		-0.2227	-0.2227	-1.07814		0.650082	0.650082	-0.19158
															-0.26322	-0.26322	1.02242		1.12302	1.12302	0.449142		-0.46758	-0.46758	-0.15215		-0.47727	-0.47727	-0.4733		-0.33082	-0.33082	-0.03031
															-0.26935	-0.26935	0.345602		0.554142	0.554142	0.488067		-0.27787	-0.27787	0.276706		-0.30765	-0.30765	-0.50101		-0.26313	-0.26313	-0.35964
															-0.32508	-0.32508	0.355255		0.729934	0.729934	-0.11133		-0.60034	-0.60034	0.224271		-0.0599	-0.0599	-0.61697		-0.32758	-0.32758	-0.34479
															-0.58571	-0.58571	1.13489		1.03039	1.03039	-0.57272		0.11975	0.11975	0.079172		0.092316	0.092316	-0.49972		0.030121	0.030121	-0.18297
															-0.51715	-0.51715	0.886212		0.702992	0.702992	0.019728		-0.05964	-0.05964	-0.06348		-0.18183	-0.18183	-0.42671		0.329748	0.329748	0.084198
															-0.77335	-0.77335	1.2998		0.700135	0.700135	-0.15115		-0.12775	-0.12775	-0.04063		0.210727	0.210727	-0.03811		0.066835	0.066835	-0.36479
															-0.60831	-0.60831	0.846317		0.434824	0.434824	-0.11696		-0.02934	-0.02934	-0.58619		0.235727	0.235727	-0.45758		-0.29558	-0.29558	-0.12069
															-0.17869	-0.17869	0.501721		1.65586	1.65586	0.037716		-0.05235	-0.05235	-0.35931		0.051759	0.051759	-0.82497		-0.2778	-0.2778	0.191505
															-0.46596	-0.46596	0.493922		0.606611	0.606611	0.833593		-0.07142	-0.07142	-0.08013		-0.11389	-0.11389	-0.23697		-0.48297	-0.48297	-0.1636
															-0.17576	-0.17576	1.12033		0.147711	0.147711	0.320991		-0.06468	-0.06468	0.658277		-0.21063	-0.21063	-0.67973		-0.51544	-0.51544	-0.35669
															-0.50423	-0.50423	0.97787		0.553703	0.553703	0.112635		-0.29883	-0.29883	0.326308		-0.073	-0.073	-0.45942		-0.35655	-0.35655	0.231629
															-0.50636	-0.50636	0.725731		0.933809	0.933809	0.203174		-0.34371	-0.34371	1.07917		-0.34425	-0.34425	-0.10086		-0.49697	-0.49697	-0.47547
															0.071763	0.071763	0.733307		0.875668	0.875668	0.245609		-0.54242	-0.54242	-0.26772		-0.38022	-0.38022	-0.36403		-0.21359	-0.21359	-0.26989
															0.01101	0.01101	0.900426		0.466308	0.466308	0.353323		-0.7889	-0.7889	-0.02161		0.074724	0.074724	-0.72147		-0.47852	-0.47852	-0.37164
															-0.30902	-0.30902	0.521988		1.03761	1.03761	0.608179		-0.6179	-0.6179	-0.78311		-0.03734	-0.03734	-0.31013		-0.21426	-0.21426	-0.46781
															-0.56768	-0.56768	0.489338		0.61807	0.61807	0.354133		-0.18514	-0.18514	0.076232		-0.07437	-0.07437	-0.21379		-0.30017	-0.30017	0.439674
															-0.10859	-0.10859	0.807945		0.244612	0.244612	0.22215		-0.74322	-0.74322	0.111166		-0.56007	-0.56007	-0.61843		-0.14217	-0.14217	0.273178
															0.069276	0.069276	0.599628		0.515809	0.515809	0.660646		-0.85105	-0.85105	-0.23149		-0.2821	-0.2821	-0.58759		-0.39272	-0.39272	0.490769
															-0.33557	-0.33557	0.493922		0.739807	0.739807	0.583479		-0.34078	-0.34078	0.09061		-0.04452	-0.04452	0.22672		-0.64124	-0.64124	0.121116
															-0.02455	-0.02455	1.70894		0.665604	0.665604	0.188747		-0.43023	-0.43023	-0.55031		0.128235	0.128235	-0.43659		-0.51609	-0.51609	-0.33836
															-0.13394	-0.13394	0.992178		1.0317	1.0317	0.237294		-0.30941	-0.30941	0.109351		-0.27755	-0.27755	-0.7545		-0.13076	-0.13076	-0.03089
															-0.13799	-0.13799	0.840367		0.550025	0.550025	-0.02232		-0.5677	-0.5677	0.318904		0.091412	0.091412	-0.68838		-0.64694	-0.64694	0.027739
															-0.67451	-0.67451	0.913879		1.00419	1.00419	0.655171		-0.23522	-0.23522	-0.34338		0.080592	0.080592	0.022855		0.063489	0.063489	-0.42517
															-1.05495	-1.05495	0.557539		-0.002	-0.002	0.078152		-0.27747	-0.27747	0.221214		0.199782	0.199782	-0.55044		0.202219	0.202219	0.608781
															-0.22942	-0.22942	0.795006		1.11703	1.11703	0.103881		-0.46233	-0.46233	-0.12438		-0.63335	-0.63335	-0.81069		-0.15489	-0.15489	0.200438
															-0.1471	-0.1471	0.746708		1.07124	1.07124	0.12857		-0.25832	-0.25832	0.20642		0.037815	0.037815	-0.10635		-0.39126	-0.39126	-0.11289
															-0.63411	-0.63411	0.629055		0.720491	0.720491	0.307537		0.157717	0.157717	0.106803		-0.3611	-0.3611	-0.41062		0.134753	0.134753	0.067874
															0.11529	0.11529	0.559081		0.797394	0.797394	0.459013		-0.13774	-0.13774	-0.0828		-0.36829	-0.36829	-0.42292		-0.42142	-0.42142	-0.37837
															-0.05585	-0.05585	1.10581		0.742016	0.742016	0.500182		0.214386	0.214386	-0.22838		-0.20135	-0.20135	0.138		-0.34571	-0.34571	-0.67453
															-0.06103	-0.06103	1.18345		0.510918	0.510918	-0.03818		-0.32327	-0.32327	0.535664		-0.49626	-0.49626	0.579355		-0.25035	-0.25035	-0.48974
															-0.18677	-0.18677	1.08598		1.15723	1.15723	0.126732		-0.83294	-0.83294	-0.25179		-0.15072	-0.15072	-0.46194		-0.70566	-0.70566	-0.65725
															-0.9106	-0.9106	0.585553		1.0974	1.0974	0.904954		-0.60904	-0.60904	-0.1868		-0.5175	-0.5175	-0.22937		-0.09718	-0.09718	-0.15215
															-0.42462	-0.42462	1.20899		0.587451	0.587451	-0.23315		-0.17545	-0.17545	0.168882		-0.16158	-0.16158	-0.1586		-0.33948	-0.33948	-0.21127
															-0.51503	-0.51503	1.12161		0.430612	0.430612	-0.63758		-0.59745	-0.59745	0.010579		-0.16158	-0.16158	-0.30657		-0.26909	-0.26909	0.045013
															-0.30994	-0.30994	0.800147		0.989146	0.989146	-0.29909		-0.04491	-0.04491	-0.22547		-0.22388	-0.22388	-0.64897		-0.6476	-0.6476	-0.54395
															-0.30742	-0.30742	0.48427		1.11932	1.11932	-0.10762		-0.34394	-0.34394	1.0395		-0.68633	-0.68633	-0.19482		-0.13815	-0.13815	-0.61237
															-0.35952	-0.35952	0.698764		1.12236	1.12236	-0.07284		0.00314	0.00314	0.245818		-0.20189	-0.20189	-0.61554		-0.4285	-0.4285	-0.16933
															-0.80803	-0.80803	0.025079		1.01157	1.01157	-0.52862		-0.03693	-0.03693	-0.27674		0.42915	0.42915	-0.82685		-0.44078	-0.44078	-0.24746
															-0.31385	-0.31385	0.720711		0.511399	0.511399	-0.12396		-0.32973	-0.32973	0.504139		-0.17512	-0.17512	-0.44523		-0.23195	-0.23195	-0.16375
															-0.09972	-0.09972	0.540351		0.487378	0.487378	-0.57102		-0.22294	-0.22294	-0.01979		0.091134	0.091134	-0.21901		-0.24972	-0.24972	-0.06337
															0.010208	0.010208	0.161512		0.912253	0.912253	-0.17151		-0.23259	-0.23259	-0.35208		0.001672	0.001672	-0.52044		0.107289	0.107289	-0.16213
															-1.03705	-1.03705	0.88276		0.889198	0.889198	-0.33935		-0.59242	-0.59242	0.139351		0.352695	0.352695	-0.58851		0.09507	0.09507	0.051932
															-0.8095	-0.8095	-0.01133		1.08681	1.08681	-0.08697		-0.45978	-0.45978	0.864728		0.221751	0.221751	-0.05631		-0.14663	-0.14663	-0.1643
															-0.49699	-0.49699	0.277846		0.85511	0.85511	0.376854		0.149063	0.149063	-0.13527		-0.29882	-0.29882	-0.40249		0.065553	0.065553	-0.32761
															-0.68975	-0.68975	0.359779		0.721358	0.721358	-0.74032		-0.50263	-0.50263	-0.40592		-0.22483	-0.22483	-0.30667		-0.00909	-0.00909	0.0095
															-0.01454	-0.01454	0.430563		1.05689	1.05689	-0.07236		-0.25639	-0.25639	0.549855		-0.1714	-0.1714	-0.3038		-0.28	-0.28	-0.46581
															-1.01454	-1.01454	0.22669		0.994086	0.994086	-0.02358		-0.3587	-0.3587	-0.52573		-0.28556	-0.28556	-0.55656		0.057791	0.057791	-0.52268
															0.401309	0.401309	0.77286		1.241	1.241	0.590744		-0.57322	-0.57322	0.341166		-0.27531	-0.27531	-0.67517		-0.42319	-0.42319	0.048765
															0.348214	0.348214	0.291792		1.10579	1.10579	-0.53813		-0.386	-0.386	-0.09345		-0.06669	-0.06669	-0.35026		-0.61595	-0.61595	-0.49252
															0.157271	0.157271	0.407422		0.604842	0.604842	0.086447		-0.08103	-0.08103	0.289226		-0.27206	-0.27206	-0.55742		0.011814	0.011814	0.318494
															0.401309	0.401309	1.22786		0.340536	0.340536	-1.0689		0.364168	0.364168	-0.50352		-0.15245	-0.15245	-0.83361		-0.31939	-0.31939	0.024918
															-0.69948	-0.69948	0.538795		1.4486	1.4486	-0.55452		-0.49546	-0.49546	-0.07717		0.165753	0.165753	-0.21742		-0.8479	-0.8479	-0.35302
															0.530328	0.530328	0.365166		0.530868	0.530868	-0.61332		-0.43296	-0.43296	-0.17591		0.041091	0.041091	-0.3968		-0.4965	-0.4965	-0.85123
															-0.26602	-0.26602	0.296213		1.09118	1.09118	0.652952		-0.19361	-0.19361	-0.03317		-0.15303	-0.15303	-0.3182		-0.01149	-0.01149	-0.82021
															0.155383	0.155383	0.13433		0.878818	0.878818	0.308935		-0.25732	-0.25732	0.439198		-0.6169	-0.6169	-0.79272		-0.16755	-0.16755	-0.52074
															-0.57305	-0.57305	0.939758		0.887948	0.887948	0.483431		0.245113	0.245113	0.114955		-0.35726	-0.35726	-0.8388		-0.47498	-0.47498	-0.06111
															0.201665	0.201665	0.65965		0.219088	0.219088	-0.27866		-0.58002	-0.58002	0.631751		-0.0784	-0.0784	-0.11031		0.029758	0.029758	-0.28005
															-0.52139	-0.52139	0.715793		0.204295	0.204295	0.219015		-0.71675	-0.71675	0.121504		-0.63608	-0.63608	-0.3594		-0.00161	-0.00161	0.064218
															-0.166	-0.166	0.120981		0.790508	0.790508	0.147345		-0.20915	-0.20915	0.04732		-0.19037	-0.19037	-0.52984		-0.08181	-0.08181	-0.18827
															0.51188	0.51188	0.503171		0.145982	0.145982	-0.03422		-0.46207	-0.46207	0.072053		-0.71365	-0.71365	-0.43592		-0.42109	-0.42109	-0.22223
															-0.006	-0.006	0.636566		0.355658	0.355658	0.583685		-0.43566	-0.43566	0.279766		0.376194	0.376194	-0.09942		-0.43024	-0.43024	0.123727
															-0.22058	-0.22058	0.827898		0.808315	0.808315	0.513089		-0.2374	-0.2374	0.531305		0.093708	0.093708	-0.36674		-0.39211	-0.39211	-0.24551
															-0.16836	-0.16836	0.224849		0.97553	0.97553	0.378734		-0.8738	-0.8738	0.420544		0.628044	0.628044	0.080973		-0.34593	-0.34593	-0.56761
															-0.05271	-0.05271	0.365166		-0.16825	-0.16825	-0.45006		0.033729	0.033729	-0.11689		0.428269	0.428269	-0.0197		0.218999	0.218999	-1.07724
															0.127094	0.127094	-0.20734		0.422999	0.422999	0.147524		-0.88043	-0.88043	0.006389		-0.00198	-0.00198	0.619966		-0.28464	-0.28464	-0.40679
															0.810209	0.810209	0.717365		0.599874	0.599874	0.072624		0.028319	0.028319	-0.52019		-0.13487	-0.13487	0.109442		-0.47965	-0.47965	-0.32752
															-0.6728	-0.6728	0.772124		0.956288	0.956288	0.326059		-0.48481	-0.48481	0.403887		0.188448	0.188448	-0.07247		-0.13536	-0.13536	-0.03942
															-0.02073	-0.02073	0.389612		0.653694	0.653694	0.048098		-0.66784	-0.66784	-0.06893		-0.14709	-0.14709	0.010575		-0.59253	-0.59253	0.081019
															-0.15334	-0.15334	-0.06127		0.802084	0.802084	0.031138		-0.25542	-0.25542	-0.56514		0.221258	0.221258	-0.64044		-0.51974	-0.51974	0.118701
															-0.26322	-0.26322	0.726764		0.874589	0.874589	0.558767		-0.55428	-0.55428	0.047592		-0.23454	-0.23454	-0.4703		-0.42829	-0.42829	-0.03465
															-0.5026	-0.5026	0.663608		0.329439	0.329439	-0.44245		-0.37402	-0.37402	0.167291		-0.37884	-0.37884	-0.49887		-0.61304	-0.61304	0.119562
															-0.40968	-0.40968	0.585649		0.211519	0.211519	-0.00965		-0.20627	-0.20627	-0.22669		-0.33942	-0.33942	-0.44404		-0.0882	-0.0882	-0.1611
															-0.60656	-0.60656	-0.24724		0.525555	0.525555	0.270441		-0.82306	-0.82306	0.26845		-0.46094	-0.46094	-0.40219		-0.70327	-0.70327	-0.25806
															-0.21486	-0.21486	1.54195		0.884857	0.884857	-0.17123		-0.21614	-0.21614	0.027		-0.29897	-0.29897	-0.44045		-0.07269	-0.07269	0.223828
															-0.5312	-0.5312	0.374522		0.814468	0.814468	0.055178		0.094346	0.094346	-0.05961		-0.5019	-0.5019	-0.45376		0.029758	0.029758	-0.42517
															-0.3867	-0.3867	-0.00475		0.651738	0.651738	0.805305		0.324121	0.324121	-0.09519		0.012194	0.012194	-0.17501		-0.05819	-0.05819	0.098124
															-0.70086	-0.70086	0.803241		0.593626	0.593626	0.050213		-0.09526	-0.09526	-0.01663		-0.41985	-0.41985	-0.72518		-0.05678	-0.05678	0.22691
															-0.74015	-0.74015	0.830268		0.863031	0.863031	-0.13772		-0.4463	-0.4463	-0.46785		-0.07479	-0.07479	-0.65125		0.528761	0.528761	-0.01808
															0.018065	0.018065	0.09437		0.982082	0.982082	0.599935		-0.48805	-0.48805	0.000243		-0.23371	-0.23371	-0.05784		0.190769	0.190769	-0.31216
															-0.27144	-0.27144	0.835421		0.877203	0.877203	-0.09073		-0.42906	-0.42906	-0.38038		-0.02087	-0.02087	-0.41773		0.400765	0.400765	-0.5842
															0.221765	0.221765	0.737652		1.37363	1.37363	0.285137		-0.24622	-0.24622	-0.60355		-0.15437	-0.15437	-0.66214		0.233414	0.233414	-0.09407
															-0.17207	-0.17207	0.276909		0.530342	0.530342	-0.00651		-0.11902	-0.11902	-0.4311		-0.01952	-0.01952	0.002169		-0.10328	-0.10328	-0.06357
															-0.21693	-0.21693	0.850094		0.327729	0.327729	0.112156		-0.29173	-0.29173	-0.20191		-0.52427	-0.52427	-0.39843		-0.33153	-0.33153	0.064296
															-0.06444	-0.06444	0.538497		1.21743	1.21743	-0.47734		0.040678	0.040678	-0.27366		-0.32452	-0.32452	-0.33635		0.108985	0.108985	-0.376
															-0.60687	-0.60687	-0.04227		0.486253	0.486253	0.329441		-0.16136	-0.16136	0.065426		-0.2903	-0.2903	-0.35362		-0.40172	-0.40172	-0.69346
															-0.00841	-0.00841	0.161512		0.428724	0.428724	0.339629		-0.51597	-0.51597	-0.24973		-0.40287	-0.40287	-0.78389		-0.56271	-0.56271	-0.26417
															-0.54274	-0.54274	0.46373		0.374888	0.374888	-0.70842		-0.58369	-0.58369	-0.53344		-0.04009	-0.04009	-0.226		-0.5681	-0.5681	0.016343
															-0.65952	-0.65952	0.608319		0.583448	0.583448	-0.31524		-0.41959	-0.41959	-0.01073		-0.11053	-0.11053	-0.16349		-0.33309	-0.33309	-0.51103
															-0.74168	-0.74168	1.35055		0.362479	0.362479	-0.02374		-0.06725	-0.06725	-0.39831		0.252405	0.252405	-0.45938		-0.06309	-0.06309	-0.24362
															-0.01454	-0.01454	0.420661		0.524018	0.524018	0.034105		-0.32397	-0.32397	-0.41443		-0.15551	-0.15551	-0.27848		0.005313	0.005313	-0.13098
															-0.31893	-0.31893	0.847182		0.907577	0.907577	-0.42806		-0.18025	-0.18025	-0.01536		-0.32602	-0.32602	-0.15994		0.330375	0.330375	-0.19233
															-0.52096	-0.52096	0.432021		0.958858	0.958858	-0.0965		-0.08627	-0.08627	-0.46389		-0.15422	-0.15422	-0.48513		-0.67073	-0.67073	-0.23104
															0.086188	0.086188	0.185811		0.630797	0.630797	-0.34605		-0.43245	-0.43245	-0.9101		-0.28522	-0.28522	-0.4656		-0.00067	-0.00067	-0.75981
															-0.05913	-0.05913	-0.00864		0.683554	0.683554	-0.44369		0.004532	0.004532	0.175068		0.516106	0.516106	-0.41914		-0.15242	-0.15242	-0.23417
															-0.89067	-0.89067	0.004298		0.323006	0.323006	-0.31889		0.025312	0.025312	-0.49221		-0.40879	-0.40879	-0.04844		-0.4285	-0.4285	-0.19568
															-0.45085	-0.45085	-0.05107		0.728698	0.728698	-0.09143		-0.09587	-0.09587	-0.56591		-0.2121	-0.2121	-0.42225		-0.21846	-0.21846	-0.52719
															-0.48045	-0.48045	0.084956		1.29989	1.29989	-0.64654		-0.60742	-0.60742	-0.38582		0.765982	0.765982	0.066082		0.435603	0.435603	-0.24043
															-0.06059	-0.06059	0.726764		0.502455	0.502455	-0.19337		-0.11699	-0.11699	-0.37076		-0.28417	-0.28417	-0.20984		-0.29845	-0.29845	-0.37429
															0.350888	0.350888	-0.43115		0.699584	0.699584	-0.15575		-0.44666	-0.44666	-0.66397		-0.20478	-0.20478	-0.56906		-0.33316	-0.33316	-0.55228
															-0.84289	-0.84289	0.546192		-0.09502	-0.09502	0.41779		-0.0975	-0.0975	0.721603		-0.29882	-0.29882	-0.10523		-0.47166	-0.47166	-0.379
															-0.35961	-0.35961	0.258287		-0.22002	-0.22002	0.631734		-0.58349	-0.58349	0.186656		0.298425	0.298425	-0.0948		-0.82031	-0.82031	0.238899
															-0.46984	-0.46984	0.571558		0.500275	0.500275	0.827941		-0.24877	-0.24877	-0.38804		-0.53517	-0.53517	-0.48936		-0.33603	-0.33603	-0.24013
															-0.48186	-0.48186	0.292059		-0.00496	-0.00496	0.105431		0.163833	0.163833	-0.5573		0.258081	0.258081	-0.54659		-0.00586	-0.00586	0.645655
															-0.11122	-0.11122	1.40073		0.199838	0.199838	0.056295		-0.27423	-0.27423	0.071886		-0.39672	-0.39672	-0.62388		0.299002	0.299002	0.178533
															-0.25777	-0.25777	0.137697		0.144616	0.144616	-0.00349		-0.28379	-0.28379	-0.44786		-0.2885	-0.2885	-0.03729		-0.38889	-0.38889	-0.24145
															-0.73108	-0.73108	0.679015		0.92449	0.92449	0.018603		-0.23905	-0.23905	-0.70411		-0.16853	-0.16853	-0.69527		-0.24468	-0.24468	0.311799
															-0.37014	-0.37014	0.372162		0.801411	0.801411	0.570001		0.605176	0.605176	-0.02306		0.039668	0.039668	-0.28023		-0.26698	-0.26698	-0.29024
															-0.50488	-0.50488	0.708201		1.16995	1.16995	0.01679		0.184845	0.184845	-0.60476		-0.34892	-0.34892	-0.42034		-0.04001	-0.04001	-0.41877
															-0.71029	-0.71029	0.204811		0.878493	0.878493	0.157253		0.113323	0.113323	-0.46542		0.090778	0.090778	-0.30093		0.359355	0.359355	-0.4704
															-0.88643	-0.88643	0.353929		0.517544	0.517544	-0.28009		0.012891	0.012891	-0.22838		-0.28646	-0.28646	-0.24089		-0.41127	-0.41127	0.678942
															-0.4499	-0.4499	0.462204		0.402597	0.402597	-0.40374		0.084703	0.084703	0.61475		-0.72482	-0.72482	-0.24186		-0.33182	-0.33182	0.473193
															-0.79407	-0.79407	0.146209		-0.27698	-0.27698	0.720947		-0.12823	-0.12823	0.074763		-0.04483	-0.04483	-0.16462		-0.26653	-0.26653	-0.02162
															-0.36375	-0.36375	0.918384		0.739333	0.739333	0.060826		-0.20504	-0.20504	0.524653		-0.02247	-0.02247	-0.61095		-0.19291	-0.19291	-0.53981
															-0.90537	-0.90537	0.134145		0.44787	0.44787	-0.3791		-0.21493	-0.21493	0.516805		-0.51571	-0.51571	-0.72367		0.03654	0.03654	-0.74037
															-0.43941	-0.43941	0.194401		-0.1891	-0.1891	0.187506		-0.48934	-0.48934	-0.45246		-0.32787	-0.32787	-0.15095		0.330375	0.330375	-0.33402
															-0.66418	-0.66418	0.277316		0.317861	0.317861	-0.51623		-0.30401	-0.30401	0.365422		-0.34168	-0.34168	0.00938		-0.1842	-0.1842	0.202865
															-0.1436	-0.1436	0.657005		0.17412	0.17412	-0.33036		-0.44272	-0.44272	-0.42199		-0.03358	-0.03358	-0.08157		0.154064	0.154064	-0.16653
															-0.6033	-0.6033	0.431131		0.123572	0.123572	-0.30108		-0.03361	-0.03361	-0.08392		-0.13577	-0.13577	-0.20683		-0.41524	-0.41524	-0.62136
															0.343684	0.343684	0.987137		0.408326	0.408326	0.336024		-0.43416	-0.43416	-0.59348		-0.32014	-0.32014	0.162713		-0.30769	-0.30769	0.346015
															-0.3599	-0.3599	0.229718		0.017631	0.017631	-0.03637		0.186572	0.186572	0.818925		-0.31258	-0.31258	-0.23976		0.175097	0.175097	0.218403
															-0.87418	-0.87418	0.630601		0.359273	0.359273	-0.17836		-0.43481	-0.43481	-0.1231		-0.16659	-0.16659	-0.00877		-0.45952	-0.45952	0.111335
															-0.20153	-0.20153	0.392403		0.321655	0.321655	-0.00131		-0.57801	-0.57801	-0.73155		-0.45358	-0.45358	-0.19909		0.243006	0.243006	-0.22944
															0.00076	0.00076	0.835134		0.309675	0.309675	-0.63655		-0.59174	-0.59174	-0.28918		-0.09311	-0.09311	-0.05473		-0.08709	-0.08709	-0.31998
															-0.37898	-0.37898	1.349		-0.39749	-0.39749	0.031741		-0.30711	-0.30711	-0.4832		-0.78455	-0.78455	0.075645		-0.45875	-0.45875	-0.40171
															-0.40985	-0.40985	0.536793		0.499082	0.499082	-0.28491		-0.13179	-0.13179	0.310139		-0.43367	-0.43367	0.211623		-0.07181	-0.07181	0.094667
															-0.0933	-0.0933	0.894115		0.595458	0.595458	0.116529		0.019153	0.019153	-0.3832		-0.16575	-0.16575	-0.1608		-0.21019	-0.21019	-0.15031
															-0.23884	-0.23884	-0.00798		0.684614	0.684614	-0.31382		-0.6267	-0.6267	0.297688		-0.16141	-0.16141	0.186088		-0.38134	-0.38134	-0.68207
															-0.20433	-0.20433	0.319273		1.11281	1.11281	0.030596		-0.02487	-0.02487	0.192533		0.252405	0.252405	-0.54433		0.036163	0.036163	-0.11157
															-0.17077	-0.17077	0.174223		0.804308	0.804308	-0.22244		-0.37571	-0.37571	-0.07717		-0.39774	-0.39774	-0.76275		-0.69409	-0.69409	-0.09259
															-0.29179	-0.29179	0.854134		0.273371	0.273371	-0.08089		0.546283	0.546283	-0.16814		-0.02128	-0.02128	-0.3462		-0.54003	-0.54003	-0.28499
															-0.17576	-0.17576	0.225753		0.542774	0.542774	0.003333		0.075255	0.075255	-0.07473		0.181883	0.181883	-0.51352		-0.37761	-0.37761	-0.56782
															-0.88685	-0.88685	0.822751		0.676964	0.676964	0.157478		0.335087	0.335087	0.439198		-0.30715	-0.30715	-0.33727		-0.46202	-0.46202	-0.4825
															-0.93317	-0.93317	0.711489		0.835771	0.835771	-0.19192		0.367782	0.367782	-0.21327		-0.25778	-0.25778	-0.83382		-0.76457	-0.76457	-0.79688
															-0.17981	-0.17981	0.489425		-0.13306	-0.13306	0.176662		0.35821	0.35821	-0.36322		0.066719	0.066719	-0.39843		-0.27063	-0.27063	0.232441
															-0.63822	-0.63822	0.107109		0.896118	0.896118	0.045671		0.112448	0.112448	0.121068		0.001583	0.001583	-1.13753		0.705743	0.705743	-0.34934
															-0.50958	-0.50958	0.562149		0.186801	0.186801	0.088328		0.039754	0.039754	-0.36709		-0.02736	-0.02736	-0.46729		-0.29717	-0.29717	-0.29087
															-0.55921	-0.55921	0.987137		-0.18553	-0.18553	0.432572		0.145745	0.145745	-0.15574		0.052787	0.052787	-0.38399		-0.0923	-0.0923	-0.5507
															-0.19655	-0.19655	-0.20638		0.817567	0.817567	0.196699		0.465452	0.465452	-0.45246		0.172317	0.172317	-0.21188		-0.04027	-0.04027	-0.24636
															0.141962	0.141962	0.466404		0.33314	0.33314	0.320897		-0.83289	-0.83289	0.127763		-0.27981	-0.27981	-0.19847		-0.71608	-0.71608	-0.83031
															-0.63386	-0.63386	0.678454		-0.23737	-0.23737	0.325226		0.157717	0.157717	0.032328		0.011316	0.011316	-0.55149		-0.29207	-0.29207	-0.45759
															-0.57475	-0.57475	0.86812		0.199758	0.199758	-0.154		0.090603	0.090603	0.036681		0.046046	0.046046	-0.11554		-0.17646	-0.17646	0.006173
															-0.61729	-0.61729	0.479725		-0.29219	-0.29219	0.369867		-0.27671	-0.27671	-0.12387		0.392879	0.392879	-0.16104		-0.42296	-0.42296	-0.76061
															-0.5074	-0.5074	0.359779		0.482047	0.482047	0.518627		-0.34317	-0.34317	0.087121		-0.57872	-0.57872	-0.50544		-0.65106	-0.65106	-0.54262
															-0.83853	-0.83853	0.478376		-0.28707	-0.28707	-0.83978		-0.16926	-0.16926	-1.03574		0.584047	0.584047	-0.40729		-0.71822	-0.71822	-0.36589
															-0.42672	-0.42672	0.603066		0.100772	0.100772	0.181479		-0.16199	-0.16199	0.294968		0.537436	0.537436	-0.06479		-0.15456	-0.15456	-0.19455
															-1.12799	-1.12799	0.666076		0.193944	0.193944	-0.70548		-0.22847	-0.22847	1.06909		0.21534	0.21534	-0.41578		-0.32303	-0.32303	0.095804
															-0.42672	-0.42672	0.154858		0.162391	0.162391	0.065037		0.112578	0.112578	0.383195		0.04438	0.04438	-0.20148		-0.45139	-0.45139	0.55346
															-0.96475	-0.96475	0.990916		-0.06889	-0.06889	0.079872		-0.48339	-0.48339	-0.37065		0.09044	0.09044	-0.02055		-0.1858	-0.1858	-0.23252
															-0.84036	-0.84036	1.16325		-0.3424	-0.3424	0.488466		0.252617	0.252617	0.083369		0.072478	0.072478	-0.54326		-0.01533	-0.01533	0.156981
															-0.22942	-0.22942	0.998193		0.652535	0.652535	-0.16038		0.259789	0.259789	-0.85196		-0.1129	-0.1129	0.102688		-0.06964	-0.06964	-0.27316
															-0.51947	-0.51947	0.749338		0.590215	0.590215	-0.18285		-0.1524	-0.1524	0.300313		0.350944	0.350944	-0.19437		-0.04792	-0.04792	-0.39169
															-0.2184	-0.2184	0.601233		0.453859	0.453859	-0.11228		-0.07785	-0.07785	0.322311		-0.05591	-0.05591	-0.50089		-0.64147	-0.64147	-0.22267
															-0.44199	-0.44199	-0.11306		0.360015	0.360015	-0.3263		0.177315	0.177315	0.200331		-0.53432	-0.53432	-0.53684		-0.16514	-0.16514	-0.17119
															-0.44825	-0.44825	0.327697		0.566249	0.566249	-0.35303		-0.26454	-0.26454	-0.69079		-0.65815	-0.65815	-0.21862		0.078954	0.078954	0.028345
															-0.56932	-0.56932	0.466404		0.155505	0.155505	-0.11696		-0.69166	-0.69166	-0.14576		-0.08122	-0.08122	0.234893		-0.18619	-0.18619	-0.31371
															-0.08568	-0.08568	0.576321		0.108697	0.108697	-0.72994		-0.23454	-0.23454	0.468069		0.696003	0.696003	0.495766		-0.41373	-0.41373	-0.23785
															0.189951	0.189951	0.619634		-0.12583	-0.12583	-0.52612		-0.83421	-0.83421	0.395243		0.407761	0.407761	0.088391		-0.60488	-0.60488	-0.2462
															-0.51218	-0.51218	0.704738		0.462586	0.462586	0.122752		-0.31839	-0.31839	0.046567		-0.32066	-0.32066	-0.27531		-0.18502	-0.18502	0.0377
															-0.78334	-0.78334	0.298551		0.189977	0.189977	-0.98788		-0.05779	-0.05779	0.440041		-0.33139	-0.33139	-0.2295		-0.39367	-0.39367	0.027739
															-0.55973	-0.55973	0.687036		0.778696	0.778696	0.370305		0.076152	0.076152	-0.0671		-0.03743	-0.03743	-0.96616		-0.13497	-0.13497	-0.28859
															-0.81772	-0.81772	0.41029		1.06038	1.06038	-0.42915		-0.32005	-0.32005	0.122526		-0.15581	-0.15581	-0.25135		-0.33444	-0.33444	-0.02493
															-0.66981	-0.66981	-0.20734		0.9184	0.9184	0.266825		-0.28758	-0.28758	-0.60032		-0.38303	-0.38303	-0.01426		-0.1204	-0.1204	0.370014
															-0.52626	-0.52626	0.45753		0.388704	0.388704	-0.35277		0.115694	0.115694	0.52008		0.599872	0.599872	-0.38274		-0.57493	-0.57493	0.103691
															0.236103	0.236103	0.653692		0.286955	0.286955	-0.1943		-0.42086	-0.42086	0.122116		-0.34466	-0.34466	-0.28704		-0.06105	-0.06105	-0.31439
															-0.21215	-0.21215	0.305929		0.398622	0.398622	-0.38077		0.140508	0.140508	0.375213		-0.23596	-0.23596	0.082543		0.208359	0.208359	-0.1819
															-0.52108	-0.52108	0.706237		-0.07136	-0.07136	-0.08729		-0.05075	-0.05075	0.24324		-0.08383	-0.08383	-0.46411		0.329051	0.329051	-0.48818
															-0.37836	-0.37836	0.246014		0.220866	0.220866	0.164878		-0.29473	-0.29473	-0.14755		0.066545	0.066545	-0.03892		0.379342	0.379342	0.303288
															-0.36398	-0.36398	0.435183		-0.53521	-0.53521	-0.3263		-0.48998	-0.48998	-0.43754		-0.04483	-0.04483	-0.14837		0.043564	0.043564	-0.58452
															0.072782	0.072782	0.149561		-0.3344	-0.3344	0.111308		-0.10142	-0.10142	0.352174		-0.07393	-0.07393	-0.38262		-0.38497	-0.38497	0.179696
															0.050971	0.050971	0.653057		0.029974	0.029974	0.203545		0.137028	0.137028	-0.12754		0.128235	0.128235	-0.68952		-0.38717	-0.38717	-0.57968
															-0.95484	-0.95484	0.303506		-0.54969	-0.54969	-0.00177		-0.46456	-0.46456	-0.40192		-0.55689	-0.55689	-0.36156		-0.02577	-0.02577	-0.325
															-0.66319	-0.66319	0.458016		0.30715	0.30715	0.386472		0.533475	0.533475	-0.36539		0.571578	0.571578	-0.5163		0.232391	0.232391	-0.59509
															-0.90653	-0.90653	0.734311		0.709569	0.709569	0.060826		-0.19636	-0.19636	-0.52811		-0.13783	-0.13783	0.009989		-0.95954	-0.95954	-0.37667
															-0.21105	-0.21105	0.308872		0.0839	0.0839	-0.21282		-0.28324	-0.28324	0.395243		-0.17635	-0.17635	-0.36388		-0.17848	-0.17848	-0.49556
															-0.88205	-0.88205	-0.31882		0.257051	0.257051	-0.25054		-0.14268	-0.14268	0.38556		0.307414	0.307414	-0.21072		-0.13846	-0.13846	0.151026
															-0.84036	-0.84036	0.344148		0.7342	0.7342	-0.58036		-0.14606	-0.14606	-0.30654		0.092605	0.092605	0.352485		0.678934	0.678934	-0.26623
															-0.92942	-0.92942	0.455793		0.00404	0.00404	0.046705		-0.31968	-0.31968	-0.21268		-0.19198	-0.19198	-0.2158		0.272155	0.272155	-0.24459
															0.228632	0.228632	0.12447		0.199493	0.199493	-0.30541		0.094803	0.094803	0.299131		-0.29917	-0.29917	-0.43223		-0.22618	-0.22618	-0.36706
															-0.27982	-0.27982	0.353929		-0.12999	-0.12999	0.803604		-0.73549	-0.73549	0.208683		0.136013	0.136013	-0.05466		-0.19888	-0.19888	-0.70875
															0.034459	0.034459	0.706237		0.098261	0.098261	0.648965		-0.21863	-0.21863	0.37207		-0.05772	-0.05772	0.211623		-0.19178	-0.19178	-0.40259
															-0.62835	-0.62835	0.38512		-0.2522	-0.2522	-0.49689		-0.16863	-0.16863	0.165898		-0.09925	-0.09925	-0.1663		-0.17223	-0.17223	-0.08709
															-0.18485	-0.18485	0.244612		0.462166	0.462166	0.143429		-0.0624	-0.0624	-0.34473		0.390067	0.390067	0.055504		-0.2285	-0.2285	0.217899
															-0.13394	-0.13394	0.784948		0.826197	0.826197	-0.7671		0.086448	0.086448	-0.39831		0.35202	0.35202	-0.08836		0.242587	0.242587	-0.01013
															0.166622	0.166622	0.596914		0.525963	0.525963	0.614843		-0.17243	-0.17243	-0.1083		-0.35221	-0.35221	0.721817		-0.10403	-0.10403	0.011245
															-0.02995	-0.02995	0.936426		0.909697	0.909697	-0.09493		-0.37058	-0.37058	0.134817		-0.50919	-0.50919	-0.0556		-0.17393	-0.17393	0.012239
															-0.67826	-0.67826	0.569524		-0.20313	-0.20313	0.510155		0.097693	0.097693	0.417269		-0.11281	-0.11281	-0.36245		-0.37406	-0.37406	-0.26067
															-0.53955	-0.53955	0.20119		0.737652	0.737652	-0.13388		-0.1882	-0.1882	-0.1441		-0.7149	-0.7149	-0.5125		-0.26518	-0.26518	-0.18367
															-0.37739	-0.37739	0.202237		0.759887	0.759887	0.218642		-0.46427	-0.46427	0.287419		0.058333	0.058333	-0.36052		0.145951	0.145951	0.465899
															-0.20978	-0.20978	0.266481		1.05667	1.05667	-0.32581		0.037671	0.037671	0.567747		0.010036	0.010036	-0.06549		-0.14663	-0.14663	0.0908
															0.197413	0.197413	0.027382		1.14636	1.14636	0.195423		-0.77789	-0.77789	0.475686		0.110235	0.110235	-0.21235		-0.02464	-0.02464	0.233142
															0.225065	0.225065	0.364047		0.512439	0.512439	-0.43078		-0.8899	-0.8899	0.080117		-0.32282	-0.32282	-0.85521		-0.15271	-0.15271	-0.25114
															-0.44379	-0.44379	-0.03223		0.400346	0.400346	0.351542		-0.63583	-0.63583	0.276359		0.02794	0.02794	-0.72126		0.506353	0.506353	-0.12069
															-0.35176	-0.35176	0.427979		0.182472	0.182472	-0.21298		0.755	0.755	-0.01498		-0.24346	-0.24346	0.294817		0.048862	0.048862	-0.04448
															-0.35302	-0.35302	0.409439		0.617346	0.617346	-0.41211		-0.5677	-0.5677	-0.21988		0.544814	0.544814	0.224223		-0.72621	-0.72621	-0.18463
															-0.61667	-0.61667	1.19592		0.308577	0.308577	-0.74109		0.042889	0.042889	0.548544		0.171493	0.171493	-0.24089		0.235433	0.235433	0.592216
															-0.5814	-0.5814	0.196943		0.769768	0.769768	-0.41597		0.149497	0.149497	0.136808		-0.62939	-0.62939	-0.30921		0.540942	0.540942	-0.50179
															-0.20003	-0.20003	0.907284		0.340536	0.340536	0.107162		-0.30426	-0.30426	-0.21223		0.449735	0.449735	-0.17171		-0.07861	-0.07861	0.014817
															-0.9014	-0.9014	1.04021		0.861773	0.861773	0.287734		-0.43518	-0.43518	-0.02509		-0.05124	-0.05124	0.00938		-0.11708	-0.11708	0.094841
															0.470133	0.470133	1.08403		0.721358	0.721358	-0.23982		0.083939	0.083939	-0.28727		-0.05649	-0.05649	-0.39537		0.58205	0.58205	0.2919
															-0.19601	-0.19601	0.620739		0.699772	0.699772	-0.42027		-0.66114	-0.66114	-0.3666		0.010292	0.010292	-0.14531		-0.0488	-0.0488	-0.07572
															-0.24195	-0.24195	0.466404		1.13094	1.13094	-0.28386		-0.4263	-0.4263	-0.1663		-0.00217	-0.00217	-0.2657		-0.22258	-0.22258	0.127375
															-0.19961	-0.19961	1.21729		0.779161	0.779161	-0.14205		-1.02269	-1.02269	-0.17591		-0.14576	-0.14576	-0.64571		0.311477	0.311477	0.481259
															-0.25408	-0.25408	0.793951		0.814468	0.814468	-0.30313		-0.2562	-0.2562	0.269712		-0.16011	-0.16011	-0.10874		0.497626	0.497626	-0.57769
															-0.80699	-0.80699	0.529318		0.378883	0.378883	-0.14841		-0.03372	-0.03372	0.039226		0.171582	0.171582	-0.1711		-0.1142	-0.1142	-0.17406
															-0.2308	-0.2308	0.26886		0.547745	0.547745	-0.50928		-0.84701	-0.84701	0.024206		-0.24885	-0.24885	-0.36106		-0.23711	-0.23711	0.162708
															-0.25982	-0.25982	0.626212		0.419118	0.419118	0.484797		-0.06977	-0.06977	-0.28551		-0.38105	-0.38105	-0.14201		-0.28344	-0.28344	-0.09055
															-0.64173	-0.64173	0.736643		0.805872	0.805872	0.120078		-0.33824	-0.33824	-0.20151		-0.46538	-0.46538	-0.07378		-0.60836	-0.60836	0.134745
															-0.43433	-0.43433	0.657545		0.412121	0.412121	0.059196		-0.74214	-0.74214	-0.17134		0.171582	0.171582	-0.68798		0.196333	0.196333	0.174296
															-0.121	-0.121	0.975677		0.98368	0.98368	-0.0308		-0.45802	-0.45802	0.236697		-0.06177	-0.06177	0.038638		0.117192	0.117192	0.020898
															-0.34426	-0.34426	0.8263		0.625628	0.625628	0.471744		-0.58597	-0.58597	-0.10185		-0.21452	-0.21452	0.028759		-0.15475	-0.15475	0.191505
															-0.38781	-0.38781	0.451063		0.434659	0.434659	-0.72638		-0.3731	-0.3731	0.050825		0.161523	0.161523	0.151502		-0.4225	-0.4225	-0.11704
															-0.56661	-0.56661	0.364047		0.53238	0.53238	-0.20744		0.110232	0.110232	-0.04507		-0.82729	-0.82729	-0.21444		0.151405	0.151405	0.224891
															-0.57989	-0.57989	0.115806		0.410077	0.410077	-0.78771		-0.11023	-0.11023	-0.25231		-0.17831	-0.17831	-0.60957		-0.23514	-0.23514	0.078408
															-0.35936	-0.35936	1.18545		0.927678	0.927678	-0.01743		-0.23676	-0.23676	-0.18337		0.343897	0.343897	-0.7373		-0.08101	-0.08101	-0.43788
															-0.29277	-0.29277	0.112822		0.575002	0.575002	-0.58359		-0.13179	-0.13179	0.321935		-0.33284	-0.33284	-0.05537		-0.21862	-0.21862	0.479527
															-0.15429	-0.15429	0.346862		0.608017	0.608017	-0.24359		-0.07521	-0.07521	0.139351		0.064459	0.064459	-0.43533		-0.9983	-0.9983	-0.14985
															-0.51927	-0.51927	0.297958		-0.18159	-0.18159	-0.12846		-0.26584	-0.26584	-0.36409		-0.16874	-0.16874	0.054081		-0.0974	-0.0974	0.074533
															-0.61223	-0.61223	0.486167		0.23302	0.23302	-0.19942		-0.32734	-0.32734	-0.26606		0.13465	0.13465	0.122188		-0.43058	-0.43058	-0.34387
															-0.73406	-0.73406	0.506394		0.150015	0.150015	-0.93774		-0.45036	-0.45036	0.515654		0.289023	0.289023	-0.09816		-0.34524	-0.34524	-0.27932
															-0.38313	-0.38313	0.198829		0.392473	0.392473	-0.45568		-0.01733	-0.01733	0.025883		0.297476	0.297476	-0.14068		-0.07712	-0.07712	0.528737
															-0.07488	-0.07488	1.38639		0.638519	0.638519	0.418941		-0.14592	-0.14592	0.102592		0.439204	0.439204	-0.29342		-0.37342	-0.37342	0.339813
															-0.38237	-0.38237	0.108954		0.740467	0.740467	0.274903		0.585039	0.585039	-0.2082		-0.02894	-0.02894	0.225106		0.233414	0.233414	0.323295
															0.425134	0.425134	0.8528		-0.06784	-0.06784	-0.18285		0.583908	0.583908	-0.07869		-0.19144	-0.19144	0.162154		0.067055	0.067055	-0.08139
															-0.36067	-0.36067	0.895028		0.472172	0.472172	0.112635		0.341612	0.341612	-0.43483		-0.00544	-0.00544	-0.11328		0.188262	0.188262	-0.30821
															-0.68177	-0.68177	1.03589		0.159495	0.159495	-0.20744		0.300322	0.300322	-0.12581		0.202354	0.202354	-0.42457		-0.19633	-0.19633	-0.08052
															-0.28369	-0.28369	0.608575		0.444356	0.444356	0.176896		0.297054	0.297054	-0.18353		0.085972	0.085972	-0.51956		-0.47715	-0.47715	-0.12302
															0.004259	0.004259	0.525994		0.382915	0.382915	-0.61188		-0.39676	-0.39676	0.22292		0.155471	0.155471	-0.46215		-0.86799	-0.86799	-0.01013
															-0.41721	-0.41721	1.55729		0.3479	0.3479	0.245609		-0.25839	-0.25839	0.38829		-0.22642	-0.22642	-0.38274		-0.31563	-0.31563	0.144594
															-0.09477	-0.09477	1.51776		0.660993	0.660993	0.535116		-0.08872	-0.08872	-0.13527		-0.70606	-0.70606	-0.68884		-0.49465	-0.49465	0.401849
															-0.58945	-0.58945	0.582379		0.683883	0.683883	-0.4625		0.06808	0.06808	0.504139		-0.22897	-0.22897	0.113926		-0.45617	-0.45617	0.169906
															-0.81961	-0.81961	1.2175		0.421766	0.421766	0.351542		-0.24727	-0.24727	-0.03259		-0.3955	-0.3955	-0.34231		0.142303	0.142303	0.192963
															-0.82683	-0.82683	0.081987		0.56889	0.56889	0.101219		-0.07932	-0.07932	-0.19498		-0.62589	-0.62589	-0.2309		-0.61764	-0.61764	0.20904
															-0.46708	-0.46708	0.994311		1.15454	1.15454	-0.37783		-0.20927	-0.20927	-0.09628		-0.09591	-0.09591	-0.33772		-0.35088	-0.35088	0.196322
															-0.42129	-0.42129	0.269009		0.578359	0.578359	-0.53912		0.685881	0.685881	0.46263		-0.10213	-0.10213	-0.29626		0.059414	0.059414	-0.07079
															-0.96913	-0.96913	1.32487		1.01569	1.01569	-0.6277		0.205844	0.205844	-0.15633		0.006245	0.006245	-0.13938		-0.17679	-0.17679	0.021349
															-0.48653	-0.48653	0.396813		0.343755	0.343755	-0.13054		-0.38351	-0.38351	-0.39831		-0.42047	-0.42047	-0.08554		-0.04669	-0.04669	0.038781
															-0.41481	-0.41481	1.02803		0.61453	0.61453	0.1525		-0.48627	-0.48627	-0.06816		-0.45031	-0.45031	-0.10682		-0.27116	-0.27116	0.067874
															-0.0281	-0.0281	0.620853		0.465572	0.465572	-0.32923		-0.11861	-0.11861	0.077722		-0.21452	-0.21452	0.022145		-0.10943	-0.10943	0.085449
															0.018814	0.018814	0.513938		0.250567	0.250567	-0.30252		-0.36625	-0.36625	-0.04283		-0.19625	-0.19625	-0.50413		-0.02096	-0.02096	-0.47464
															-0.16369	-0.16369	0.801425		-0.3236	-0.3236	-0.06543		-0.17132	-0.17132	0.138651		0.563551	0.563551	-0.65791		0.275234	0.275234	0.156768
															-0.47584	-0.47584	0.390555		-0.12474	-0.12474	-0.07912		0.037492	0.037492	0.31539		-0.71017	-0.71017	-0.25653		0.303492	0.303492	0.133235
															0.310246	0.310246	0.485923		-0.57563	-0.57563	0.033201		-0.19433	-0.19433	0.485315		-0.28646	-0.28646	-0.15417		-0.10862	-0.10862	0.09607
															-0.51387	-0.51387	0.578625		0.153053	0.153053	-0.60705		-0.4213	-0.4213	0.411217		0.162749	0.162749	-0.57364		-0.31476	-0.31476	-0.15668
															-0.47331	-0.47331	1.42821		0.172139	0.172139	-0.2126		-0.32082	-0.32082	0.125256		-0.4994	-0.4994	-0.33247		-0.06005	-0.06005	-0.0254
															-0.22437	-0.22437	1.06143		-0.14619	-0.14619	-0.5152		-0.31942	-0.31942	-0.13527		0.030319	0.030319	-0.57837		-0.07413	-0.07413	-0.09346
															-0.00218	-0.00218	0.720389		0.236359	0.236359	-0.18092		-0.07843	-0.07843	-0.38984		-0.2644	-0.2644	0.058611		-0.23667	-0.23667	-0.38375
															-0.65978	-0.65978	1.52464		0.245702	0.245702	0.034621		-0.51117	-0.51117	0.149458		-0.60392	-0.60392	-0.24838		-0.03616	-0.03616	-0.03928
															-0.06682	-0.06682	0.43865		0.231775	0.231775	0.001071		-0.59476	-0.59476	-0.25658		-0.23237	-0.23237	0.136661		-0.50175	-0.50175	0.098124
															-0.55363	-0.55363	0.948907		0.357829	0.357829	-0.55437		-0.4401	-0.4401	0.146764		-0.63257	-0.63257	0.046992		-0.31971	-0.31971	0.364616
															-0.15702	-0.15702	0.648867		0.514499	0.514499	-0.47806		0.359197	0.359197	0.8912		-0.53047	-0.53047	-0.50922		-0.03037	-0.03037	-0.22021
															-0.15743	-0.15743	0.930708		0.565913	0.565913	-0.50795		-0.41645	-0.41645	0.018203		-0.17063	-0.17063	-0.58057		-0.14746	-0.14746	0.082317
															-0.59664	-0.59664	0.428208		0.310336	0.310336	-0.24709		-0.65745	-0.65745	-0.36539		0.133357	0.133357	-0.47364		-0.6538	-0.6538	-0.14536
															-0.18687	-0.18687	0.493303		0.140828	0.140828	-0.05925		-0.12038	-0.12038	0.36579		-0.12382	-0.12382	-0.14256		0.014773	0.014773	-0.43024
															-0.72759	-0.72759	1.12128		0.366128	0.366128	-0.14867		0.124986	0.124986	0.233116		-0.44398	-0.44398	-0.2902		-0.02516	-0.02516	-0.39095
															-0.44869	-0.44869	0.296231		0.545558	0.545558	0.288678		-0.36142	-0.36142	0.568335		-0.20765	-0.20765	-0.4595		-0.09916	-0.09916	-0.18873
															-0.54815	-0.54815	0.145274		0.335356	0.335356	-0.32675		-0.54964	-0.54964	0.141568		-0.18819	-0.18819	-0.18527		0.10614	0.10614	-0.9256
															-0.74557	-0.74557	0.687348		0.454065	0.454065	-0.35143		-0.23132	-0.23132	0.144836		-0.38003	-0.38003	-0.80545		-0.25382	-0.25382	0.04946
															-0.39914	-0.39914	1.08941		-0.06627	-0.06627	0.354543		-0.244	-0.244	0.11569		0.348904	0.348904	-0.72888		-0.33785	-0.33785	-0.03967
															0.307527	0.307527	0.800559		0.316289	0.316289	-0.01743		-0.54272	-0.54272	-0.44245		-0.51189	-0.51189	-0.39642		0.006299	0.006299	-0.3821
															-0.41597	-0.41597	0.843245		0.055969	0.055969	-0.37469		0.126847	0.126847	0.218365		-0.26483	-0.26483	-0.2224		0.175326	0.175326	-0.31391
															-0.96826	-0.96826	0.678568		0.582425	0.582425	0.158146		0.157717	0.157717	0.55157		-0.1884	-0.1884	-0.61435		-0.26319	-0.26319	-0.62857
															-0.9014	-0.9014	0.324868		0.229505	0.229505	0.271372		-0.41575	-0.41575	0.476912		-0.92782	-0.92782	-0.17436		-0.32993	-0.32993	-0.44623
															-0.11122	-0.11122	0.449372		-0.29287	-0.29287	0.795576		-0.13584	-0.13584	0.044052		-0.19306	-0.19306	-0.42581		0.019675	0.019675	-0.0242
															-0.71181	-0.71181	0.050246		0.374818	0.374818	-0.62025		-0.10818	-0.10818	0.058901		-0.40879	-0.40879	-0.22227		0.487779	0.487779	-0.15845
															-0.39233	-0.39233	0.578625		0.546534	0.546534	0.819076		-0.56581	-0.56581	0.248057		-0.31643	-0.31643	-0.33587		-0.27958	-0.27958	-0.46104
															0.407856	0.407856	1.05974		0.634984	0.634984	0.104746		0.188252	0.188252	0.398707		-0.36479	-0.36479	-0.66654		-0.08281	-0.08281	-0.55476
															-1.08147	-1.08147	0.852178		-0.14687	-0.14687	-0.03679		0.413832	0.413832	0.393981		-0.45021	-0.45021	-0.27818		-0.25649	-0.25649	-0.08753
															-0.10969	-0.10969	0.414402		-0.42173	-0.42173	0.217595		0.390695	0.390695	-0.27901		-0.46174	-0.46174	-0.42711		-0.86277	-0.86277	-0.62882
															-0.33521	-0.33521	0.435297		0.788524	0.788524	-0.18285		0.143845	0.143845	-0.19564		-0.4976	-0.4976	-0.79418		0.300152	0.300152	0.037177
															-0.30994	-0.30994	1.15563		0.729579	0.729579	0.132398		-0.33488	-0.33488	0.346261		-0.1387	-0.1387	-0.47895		-0.65314	-0.65314	0.154616
															-0.37974	-0.37974	0.801425		0.500622	0.500622	0.441529		-0.73751	-0.73751	-0.24219		-0.21615	-0.21615	-0.20341		-0.26203	-0.26203	-0.64135
															-0.94129	-0.94129	0.97135		0.129032	0.129032	-0.40906		0.149393	0.149393	-0.09501		-0.43938	-0.43938	-0.27901		-0.1451	-0.1451	-0.34531
															-0.96836	-0.96836	0.886443		0.236701	0.236701	-0.36489		-0.09037	-0.09037	-0.25885		-0.75362	-0.75362	0.365844		-0.10762	-0.10762	-0.43709
															-0.76005	-0.76005	0.74761		0.558264	0.558264	-0.52059		-0.62297	-0.62297	-0.4304		-0.76243	-0.76243	-0.34647		-0.60874	-0.60874	-0.60225
															-0.74239	-0.74239	0.827304		0.773886	0.773886	-0.20744		0.267307	0.267307	-0.14561		0.155706	0.155706	-0.40278		-0.61254	-0.61254	-0.34077
															0.14324	0.14324	0.38504		0.074512	0.074512	0.109405		-0.26829	-0.26829	0.027		-0.14306	-0.14306	-0.58424		-0.08618	-0.08618	-1.18231
															-0.31326	-0.31326	0.506394		0.254848	0.254848	-0.04599		0.179871	0.179871	-0.1718		-0.00544	-0.00544	-0.45881		-0.41183	-0.41183	-0.47171
															-0.54076	-0.54076	0.787503		0.842687	0.842687	0.700175		-0.07354	-0.07354	-0.91288		-0.13642	-0.13642	-0.41914		-0.37625	-0.37625	-0.16933
															-0.13538	-0.13538	0.948907		0.543644	0.543644	-0.18829		-0.55805	-0.55805	-0.19756		-0.13834	-0.13834	0.211623		0.307414	0.307414	0.02869
															-0.18008	-0.18008	1.12565		0.960089	0.960089	0.867097		0.090603	0.090603	0.125688		-0.19144	-0.19144	-0.28336		-0.2774	-0.2774	0.175967
															-0.85276	-0.85276	1.12987		0.573779	0.573779	-0.40906		-0.02624	-0.02624	0.264908		-0.23343	-0.23343	0.437504		-0.39624	-0.39624	-0.09538
															-0.60536	-0.60536	0.353157		0.819269	0.819269	0.057164		0.076797	0.076797	-0.77812		-0.57569	-0.57569	0.411762		-0.01895	-0.01895	-0.08648
															-0.7078	-0.7078	0.999365		0.596016	0.596016	-0.35067		-0.62987	-0.62987	-0.41906		-0.56845	-0.56845	0.118866		-0.36566	-0.36566	0.116403
															-0.66376	-0.66376	0.523006		0.99843	0.99843	-0.48574		-0.02821	-0.02821	0.008564		-0.51242	-0.51242	-0.26123		-0.15773	-0.15773	-0.50873
															-0.15743	-0.15743	1.60917		0.110977	0.110977	0.071842		-0.78492	-0.78492	-0.20037		-0.3828	-0.3828	-0.43346		-0.60549	-0.60549	-0.40655
															-0.46596	-0.46596	1.46331		-0.85296	-0.85296	-0.13672		-0.02161	-0.02161	0.635787		-0.49311	-0.49311	0.06636		-0.79771	-0.79771	-0.19197
															-0.26626	-0.26626	0.97135		1.4391	1.4391	0.19266		-0.36973	-0.36973	-0.34868		-0.6759	-0.6759	-0.05427		-0.10017	-0.10017	-0.0892
															-0.17651	-0.17651	1.09478		1.27454	1.27454	0.651601		-0.15362	-0.15362	-0.07018		-0.32887	-0.32887	0.400779		-0.24972	-0.24972	0.164122
															-0.46213	-0.46213	0.225993		0.960688	0.960688	-0.35303		-0.06998	-0.06998	-0.07638		-0.40879	-0.40879	0.052145		-0.37904	-0.37904	0.241934
															-0.90477	-0.90477	1.67332		0.679502	0.679502	1.13869		-0.72717	-0.72717	-0.4906		0.0712	0.0712	0.070447		-0.10388	-0.10388	-0.19028
															0.048215	0.048215	1.06961		0.808135	0.808135	0.317759		-0.29605	-0.29605	0.264135		-0.63928	-0.63928	-0.23132		-0.24703	-0.24703	-0.29876
															0.187605	0.187605	0.91747		0.904923	0.904923	-0.27031		0.170239	0.170239	0.387149		-0.52711	-0.52711	0.0718		-0.55244	-0.55244	-0.06671
															0.163889	0.163889	0.404361		0.563924	0.563924	-0.37588		-0.40264	-0.40264	0.064037		-0.25084	-0.25084	-0.09323		-0.11708	-0.11708	-0.34962
															-0.33889	-0.33889	0.513938		0.590276	0.590276	-0.35163		-0.18363	-0.18363	0.025193		-0.26157	-0.26157	-0.24681		-0.2824	-0.2824	-0.33413
															-0.14874	-0.14874	0.742159		0.759326	0.759326	-0.00055		-0.17385	-0.17385	-0.17709		0.038666	0.038666	0.338535		0.620958	0.620958	0.370475
															-0.46736	-0.46736	1.35316		0.456739	0.456739	-0.23982		-0.21606	-0.21606	0.504139		0.026144	0.026144	-0.08295		0.313551	0.313551	-0.15061
															-0.77302	-0.77302	0.691242		0.823456	0.823456	0.468001		-0.09073	-0.09073	-0.15776		0.157791	0.157791	-0.34758		0.187143	0.187143	-0.56267
															-0.1528	-0.1528	0.787211		0.249045	0.249045	-0.173		0.112136	0.112136	0.616801		-0.55635	-0.55635	-0.20341		-0.66337	-0.66337	0.089407
															-0.26322	-0.26322	0.724476		0.153053	0.153053	0.127773		-0.33173	-0.33173	0.194649		-0.43082	-0.43082	-0.21519		0.200775	0.200775	0.494344
															-0.23791	-0.23791	1.38639		0.620644	0.620644	0.424717		-0.35549	-0.35549	-0.40945		-0.21324	-0.21324	-0.39119		-0.11304	-0.11304	0.245526
															-0.28353	-0.28353	1.35316		0.382751	0.382751	0.071842		-0.29013	-0.29013	0.167797		0.231958	0.231958	-0.34198		-0.3477	-0.3477	-0.36007
															-0.44923	-0.44923	0.659672		0.310577	0.310577	0.955608		0.184845	0.184845	0.489219		-0.16235	-0.16235	-0.27494		0.225518	0.225518	-0.25744
															-0.1823	-0.1823	0.452455		0.202353	0.202353	-0.10556		-0.21271	-0.21271	-0.06401		-0.20332	-0.20332	-0.59265		-0.46341	-0.46341	0.137625
															-0.18415	-0.18415	0.755502		0.409398	0.409398	0.718594		-0.37766	-0.37766	-0.34499		-0.45729	-0.45729	-0.35728		-0.40088	-0.40088	-0.60204
															-0.50689	-0.50689	1.38904		0.034109	0.034109	-0.12636		-0.56168	-0.56168	-0.56036		-0.16524	-0.16524	-0.2738		-0.42694	-0.42694	-0.61781
															-0.0933	-0.0933	0.676348		0.140238	0.140238	0.343456		-0.51296	-0.51296	0.257961		0.140894	0.140894	-0.89451		-0.12093	-0.12093	-0.40905
															-0.30386	-0.30386	0.131468		0.498035	0.498035	1.06746		-0.41799	-0.41799	0.248993		-0.43708	-0.43708	-0.59198		-0.31563	-0.31563	-0.24145
															-0.24887	-0.24887	1.2769		1.192	1.192	1.04608		-0.55278	-0.55278	0.559102		-0.07984	-0.07984	-0.7404		-0.42215	-0.42215	0.052881
															-0.28707	-0.28707	0.515883		1.13836	1.13836	0.456288		-0.36127	-0.36127	0.131515		-0.20989	-0.20989	-0.6729		-0.09431	-0.09431	-0.27692
															-0.46531	-0.46531	0.97135		0.420986	0.420986	0.821111		-0.08013	-0.08013	-0.13527		-0.12868	-0.12868	-0.42457		-0.53843	-0.53843	-0.02874
															-0.76934	-0.76934	1.65769		0.632912	0.632912	-0.22205		-0.80817	-0.80817	-0.3052		0.213644	0.213644	-0.70592		-0.24724	-0.24724	-0.28544
															-0.33496	-0.33496	0.551144		0.697111	0.697111	-0.75845		-0.42397	-0.42397	0.216492		-0.55384	-0.55384	-0.71383		-0.5505	-0.5505	-0.20974
															-0.21566	-0.21566	0.831071		0.672575	0.672575	-1.48405		-0.60486	-0.60486	0.381519		-0.54004	-0.54004	-0.84496		-0.10495	-0.10495	0.030285
															-0.36526	-0.36526	0.38504		0.958514	0.958514	-0.79523		-0.27887	-0.27887	0.379301		-0.44747	-0.44747	-0.89602		-0.32062	-0.32062	0.622139
															-0.16369	-0.16369	0.830306		0.640293	0.640293	0.620556		-0.16244	-0.16244	-0.06348		-0.81363	-0.81363	-0.85877		-0.57138	-0.57138	-0.15723
															0.017366	0.017366	0.899154		0.784306	0.784306	-0.83447		-0.25109	-0.25109	0.34767		-0.48035	-0.48035	-0.54461		-0.10295	-0.10295	0.195681
															0.444985	0.444985	1.26296		0.951102	0.951102	-0.06456		0.700567	0.700567	0.032328		-0.60933	-0.60933	-0.63637		-0.58062	-0.58062	-0.28951
															0.174184	0.174184	0.551144		0.851226	0.851226	-0.4448		-0.24661	-0.24661	0.036681		-0.82383	-0.82383	-0.76433		-0.1936	-0.1936	-0.40746
															-0.07456	-0.07456	0.532626		0.584093	0.584093	-0.69769		-0.1882	-0.1882	0.205153		-0.43264	-0.43264	-0.25343		0.046583	0.046583	0.379283
															-0.65006	-0.65006	0.712001		0.92336	0.92336	-1.55015		-0.356	-0.356	0.274604		-0.47108	-0.47108	-0.95111		-0.47965	-0.47965	-0.14019
															-0.38755	-0.38755	1.21696		0.826342	0.826342	-1.06267		0.407944	0.407944	0.110708		0.41261	0.41261	-1.00068		0.383267	0.383267	-0.53545
															-0.95088	-0.95088	0.450928		-0.05648	-0.05648	0.059452		-0.19592	-0.19592	-0.23062		-0.3423	-0.3423	-0.94803		-0.42592	-0.42592	0.277448
															-0.22231	-0.22231	0.58096		0.511236	0.511236	-0.8438		-0.45141	-0.45141	-0.25333		-0.94582	-0.94582	-0.93522		-0.6817	-0.6817	-0.44012
															-0.58766	-0.58766	0.709858		0.776121	0.776121	-0.03749		-0.0498	-0.0498	0.105736		0.028416	0.028416	0.035466		-0.52053	-0.52053	-0.37394
															-0.19127	-0.19127	0.949179		0.729579	0.729579	-1.18602		-0.86297	-0.86297	0.279766		0.444986	0.444986	-0.09682		0.250648	0.250648	0.255013
															-1.11266	-1.11266	0.787503		0.747217	0.747217	-0.90194		-0.0743	-0.0743	0.025193		-0.88204	-0.88204	-0.07984		-0.33418	-0.33418	-0.47076
															-0.59337	-0.59337	0.761031		0.165245	0.165245	-0.35731		-0.49436	-0.49436	0.557405		-0.75854	-0.75854	-0.33059		-0.43259	-0.43259	-0.27761
															-0.50519	-0.50519	0.633237		0.756813	0.756813	-1.10523		-0.44666	-0.44666	-0.21893		-0.19934	-0.19934	-0.11269		-0.42862	-0.42862	0.311799
															-0.36012	-0.36012	0.339082		0.88943	0.88943	-0.71246		0.005341	0.005341	-0.22974		-0.29238	-0.29238	-0.84047		-0.11708	-0.11708	-0.01013
															-0.40072	-0.40072	0.949179		0.666369	0.666369	-0.42486		0.027787	0.027787	-0.62232		-0.39472	-0.39472	-0.51617		0.192245	0.192245	-0.32761
															0.228632	0.228632	0.634659		0.76405	0.76405	-0.83809		-0.35234	-0.35234	0.078853		-0.52313	-0.52313	-0.42527		-0.57477	-0.57477	-0.5913
															-0.42408	-0.42408	0.581682		1.03729	1.03729	0.076035		-0.45517	-0.45517	0.321773		-0.42301	-0.42301	-0.33103		0.076111	0.076111	0.138263
															-0.66458	-0.66458	0.999365		-0.12168	-0.12168	-1.09703		-0.48627	-0.48627	0.131832		0.189467	0.189467	-0.03576		0.122235	0.122235	-0.43177
															-0.40392	-0.40392	0.344013		0.110977	0.110977	-0.63056		-0.46948	-0.46948	0.040578		0.125544	0.125544	-0.02542		0.046583	0.046583	-0.23456
															-0.36904	-0.36904	0.631579		0.412686	0.412686	-1.3846		-0.10937	-0.10937	0.559315		-0.00381	-0.00381	-0.1082		-0.20769	-0.20769	-0.27316
															-0.2094	-0.2094	0.725822		0.707929	0.707929	0.115744		0.046548	0.046548	0.425443		-0.26359	-0.26359	-0.12452		-0.18669	-0.18669	0.132315
															-0.18745	-0.18745	0.783124		0.263721	0.263721	-1.01882		-0.34207	-0.34207	0.914197		0.232753	0.232753	-0.49099		-0.15773	-0.15773	0.493914
															-0.55322	-0.55322	0.142199		1.30316	1.30316	-1.12871		-0.23642	-0.23642	0.727992		0.260562	0.260562	0.064066		-0.57101	-0.57101	-0.15148
															-0.42672	-0.42672	0.353569		0.5846	0.5846	-0.87774		-0.09491	-0.09491	0.213623		0.076634	0.076634	0.220501		-0.33657	-0.33657	-0.07522
															-0.06159	-0.06159	0.399944		1.35396	1.35396	-0.74906		-0.43481	-0.43481	0.318904		-0.48343	-0.48343	-0.34975		-0.39562	-0.39562	0.234984
															0.087562	0.087562	0.484531		0.952901	0.952901	-1.51842		-0.03674	-0.03674	-0.03906		-0.00919	-0.00919	-0.52119		-0.87501	-0.87501	-0.14865
															-0.18165	-0.18165	0.122399		1.16024	1.16024	-0.01099		-0.41636	-0.41636	0.121637		-0.2314	-0.2314	-0.43422		-0.17746	-0.17746	0.002471
															-0.35068	-0.35068	-0.1472		1.01101	1.01101	0.051267		-0.36883	-0.36883	0.20353		0.264042	0.264042	-0.06628		-0.32432	-0.32432	-0.26252
															-0.61306	-0.61306	0.596605		1.04476	1.04476	-0.99672		-1.09399	-1.09399	1.23912		-0.38571	-0.38571	0.227564		0.266739	0.266739	-0.19233
															0.0986	0.0986	0.91036		1.29498	1.29498	-0.80266		-0.0528	-0.0528	0.216492		-0.19674	-0.19674	-0.08767		-0.09012	-0.09012	0.101379
															0.146934	0.146934	0.414402		0.676458	0.676458	-1.05125		-0.08712	-0.08712	0.190832		0.00952	0.00952	-0.3462		-0.51276	-0.51276	0.066492
															0.044352	0.044352	-0.37915		0.99028	0.99028	-0.62057		-0.02735	-0.02735	0.267487		-0.15314	-0.15314	0.261376		0.014022	0.014022	-0.0433
															-0.26098	-0.26098	0.815025		0.718928	0.718928	0.029114		-0.21299	-0.21299	-0.27062		0.17617	0.17617	-0.10851		0.467879	0.467879	0.073012
															0.003212	0.003212	0.462591		0.497405	0.497405	-0.80979		-0.146	-0.146	0.581998		0.279848	0.279848	-0.25343		-0.64658	-0.64658	0.071813
															-0.31716	-0.31716	0.357818		0.888188	0.888188	0.352616		-0.24525	-0.24525	0.688698		-0.45319	-0.45319	-0.06106		-0.34449	-0.34449	0.042338
															-0.7669	-0.7669	-0.18082		0.211911	0.211911	-0.28564		-0.5103	-0.5103	-0.00669		-0.78466	-0.78466	0.211623		-0.40284	-0.40284	-0.61855
															-0.56102	-0.56102	0.172495		1.13713	1.13713	-1.3245		0.435251	0.435251	0.283441		0.022186	0.022186	-0.08304		-0.47274	-0.47274	0.812412
															-0.85883	-0.85883	0.483349		0.673353	0.673353	-1.37991		-0.41082	-0.41082	0.890263		-0.57333	-0.57333	-0.01188		-0.19332	-0.19332	-0.46669
															-0.68754	-0.68754	-0.22417		0.247427	0.247427	0.272682		0.465087	0.465087	0.273193		0.063276	0.063276	-0.35647		0.320653	0.320653	-0.32761
															-0.2418	-0.2418	-0.02199		0.645061	0.645061	-0.75557		-0.09736	-0.09736	0.279766		0.395812	0.395812	0.056648		0.10223	0.10223	-0.38419
															-0.45209	-0.45209	0.858717		1.01191	1.01191	-0.40661		0.013159	0.013159	-0.25442		-0.57872	-0.57872	-0.56422		-0.16955	-0.16955	-0.23126
															-1.40495	-1.40495	-0.36913		0.882015	0.882015	-1.1438		-0.64338	-0.64338	0.598335		-0.02501	-0.02501	-0.1175		-0.17112	-0.17112	0.585029
															-0.56499	-0.56499	0.330074		0.770966	0.770966	-0.13042		0.133501	0.133501	0.231511		-0.11435	-0.11435	-0.48149		-0.10959	-0.10959	-0.29103
															-0.66319	-0.66319	0.567611		0.455307	0.455307	-1.95344		-0.21521	-0.21521	0.291738		0.3142	0.3142	0.112087		-0.31685	-0.31685	-0.25863
															-0.40202	-0.40202	0.510295		1.24256	1.24256	-0.41847		-0.23642	-0.23642	0.098685		0.372197	0.372197	0.084243		-0.27578	-0.27578	0.409096
															-0.81005	-0.81005	0.57431		0.578839	0.578839	-0.90107		0.369221	0.369221	0.81964		0.685844	0.685844	-0.11207		-0.24802	-0.24802	-0.03566
															0.183035	0.183035	0.335451		0.417352	0.417352	-0.74546		0.075006	0.075006	0.342206		0.254172	0.254172	-0.14139		0.294343	0.294343	0.084508
															0.17776	0.17776	-0.12349		0.343026	0.343026	-0.66093		-0.3182	-0.3182	0.588019		-0.02797	-0.02797	-0.17589		-0.11274	-0.11274	-0.53806
															-0.58444	-0.58444	-0.05722		0.586004	0.586004	-0.14828		-0.2292	-0.2292	0.204957		-0.29602	-0.29602	-0.46411		0.080856	0.080856	-0.41037
															-0.02376	-0.02376	0.046159		0.877203	0.877203	-1.49457		-0.47936	-0.47936	0.449691		-0.32936	-0.32936	-0.76511		-0.20777	-0.20777	-0.15273
															-0.0396	-0.0396	-0.12998		0.652717	0.652717	-0.79714		-0.2798	-0.2798	-0.00874		0.101692	0.101692	-0.34419		0.032231	0.032231	-0.35504
															-0.18485	-0.18485	0.425941		0.841343	0.841343	-0.86304		-0.42174	-0.42174	0.291738		0.396296	0.396296	-0.69241		-0.40322	-0.40322	0.024359
															-0.85883	-0.85883	0.10628		0.702332	0.702332	-1.01068		-0.37652	-0.37652	-0.63484		-0.59521	-0.59521	-0.41181		0.204845	0.204845	0.261951
															-0.62814	-0.62814	0.079058		1.0649	1.0649	-1.11779		-0.64964	-0.64964	-0.01688		-0.12208	-0.12208	0.251621		-1.094	-1.094	0.248183
															-0.6736	-0.6736	-0.0105		0.831341	0.831341	-1.0313		-0.51698	-0.51698	-0.21988		-0.6478	-0.6478	-0.46756		-0.40559	-0.40559	-0.30685
															-0.10969	-0.10969	0.118353		0.289006	0.289006	-0.68347		-0.12307	-0.12307	-0.30403		0.045383	0.045383	-0.07311		-0.26909	-0.26909	-0.29863
															-0.03998	-0.03998	0.684983		0.671182	0.671182	-0.15843		-0.64307	-0.64307	0.267487		0.009811	0.009811	-0.31676		-0.31394	-0.31394	-0.6882
															0.656269	0.656269	0.628426		0.260532	0.260532	-0.57153		-0.20829	-0.20829	0.484248		-0.04237	-0.04237	-0.2421		-0.55484	-0.55484	-0.47961
															0.047302	0.047302	0.450928		0.404667	0.404667	-0.99476		-0.57759	-0.57759	0.518171		0.249101	0.249101	-0.39965		0.024272	0.024272	-0.41403
															-0.25062	-0.25062	0.075419		0.271513	0.271513	0.102507		-0.14485	-0.14485	0.058901		-0.1237	-0.1237	-0.65641		-0.35735	-0.35735	-0.76551
															-0.42939	-0.42939	0.028028		0.293635	0.293635	-1.15689		-0.12338	-0.12338	-0.01154		-0.07717	-0.07717	-0.15095		-0.51895	-0.51895	0.054722
															-1.00542	-1.00542	-0.07658		-0.22916	-0.22916	-1.0305		-0.66913	-0.66913	-0.18554		-0.61161	-0.61161	-0.08211		-0.49	-0.49	-0.37153
															-0.57517	-0.57517	-0.39197		0.084259	0.084259	-0.73841		-0.84746	-0.84746	-0.01498		0.026302	0.026302	-0.43474		-0.55827	-0.55827	-0.56267
															-0.63397	-0.63397	-0.25025		0.89693	0.89693	-0.55322		-0.23474	-0.23474	0.472411		-0.16778	-0.16778	-0.35627		0.138174	0.138174	0.103827
															-0.58998	-0.58998	0.296418		0.953987	0.953987	0.076035		-0.53758	-0.53758	0.106617		-0.34237	-0.34237	-0.42711		0.533681	0.533681	-0.32752
															-0.61937	-0.61937	0.964807		-0.35971	-0.35971	-0.56053		-0.06468	-0.06468	-0.3197		0.118138	0.118138	0.166535		-0.03908	-0.03908	0.0991
															-0.49019	-0.49019	-0.00191		-0.14319	-0.14319	-0.49428		-0.31177	-0.31177	0.119985		-0.1148	-0.1148	-0.03031		-0.06646	-0.06646	0.127375
															-0.89987	-0.89987	0.265936		0.176417	0.176417	-0.17349		0.227395	0.227395	0.036789		0.053834	0.053834	-0.30754		-0.02164	-0.02164	0.274324
															-0.69872	-0.69872	0.348773		0.648109	0.648109	-0.74483		-0.52035	-0.52035	0.310528		-0.22735	-0.22735	0.079172		-0.11274	-0.11274	0.137428
															-0.0788	-0.0788	0.129		0.278709	0.278709	-1.15192		-0.52274	-0.52274	0.143588		-0.06619	-0.06619	-0.48437		0.018572	0.018572	0.347423
															-0.79756	-0.79756	0.238133		-0.02203	-0.02203	-0.57894		-0.29591	-0.29591	-0.26854		-0.1084	-0.1084	-0.18181		0.704177	0.704177	-0.01953
															-0.54643	-0.54643	-0.39064		0.529198	0.529198	-0.48809		0.195301	0.195301	-0.09486		-0.05395	-0.05395	0.147134		-0.06855	-0.06855	-0.40606
															-0.82188	-0.82188	0.302883		-0.24212	-0.24212	0.145021		-0.05826	-0.05826	-0.17324		-0.63269	-0.63269	-0.42096		-0.36051	-0.36051	-0.22055
															-0.47181	-0.47181	0.482469		-0.15752	-0.15752	-1.03857		-0.32023	-0.32023	-0.16036		-0.31788	-0.31788	-0.72014		0.163024	0.163024	0.038234
															0.130498	0.130498	-0.63788		0.714932	0.714932	-0.39174		-0.42616	-0.42616	0.343896		0.059194	0.059194	-0.22506		-0.17457	-0.17457	-0.49757
															-0.43797	-0.43797	-0.23942		0.033913	0.033913	-0.36504		-0.39151	-0.39151	-0.3445		0.214274	0.214274	-0.82193		-0.3766	-0.3766	-0.67434
															-0.88319	-0.88319	0.806949		0.201077	0.201077	-0.46666		0.208147	0.208147	-0.5893		-0.06591	-0.06591	0.046769		0.27134	0.27134	-0.22672
															0.046833	0.046833	-0.40446		0.038508	0.038508	-1.01603		0.12892	0.12892	-0.13527		0.050639	0.050639	-0.68038		-0.05059	-0.05059	-0.38375
															-0.49929	-0.49929	-0.1361		0.096339	0.096339	-0.90566		-0.66179	-0.66179	-0.37709		-0.01071	-0.01071	-0.45508		0.236209	0.236209	-0.07794
															-0.45914	-0.45914	-0.06676		0.166311	0.166311	0.151983		0.054979	0.054979	-0.52229		-0.17698	-0.17698	-0.31513		-0.58783	-0.58783	0.049372
															-0.47535	-0.47535	-0.30184		0.424724	0.424724	-0.66093		-0.27684	-0.27684	-0.88346		-0.15504	-0.15504	-0.56106		-0.20407	-0.20407	0.315975
															-0.49383	-0.49383	0.013998		0.258074	0.258074	-0.96579		-0.25562	-0.25562	-0.31688		-0.06856	-0.06856	-0.39324		-0.32714	-0.32714	-0.4822
															-0.40997	-0.40997	-0.83415		0.415003	0.415003	-0.85358		-0.11919	-0.11919	-0.83929		-0.63467	-0.63467	-0.61281		0.250288	0.250288	-0.52294
															0.13208	0.13208	0.029493		0.205756	0.205756	-0.94174		-0.60464	-0.60464	-0.24598		-0.54557	-0.54557	-0.09898		0.057595	0.057595	-0.32379
															-0.07497	-0.07497	-0.097		0.355905	0.355905	-0.69769		-0.55101	-0.55101	-0.4032		0.320849	0.320849	-0.41914		0.427237	0.427237	-0.39715
															-0.63902	-0.63902	0.18645		0.001792	0.001792	-0.15138		-0.50335	-0.50335	0.094734		-0.61883	-0.61883	0.294423		-0.65875	-0.65875	-0.50112
															-0.11929	-0.11929	0.378283		-0.54168	-0.54168	-0.66093		-0.3248	-0.3248	-0.69746		-0.29847	-0.29847	0.057073		-0.18768	-0.18768	0.120268
															0.271951	0.271951	0.733062		0.720646	0.720646	-0.80532		-0.51645	-0.51645	0.004131		0.617202	0.617202	0.290611		-0.27303	-0.27303	-0.35805
															0.01768	0.01768	0.651441		0.211911	0.211911	-0.56551		-0.17909	-0.17909	0.067357		0.14285	0.14285	-0.73444		-0.37896	-0.37896	-0.25863
															-0.42672	-0.42672	0.090338		0.38997	0.38997	-0.97288		-0.08484	-0.08484	0.29259		-0.35633	-0.35633	-0.12823		-0.01173	-0.01173	-0.69327
															-0.46571	-0.46571	0.567611		0.429346	0.429346	-0.86562		-1.20774	-1.20774	-0.27148		0.301701	0.301701	-0.13714		-0.14683	-0.14683	-0.50858
															-0.61937	-0.61937	-0.42371		0.149827	0.149827	-0.53807		-0.26378	-0.26378	0.25414		0.21799	0.21799	-0.41956		-0.07613	-0.07613	-0.42951
															-0.30716	-0.30716	-0.36707		0.273742	0.273742	-0.27906		-0.74756	-0.74756	-0.34499		-0.15725	-0.15725	-0.68146		-0.52439	-0.52439	-0.24311
															-0.25408	-0.25408	-0.30253		0.088643	0.088643	0.31944		0.180887	0.180887	0.221798		-0.06959	-0.06959	0.499281		-0.07089	-0.07089	-0.01013
															-0.95347	-0.95347	-0.02613		0.63668	0.63668	-0.58108		-0.02682	-0.02682	-0.18699		0.401546	0.401546	-0.40729		0.165609	0.165609	0.18117
															-0.36479	-0.36479	-0.30818		0.299894	0.299894	-1.14636		-0.44239	-0.44239	0.093862		-0.11774	-0.11774	-0.39041		-0.22514	-0.22514	-0.10634
															-0.69554	-0.69554	-0.02007		0.024887	0.024887	-1.36054		-0.13605	-0.13605	0.313713		0.161956	0.161956	-0.73843		-0.35067	-0.35067	0.125031
															-0.34465	-0.34465	0.330074		0.364989	0.364989	-0.70073		0.20283	0.20283	-0.42118		0.28828	0.28828	-0.2849		-0.23173	-0.23173	-0.12673
															-0.69959	-0.69959	0.160219		0.263058	0.263058	-0.66093		-0.16477	-0.16477	-0.54794		0.785218	0.785218	-0.57602		-0.41238	-0.41238	0.518799
															0.111656	0.111656	0.026109		-0.04325	-0.04325	-0.36585		-0.89799	-0.89799	0.372212		-0.27511	-0.27511	-0.2738		-0.39462	-0.39462	-0.53851
															-0.55427	-0.55427	-0.00191		0.088773	0.088773	-0.2379		-0.20896	-0.20896	0.439843		0.50298	0.50298	0.489778		-0.08232	-0.08232	0.079508
															-1.2801	-1.2801	-0.4608		0.711074	0.711074	-0.30479		-0.19372	-0.19372	0.141568		0.094781	0.094781	0.005172		-0.34285	-0.34285	-0.26886
															-0.68891	-0.68891	0.151368		0.058137	0.058137	0.256607		-0.11305	-0.11305	-0.55996		0.523036	0.523036	-0.23065		0.183628	0.183628	0.013141
															-0.22705	-0.22705	0.515883		0.229505	0.229505	-1.31883		-0.17195	-0.17195	-0.26902		-0.22376	-0.22376	-0.76648		-0.06949	-0.06949	0.129034
															-0.05755	-0.05755	-0.15208		0.34815	0.34815	-1.01962		0.583481	0.583481	0.399505		-0.13168	-0.13168	-0.2738		-0.17272	-0.17272	0.052412
															-0.11963	-0.11963	-0.38395		0.254928	0.254928	0.002034		0.272442	0.272442	-0.15603		-0.08997	-0.08997	-0.26231		0.101451	0.101451	0.226311
															-0.13212	-0.13212	0.240581		0.40051	0.40051	-1.526		0.068849	0.068849	-0.23085		-0.30188	-0.30188	0.094165		-0.22349	-0.22349	0.123727
															0.130498	0.130498	-0.02685		0.42215	0.42215	-1.2837		-0.20927	-0.20927	-0.06771		-0.4561	-0.4561	-0.38755		-0.18271	-0.18271	0.299199
															-0.41236	-0.41236	0.330403		-0.16054	-0.16054	-0.84629		-0.38683	-0.38683	0.034653		-0.24704	-0.24704	0.361563		-0.20602	-0.20602	-0.11574
															-0.59135	-0.59135	-0.66118		0.238564	0.238564	-1.08939		-0.22896	-0.22896	-0.15993		-0.63706	-0.63706	-0.40477		-0.12435	-0.12435	-0.49842
															-0.80675	-0.80675	0.438476		0.151952	0.151952	0.015599		-0.40555	-0.40555	-0.28727		-0.08686	-0.08686	-0.32443		0.857585	0.857585	-0.25965
															-0.15075	-0.15075	0.062043		-0.347	-0.347	-0.90136		-0.45372	-0.45372	-0.27278		-0.51571	-0.51571	-0.37334		-0.12877	-0.12877	0.062934
															0.520813	0.520813	0.012431		0.296142	0.296142	-0.48745		0.103925	0.103925	-0.34978		-0.30771	-0.30771	-0.24916		0.068678	0.068678	0.447219
															-0.52072	-0.52072	0.245813		0.750099	0.750099	-0.15551		0.098824	0.098824	0.101026		-0.60306	-0.60306	-0.0627		0.427986	0.427986	0.246779
															0.031226	0.031226	-0.16969		0.687187	0.687187	-1.18602		0.098033	0.098033	-0.14659		-0.79066	-0.79066	-0.44947		-0.32251	-0.32251	-0.15495
															-0.73484	-0.73484	-0.19528		0.860691	0.860691	-0.07164		-0.34478	-0.34478	-0.49654		-0.07949	-0.07949	-0.13098		0.245487	0.245487	-0.03216
															-0.19225	-0.19225	-0.14468		0.501001	0.501001	0.010446		0.032287	0.032287	0.501038		-0.40879	-0.40879	-0.28249		0.161776	0.161776	-0.05952
															-0.47473	-0.47473	-0.07052		0.201949	0.201949	-0.98955		-0.22695	-0.22695	0.580935		-0.33542	-0.33542	-0.67702		-0.06264	-0.06264	-0.2207
															-0.74865	-0.74865	0.717714		0.543166	0.543166	-0.97089		-0.27907	-0.27907	-0.38582		-0.39662	-0.39662	0.084431		0.045855	0.045855	-0.52991
															0.462429	0.462429	0.233192		0.471166	0.471166	-0.53919		-0.48094	-0.48094	0.127763		-0.5019	-0.5019	-0.08554		-0.30385	-0.30385	0.269979
															-0.0528	-0.0528	0.310152		-0.22569	-0.22569	-1.17685		-0.07039	-0.07039	0.486924		-0.43188	-0.43188	-0.38877		-0.19291	-0.19291	-0.06868
															-0.06215	-0.06215	0.541		-0.17248	-0.17248	-0.64219		-0.32222	-0.32222	0.377989		-0.22098	-0.22098	-0.94409		-0.05744	-0.05744	0.19226
															0.470238	0.470238	1.12532		0.429608	0.429608	-0.49333		-0.20579	-0.20579	0.575222		0.05655	0.05655	-0.41684		0.017566	0.017566	0.114762
															0.002673	0.002673	0.140227		0.360436	0.360436	-0.9427		-0.17618	-0.17618	0.099194		-0.4723	-0.4723	-0.11808		0.29385	0.29385	0.268944
															-0.29662	-0.29662	-0.20347		0.371858	0.371858	-1.1239		-0.34278	-0.34278	-0.05281		-0.49333	-0.49333	-0.05141		-0.79236	-0.79236	-0.42041
															0.142771	0.142771	0.205815		0.196715	0.196715	-0.7907		-0.34171	-0.34171	-0.10424		-0.16235	-0.16235	-0.04529		-0.13546	-0.13546	0.482469
															-0.03615	-0.03615	0.717068		-0.46643	-0.46643	-0.43211		-0.04933	-0.04933	-0.0562		-0.15783	-0.15783	-0.31889		-0.37406	-0.37406	0.772025
															-0.53153	-0.53153	0.260957		-0.34571	-0.34571	-0.51616		-0.65262	-0.65262	0.18023		-0.21415	-0.21415	0.124687		-0.36576	-0.36576	0.207676
															-0.23548	-0.23548	0.135426		0.179173	0.179173	-0.64621		-0.22755	-0.22755	-0.27801		0.162364	0.162364	-0.34055		-0.30973	-0.30973	0.259219
															-0.56278	-0.56278	0.166287		-0.05209	-0.05209	-0.63118		-0.16421	-0.16421	-0.14677		-0.83293	-0.83293	-0.22227		0.02919	0.02919	-0.09259
															-0.41236	-0.41236	0.539933		1.00894	1.00894	-0.57604		-0.31255	-0.31255	0.173277		-0.162	-0.162	-0.40689		-0.1055	-0.1055	0.224776
															-0.15656	-0.15656	-0.21949		0.843037	0.843037	-0.46829		0.344002	0.344002	0.044434		-0.35108	-0.35108	0.132846		-0.60029	-0.60029	0.688362
															-0.48103	-0.48103	-0.14678		0.120571	0.120571	-0.79714		0.403158	0.403158	-0.16482		-0.00092	-0.00092	-0.24916		-0.32981	-0.32981	-0.36032
															-0.5702	-0.5702	0.225993		0.961093	0.961093	-0.95253		0.012177	0.012177	0.186656		-0.26195	-0.26195	-0.13796		-0.48403	-0.48403	0.034265
															-0.0301	-0.0301	0.568385		0.560711	0.560711	-0.57604		-0.16421	-0.16421	-0.20498		-0.5463	-0.5463	-0.36526		-0.45227	-0.45227	-0.48288
															-0.01238	-0.01238	-0.04794		0.72603	0.72603	-0.58076		0.047181	0.047181	-0.39492		-0.24959	-0.24959	-0.05814		-0.17457	-0.17457	0.421982
															0.01768	0.01768	0.294352		0.978986	0.978986	-0.87553		0.088118	0.088118	-0.1212		-0.28021	-0.28021	-0.13233		-0.16067	-0.16067	0.242258
															-0.39914	-0.39914	0.031137		0.229505	0.229505	0.076035		0.517205	0.517205	-0.82594		-0.50682	-0.50682	0.095213		-0.42023	-0.42023	0.391969
															-0.80466	-0.80466	0.205815		0.47895	0.47895	-0.26435		-0.08693	-0.08693	0.007173		-0.77393	-0.77393	0.303462		-0.26342	-0.26342	0.591044
															0.257487	0.257487	0.191602		0.281035	0.281035	-0.42692		-0.01048	-0.01048	0.695851		-0.32887	-0.32887	0.141233		-0.16831	-0.16831	-0.06184
															0.302944	0.302944	0.752559		-0.0706	-0.0706	-1.0633		0.29181	0.29181	2.06351		-0.43576	-0.43576	0.086092		0.06512	0.06512	0.164122
															-0.94129	-0.94129	0.567611		0.148385	0.148385	-1.09242		-0.34752	-0.34752	0.864728		-0.46729	-0.46729	-0.10682		-0.27352	-0.27352	-0.38122
															0.072382	0.072382	0.600094		-0.16044	-0.16044	-0.00885		-0.24141	-0.24141	0.592649		-0.23115	-0.23115	0.454894		0.057017	0.057017	-0.12177
															-0.80744	-0.80744	-0.15052		0.428189	0.428189	-1.23209		0.369109	0.369109	0.210115		-0.15901	-0.15901	0.336318		-0.38134	-0.38134	0.286003
															-0.65024	-0.65024	-0.58248		0.197635	0.197635	-0.699		0.094487	0.094487	0.125493		-0.30446	-0.30446	0.511796		-0.6401	-0.6401	-0.09474
															0.099349	0.099349	-0.45932		-0.1673	-0.1673	-0.56551		0.360416	0.360416	0.161345		-0.45388	-0.45388	0.357474		-0.06646	-0.06646	-0.28464
															-0.54536	-0.54536	0.111488		-0.06689	-0.06689	-0.83947		-0.63186	-0.63186	0.71818		-0.43388	-0.43388	-0.46328		-0.0401	-0.0401	-0.7136
															-1.01724	-1.01724	-0.87269		0.203679	0.203679	-0.4004		-0.55252	-0.55252	0.161121		0.281252	0.281252	-0.31749		-0.11476	-0.11476	-0.42517
															-0.58766	-0.58766	0.316596		0.248201	0.248201	-0.97288		-0.25033	-0.25033	0.368959		0.892863	0.892863	0.041698		-0.58843	-0.58843	0.236883
															-0.50108	-0.50108	0.131468		0.019085	0.019085	-0.44906		0.193981	0.193981	0.269712		-0.93486	-0.93486	-0.09177		-0.5439	-0.5439	0.066492
															0.021232	0.021232	0.473627		-0.07082	-0.07082	0.801759		-0.23541	-0.23541	0.90537		0.109338	0.109338	0.430121		-0.38437	-0.38437	0.22691
															-0.40072	-0.40072	0.495322		0.429955	0.429955	0.826863		0.265761	0.265761	-0.39831		-0.59435	-0.59435	0.400068		0.172751	0.172751	0.112728
															-0.09883	-0.09883	0.248884		0.10066	0.10066	-1.20239		0.192275	0.192275	0.766548		-0.10394	-0.10394	-0.27065		0.372019	0.372019	0.499871
															-0.26036	-0.26036	-0.0881		-0.04704	-0.04704	-1.67514		-0.37316	-0.37316	0.091004		-0.32044	-0.32044	0.211623		-0.51857	-0.51857	-0.24568
															-0.00904	-0.00904	0.497278		0.63247	0.63247	0.071866		-0.28559	-0.28559	-0.00034		-0.12406	-0.12406	0.785859		-0.20589	-0.20589	-0.26406
															-0.66119	-0.66119	0.251207		0.923402	0.923402	0.669801		-0.34371	-0.34371	0.778998		-0.68132	-0.68132	-0.15956		-0.18547	-0.18547	-0.46677
															-0.13394	-0.13394	0.42471		1.19474	1.19474	1.37326		-0.09008	-0.09008	0.180988		0.184887	0.184887	0.300061		-0.43259	-0.43259	0.178905
															-0.24615	-0.24615	0.339082		1.15767	1.15767	0.595162		0.028931	0.028931	0.252654		0.263403	0.263403	0.218476		0.180597	0.180597	-0.6736
															-0.18592	-0.18592	0.389527		0.38997	0.38997	1.07008		0.144272	0.144272	0.028704		-0.2604	-0.2604	0.067233		0.252611	0.252611	-0.11066
															-0.09104	-0.09104	0.526731		0.761475	0.761475	-0.04964		-0.31119	-0.31119	0.628288		-0.64486	-0.64486	0.088391		-0.0357	-0.0357	-0.54618
															-0.22045	-0.22045	-0.04073		-0.05564	-0.05564	1.28536		-0.46149	-0.46149	1.00466		-0.34898	-0.34898	-0.05141		0.162071	0.162071	-0.41989
															-0.36367	-0.36367	-0.37915		0.037238	0.037238	0.535241		-0.13839	-0.13839	0.939275		-0.22142	-0.22142	-0.22495		-0.51906	-0.51906	-0.27956
															-0.34917	-0.34917	-0.42535		0.049871	0.049871	0.716406		0.480285	0.480285	-0.13527		-0.43017	-0.43017	-0.50207		0.123231	0.123231	-0.48102
															-0.24795	-0.24795	-0.3032		0.570542	0.570542	0.666469		0.005264	0.005264	1.2273		-0.54004	-0.54004	-0.0745		-0.03106	-0.03106	0.970242
															-1.00876	-1.00876	-0.18988		0.845329	0.845329	0.417079		0.283248	0.283248	0.343562		-0.02098	-0.02098	-0.04363		-0.0004	-0.0004	0.255013
															-0.62168	-0.62168	0.114668		0.08839	0.08839	0.644747		-0.35088	-0.35088	0.327355		-0.62313	-0.62313	0.118513		-0.36337	-0.36337	-0.22286
															-1.08617	-1.08617	0.032167		0.983928	0.983928	0.783412		0.128274	0.128274	-0.24893		0.058333	0.058333	-0.38391		-0.55926	-0.55926	0.280548
															-0.67826	-0.67826	-0.40663		-0.24125	-0.24125	0.155805		0.182721	0.182721	-0.32168		-0.02509	-0.02509	0.23587		-0.46958	-0.46958	-0.02062
															-0.88047	-0.88047	-0.24588		-0.31983	-0.31983	0.608282		-0.32443	-0.32443	0.24324		-0.685	-0.685	-0.00137		-0.09718	-0.09718	0.378436
															-0.52045	-0.52045	-0.00064		1.00374	1.00374	0.282778		-0.44981	-0.44981	0.353015		-0.07759	-0.07759	-0.2496		-0.27068	-0.27068	-0.03398
															-0.59841	-0.59841	-0.43629		-0.04449	-0.04449	0.567232		-0.29835	-0.29835	0.531485		0.120136	0.120136	-0.10864		-0.01854	-0.01854	0.146597
															0.180697	0.180697	-0.58236		0.074038	0.074038	0.91665		0.17957	0.17957	0.92527		-0.20068	-0.20068	-0.1369		-0.17543	-0.17543	0.237799
															-0.48186	-0.48186	0.864778		-0.09038	-0.09038	0.195168		-0.29294	-0.29294	0.924849		-0.12918	-0.12918	0.131654		-0.02116	-0.02116	-0.51153
															-0.45055	-0.45055	-0.03994		-0.07535	-0.07535	0.03355		-0.36477	-0.36477	0.980205		-0.21462	-0.21462	0.405192		-0.26293	-0.26293	0.121661
															-0.63317	-0.63317	0.070656		0.194316	0.194316	0.511425		-0.0919	-0.0919	0.62372		0.072547	0.072547	0.112087		-0.60874	-0.60874	0.259058
															-0.30658	-0.30658	0.828178		-0.08808	-0.08808	-0.24212		-0.08406	-0.08406	0.215803		-0.18423	-0.18423	0.330096		0.169798	0.169798	0.47414
															-0.73675	-0.73675	0.174245		-0.3344	-0.3344	0.417079		-0.42851	-0.42851	0.037368		0.079145	0.079145	-0.24643		0.306817	0.306817	0.729719
															0.14617	0.14617	0.219112		0.396856	0.396856	0.938755		0.004784	0.004784	0.449691		-0.11929	-0.11929	0.226122		0.995811	0.995811	0.521591
															-0.59337	-0.59337	0.463752		-0.87389	-0.87389	-0.0679		-0.6256	-0.6256	0.89368		-0.26231	-0.26231	-0.52057		0.022847	0.022847	0.513433
															-0.26322	-0.26322	0.446355		-0.67597	-0.67597	0.070625		-0.96106	-0.96106	0.049153		-0.0098	-0.0098	-0.18892		0.060001	0.060001	-0.26647
															-0.23675	-0.23675	-0.02035		-0.5341	-0.5341	0.038916		0.438899	0.438899	0.478837		-0.33234	-0.33234	-0.58717		-0.64315	-0.64315	0.084649
															-0.20433	-0.20433	-0.09598		0.979322	0.979322	-0.42036		-0.11023	-0.11023	0.375213		-0.27553	-0.27553	0.109442		0.208235	0.208235	-0.06598
															-0.01168	-0.01168	0.028731		0.174799	0.174799	0.718255		0.033528	0.033528	-0.24716		-0.4734	-0.4734	-0.44229		-0.05179	-0.05179	0.250831
															-0.39195	-0.39195	0.185351		0.068837	0.068837	0.354069		0.388044	0.388044	0.22292		-0.37317	-0.37317	0.340665		-0.52592	-0.52592	-0.13566
															-0.50579	-0.50579	0.07196		0.377769	0.377769	0.60244		0.750374	0.750374	0.31539		-0.42011	-0.42011	0.016894		-0.22727	-0.22727	-0.21427
															-0.19961	-0.19961	-0.08697		0.0529	0.0529	0.414751		0.168606	0.168606	0.605485		0.157791	0.157791	-0.29652		-0.14778	-0.14778	-0.13114
															-0.01753	-0.01753	0.928034		0.112951	0.112951	0.126659		-0.44189	-0.44189	0.326834		0.554681	0.554681	-0.32525		-0.06555	-0.06555	-0.08874
															-0.35915	-0.35915	-0.17938		-0.4151	-0.4151	-0.10844		0.524256	0.524256	0.199147		0.088707	0.088707	-0.14161		0.012875	0.012875	-0.32272
															-0.78209	-0.78209	0.781318		0.723494	0.723494	1.35115		0.18447	0.18447	-0.1247		-0.24441	-0.24441	-0.08743		0.13773	0.13773	-0.38101
															-0.3198	-0.3198	0.303663		1.1082	1.1082	-0.0576		-0.08329	-0.08329	-0.25914		-0.82702	-0.82702	-0.31391		-0.12591	-0.12591	0.356193
															-0.52894	-0.52894	0.200744		0.665376	0.665376	1.15725		-0.13878	-0.13878	0.395243		-0.20312	-0.20312	-0.02243		0.115577	0.115577	-0.14763
															-0.18165	-0.18165	0.389527		0.763643	0.763643	0.556343		0.668538	0.668538	-0.38395		-0.50124	-0.50124	-0.34231		-0.49628	-0.49628	0.557239
															-0.30808	-0.30808	0.354959		0.706827	0.706827	0.20842		-0.75857	-0.75857	-0.22838		-0.16512	-0.16512	-0.34231		-0.36644	-0.36644	0.743515
															-0.35633	-0.35633	-0.256		1.14407	1.14407	0.518084		-0.21632	-0.21632	0.209376		-0.54372	-0.54372	0.112087		-0.11445	-0.11445	0.219739
															-0.40454	-0.40454	0.731884		0.121625	0.121625	0.938755		-0.14928	-0.14928	-0.1233		-0.26157	-0.26157	-0.39786		-0.0882	-0.0882	0.000139
															-0.20194	-0.20194	-0.15902		1.15477	1.15477	0.03355		-0.01775	-0.01775	-0.31112		-0.34409	-0.34409	-0.3481		-0.22279	-0.22279	-0.00067
															-0.38453	-0.38453	0.160586		1.96268	1.96268	0.091145		-0.23829	-0.23829	0.504553		0.182927	0.182927	0.546692		0.185844	0.185844	0.036564
															-0.03309	-0.03309	0.324868		1.15787	1.15787	-0.61031		-0.01274	-0.01274	0.239124		-0.3963	-0.3963	0.019893		-0.10636	-0.10636	0.317233
															-0.34681	-0.34681	0.282684		0.89886	0.89886	-0.18753		0.240813	0.240813	-0.0671		-0.69567	-0.69567	0.0017		0.221718	0.221718	0.274079
															-0.25878	-0.25878	0.142806		1.16854	1.16854	0.071164		0.063682	0.063682	0.115272		-0.29861	-0.29861	-0.21953		-0.17457	-0.17457	0.25836
															-0.31893	-0.31893	0.144415		0.718928	0.718928	0.423641		0.448308	0.448308	-0.89676		0.218398	0.218398	0.381548		-0.29111	-0.29111	0.348558
															-0.75147	-0.75147	-0.27263		1.16785	1.16785	0.335983		0.429327	0.429327	-0.60981		-0.39458	-0.39458	-0.4047		0.026752	0.026752	0.461623
															0.021554	0.021554	0.490792		1.109	1.109	-0.68545		0.384177	0.384177	-0.04364		-0.47292	-0.47292	-0.30058		0.127539	0.127539	-0.1724
															-0.14159	-0.14159	0.306744		0.859525	0.859525	-0.45419		0.262187	0.262187	-0.02923		0.089326	0.089326	-0.23584		0.696148	0.696148	0.006945
															-0.05064	-0.05064	0.313529		0.977021	0.977021	0.604706		0.450848	0.450848	-0.57285		0.244882	0.244882	0.022145		-0.21019	-0.21019	-0.56161
															-0.16061	-0.16061	-0.73358		0.421837	0.421837	0.248221		0.335337	0.335337	0.264135		-0.10741	-0.10741	0.138866		0.050059	0.050059	0.339455
															-0.63397	-0.63397	-0.00328		0.639881	0.639881	0.650818		0.169591	0.169591	0.77358		0.340023	0.340023	0.440648		-0.42608	-0.42608	0.250462
															-0.30096	-0.30096	0.15851		0.978938	0.978938	-0.28838		0.587582	0.587582	0.610683		0.033045	0.033045	-0.0035		0.17599	0.17599	-0.1907
															-0.2566	-0.2566	0.28457		0.485906	0.485906	0.20842		-0.15532	-0.15532	-0.00238		0.239364	0.239364	-0.06556		0.063489	0.063489	-0.31498
															-0.32363	-0.32363	0.175442		1.18556	1.18556	0.644298		-0.20035	-0.20035	0.339813		-0.32692	-0.32692	0.09543		-0.42955	-0.42955	0.426935
															-0.45226	-0.45226	0.053812		0.48545	0.48545	0.478961		0.311817	0.311817	-0.28166		0.068254	0.068254	-0.21806		-0.09526	-0.09526	0.378913
															-0.82497	-0.82497	-0.11838		0.429346	0.429346	-0.03485		0.295423	0.295423	-0.27398		0.723658	0.723658	-0.20922		-0.19108	-0.19108	-0.18616
															-0.06035	-0.06035	0.294352		0.260869	0.260869	0.435648		0.023862	0.023862	-0.23558		0.580067	0.580067	-0.6288		-0.28014	-0.28014	0.329181
															-0.5132	-0.5132	0.461654		-0.03632	-0.03632	0.747541		0.26088	0.26088	-0.33746		0.50298	0.50298	-0.30139		0.090644	0.090644	0.407598
															-0.28774	-0.28774	0.488749		0.062855	0.062855	0.057741		-0.34409	-0.34409	0.12304		0.293126	0.293126	-0.46227		0.0164	0.0164	-0.06735
															0.02366	0.02366	0.040229		1.16109	1.16109	0.403499		-0.43964	-0.43964	-0.27278		0.328173	0.328173	-0.08672		-0.33657	-0.33657	-0.07286
															-0.22231	-0.22231	-0.32896		0.134777	0.134777	0.383101		-0.31379	-0.31379	1.08417		-0.07129	-0.07129	-0.05141		-0.75979	-0.75979	0.15493
															-0.05913	-0.05913	-0.10939		-0.15696	-0.15696	-0.15415		-0.24643	-0.24643	0.271354		0.400601	0.400601	-0.11031		-0.05531	-0.05531	0.230879
															0.308321	0.308321	-0.34285		0.233805	0.233805	0.43628		-0.14357	-0.14357	0.052355		0.193123	0.193123	-0.28669		-0.24672	-0.24672	-0.0886
															0.516255	0.516255	0.174107		-0.28507	-0.28507	0.819378		-0.46149	-0.46149	0.296445		0.039668	0.039668	-0.50262		0.539138	0.539138	-0.47363
															0.269474	0.269474	0.133804		0.50514	0.50514	0.683498		-0.8443	-0.8443	-0.19498		-0.06414	-0.06414	-0.06046		0.21204	0.21204	-0.11122
															-0.85668	-0.85668	0.434084		0.100772	0.100772	-0.43607		-0.72453	-0.72453	-0.27398		-0.62956	-0.62956	-0.50857		-0.12773	-0.12773	0.197029
															-0.79894	-0.79894	-0.58735		0.00846	0.00846	0.904266		-0.58817	-0.58817	0.578424		0.119586	0.119586	-0.26104		-0.07722	-0.07722	0.251456
															-0.46571	-0.46571	-0.29014		-0.15132	-0.15132	0.737513		-0.56123	-0.56123	0.573679		0.666495	0.666495	0.018978		-0.83979	-0.83979	0.195775
															-0.1098	-0.1098	0.444696		0.07472	0.07472	-0.13165		-0.13179	-0.13179	0.143264		0.124639	0.124639	-0.24845		-0.21019	-0.21019	-0.12954
															-0.54033	-0.54033	0.644312		-0.30515	-0.30515	0.705362		-0.09412	-0.09412	0.459472		-0.43244	-0.43244	-0.1586		-0.49286	-0.49286	0.452843
															-0.28233	-0.28233	0.478113		0.382662	0.382662	0.338895		-0.07849	-0.07849	0.380978		-0.50421	-0.50421	0.010265		-0.05496	-0.05496	0.380661
															-0.61937	-0.61937	-0.39322		-0.02612	-0.02612	0.277076		-0.18974	-0.18974	0.768868		-0.15064	-0.15064	-0.59265		-0.23095	-0.23095	-0.16446
															-0.30204	-0.30204	-0.04073		0.536934	0.536934	-0.48501		-0.26037	-0.26037	0.449691		0.044258	0.044258	-0.35397		-0.41756	-0.41756	0.086444
															-0.47181	-0.47181	0.563367		0.633265	0.633265	0.254764		0.133983	0.133983	0.967822		-0.07949	-0.07949	0.193007		-0.02418	-0.02418	-0.14851
															-0.32172	-0.32172	0.282684		0.637802	0.637802	0.636571		-0.31729	-0.31729	0.233962		-0.3239	-0.3239	0.064781		-0.10149	-0.10149	-0.00079
															-0.19983	-0.19983	0.173394		0.175734	0.175734	0.164502		-0.16992	-0.16992	0.29259		0.662466	0.662466	-0.8803		-0.27303	-0.27303	0.059412
															-0.49769	-0.49769	0.495322		0.498489	0.498489	0.523786		0.044461	0.044461	0.19209		-0.63941	-0.63941	-0.26231		-0.224	-0.224	0.564565
															-0.0694	-0.0694	-0.15452		0.182472	0.182472	-0.4316		-0.70295	-0.70295	0.191539		-0.34578	-0.34578	0.005172		-0.28344	-0.28344	0.118455
															0.01768	0.01768	0.135426		0.395578	0.395578	0.162064		-0.36311	-0.36311	-0.07913		-0.75955	-0.75955	-0.03004		0.067055	0.067055	0.75126
															-0.43457	-0.43457	-0.31076		0.259705	0.259705	-0.04764		-0.20836	-0.20836	0.255919		-0.3427	-0.3427	-0.56286		-0.34419	-0.34419	-0.18416
															-0.28233	-0.28233	0.708316		0.619651	0.619651	0.338362		-0.34182	-0.34182	0.271153		-0.0489	-0.0489	-0.54107		0.007518	0.007518	-0.10853
															-0.24169	-0.24169	-0.41635		0.987865	0.987865	-0.30846		-0.54147	-0.54147	0.916985		-0.14775	-0.14775	-0.38103		-0.12149	-0.12149	0.326396
															-0.01724	-0.01724	-0.21596		1.16165	1.16165	0.540576		-0.54033	-0.54033	0.428158		0.272846	0.272846	0.069604		-0.21896	-0.21896	0.423768
															-0.48045	-0.48045	-0.28712		0.690479	0.690479	-0.30828		-0.29114	-0.29114	-0.25557		-0.41913	-0.41913	-0.06401		0.017713	0.017713	0.296532
															-0.2362	-0.2362	0.396813		0.700028	0.700028	0.760531		-0.19068	-0.19068	-0.44245		0.261059	0.261059	-0.41456		-0.34098	-0.34098	1.1164
															-0.07695	-0.07695	-0.27143		0.452182	0.452182	0.661696		-0.46714	-0.46714	-0.28149		-0.04403	-0.04403	-0.91962		-0.30822	-0.30822	-0.33729
															-0.03527	-0.03527	0.322948		0.67991	0.67991	0.974656		0.363419	0.363419	0.993052		-0.08686	-0.08686	0.071898		0.103916	0.103916	0.567056
															-0.30084	-0.30084	0.534696		0.772114	0.772114	-0.02669		-0.02671	-0.02671	0.074946		-0.55004	-0.55004	-0.5777		0.535624	0.535624	-0.2947
															0.341437	0.341437	0.031318		0.797208	0.797208	-0.03044		-0.95282	-0.95282	0.762849		0.140546	0.140546	-0.90519		-0.01947	-0.01947	0.455956
															-0.42562	-0.42562	-0.21409		-0.43842	-0.43842	0.628057		-0.20541	-0.20541	0.439843		-0.14009	-0.14009	-0.64168		-0.07128	-0.07128	0.26873
															-0.19283	-0.19283	0.340116		-0.81892	-0.81892	0.243068		0.462218	0.462218	0.190957		-0.22117	-0.22117	-0.50025		-0.30494	-0.30494	0.557239
															-0.78419	-0.78419	-0.00939		0.105058	0.105058	-0.20265		0.062339	0.062339	-0.36056		-0.5463	-0.5463	-0.56434		0.028836	0.028836	0.475298
															-0.1673	-0.1673	0.478834		0.229505	0.229505	1.05751		-0.06468	-0.06468	-0.44013		-0.33664	-0.33664	-0.31957		-0.32294	-0.32294	0.366247
															-0.9886	-0.9886	0.73821		0.854618	0.854618	0.746387		-0.17243	-0.17243	-0.03434		-0.15847	-0.15847	-0.17933		0.266621	0.266621	0.045153
															-0.03355	-0.03355	0.954277		0.416988	0.416988	0.046711		-0.09884	-0.09884	-0.0686		-0.00636	-0.00636	-0.3128		-0.00956	-0.00956	0.324855
															-0.13212	-0.13212	-0.26569		0.235124	0.235124	0.915854		-0.2387	-0.2387	0.316717		-0.01083	-0.01083	0.096146		-0.23378	-0.23378	0.012955
															-0.73406	-0.73406	0.40584		0.430383	0.430383	0.379175		0.458567	0.458567	-0.348		-0.27821	-0.27821	-0.269		0.21865	0.21865	0.9361
															-0.33034	-0.33034	0.031485		0.781301	0.781301	-0.43607		-0.30829	-0.30829	0.276542		-0.07121	-0.07121	0.211623		0.152377	0.152377	0.04196
															-0.24818	-0.24818	-0.10829		0.519012	0.519012	-0.10723		0.041694	0.041694	-0.61926		-0.55153	-0.55153	-0.13796		-0.5706	-0.5706	0.418714
															0.070022	0.070022	0.237524		0.132752	0.132752	-0.08415		-0.07583	-0.07583	0.069548		-0.17893	-0.17893	0.027759		-0.25547	-0.25547	0.531441
															-0.81999	-0.81999	0.15851		0.899715	0.899715	0.319304		-0.0604	-0.0604	0.817934		-0.98104	-0.98104	-0.12541		-0.07164	-0.07164	0.353754
															-0.29044	-0.29044	-0.41567		-0.20331	-0.20331	0.305365		-0.1353	-0.1353	0.199912		-0.02692	-0.02692	-0.37334		-0.28214	-0.28214	0.624587
															-0.6369	-0.6369	0.325846		0.141374	0.141374	-0.05691		-0.44776	-0.44776	0.209376		0.10068	0.10068	-0.27818		0.085159	0.085159	0.153847
															-0.53919	-0.53919	0.200147		0.384391	0.384391	-0.2857		-0.5859	-0.5859	0.305301		0.323727	0.323727	0.255344		0.128896	0.128896	0.011566
															-0.25098	-0.25098	-0.09117		0.081008	0.081008	-0.31633		-0.2687	-0.2687	0.5627		0.201796	0.201796	-0.01758		-0.35412	-0.35412	0.342387
															-0.38381	-0.38381	0.326406		0.935249	0.935249	-0.14335		-0.22724	-0.22724	-0.77064		-0.60548	-0.60548	-0.109		0.556416	0.556416	0.732375
															-0.50833	-0.50833	0.932055		0.863988	0.863988	0.232071		0.063341	0.063341	-0.69639		0.241461	0.241461	-0.56448		-0.31913	-0.31913	-0.05904
															-0.36783	-0.36783	0.509432		0.166133	0.166133	0.707409		-0.63136	-0.63136	0.131832		-0.03264	-0.03264	-0.55088		-0.38528	-0.38528	0.408824
															-1.01593	-1.01593	0.454392		0.625222	0.625222	0.057741		0.137909	0.137909	-0.89426		-0.32737	-0.32737	-0.563		-0.38428	-0.38428	0.183751
															0.30068	0.30068	0.239763		0.26211	0.26211	0.544724		-0.6306	-0.6306	-0.87926		0.095438	0.095438	-0.61202		-0.13124	-0.13124	0.709319
															-0.41934	-0.41934	-0.06599		0.234114	0.234114	0.079709		-0.32049	-0.32049	0.083369		-0.40879	-0.40879	-0.4354		0.076688	0.076688	-0.36104
															-0.06867	-0.06867	0.185351		-0.22036	-0.22036	0.129979		0.438134	0.438134	-0.24583		0.044925	0.044925	-0.28776		-0.10226	-0.10226	0.412562
															-1.02407	-1.02407	0.965681		0.294809	0.294809	0.315897		-0.16606	-0.16606	0.040578		-0.11255	-0.11255	-0.33186		0.12255	0.12255	-0.62407
															-0.10794	-0.10794	0.61133		-0.38989	-0.38989	-0.52915		-0.24925	-0.24925	0.620624		-0.42273	-0.42273	-0.47938		-0.33049	-0.33049	-0.34531
															0.287331	0.287331	0.101182		0.372844	0.372844	0.307231		-0.01466	-0.01466	0.652508		-0.16235	-0.16235	-0.39703		-0.11381	-0.11381	0.277153
															-0.34668	-0.34668	0.377184		0.632039	0.632039	0.280642		-0.97979	-0.97979	-0.29114		0.44365	0.44365	-0.307		-0.26251	-0.26251	-0.45307
															-0.31166	-0.31166	-0.56163		0.27077	0.27077	-0.26413		-0.0072	-0.0072	-0.82007		-0.64629	-0.64629	-0.05473		-0.12273	-0.12273	-0.17614
															-1.11122	-1.11122	0.262959		0.921984	0.921984	-0.24488		0.472726	0.472726	-0.58953		0.189467	0.189467	-0.65713		-0.22371	-0.22371	0.352441
															-0.02435	-0.02435	0.007876		0.32589	0.32589	0.728016		-0.03621	-0.03621	-0.30367		-0.29446	-0.29446	0.023178		0.386451	0.386451	0.168208
															-0.63608	-0.63608	0.259754		0.337261	0.337261	-0.4148		0.093145	0.093145	0.279766		-0.24243	-0.24243	-0.11515		-0.40186	-0.40186	0.074263
															-0.08102	-0.08102	-0.15444		0.144616	0.144616	-0.21931		-0.53034	-0.53034	-0.20318		0.200016	0.200016	-0.23179		0.043908	0.043908	0.241789
															-0.92812	-0.92812	-0.28663		-0.03764	-0.03764	0.676192		-0.23943	-0.23943	0.233116		-0.26809	-0.26809	-0.69681		-0.10891	-0.10891	-0.07229
															-0.69279	-0.69279	-0.07777		0.13329	0.13329	0.534317		-0.30933	-0.30933	-0.32493		-0.05265	-0.05265	-0.42082		-0.08056	-0.08056	-0.1651
															-0.79525	-0.79525	0.318824		1.42215	1.42215	0.057118		-0.15826	-0.15826	-0.73794		-0.47222	-0.47222	-0.09412		-0.23161	-0.23161	-0.08709
															-0.96913	-0.96913	0.285986		0.441913	0.441913	0.035972		0.024936	0.024936	-0.61085		-0.30926	-0.30926	-0.77898		-0.5832	-0.5832	0.634954
															-0.32415	-0.32415	-0.73358		0.027197	0.027197	-0.51672		0.116598	0.116598	-0.30881		-0.31979	-0.31979	-0.5792		0.167013	0.167013	0.090565
															-0.02965	-0.02965	-0.00718		0.525329	0.525329	0.728236		-0.00821	-0.00821	-0.16365		0.205316	0.205316	-0.24089		-0.11329	-0.11329	0.605048
															-1.08449	-1.08449	0.125325		0.995741	0.995741	-0.40154		0.055838	0.055838	-0.00357		-0.24833	-0.24833	-0.39606		0.613957	0.613957	0.574834
															-0.44284	-0.44284	0.419219		0.603718	0.603718	-0.67651		-0.51393	-0.51393	-0.17119		-0.09359	-0.09359	-0.26404		-0.3362	-0.3362	-0.05219
															-0.82643	-0.82643	0.08442		0.886937	0.886937	0.38108		-0.59951	-0.59951	-0.0387		-0.47918	-0.47918	-0.57378		-0.22279	-0.22279	0.261467
															-0.55621	-0.55621	0.182732		0.014686	0.014686	0.586091		-0.36357	-0.36357	-0.36115		-0.58143	-0.58143	-0.07607		-0.0006	-0.0006	0.08298
															-0.16892	-0.16892	0.515883		-0.05289	-0.05289	0.333659		-0.62431	-0.62431	-0.27278		-0.06959	-0.06959	-0.18747		0.019675	0.019675	0.107441
															-0.17032	-0.17032	0.389527		0.004601	0.004601	-0.10105		-0.27838	-0.27838	0.214671		-0.51398	-0.51398	0.125466		-0.94291	-0.94291	0.423768
															-0.64173	-0.64173	-0.21621		0.685185	0.685185	1.10377		-0.03195	-0.03195	0.18221		0.320136	0.320136	-0.66285		-0.25459	-0.25459	0.434656
															-0.63317	-0.63317	0.327122		-0.08824	-0.08824	0.003802		-0.63818	-0.63818	0.339637		-0.25025	-0.25025	-0.11295		-0.17982	-0.17982	0.264493
															-0.08285	-0.08285	0.039682		0.375726	0.375726	0.286736		-0.16036	-0.16036	-0.20997		-0.35772	-0.35772	-0.02939		0.138311	0.138311	-0.21958
															0.180697	0.180697	-0.0672		0.483141	0.483141	0.129333		-0.2249	-0.2249	0.099748		-0.17433	-0.17433	0.079627		0.364374	0.364374	0.08697
															0.176064	0.176064	-0.17056		0.170611	0.170611	-0.36181		-0.45737	-0.45737	0.554388		-0.47918	-0.47918	0.031502		-0.12133	-0.12133	-0.17853
															0.128416	0.128416	-0.20034		-0.04913	-0.04913	-0.19343		-0.18982	-0.18982	0.37569		-0.84068	-0.84068	-0.44651		0.364374	0.364374	0.120575
															-0.72655	-0.72655	-0.39269		0.294859	0.294859	-0.21659		-0.13878	-0.13878	-0.43028		-0.45265	-0.45265	0.311158		-0.14926	-0.14926	-0.07153
															-1.10765	-1.10765	-0.19011		0.479903	0.479903	-0.16662		-0.10457	-0.10457	0.058901		-0.47751	-0.47751	-0.38095		-0.00161	-0.00161	0.16251
															-1.07117	-1.07117	-0.27697		0.02191	0.02191	0.156103		-0.19103	-0.19103	-0.46725		0.050099	0.050099	-0.40371		-0.10862	-0.10862	0.047818
															-1.0788	-1.0788	-0.00475		-0.21716	-0.21716	-0.22274		-0.55147	-0.55147	-0.65837		0.052538	0.052538	-0.7638		-0.30535	-0.30535	-0.68489
															-0.19983	-0.19983	0.48145		0.435956	0.435956	0.652079		-0.51193	-0.51193	0.078132		-0.21976	-0.21976	-0.42937		-0.22727	-0.22727	-0.34555
															-0.04532	-0.04532	0.310897		1.16744	1.16744	-0.32695		-0.15579	-0.15579	-0.30977		-0.55947	-0.55947	-0.60863		-0.13582	-0.13582	-0.0639
															-0.69963	-0.69963	-0.01474		0.54258	0.54258	0.184374		-0.12114	-0.12114	-0.36354		-0.23149	-0.23149	-0.25429		0.15695	0.15695	0.542412
															0.069762	0.069762	-0.0043		0.69944	0.69944	0.583645		-0.49219	-0.49219	-0.87926		-0.55422	-0.55422	-0.50185		-0.48905	-0.48905	-0.18496
															-0.35261	-0.35261	0.185205		0.068569	0.068569	0.1334		0.066756	0.066756	-0.24062		-0.50682	-0.50682	0.029293		0.2572	0.2572	-0.53039
															-1.06492	-1.06492	-0.11369		-0.18284	-0.18284	0.534317		-0.29294	-0.29294	-0.26811		-0.78476	-0.78476	-0.37334		-0.00487	-0.00487	0.049742
															-0.37803	-0.37803	0.056501		0.085914	0.085914	0.263348		-0.00893	-0.00893	0.118485		-0.18448	-0.18448	-0.98791		-0.50464	-0.50464	-0.00079
															0.058707	0.058707	0.370875		-0.49508	-0.49508	-0.06825		-0.36647	-0.36647	0.074763		-0.45571	-0.45571	-0.23418		-0.07526	-0.07526	0.455956
															-0.11347	-0.11347	0.294352		-0.29334	-0.29334	0.190423		0.040498	0.040498	-0.01823		0.006245	0.006245	-0.47927		-0.63904	-0.63904	0.102934
															-0.9733	-0.9733	0.502208		-0.11869	-0.11869	0.709379		0.002439	0.002439	0.050083		-0.00669	-0.00669	-0.19825		0.0122	0.0122	0.012239
															-0.45587	-0.45587	-0.11141		0.187355	0.187355	0.713583		-0.84652	-0.84652	0.09061		-0.33586	-0.33586	0.155589		-0.44553	-0.44553	-0.01013
															-1.02015	-1.02015	0.149781		0.177038	0.177038	0.066286		-0.2834	-0.2834	-0.29531		0.148897	0.148897	-0.45938		0.481426	0.481426	0.435935
															-0.63487	-0.63487	0.192759		0.329986	0.329986	0.767159		-0.09226	-0.09226	-0.199		-0.05695	-0.05695	-0.20165		-0.17769	-0.17769	-0.1671
															-0.45769	-0.45769	-0.20338		0.933112	0.933112	0.382807		-0.47835	-0.47835	-0.29812		-0.39499	-0.39499	-0.66707		-0.29605	-0.29605	0.159796
															-0.69618	-0.69618	-0.11611		0.145982	0.145982	0.448202		0.301396	0.301396	0.005904		-0.16456	-0.16456	-0.51773		-0.00856	-0.00856	0.129034
															-0.52626	-0.52626	0.158949		0.032273	0.032273	0.809939		0.237445	0.237445	-0.0686		-0.33008	-0.33008	-0.49402		-0.23432	-0.23432	0.276394
															-0.30629	-0.30629	-0.06451		0.483926	0.483926	0.73805		-0.19935	-0.19935	0.154235		-0.52225	-0.52225	-0.28895		-0.51777	-0.51777	0.098647
															-0.321	-0.321	0.315998		0.769768	0.769768	0.095887		-0.48727	-0.48727	-0.77858		-0.02023	-0.02023	-0.50413		-0.60096	-0.60096	0.028865
															-0.81246	-0.81246	0.164677		0.18806	0.18806	0.634659		-0.42378	-0.42378	-0.53488		0.135528	0.135528	0.119992		-0.31958	-0.31958	-0.57144
															-0.62718	-0.62718	0.512328		-0.09242	-0.09242	0.669801		-0.26156	-0.26156	0.393657		-0.03533	-0.03533	-0.58356		-0.50613	-0.50613	-0.46264
															-0.24195	-0.24195	0.382693		0.159964	0.159964	0.868197		-0.50434	-0.50434	-0.16895		-0.13246	-0.13246	0.031917		-0.47441	-0.47441	-0.22353
															-0.06363	-0.06363	0.240581		0.431571	0.431571	0.982269		-0.23132	-0.23132	0.029115		0.18731	0.18731	-0.39759		-0.64689	-0.64689	-0.14763
															-0.6575	-0.6575	-0.24294		0.704044	0.704044	0.535523		-0.08948	-0.08948	0.235097		0.163114	0.163114	-0.33381		-0.13821	-0.13821	0.070041
															-0.51387	-0.51387	-0.1865		0.017066	0.017066	0.427828		-0.05065	-0.05065	-0.15993		-0.27709	-0.27709	-0.22578		-0.49339	-0.49339	0.321715
															-0.47607	-0.47607	0.443975		0.596003	0.596003	-0.32346		-0.05867	-0.05867	0.720993		-0.72367	-0.72367	-0.38227		-0.79299	-0.79299	0.113606
															-0.33272	-0.33272	0.968776		-0.00429	-0.00429	-0.12984		-0.20829	-0.20829	0.0246		-0.08686	-0.08686	0.060557		0.292512	0.292512	-0.10548
															-0.34291	-0.34291	0.085521		0.276406	0.276406	0.16897		-0.24031	-0.24031	-0.11778		-0.31337	-0.31337	0.282444		-0.69923	-0.69923	0.195546
															-0.77844	-0.77844	-0.36644		0.896653	0.896653	1.26128		-0.32556	-0.32556	-0.19041		-0.48279	-0.48279	-0.6847		-0.01088	-0.01088	-0.22463
															-0.00968	-0.00968	0.032167		0.229505	0.229505	0.553882		-0.32771	-0.32771	-0.15993		-0.19803	-0.19803	-0.5142		-0.23074	-0.23074	-0.12031
															-0.73996	-0.73996	0.172495		0.152464	0.152464	0.008217		0.042889	0.042889	-0.21773		-0.41721	-0.41721	-0.53935		-0.43172	-0.43172	0.227735
															-0.71452	-0.71452	-0.05722		0.112508	0.112508	0.226195		-0.34154	-0.34154	-0.44534		-0.09329	-0.09329	-0.16494		-0.43636	-0.43636	-0.12192
															-1.03751	-1.03751	0.008779		0.269306	0.269306	0.514061		-0.26762	-0.26762	0.027		-0.52427	-0.52427	-0.61788		-0.19108	-0.19108	-0.5097
															-0.63059	-0.63059	0.745398		0.417251	0.417251	0.597289		-0.15679	-0.15679	-0.45473		-0.30654	-0.30654	-0.33053		-0.57584	-0.57584	-0.23009
															-0.21592	-0.21592	0.325397		0.065276	0.065276	0.516974		-0.10852	-0.10852	-0.28312		0.211619	0.211619	0.12416		-0.14104	-0.14104	-0.07079
															-0.20675	-0.20675	-0.42977		0.765558	0.765558	0.146155		-0.11729	-0.11729	-0.04539		-0.26506	-0.26506	-0.23394		-0.49895	-0.49895	-0.50112
															-0.45769	-0.45769	0.226574		0.137803	0.137803	0.285215		0.362816	0.362816	0.593182		-0.38571	-0.38571	-0.14421		0.0188	0.0188	-0.74285
															-0.32114	-0.32114	0.334549		0.671103	0.671103	0.921754		-0.36625	-0.36625	-0.08242		0.145407	0.145407	0.070962		0.003211	0.003211	-0.22163
															0.035623	0.035623	0.099316		0.451362	0.451362	-0.34804		0.272442	0.272442	0.111522		-0.01923	-0.01923	0.219485		0.163873	0.163873	-0.14506
															-0.53177	-0.53177	0.065334		0.193944	0.193944	0.161175		-0.19273	-0.19273	0.20353		-0.63119	-0.63119	0.313873		-0.76448	-0.76448	0.031291
															-0.15542	-0.15542	0.652796		0.238275	0.238275	1.08576		-0.05914	-0.05914	0.441376		-0.20321	-0.20321	-0.47643		-0.7996	-0.7996	-0.21449
															-0.05994	-0.05994	0.03589		0.263058	0.263058	0.574476		-0.14485	-0.14485	0.261246		-0.11624	-0.11624	0.147897		-0.13698	-0.13698	-0.0626
															-0.3599	-0.3599	0.510295		-0.05152	-0.05152	0.515461		0.272108	0.272108	-0.01371		-0.17712	-0.17712	-0.18989		-0.80997	-0.80997	-0.14896
															0.11908	0.11908	-0.44886		0.349012	0.349012	0.586296		0.101045	0.101045	0.162409		-0.03328	-0.03328	-0.58575		-0.79176	-0.79176	0.236964
															0.890979	0.890979	0.582379		0.123306	0.123306	0.558147		-0.25907	-0.25907	-0.08082		-0.69196	-0.69196	-0.17694		-0.31939	-0.31939	-0.63064
															-0.04083	-0.04083	-0.65088		0.492539	0.492539	0.330127		0.066018	0.066018	-0.06623		-0.50682	-0.50682	-0.6688		-1.12287	-1.12287	-0.48358
															-0.1764	-0.1764	0.400254		0.871855	0.871855	-0.8666		-0.02754	-0.02754	-0.09843		-0.25499	-0.25499	-0.0745		-0.07444	-0.07444	-0.52008
															-0.22231	-0.22231	0.490792		0.564854	0.564854	0.611565		0.283248	0.283248	-0.43483		-0.64116	-0.64116	0.088564		0.091025	0.091025	-0.35062
															-0.26322	-0.26322	0.463312		0.821723	0.821723	0.067765		-0.34851	-0.34851	-0.37813		-0.10813	-0.10813	0.535895		-0.16955	-0.16955	-0.84454
															-0.072	-0.072	0.231578		0.122428	0.122428	0.266035		0.33491	0.33491	0.211747		-0.02789	-0.02789	-0.4558		0.013115	0.013115	-0.17659
															-0.10326	-0.10326	0.455429		0.42039	0.42039	0.312849		-0.28464	-0.28464	-0.20398		-0.07176	-0.07176	0.434015		0.014513	0.014513	-0.20736
															-0.02001	-0.02001	0.362541		0.521883	0.521883	0.496284		-0.38705	-0.38705	0.186656		-0.23887	-0.23887	0.410036		-0.5049	-0.5049	-0.09474
															-0.05585	-0.05585	0.493097		0.033913	0.033913	0.841073		0.025752	0.025752	-0.00599		-0.54872	-0.54872	0.108193		-0.07269	-0.07269	-0.51263
															0.609949	0.609949	0.493097		0.13329	0.13329	0.197372		0.437825	0.437825	0.054553		-0.83219	-0.83219	0.062759		-0.29976	-0.29976	-0.84966
															0.172527	0.172527	0.5155		-0.28507	-0.28507	0.714605		-0.34997	-0.34997	-0.75313		-0.39739	-0.39739	-0.09771		-0.34285	-0.34285	-0.75104
															-0.4896	-0.4896	-1.13717		0.400421	0.400421	0.098967		-0.24988	-0.24988	-0.17416		-0.73363	-0.73363	-0.40172		-0.63252	-0.63252	-0.24145
															0.258476	0.258476	0.452455		0.028033	0.028033	-0.11403		-0.12029	-0.12029	-0.39551		-0.68443	-0.68443	0.101569		0.026369	0.026369	0.315746
															0.046107	0.046107	0.267216		-0.16825	-0.16825	0.139715		-0.37931	-0.37931	0.012159		-0.1069	-0.1069	-0.12941		0.066138	0.066138	-0.45801
															0.324168	0.324168	0.227189		0.593823	0.593823	0.199722		0.039691	0.039691	-0.21281		-0.0599	-0.0599	-0.36307		-0.21019	-0.21019	-0.09396
															-0.32354	-0.32354	0.811796		0.615396	0.615396	0.43093		-0.39729	-0.39729	0.197304		-0.22493	-0.22493	0.57662		0.025874	0.025874	-0.29793
															-0.28729	-0.28729	-0.04657		-0.04224	-0.04224	0.353745		-0.19636	-0.19636	-0.56291		-0.53334	-0.53334	-0.17006		-0.1255	-0.1255	0.215431
															-0.16561	-0.16561	-0.24466		0.249085	0.249085	0.430553		0.363172	0.363172	0.163252		-0.71522	-0.71522	-0.40867		0.065781	0.065781	-0.63949
															-0.78023	-0.78023	-0.01272		0.604432	0.604432	0.620474		-0.23955	-0.23955	0.126313		-0.05885	-0.05885	-0.56331		0.32149	0.32149	-0.11574
															-0.54701	-0.54701	-0.27862		1.12383	1.12383	0.736144		-0.22033	-0.22033	-0.53228		-0.02852	-0.02852	-0.47718		-0.3158	-0.3158	-0.15386
															-0.52096	-0.52096	-0.06062		0.950123	0.950123	-0.29769		-0.52281	-0.52281	-0.35208		-0.36815	-0.36815	-0.05141		-0.28568	-0.28568	0.395386
															-0.35979	-0.35979	-0.10497		0.790881	0.790881	0.760531		-0.26554	-0.26554	-0.10642		-0.32633	-0.32633	0.20269		-0.10891	-0.10891	0.170443
															-0.57243	-0.57243	-0.40562		0.797885	0.797885	0.087172		-0.25732	-0.25732	-0.05465		0.555288	0.555288	-0.38326		-0.74427	-0.74427	0.017705
															-0.5958	-0.5958	-0.34128		0.550721	0.550721	0.170441		-0.20099	-0.20099	0.191539		0.072097	0.072097	0.802102		-0.33049	-0.33049	0.189543
															0.108893	0.108893	0.597394		0.560178	0.560178	-0.03543		-0.13656	-0.13656	-0.06181		-0.28974	-0.28974	0.060557		-0.07756	-0.07756	0.36143
															-0.02745	-0.02745	-0.1865		0.402597	0.402597	0.068091		-0.26861	-0.26861	0.277224		-0.50111	-0.50111	0.020142		-0.29361	-0.29361	-0.19592
															-0.24169	-0.24169	0.067109		0.099698	0.099698	-0.05241		-0.03051	-0.03051	-0.17899		-0.54762	-0.54762	0.110339		-0.13416	-0.13416	-0.52625
															-0.81374	-0.81374	-0.11369		-0.03154	-0.03154	0.019744		-0.16511	-0.16511	0.009118		-0.97627	-0.97627	-0.02444		-0.35847	-0.35847	-0.15215
															-0.35176	-0.35176	0.212975		0.155505	0.155505	-0.55847		-0.20896	-0.20896	-0.0922		-0.03533	-0.03533	-0.26411		-0.24261	-0.24261	-0.13566
															-0.44577	-0.44577	-0.03		-0.41583	-0.41583	-0.10623		-0.41439	-0.41439	-0.03574		0.328173	0.328173	-0.35913		-0.53212	-0.53212	0.790562
															0.292379	0.292379	-0.21381		0.030359	0.030359	-0.81862		0.220317	0.220317	-0.59248		0.032579	0.032579	-0.17367		-0.14798	-0.14798	0.121401
															-0.34039	-0.34039	-0.56237		-0.05635	-0.05635	-0.54394		-0.246	-0.246	0.004131		-0.38359	-0.38359	-0.10851		0.561661	0.561661	-0.22403
															-0.12253	-0.12253	-0.20044		0.465369	0.465369	0.130078		-0.04537	-0.04537	-0.15438		-0.62452	-0.62452	-0.11031		0.204845	0.204845	-0.05171
															-0.12451	-0.12451	-0.70411		0.733238	0.733238	0.151427		-0.25335	-0.25335	-0.00717		0.140894	0.140894	0.472489		-0.29649	-0.29649	-0.07088
															-0.73406	-0.73406	-0.08424		0.809114	0.809114	0.864127		-0.05573	-0.05573	0.058409		-0.30188	-0.30188	-0.21235		-0.12166	-0.12166	0.679531
															-0.2184	-0.2184	0.027173		0.766783	0.766783	0.442435		-0.05779	-0.05779	0.135257		0.029649	0.029649	0.261746		-0.04669	-0.04669	-0.02062
															-0.32088	-0.32088	-0.07364		1.17214	1.17214	0.618997		-0.24936	-0.24936	-0.35766		-0.28435	-0.28435	0.144509		-0.73282	-0.73282	-0.1814
															-0.0978	-0.0978	0.131815		1.02597	1.02597	0.317618		0.231409	0.231409	-0.04646		-0.89838	-0.89838	-0.62184		-0.31531	-0.31531	-0.52638
															-0.46784	-0.46784	0.171868		0.897523	0.897523	0.275825		-0.13686	-0.13686	0.366033		-0.87954	-0.87954	-0.07145		-0.57756	-0.57756	0.047422
															-0.10245	-0.10245	-0.28046		1.08807	1.08807	-0.46839		0.647132	0.647132	-0.0595		0.093708	0.093708	-0.12655		-0.20092	-0.20092	-0.09156
															-0.41466	-0.41466	-0.22161		0.699939	0.699939	0.404027		0.131245	0.131245	-0.12267		-0.04237	-0.04237	-0.2547		-0.24972	-0.24972	-0.34413
															-0.61716	-0.61716	0.385225		0.525255	0.525255	0.694134		-0.5215	-0.5215	-0.38608		0.068529	0.068529	-0.47119		-0.24782	-0.24782	-0.0366
															-0.22058	-0.22058	-0.17684		0.850325	0.850325	-0.13573		-0.09723	-0.09723	-0.19098		-0.21422	-0.21422	-0.13887		-0.22579	-0.22579	-0.12971
															0.219988	0.219988	0.23929		0.939147	0.939147	-0.39853		-0.14276	-0.14276	0.286192		0.001672	0.001672	-0.06784		-0.02282	-0.02282	-0.13446
															-0.20021	-0.20021	0.066264		0.072149	0.072149	0.164942		-0.289	-0.289	-0.23865		-0.55035	-0.55035	-0.63637		-0.3542	-0.3542	0.030285
															-0.2565	-0.2565	0.804299		0.336889	0.336889	-0.4939		-0.13909	-0.13909	-0.64257		-0.82762	-0.82762	-0.24558		-0.66962	-0.66962	0.014533
															-0.38988	-0.38988	-0.24724		0.938604	0.938604	0.149632		-0.32883	-0.32883	-0.29114		-0.45346	-0.45346	-0.92793		0.02919	0.02919	-0.01013
															-0.121	-0.121	0.558389		0.11547	0.11547	0.573191		0.048783	0.048783	-0.66352		0.34328	0.34328	-0.48953		-0.24167	-0.24167	-0.29604
															-0.17651	-0.17651	0.335098		-0.35546	-0.35546	-0.07602		-0.07208	-0.07208	-0.66998		-0.2302	-0.2302	-0.15492		-0.15556	-0.15556	-0.24793
															-0.1872	-0.1872	0.549969		0.108396	0.108396	0.659154		0.081059	0.081059	-0.13527		0.302486	0.302486	0.07346		0.042788	0.042788	0.029948
															-0.33298	-0.33298	0.450928		0.052627	0.052627	0.478131		-0.07086	-0.07086	0.321773		0.193044	0.193044	-0.70776		-0.59405	-0.59405	0.02158
															-0.57475	-0.57475	0.532626		-0.15098	-0.15098	0.978943		0.609609	0.609609	-0.44013		-0.53432	-0.53432	0.561955		-0.65387	-0.65387	0.231629
															-0.48474	-0.48474	0.408124		0.548035	0.548035	0.853442		0.298678	0.298678	-0.04377		0.041869	0.041869	-0.11866		-0.57866	-0.57866	0.06026
															-0.45394	-0.45394	-0.07039		0.368041	0.368041	0.37282		-0.32309	-0.32309	-0.40796		0.163114	0.163114	-0.76976		-0.50904	-0.50904	0.24141
															-0.61716	-0.61716	0.676348		0.120571	0.120571	-0.15713		-0.20018	-0.20018	-0.17967		-0.05964	-0.05964	-0.21288		-0.66337	-0.66337	-0.14639
															-0.41907	-0.41907	0.474463		0.722837	0.722837	0.637074		-0.13746	-0.13746	-0.63408		-1.06087	-1.06087	0.071445		-0.25055	-0.25055	-0.20891
															-0.7958	-0.7958	-0.05052		-0.35678	-0.35678	0.143338		-0.17331	-0.17331	-0.0265		0.121722	0.121722	0.221021		0.088687	0.088687	-0.15349
															-0.3708	-0.3708	0.23929		0.112791	0.112791	-0.37084		-0.31879	-0.31879	-0.74099		-0.23573	-0.23573	0.023178		-0.72677	-0.72677	0.101981
															-0.55232	-0.55232	0.193743		0.529376	0.529376	0.399031		-0.54993	-0.54993	-0.3052		0.704665	0.704665	-0.04669		-0.83252	-0.83252	0.219605
															-0.33938	-0.33938	0.10628		0.351841	0.351841	0.442686		-0.00953	-0.00953	-0.28502		0.100221	0.100221	-0.26799		-0.1305	-0.1305	0.106789
															-0.33034	-0.33034	-0.21075		0.662465	0.662465	0.766275		-0.21889	-0.21889	-0.58715		-0.46651	-0.46651	0.390426		-0.09602	-0.09602	-0.14506
															-0.01033	-0.01033	0.054363		0.859322	0.859322	0.506611		-0.04064	-0.04064	-0.59706		0.068021	0.068021	-0.20341		-0.40088	-0.40088	0.188852
															-0.49294	-0.49294	0.431583		-0.43842	-0.43842	-0.08808		-0.36959	-0.36959	-0.9031		-0.95835	-0.95835	0.02684		-0.18028	-0.18028	-0.47579
															-0.39126	-0.39126	0.428208		-0.21069	-0.21069	0.868933		-0.27764	-0.27764	-0.08797		0.169911	0.169911	0.122188		-0.38012	-0.38012	-0.02662
															-0.49626	-0.49626	0.368874		-0.03996	-0.03996	-0.1169		0.078428	0.078428	-0.28312		-0.34041	-0.34041	0.035773		-0.23256	-0.23256	-0.20277
															-0.33557	-0.33557	0.919511		-0.13601	-0.13601	-0.00708		-0.09226	-0.09226	-0.95196		0.36091	0.36091	-0.49733		-0.72306	-0.72306	0.397956
															-0.97751	-0.97751	0.38504		0.136396	0.136396	-0.1349		-0.59337	-0.59337	-0.31424		0.08306	0.08306	-0.39172		-0.57238	-0.57238	0.273178
															-0.22839	-0.22839	0.344643		0.342514	0.342514	-0.16375		0.407944	0.407944	-0.03817		0.227395	0.227395	-0.14746		-1.13479	-1.13479	-0.15215
															-0.82171	-0.82171	0.205815		-0.02203	-0.02203	-0.08589		-0.43402	-0.43402	0.026479		-0.11027	-0.11027	0.248856		-0.04113	-0.04113	-0.41385
															-0.09562	-0.09562	0.02247		0.542008	0.542008	-0.28616		-0.20035	-0.20035	-0.58134		-0.31643	-0.31643	-0.36478		-0.03736	-0.03736	0.517118
															-0.32708	-0.32708	-0.18246		-0.00753	-0.00753	-0.52604		-0.31379	-0.31379	-0.4265		-0.20048	-0.20048	-0.28345		0.217336	0.217336	0.067874
															-0.39983	-0.39983	0.264061		0.834726	0.834726	0.177915		-0.16832	-0.16832	0.186656		-0.09261	-0.09261	-0.12786		-0.77371	-0.77371	0.434656
															-0.13212	-0.13212	0.215799		0.705084	0.705084	-0.32129		-0.37386	-0.37386	0.087121		-0.66984	-0.66984	-0.33727		-0.53212	-0.53212	0.242637
															-0.51927	-0.51927	-0.13122		0.066006	0.066006	-0.19343		-0.54043	-0.54043	-0.36224		-0.16575	-0.16575	0.234706		-0.43814	-0.43814	0.348063
															-0.53919	-0.53919	-0.35167		-0.05193	-0.05193	0.138732		-0.681	-0.681	-0.79979		-0.35947	-0.35947	-0.4154		0.030193	0.030193	0.262243
															-0.75945	-0.75945	-0.1781		-0.35461	-0.35461	0.074192		-0.13179	-0.13179	-0.6187		-0.26145	-0.26145	-0.29934		-0.8508	-0.8508	-0.17119
															-0.37631	-0.37631	-0.43663		0.233711	0.233711	0.162064		-0.30829	-0.30829	-0.12728		-0.20598	-0.20598	-0.00323		-0.80557	-0.80557	-0.07908
															-0.63704	-0.63704	-0.11876		-0.12999	-0.12999	-0.06515		-0.04606	-0.04606	0.318094		-0.57706	-0.57706	-0.39021		-1.3477	-1.3477	0.430444
															-0.48066	-0.48066	-0.05722		0.59899	0.59899	-0.80623		-0.32524	-0.32524	0.339813		0.318523	0.318523	-0.32087		-0.44966	-0.44966	0.129146
															-0.28389	-0.28389	0.152867		-0.34549	-0.34549	-0.04908		0.095388	0.095388	-0.55031		-0.54206	-0.54206	-0.21414		-0.1842	-0.1842	0.541281
															0.002123	0.002123	0.25689		-0.35704	-0.35704	-0.00141		-0.45699	-0.45699	0.400781		-0.12217	-0.12217	-0.98		-0.84732	-0.84732	0.420505
															-0.48973	-0.48973	-0.76856		-0.45467	-0.45467	-0.34423		-0.15732	-0.15732	-0.26606		-0.27755	-0.27755	-0.68146		-0.87695	-0.87695	0.240679
															-0.51354	-0.51354	-0.11341		-0.49391	-0.49391	-0.7011		0.20283	0.20283	-0.30273		-0.55528	-0.55528	0.351257		-0.73993	-0.73993	0.098647
															-0.53283	-0.53283	0.658988		-0.64629	-0.64629	-0.14371		-0.18537	-0.18537	-0.26282		-0.29632	-0.29632	-0.28219		0.077932	0.077932	-0.63667
															0.564598	0.564598	-0.39209		-0.71515	-0.71515	-0.32662		-0.25247	-0.25247	-0.59295		0.043719	0.043719	-0.04213		-0.4038	-0.4038	-0.46264
															-0.29572	-0.29572	-0.0325		-0.19934	-0.19934	-0.18753		-0.09818	-0.09818	-0.70326		-0.44982	-0.44982	0.363626		0.090074	0.090074	-0.32008
															-0.33175	-0.33175	-0.70439		-0.60786	-0.60786	-0.29687		0.058688	0.058688	-0.06031		-0.43304	-0.43304	-0.40552		-0.69228	-0.69228	-0.32989
															-0.51826	-0.51826	0.123353		-0.97908	-0.97908	-0.68495		-0.37795	-0.37795	-0.44786		-0.28047	-0.28047	-0.54919		-0.2038	-0.2038	0.381192
															-0.66792	-0.66792	-0.51535		-0.87003	-0.87003	-0.79522		-0.1456	-0.1456	0.228612		-0.18948	-0.18948	-0.26372		0.313369	0.313369	0.39075
															-0.02298	-0.02298	0.176669		-0.25265	-0.25265	-0.78335		-0.63988	-0.63988	-0.21893		-0.17273	-0.17273	-1.03492		0.32149	0.32149	0.032306
															-0.14176	-0.14176	0.256697		0.02426	0.02426	0.415606		-0.05606	-0.05606	0.214671		0.10068	0.10068	-0.37334		-0.66962	-0.66962	1.39586
															0.143596	0.143596	-0.03122		-0.3569	-0.3569	-0.23401		-0.24416	-0.24416	-0.03906		0.499784	0.499784	-0.29411		0.09237	0.09237	0.882956
															-0.17032	-0.17032	-0.27697		-0.40528	-0.40528	-0.00058		-0.29284	-0.29284	-0.00169		-0.01146	-0.01146	-0.41131		-0.12773	-0.12773	0.501371
															0.35289	0.35289	0.481128		-0.42946	-0.42946	-0.60745		-0.23282	-0.23282	-0.81565		-0.94081	-0.94081	-0.86397		0.467879	0.467879	-0.09538
															0.084702	0.084702	0.069443		-0.12381	-0.12381	-0.42001		0.048783	0.048783	-0.25004		-0.13749	-0.13749	0.910869		-0.13453	-0.13453	0.484636
															-0.22101	-0.22101	-0.02035		0.500113	0.500113	-0.51644		-0.1844	-0.1844	-0.72963		0.079001	0.079001	0.269108		-0.73423	-0.73423	0.696579
															-0.61937	-0.61937	0.188412		-0.60133	-0.60133	-0.23109		-0.16926	-0.16926	0.228782		-0.08972	-0.08972	-0.33435		0.02042	0.02042	-0.14865
															-0.33537	-0.33537	0.331346		-0.22735	-0.22735	-0.41519		-0.39878	-0.39878	-0.40945		0.061349	0.061349	-0.31601		-0.71329	-0.71329	-0.23808
															-0.31053	-0.31053	-0.60385		-0.54959	-0.54959	-0.29188		-0.25254	-0.25254	-1.1753		-0.67673	-0.67673	-0.05141		-0.21395	-0.21395	0.186268
															0.569322	0.569322	-0.03994		-0.06057	-0.06057	0.235472		-0.52623	-0.52623	0.313713		-0.34008	-0.34008	-0.50089		-0.16334	-0.16334	0.226311
															-0.53919	-0.53919	-0.14547		0.953673	0.953673	0.111311		0.057481	0.057481	0.057373		-0.27449	-0.27449	0.195769		0.85907	0.85907	0.20526
															-0.17759	-0.17759	0.021951		0.808685	0.808685	0.167301		-0.28166	-0.28166	0.10242		-0.40118	-0.40118	-0.5398		-0.69923	-0.69923	0.456439
															-0.76981	-0.76981	0.298925		0.240152	0.240152	0.226195		0.193981	0.193981	-0.19123		-0.60022	-0.60022	0.099148		0.158929	0.158929	0.162708
															-0.32632	-0.32632	-0.32401		-0.34618	-0.34618	-0.29146		0.206627	0.206627	-0.61766		-0.09253	-0.09253	0.517954		-0.06817	-0.06817	0.603403
															-0.12335	-0.12335	0.055573		-0.30558	-0.30558	-0.91703		0.080755	0.080755	-0.71052		-0.1411	-0.1411	0.125466		-0.17486	-0.17486	0.208881
															-0.64339	-0.64339	0.101182		0.147043	0.147043	0.023565		-0.10008	-0.10008	-0.37563		-0.09884	-0.09884	-0.52358		-0.42421	-0.42421	0.489442
															-1.08295	-1.08295	-0.01856		0.222577	0.222577	-0.39529		0.064903	0.064903	0.161994		-0.04753	-0.04753	-0.17071		-0.31931	-0.31931	-0.10499
															-0.90222	-0.90222	-0.56791		-0.01952	-0.01952	-0.19409		0.036608	0.036608	-0.20366		-0.29809	-0.29809	-0.16947		-0.31115	-0.31115	0.269979
															-0.46571	-0.46571	0.129867		0.201949	0.201949	-0.66634		-0.41719	-0.41719	-0.26913		-0.61043	-0.61043	-0.05141		-0.07149	-0.07149	1.08748
															-0.27548	-0.27548	0.301574		-0.01405	-0.01405	-0.35877		-0.17443	-0.17443	-0.49221		0.02816	0.02816	-0.45277		-0.22514	-0.22514	0.278116
															-0.71686	-0.71686	-0.09711		-0.26273	-0.26273	0.804271		-0.4248	-0.4248	-0.39831		-0.67042	-0.67042	-0.09157		-0.59625	-0.59625	-0.01013
															-0.30037	-0.30037	0.199026		0.106357	0.106357	-0.67733		-0.57815	-0.57815	-0.60184		0.135031	0.135031	-0.58835		-0.0826	-0.0826	-0.29684
															-0.66643	-0.66643	0.455429		-0.40985	-0.40985	0.202446		0.15294	0.15294	0.087121		0.444659	0.444659	-0.00946		0.19117	0.19117	0.470497
															-0.07254	-0.07254	0.538391		-0.37378	-0.37378	0.143557		0.221848	0.221848	0.255749		-0.12382	-0.12382	0.306401		-0.32303	-0.32303	0.658665
															-0.25229	-0.25229	0.026845		0.164307	0.164307	0.351272		-0.46469	-0.46469	-0.68071		0.058712	0.058712	0.092324		0.16585	0.16585	0.098805
															-0.17576	-0.17576	0.199026		-0.16128	-0.16128	0.058595		-0.08448	-0.08448	-0.02992		-0.19061	-0.19061	-0.5344		-0.11708	-0.11708	0.414369
															-0.51245	-0.51245	-0.07959		0.239012	0.239012	0.553882		0.133108	0.133108	-0.43953		-0.12761	-0.12761	-0.30295		0.004478	0.004478	0.29053
															-0.29063	-0.29063	-0.84265		0.720345	0.720345	0.069515		0.149982	0.149982	-0.32049		-0.11929	-0.11929	-0.66169		-0.43901	-0.43901	0.704469
															-0.24887	-0.24887	0.018817		0.627976	0.627976	-0.45906		-0.11885	-0.11885	-0.22322		-0.62418	-0.62418	-0.02067		-0.42663	-0.42663	0.056366
															-0.0186	-0.0186	0.333571		-0.08296	-0.08296	0.91058		0.450358	0.450358	-0.56238		-0.34909	-0.34909	0.43929		-0.3958	-0.3958	0.360239
															-0.4187	-0.4187	-0.94946		-0.02394	-0.02394	-0.65059		-0.07785	-0.07785	-0.34009		-0.34898	-0.34898	-0.54784		0.067948	0.067948	-0.17119
															-0.10257	-0.10257	-0.15012		0.486253	0.486253	0.124143		-0.22679	-0.22679	-0.79423		-0.08444	-0.08444	-0.195		-0.34285	-0.34285	0.061424
															0.047652	0.047652	0.504339		0.560382	0.560382	0.773958		-0.45844	-0.45844	-0.19417		-0.5463	-0.5463	-0.1228		-0.96328	-0.96328	0.130049
															-0.83167	-0.83167	-0.00569		0.053079	0.053079	0.113213		-0.3182	-0.3182	-0.05727		-0.14355	-0.14355	0.077322		-0.33948	-0.33948	0.53921
															-0.40696	-0.40696	0.010799		0.668389	0.668389	0.109381		-0.21208	-0.21208	-0.49886		-0.38157	-0.38157	-0.06919		-0.44742	-0.44742	0.317233
															-0.43879	-0.43879	0.121282		0.417352	0.417352	0.519444		-0.30171	-0.30171	-0.51575		-0.83713	-0.83713	-0.23132		-0.38876	-0.38876	0.380661
															-0.71548	-0.71548	-0.31386		0.302501	0.302501	0.362037		-0.24925	-0.24925	-0.3564		-0.43027	-0.43027	-0.34868		-0.03529	-0.03529	0.359983
															-0.47926	-0.47926	0.411757		-0.43421	-0.43421	-0.40709		-0.11567	-0.11567	-0.26692		-0.31653	-0.31653	-0.21647		0.15652	0.15652	-0.10459
															-0.27748	-0.27748	0.46885		-1.31132	-1.31132	-0.49045		-0.23132	-0.23132	-0.10552		-0.20397	-0.20397	-0.56598		0.288058	0.288058	0.001098
															-0.73776	-0.73776	0.178848		0.0839	0.0839	0.229049		-0.07693	-0.07693	-0.2702		-0.78455	-0.78455	-0.41706		-0.5054	-0.5054	-0.23052
															-0.45721	-0.45721	0.686144		0.549807	0.549807	0.568301		-0.13179	-0.13179	-0.26652		-0.67329	-0.67329	0.184142		-0.24524	-0.24524	0.247669
															-0.47032	-0.47032	0.58096		0.476051	0.476051	0.554682		-0.13179	-0.13179	0.182698		-0.34304	-0.34304	-0.14481		0.13346	0.13346	0.552291
															-0.56163	-0.56163	0.305351		-0.27919	-0.27919	-0.36172		-0.66866	-0.66866	-0.72023		-0.56431	-0.56431	-0.64318		0.32149	0.32149	0.538308
															-0.13394	-0.13394	0.449372		-0.16432	-0.16432	0.013388		-0.15285	-0.15285	0.196242		-0.30751	-0.30751	0.193361		-0.15489	-0.15489	-0.23252
															-0.16572	-0.16572	0.185916		-0.04114	-0.04114	1.10909		0.12405	0.12405	-0.44843		-0.66956	-0.66956	-0.108		-0.39592	-0.39592	0.239485
															-0.96147	-0.96147	0.170191		0.160507	0.160507	-0.20705		0.036608	0.036608	-0.14349		-0.35108	-0.35108	-0.23756		-0.05963	-0.05963	0.219353
															-0.61686	-0.61686	-0.13122		0.541634	0.541634	0.778736		-0.3311	-0.3311	-0.05932		-0.63723	-0.63723	-0.37334		-0.03659	-0.03659	-0.2364
															-0.4507	-0.4507	0.135426		0.883454	0.883454	0.005067		-0.21318	-0.21318	-0.86275		0.076634	0.076634	-0.36375		-0.24484	-0.24484	-0.22035
															0.037333	0.037333	0.620853		0.062855	0.062855	0.235278		0.023862	0.023862	-0.84154		-0.25928	-0.25928	0.033836		-0.57377	-0.57377	-0.37852
															-0.32621	-0.32621	-0.55423		-0.03409	-0.03409	0.390965		0.014432	0.014432	-0.19061		-0.09498	-0.09498	-0.05687		-0.05678	-0.05678	0.08298
															-0.25732	-0.25732	1.13071		0.477641	0.477641	-0.61031		-0.67976	-0.67976	-0.02338		-0.18291	-0.18291	0.555887		-0.26781	-0.26781	-0.21524
															-0.38957	-0.38957	0.344643		1.12786	1.12786	-0.19849		-0.02735	-0.02735	-0.64186		-0.25928	-0.25928	0.005172		-0.34804	-0.34804	0.586515
															-0.78164	-0.78164	0.17054		0.003024	0.003024	0.603607		-0.20442	-0.20442	-0.47706		-0.55947	-0.55947	0.078649		-0.46308	-0.46308	0.028345
															-0.44825	-0.44825	0.291285		0.144616	0.144616	-0.45932		-0.41545	-0.41545	-0.13527		-0.54232	-0.54232	-0.1915		-0.56041	-0.56041	0.167658
															-0.40557	-0.40557	0.408308		0.675688	0.675688	0.399962		-0.05996	-0.05996	-0.19733		-0.43001	-0.43001	0.020324		0.126445	0.126445	0.440532
															-0.51906	-0.51906	0.382693		0.787995	0.787995	0.279115		-0.06208	-0.06208	0.211747		-0.28417	-0.28417	-0.52534		-0.13479	-0.13479	0.732713
															-0.53943	-0.53943	0.446824		0.729898	0.729898	0.778736		-0.08599	-0.08599	0.042646		-0.04474	-0.04474	-0.19075		0.001794	0.001794	0.414893
															-0.5777	-0.5777	0.192759		1.10648	1.10648	0.069011		-0.02688	-0.02688	-0.19369		-0.47292	-0.47292	0.113775		-0.50109	-0.50109	0.482469
															-0.02001	-0.02001	0.231441		0.235567	0.235567	0.313911		-0.31758	-0.31758	0.262488		-0.13815	-0.13815	-0.16553		0.132393	0.132393	0.239485
															-0.34266	-0.34266	0.718464		0.555004	0.555004	0.2842		-0.26929	-0.26929	0.127763		-0.58996	-0.58996	-0.2421		-0.43681	-0.43681	0.574834
															-0.08568	-0.08568	0.692644		0.545782	0.545782	0.098038		-0.08562	-0.08562	-0.3007		-0.54004	-0.54004	-0.344		-0.22066	-0.22066	0.624077
															-0.73693	-0.73693	-0.50843		-0.28069	-0.28069	0.131389		-0.08081	-0.08081	-0.51636		-0.78005	-0.78005	-0.32087		-0.18547	-0.18547	-0.19137
															0.097181	0.097181	-0.25482		0.385624	0.385624	0.123101		-0.04185	-0.04185	-0.33418		-0.06187	-0.06187	-0.28171		0.15377	0.15377	0.227735
															-0.55638	-0.55638	-0.28154		0.780885	0.780885	-0.08532		-0.33593	-0.33593	0.002232		-0.24052	-0.24052	0.141233		-0.40536	-0.40536	0.475298
															-0.88407	-0.88407	0.238383		0.258074	0.258074	0.297609		-0.70468	-0.70468	-0.51994		-0.49843	-0.49843	-0.32962		0.093813	0.093813	0.091409
															0.123316	0.123316	0.553739		1.0775	1.0775	0.205922		-1.04286	-1.04286	-0.12404		-0.55124	-0.55124	-0.22256		-0.23599	-0.23599	0.332759
															-0.22509	-0.22509	-0.32085		0.281035	0.281035	-0.44106		-0.60657	-0.60657	0.114088		-0.03223	-0.03223	-0.2421		0.145951	0.145951	0.224336
															0.205096	0.205096	0.390555		0.669936	0.669936	-0.05342		-0.38555	-0.38555	-0.29966		-0.03264	-0.03264	-0.07015		-0.47028	-0.47028	0.815842
															-0.17466	-0.17466	0.151368		0.863988	0.863988	0.484049		-0.25542	-0.25542	0.293572		-0.16158	-0.16158	-0.36261		-0.60505	-0.60505	0.295374
															-0.32832	-0.32832	0.543448		0.783919	0.783919	0.273961		-0.21425	-0.21425	0.111368		-0.62452	-0.62452	0.512018		-0.02827	-0.02827	0.433105
															0.045996	0.045996	-0.76764		0.344289	0.344289	0.443425		-0.05903	-0.05903	0.051606		-0.84648	-0.84648	0.035125		-0.09602	-0.09602	1.14104
															-0.62543	-0.62543	-0.07475		0.081344	0.081344	0.530706		-0.37858	-0.37858	-0.34898		-1.35221	-1.35221	-0.33939		-0.70952	-0.70952	0.350869
															-0.69737	-0.69737	0.101743		0.774803	0.774803	0.028095		-0.11785	-0.11785	-0.23715		-0.21429	-0.21429	0.255678		-0.35779	-0.35779	0.220651
															-0.01529	-0.01529	-0.72707		0.608949	0.608949	0.307845		-0.80625	-0.80625	0.083738		-0.13316	-0.13316	0.163528		-0.38839	-0.38839	0.062021
															-0.01724	-0.01724	-0.30674		0.572539	0.572539	0.415606		-0.28842	-0.28842	-0.28022		-0.25555	-0.25555	0.556271		0.289542	0.289542	0.442383
															0.025284	0.025284	0.387489		0.676139	0.676139	0.357125		0.045451	0.045451	0.160184		-0.30477	-0.30477	0.147897		-0.11048	-0.11048	0.037177
															-0.33306	-0.33306	-0.44954		1.15246	1.15246	0.758046		-0.13944	-0.13944	0.132661		-0.21976	-0.21976	-0.2738		-0.59754	-0.59754	-0.65503
															-0.42991	-0.42991	-0.58957		0.395515	0.395515	0.067081		-0.20218	-0.20218	-0.74064		-0.39761	-0.39761	-0.40926		-0.63068	-0.63068	0.108515
															-0.43018	-0.43018	-0.02405		0.643181	0.643181	0.099437		-0.07932	-0.07932	-0.05584		-0.11461	-0.11461	-0.35979		-0.11098	-0.11098	-0.01978
															0.268499	0.268499	-0.11611		0.627336	0.627336	-0.44784		0.937473	0.937473	-0.23911		-0.25965	-0.25965	-0.84283		-0.78235	-0.78235	0.000597
															-0.47895	-0.47895	-0.73848		-0.2829	-0.2829	0.200884		0.023381	0.023381	0.321586		0.395287	0.395287	-0.67985		-0.38599	-0.38599	0.033124
															-1.00019	-1.00019	-0.20754		0.551972	0.551972	0.149632		-0.15846	-0.15846	-0.35176		-0.07489	-0.07489	-0.04587		-0.28537	-0.28537	0.107566
															-0.07188	-0.07188	-0.2294		0.459803	0.459803	0.382314		-0.62999	-0.62999	-0.30086		-0.16368	-0.16368	-0.09462		-0.57487	-0.57487	-0.37173
															-0.77779	-0.77779	-0.55602		0.202411	0.202411	0.076091		-0.31501	-0.31501	-0.13527		-0.11153	-0.11153	0.308131		-0.23667	-0.23667	-0.06902
															-0.17116	-0.17116	0.233192		0.128383	0.128383	0.205056		0.182943	0.182943	0.16281		-0.52217	-0.52217	-0.85139		-0.32113	-0.32113	-0.41739
															-0.19091	-0.19091	0.142199		0.518819	0.518819	0.475993		-0.4401	-0.4401	0.277224		-0.54247	-0.54247	-0.728		-0.36547	-0.36547	0.063872
															0.188342	0.188342	0.284671		0.542388	0.542388	0.350066		0.321722	0.321722	0.330813		-0.3503	-0.3503	-0.3365		-0.55647	-0.55647	-0.3124
															0.454636	0.454636	0.33944		1.04614	1.04614	0.374409		0.154734	0.154734	-0.91084		-0.29215	-0.29215	-0.1822		0.086316	0.086316	-0.2671
															-0.25388	-0.25388	-0.21452		0.98558	0.98558	1.12666		0.469345	0.469345	-0.11018		-0.68969	-0.68969	-0.48581		0.245487	0.245487	0.00825
															0.081427	0.081427	0.491218		0.492539	0.492539	0.20076		0.180998	0.180998	-0.3052		-0.25679	-0.25679	-0.80586		-0.37515	-0.37515	-0.17425
															-0.47282	-0.47282	0.145944		0.365847	0.365847	0.511172		-0.83594	-0.83594	-0.16395		-0.05819	-0.05819	-0.18386		-0.2849	-0.2849	-0.09502
															-0.11256	-0.11256	0.171868		0.900197	0.900197	0.89862		-0.20485	-0.20485	-0.33488		-0.25793	-0.25793	0.079833		-0.09284	-0.09284	-0.78406
															-0.25797	-0.25797	0.223963		0.692212	0.692212	0.846446		0.198001	0.198001	-0.40427		-0.24306	-0.24306	-0.31001		-0.24035	-0.24035	0.212263
															-0.5319	-0.5319	0.293688		0.735811	0.735811	0.03785		0.208147	0.208147	0.277111		-0.0671	-0.0671	-0.18989		-0.36352	-0.36352	-0.39169
															-0.05886	-0.05886	-0.03994		0.264123	0.264123	0.373171		-0.22737	-0.22737	0.057373		-0.4874	-0.4874	0.395655		-0.447	-0.447	0.000597
															-0.48186	-0.48186	0.065992		0.186436	0.186436	0.436999		0.08094	0.08094	-0.4832		-0.20147	-0.20147	0.401101		-0.94365	-0.94365	0.238692
															-0.24085	-0.24085	0.418664		0.918146	0.918146	0.2735		-0.33126	-0.33126	-0.09628		-0.39921	-0.39921	-0.2158		-0.72942	-0.72942	0.574834
															0.018065	0.018065	0.743472		1.11145	1.11145	0.314395		-0.60687	-0.60687	-0.83807		0.201261	0.201261	0.340356		-0.22092	-0.22092	-0.1337
															-0.52626	-0.52626	0.499547		0.424008	0.424008	0.222442		-0.8724	-0.8724	-0.53771		-0.63793	-0.63793	-0.32476		-0.34419	-0.34419	0.441082
															-0.02221	-0.02221	0.511919		0.540545	0.540545	-0.1169		0.100384	0.100384	0.476658		-0.88204	-0.88204	-0.14421		-0.00161	-0.00161	0.233797
															-0.59155	-0.59155	-0.07249		0.411921	0.411921	-0.25283		-0.09179	-0.09179	0.1297		0.10578	0.10578	0.056345		-0.17703	-0.17703	0.143117
															-0.19065	-0.19065	-0.36707		0.73474	0.73474	0.31608		-0.16105	-0.16105	0.111368		-0.82762	-0.82762	0.266071		-0.59625	-0.59625	0.266711
															-0.48878	-0.48878	0.386388		0.988142	0.988142	-0.02045		-0.05826	-0.05826	-0.40536		-0.26252	-0.26252	-0.61435		-0.26909	-0.26909	-0.03566
															-0.14411	-0.14411	0.145274		0.287221	0.287221	-0.12756		-0.26929	-0.26929	-0.71771		0.169656	0.169656	-0.36074		-0.05744	-0.05744	-0.11298
															-0.71573	-0.71573	0.510295		0.315001	0.315001	0.153557		-0.32009	-0.32009	-0.11915		-0.31217	-0.31217	-0.4735		-0.53212	-0.53212	0.007149
															-0.42263	-0.42263	0.36232		0.447452	0.447452	-0.47381		-0.91906	-0.91906	0.269119		-0.35947	-0.35947	-0.54194		-0.76873	-0.76873	0.323608
															-0.3409	-0.3409	0.266188		0.819901	0.819901	-0.1289		-0.85995	-0.85995	-0.39831		-0.49956	-0.49956	-0.22559		-0.21725	-0.21725	0.38842
															-0.0491	-0.0491	0.538391		0.972805	0.972805	-0.26102		-0.61487	-0.61487	0.479438		0.235063	0.235063	0.041698		-0.34826	-0.34826	-0.08168
															-0.11674	-0.11674	0.233037		0.825383	0.825383	0.357724		0.164604	0.164604	-0.28485		-0.7037	-0.7037	0.261376		-0.31185	-0.31185	0.212263
															0.058707	0.058707	-0.06337		0.645929	0.645929	0.098146		-0.27677	-0.27677	-0.62831		-0.4875	-0.4875	0.112087		-0.62176	-0.62176	0.320261
															-0.08122	-0.08122	-0.76024		0.038281	0.038281	0.098038		0.157717	0.157717	-0.27801		-0.58282	-0.58282	0.45063		-0.68139	-0.68139	-0.3283
															-0.25998	-0.25998	0.087171		0.223544	0.223544	0.348366		0.149982	0.149982	-0.00521		-0.1406	-0.1406	0.284554		0.027306	0.027306	0.232985
															-0.86854	-0.86854	0.121546		0.23698	0.23698	-0.68882		-0.76458	-0.76458	-0.02565		-0.11684	-0.11684	-0.39719		0.207911	0.207911	0.293877
															-0.30954	-0.30954	0.350205		1.03734	1.03734	0.517657		0.111977	0.111977	-0.45526		-0.68521	-0.68521	-0.16787		0.25816	0.25816	-0.11201
															0.306634	0.306634	0.189137		0.594235	0.594235	0.888499		0.056283	0.056283	-0.21056		-0.05223	-0.05223	-0.66379		-0.39094	-0.39094	0.015108
															-0.41721	-0.41721	0.071166		0.21633	0.21633	-0.3227		0.338531	0.338531	-0.43483		-0.43325	-0.43325	-0.08509		-0.30973	-0.30973	0.574834
															0.20785	0.20785	0.332507		1.27252	1.27252	0.223277		-0.05584	-0.05584	-0.21513		-0.58796	-0.58796	-0.54737		-0.81416	-0.81416	-0.08767
															-0.4613	-0.4613	-0.32418		0.89693	0.89693	0.746387		-0.23474	-0.23474	-0.66073		-0.48575	-0.48575	-0.3825		-0.67773	-0.67773	0.043738
															-0.25832	-0.25832	0.043796		0.410077	0.410077	0.683052		-0.01631	-0.01631	-0.4906		0.015015	0.015015	-0.62065		-0.36385	-0.36385	0.155881
															-0.30062	-0.30062	0.009895		0.077502	0.077502	0.515996		-0.07629	-0.07629	-0.64564		0.42375	0.42375	-0.11031		-0.35752	-0.35752	-0.34413
															-0.66962	-0.66962	-0.47656		0.68108	0.68108	0.357125		0.347379	0.347379	-0.00011		-0.18272	-0.18272	-0.40415		-0.41282	-0.41282	0.029399
															-0.77578	-0.77578	-0.74542		1.02132	1.02132	-0.52671		0.074662	0.074662	-0.24545		0.10578	0.10578	0.200127		-0.0368	-0.0368	0.08697
															-0.07188	-0.07188	0.133501		0.961694	0.961694	0.439476		-0.12865	-0.12865	-0.25726		-0.75429	-0.75429	-0.20644		-0.57315	-0.57315	0.01333
															0.622608	0.622608	0.547921		0.904353	0.904353	0.249095		0.177258	0.177258	-0.35428		-0.23392	-0.23392	-0.09462		-0.24524	-0.24524	-0.21837
															-0.08513	-0.08513	-0.18082		0.92498	0.92498	-0.14238		-0.43296	-0.43296	-0.45146		-0.08339	-0.08339	0.395655		-0.29914	-0.29914	-0.56886
															-0.38769	-0.38769	-0.46368		0.544736	0.544736	1.06677		-0.10702	-0.10702	0.356581		-0.00718	-0.00718	-0.48523		-0.24773	-0.24773	0.271284
															-0.48561	-0.48561	0.301784		0.755574	0.755574	-0.10456		0.15899	0.15899	-0.41645		0.119139	0.119139	-0.01515		0.152377	0.152377	0.186672
															-0.03671	-0.03671	0.428208		0.609579	0.609579	-0.19303		1.09398	1.09398	0.050083		-0.14576	-0.14576	-0.29534		0.395123	0.395123	0.2069
															-0.0788	-0.0788	0.23383		-0.18222	-0.18222	0.084839		-0.05854	-0.05854	-0.26228		0.084247	0.084247	-0.23799		-0.15691	-0.15691	0.143905
[truncated: 187,304 more rows]

## Sheet: Extended Data Fig. 10b
Extended Data Fig. 10b
Clone 1			Clone 2			Clone 1 Altered Chr4 Histogram				Clone 1 Chr4 Histogram				Clone 2 Altered Chr4 Histogram				Clone 2 Chr4 Histogram				Clone 2 Chr18 Histogram
chr1	0.0734634		chr1	0.0691385		Chr 4	Chr 4 Alt	Other		Other	Chr 1	Chr 4		Chr 4	Chr 4 Alt	Other		Chr 1	Chr 4	Other		Other	Chr 1	Chr 18
chr2	0.0793684		chr2	0.0725637		0.311784	0.492957	-0.28778		-0.28778	-0.08564	0.311784		0.311784	0.492957	-0.28778		0.135541	-0.211	-0.35921		-0.28778	-0.08564	-0.26925
chr3	0.0764201		chr3	0.0726524		0.062946	0.024872	-0.05196		-0.05196	-0.28323	0.062946		0.062946	0.024872	-0.05196		0.026804	0.550601	-0.12517		-0.05196	-0.28323	-0.33942
chr4	0.0896323		chr4	0.0785834		0.608643	0.328904	-0.20104		-0.20104	0.096619	0.608643		0.608643	0.328904	-0.20104		0.415343	0.115045	-0.02611		-0.20104	0.096619	0.221019
chr4_altered	0.0925466		chr4_altered	0.0723304		0.181388	0.479053	0.434112		0.434112	-0.06296	0.181388		0.181388	0.479053	0.434112		-0.58513	0.536389	-0.02825		0.434112	-0.06296	-0.19847
chr4_unaltered	0.0781039		chr4_unaltered	0.0798975		0.644949	0.435802	0.186455		0.186455	0.642702	0.644949		0.644949	0.435802	0.186455		0.293735	1.06408	-0.09676		0.186455	0.642702	0.099165
chr5	0.0794697		chr5	0.0728955		0.153728	0.061645	-0.00216		-0.00216	-0.29799	0.153728		0.153728	0.061645	-0.00216		0.119213	0.752367	-0.0694		-0.00216	-0.29799	0.042208
chr6	0.0807063		chr6	0.0780055		-0.05026	0.35246	0.45372		0.45372	0.287333	-0.05026		-0.05026	0.35246	0.45372		0.037331	0.338888	-0.11176		0.45372	0.287333	-0.03165
chr7	0.0831744		chr7	0.0838646		0.123483	-0.03603	0.212945		0.212945	0.644784	0.123483		0.123483	-0.03603	0.212945		0.026084	0.745944	-0.49457		0.212945	0.644784	-0.09
chr8	0.082257		chr8	0.0770433		0.566839	0.603676	0.352989		0.352989	0.568343	0.566839		0.566839	0.603676	0.352989		0.303093	0.165512	0.02646		0.352989	0.568343	-0.22694
chr9	0.0851407		chr9	0.0796192		0.190907	0.107752	0.296952		0.296952	0.049433	0.190907		0.190907	0.107752	0.296952		0.399775	-0.08569	0.120985		0.296952	0.049433	0.37897
chr10	0.074312		chr10	0.0717767		0.667643	0.041165	0.402251		0.402251	0.296853	0.667643		0.667643	0.041165	0.402251		0.185481	0.207321	-0.05184		0.402251	0.296853	-0.21499
chr11	0.0785002		chr11	0.0833198		0.491414	0.212371	0.093301		0.093301	0.226432	0.491414		0.491414	0.212371	0.093301		-0.28682	0.276363	-0.08486		0.093301	0.226432	-0.25326
chr12	0.0729687		chr12	0.0723376		0.245079	0.002881	0.523566		0.523566	-0.06182	0.245079		0.245079	0.002881	0.523566		0.482894	0.030171	0.015056		0.523566	-0.06182	0.21312
chr13	0.0828427		chr13	0.0693221		0.41344	0.477112	0.390594		0.390594	0.138605	0.41344		0.41344	0.477112	0.390594		0.215901	-0.04267	-0.39059		0.390594	0.138605	0.169924
chr14	0.0758433		chr14	0.0719959		0.184773	0.375941	0.058916		0.058916	0.329425	0.184773		0.184773	0.375941	0.058916		0.452476	0.292744	0.10245		0.058916	0.329425	-0.09104
chr15	0.083628		chr15	0.0748529		0.602414	0.501878	0.348007		0.348007	-0.07541	0.602414		0.602414	0.501878	0.348007		0.153964	-0.03712	0.078298		0.348007	-0.07541	-0.19694
chr16	0.0721658		chr16	0.0885347		0.300623	0.430535	0.204151		0.204151	0.163781	0.300623		0.300623	0.430535	0.204151		0.24161	0.163863	-0.21765		0.204151	0.163781	-0.07622
chr17	0.075158		chr17	0.0896678		0.84599	0.560546	0.180181		0.180181	0.546158	0.84599		0.84599	0.560546	0.180181		0.187361	0.236264	-0.1511		0.180181	0.546158	0.188618
chr18	0.0858614		chr18	0.0850973		0.286908	0.32932	0.103494		0.103494	0.147402	0.286908		0.286908	0.32932	0.103494		0.076684	0.359376	0.190212		0.103494	0.147402	-0.14764
chr19	0.0841284		chr19	0.105599		0.795335	0.124498	-0.26424		-0.26424	0.097291	0.795335		0.795335	0.124498	-0.26424		0.078096	0.305532	0.052555		-0.26424	0.097291	0.477738
chr20	0.0759617		chr20	0.0941622		0.137699	-0.14285	-0.38712		-0.38712	0.099162	0.137699		0.137699	-0.14285	-0.38712		0.089437	0.200834	-0.02076		-0.38712	0.099162	0.212475
chr21	0.0890069		chr21	0.0836005		-0.05713	0.475252	0.213718		0.213718	0.42262	-0.05713		-0.05713	0.475252	0.213718		0.047169	0.881147	-0.32674		0.213718	0.42262	0.298518
chr22	0.0903102		chr22	0.0812339		0.295854	0.337806	0.006635		0.006635	0.442225	0.295854		0.295854	0.337806	0.006635		0.057986	0.472688	-0.03483		0.006635	0.442225	0.604831
						0.127517	0.115469	-0.26466		-0.26466	0.396112	0.127517		0.127517	0.115469	-0.26466		0.254352	0.57133	-0.15771		-0.26466	0.396112	0.307894
						0.357839	0.337278	0.005523		0.005523	0.15333	0.357839		0.357839	0.337278	0.005523		0.243151	0.43125	0.072764		0.005523	0.15333	0.333291
						0.068763	-0.00303	-0.01432		-0.01432	0.03452	0.068763		0.068763	-0.00303	-0.01432		-0.22222	0.766872	0.034006		-0.01432	0.03452	0.350105
						0.194629	-0.35677	-0.03378		-0.03378	0.458771	0.194629		0.194629	-0.35677	-0.03378		-0.34944	-0.12421	-0.37618		-0.03378	0.458771	0.308265
						0.329018	0.314373	0.415755		0.415755	0.446586	0.329018		0.329018	0.314373	0.415755		0.237065	0.466151	0.015234		0.415755	0.446586	0.549075
						-0.02071	0.554364	0.352526		0.352526	-0.02748	-0.02071		-0.02071	0.554364	0.352526		0.195084	0.349406	-0.11508		0.352526	-0.02748	0.052034
						0.110054	0.205547	0.19161		0.19161	0.365115	0.110054		0.110054	0.205547	0.19161		0.299695	0.612546	-0.08086		0.19161	0.365115	0.355702
						0.683554	-0.13507	0.08531		0.08531	0.178438	0.683554		0.683554	-0.13507	0.08531		-0.07739	0.002304	0.717454		0.08531	0.178438	0.200637
						0.065726	0.379171	0.128329		0.128329	0.385544	0.065726		0.065726	0.379171	0.128329		-0.1117	0.423779	0.345943		0.128329	0.385544	1.02175
						0.21131	0.170667	0.439512		0.439512	0.240482	0.21131		0.21131	0.170667	0.439512		0.191102	0.485369	0.099853		0.439512	0.240482	0.006315
						0.434965	-0.14603	0.295916		0.295916	0.43281	0.434965		0.434965	-0.14603	0.295916		0.063058	0.206707	-0.23602		0.295916	0.43281	0.588808
						0.329014	0.328103	-0.18303		-0.18303	0.154404	0.329014		0.329014	0.328103	-0.18303		-0.30757	0.177326	-0.30244		-0.18303	0.154404	0.388932
						0.141783	0.015196	-0.01148		-0.01148	0.514762	0.141783		0.141783	0.015196	-0.01148		-0.01123	0.011923	-0.18598		-0.01148	0.514762	0.185757
						0.35499	-0.05112	0.481208		0.481208	0.217806	0.35499		0.35499	-0.05112	0.481208		0.028122	-0.14225	-0.03857		0.481208	0.217806	0.120783
						0.268988	0.154077	-0.1877		-0.1877	0.336591	0.268988		0.268988	0.154077	-0.1877		-0.22749	0.721967	0.208349		-0.1877	0.336591	0.303751
						0.774148	0.170896	-0.00501		-0.00501	0.322203	0.774148		0.774148	0.170896	-0.00501		-0.01248	-0.01381	0.173307		-0.00501	0.322203	0.408614
						0.77689	0.347821	0.049343		0.049343	0.107714	0.77689		0.77689	0.347821	0.049343		0.060562	0.182906	0.36297		0.049343	0.107714	0.277672
						0.426222	-0.27631	0.186473		0.186473	-0.01816	0.426222		0.426222	-0.27631	0.186473		0.112235	0.187781	0.079781		0.186473	-0.01816	0.353509
						0.674048	-0.01677	-0.03203		-0.03203	-0.34454	0.674048		0.674048	-0.01677	-0.03203		0.255443	0.109808	-0.24782		-0.03203	-0.34454	0.160057
						0.19836	0.49088	-0.06528		-0.06528	0.130621	0.19836		0.19836	0.49088	-0.06528		-0.09844	0.266802	-0.18019		-0.06528	0.130621	0.115541
						0.391495	0.147045	-0.2148		-0.2148	0.208557	0.391495		0.391495	0.147045	-0.2148		-0.32089	0.077897	0.218561		-0.2148	0.208557	0.479137
						-0.27668	0.542467	-0.81407		-0.81407	0.09532	-0.27668		-0.27668	0.542467	-0.81407		0.210438	0.100217	-0.00011		-0.81407	0.09532	0.24065
						0.485637	-0.29041	0.000103		0.000103	0.09691	0.485637		0.485637	-0.29041	0.000103		0.055043	0.316894	-0.39296		0.000103	0.09691	-0.0839
						0.214891	0.097746	-0.76366		-0.76366	0.233852	0.214891		0.214891	0.097746	-0.76366		-0.48858	-0.21226	-0.16486		-0.76366	0.233852	-0.11258
						0.099576	0.295669	0.085822		0.085822	-0.11867	0.099576		0.099576	0.295669	0.085822		0.190344	0.061879	-0.2197		0.085822	-0.11867	0.065653
						0.544836	0.451506	-0.60391		-0.60391	0.189058	0.544836		0.544836	0.451506	-0.60391		0.128418	0.216805	0.130551		-0.60391	0.189058	-0.25895
						0.293325	0.42564	-0.64284		-0.64284	0.314046	0.293325		0.293325	0.42564	-0.64284		0.090081	0.050609	-0.02925		-0.64284	0.314046	-0.41776
						0.297856	0.055839	-0.40801		-0.40801	0.127801	0.297856		0.297856	0.055839	-0.40801		-0.00984	0.406838	0.10775		-0.40801	0.127801	-0.09144
						0.143901	0.759692	0.151599		0.151599	-0.16175	0.143901		0.143901	0.759692	0.151599		0.272122	0.417104	-0.10219		0.151599	-0.16175	-0.39202
						0.085989	0.305986	-0.26771		-0.26771	0.31561	0.085989		0.085989	0.305986	-0.26771		-0.01171	0.014139	0.005935		-0.26771	0.31561	-0.15195
						0.118342	0.106684	0.159212		0.159212	0.219959	0.118342		0.118342	0.106684	0.159212		0.313983	-0.23153	-0.32932		0.159212	0.219959	-0.03471
						0.031888	0.847687	-0.12721		-0.12721	-0.09748	0.031888		0.031888	0.847687	-0.12721		0.366578	0.200183	-0.02722		-0.12721	-0.09748	-0.12316
						0.063151	0.210365	-0.20177		-0.20177	0.189841	0.063151		0.063151	0.210365	-0.20177		0.200232	0.146768	-0.21946		-0.20177	0.189841	0.029453
						0.182549	0.330281	-0.05949		-0.05949	0.14556	0.182549		0.182549	0.330281	-0.05949		0.042376	0.219618	0.098171		-0.05949	0.14556	0.07315
						0.568864	0.265441	-0.18311		-0.18311	0.777955	0.568864		0.568864	0.265441	-0.18311		0.313256	0.27495	0.187539		-0.18311	0.777955	-0.17876
						-0.32902	0.867868	0.091586		0.091586	0.081408	-0.32902		-0.32902	0.867868	0.091586		0.172526	0.360758	-0.13194		0.091586	0.081408	-0.24818
						0.308378	0.538551	-0.51236		-0.51236	0.087709	0.308378		0.308378	0.538551	-0.51236		-0.16668	0.019492	-0.25219		-0.51236	0.087709	0.121537
						0.385849	0.114611	-0.735		-0.735	0.371842	0.385849		0.385849	0.114611	-0.735		0.232353	-0.20769	-0.0617		-0.735	0.371842	0.191083
						0.627296	-0.05121	-0.52584		-0.52584	0.685457	0.627296		0.627296	-0.05121	-0.52584		0.166034	0.183029	-0.13536		-0.52584	0.685457	-0.07137
						0.35778	-0.31812	-0.63899		-0.63899	0.023828	0.35778		0.35778	-0.31812	-0.63899		-0.22576	0.291089	-0.22115		-0.63899	0.023828	-0.71086
						0.10803	0.12103	-0.38594		-0.38594	0.046769	0.10803		0.10803	0.12103	-0.38594		0.122703	0.320864	-0.05405		-0.38594	0.046769	-0.11721
						0.650048	0.281417	0.109311		0.109311	-0.14117	0.650048		0.650048	0.281417	0.109311		-0.32002	0.003151	0.026631		0.109311	-0.14117	0.118253
						0.277307	0.234084	0.483333		0.483333	0.373425	0.277307		0.277307	0.234084	0.483333		-0.04556	0.512481	0.194094		0.483333	0.373425	-0.05621
						0.396911	0.07972	0.337126		0.337126	-0.06925	0.396911		0.396911	0.07972	0.337126		-0.03232	0.257893	-0.05615		0.337126	-0.06925	-0.22522
						0.318243	-0.36262	0.68894		0.68894	0.213054	0.318243		0.318243	-0.36262	0.68894		-0.15719	-0.46451	-0.37393		0.68894	0.213054	0.045445
						0.106678	0.389533	0.431677		0.431677	0.351633	0.106678		0.106678	0.389533	0.431677		0.001616	-0.05318	-0.05356		0.431677	0.351633	0.129974
						0.312035	-0.07563	0.164492		0.164492	0.339747	0.312035		0.312035	-0.07563	0.164492		-0.39612	0.053975	-0.31466		0.164492	0.339747	-0.26061
						0.40382	0.030684	0.203761		0.203761	-0.14506	0.40382		0.40382	0.030684	0.203761		-0.38348	0.290019	-0.28519		0.203761	-0.14506	-0.08639
						0.07212	0.334035	0.286533		0.286533	0.118145	0.07212		0.07212	0.334035	0.286533		-0.18521	0.02688	-0.34456		0.286533	0.118145	-0.2194
						0.441711	0.114229	0.069971		0.069971	0.296137	0.441711		0.441711	0.114229	0.069971		0.169458	0.328435	-0.19233		0.069971	0.296137	0.180136
						0.256133	0.328597	0.417798		0.417798	0.371152	0.256133		0.256133	0.328597	0.417798		-0.10177	-0.08278	0.140863		0.417798	0.371152	0.043926
						0.28211	0.193827	0.115919		0.115919	0.306592	0.28211		0.28211	0.193827	0.115919		0.02988	0.328814	0.045533		0.115919	0.306592	-0.38628
						0.407967	0.03119	-0.26763		-0.26763	-0.19502	0.407967		0.407967	0.03119	-0.26763		0.008009	0.453039	0.114629		-0.26763	-0.19502	0.249741
						0.349213	0.048371	-0.06322		-0.06322	0.251993	0.349213		0.349213	0.048371	-0.06322		-0.27026	-0.04084	0.253674		-0.06322	0.251993	0.402782
						0.44772	0.159755	-0.02123		-0.02123	0.081408	0.44772		0.44772	0.159755	-0.02123		-0.56662	0.316722	0.009286		-0.02123	0.081408	0.50811
						0.343646	-0.2336	0.388604		0.388604	0.678298	0.343646		0.343646	-0.2336	0.388604		0.197813	0.05962	-0.02596		0.388604	0.678298	0.339501
						0.509722	0.241039	-0.23099		-0.23099	-0.01329	0.509722		0.509722	0.241039	-0.23099		-0.0351	0.016658	0.207575		-0.23099	-0.01329	0.418172
						0.326983	0.056497	-0.08832		-0.08832	-0.06578	0.326983		0.326983	0.056497	-0.08832		0.179117	0.181202	0.315363		-0.08832	-0.06578	0.606713
						0.283529	0.235413	0.05902		0.05902	0.028356	0.283529		0.283529	0.235413	0.05902		0.089133	-0.0587	0.035891		0.05902	0.028356	0.147688
						0.684648	-0.22291	0.104669		0.104669	0.232609	0.684648		0.684648	-0.22291	0.104669		0.040565	-0.14434	-0.04273		0.104669	0.232609	0.70673
						0.034899	-0.22753	-0.35581		-0.35581	0.353336	0.034899		0.034899	-0.22753	-0.35581		-0.28276	0.246585	0.009626		-0.35581	0.353336	0.80856
						0.501812	-0.42268	-0.01115		-0.01115	0.468322	0.501812		0.501812	-0.42268	-0.01115		0.092835	0.25766	-0.21117		-0.01115	0.468322	0.597943
						0.409443	0.220298	-0.06143		-0.06143	-0.12659	0.409443		0.409443	0.220298	-0.06143		0.307816	-0.04711	0.09158		-0.06143	-0.12659	1.05916
						0.37476	-0.50668	-0.15878		-0.15878	0.316546	0.37476		0.37476	-0.50668	-0.15878		0.015268	0.400484	-0.08159		-0.15878	0.316546	0.689492
						0.411816	0.185222	0.260942		0.260942	0.089891	0.411816		0.411816	0.185222	0.260942		-0.08759	0.28355	-0.47111		0.260942	0.089891	0.293315
						-0.05553	-0.16829	-0.12309		-0.12309	-0.05556	-0.05553		-0.05553	-0.16829	-0.12309		-0.00874	0.278231	-0.01906		-0.12309	-0.05556	0.563542
						0.285202	0.188509	-0.15078		-0.15078	0.071942	0.285202		0.285202	0.188509	-0.15078		0.119199	-0.13466	0.14477		-0.15078	0.071942	0.450596
						0.306905	0.168101	0.167279		0.167279	0.157683	0.306905		0.306905	0.168101	0.167279		0.202593	0.136844	-0.13112		0.167279	0.157683	0.260823
						0.132977	0.158488	-0.33067		-0.33067	0.000296	0.132977		0.132977	0.158488	-0.33067		-0.57838	0.213316	-0.15023		-0.33067	0.000296	0.115522
						0.062202	-0.45935	0.23145		0.23145	-0.18134	0.062202		0.062202	-0.45935	0.23145		0.537956	0.379355	0.269836		0.23145	-0.18134	0.2515
						0.458375	0.386028	-0.24055		-0.24055	-0.35147	0.458375		0.458375	0.386028	-0.24055		0.229716	0.051746	-0.15542		-0.24055	-0.35147	-0.09102
						0.047095	0.029272	0.049731		0.049731	0.159437	0.047095		0.047095	0.029272	0.049731		-0.20077	0.207913	-0.22208		0.049731	0.159437	0.492853
						0.384131	0.183032	-0.1297		-0.1297	0.418196	0.384131		0.384131	0.183032	-0.1297		0.004375	0.287611	0.248136		-0.1297	0.418196	0.504537
						0.688372	0.033302	-0.23344		-0.23344	0.01695	0.688372		0.688372	0.033302	-0.23344		0.228569	0.050643	0.182157		-0.23344	0.01695	0.289743
						0.306165	0.376332	-0.28012		-0.28012	-0.01543	0.306165		0.306165	0.376332	-0.28012		-0.16921	0.652538	-0.24585		-0.28012	-0.01543	0.428333
						0.699744	-0.45313	-0.00234		-0.00234	0.20814	0.699744		0.699744	-0.45313	-0.00234		-0.53369	0.146864	-0.32796		-0.00234	0.20814	0.555652
						0.540106	0.199728	-0.30876		-0.30876	0.080413	0.540106		0.540106	0.199728	-0.30876		-0.01951	0.3485	-0.22867		-0.30876	0.080413	0.448475
						0.46958	0.227512	-0.17152		-0.17152	0.591613	0.46958		0.46958	0.227512	-0.17152		-0.02053	0.287389	-0.56743		-0.17152	0.591613	-0.08156
						0.04608	-0.20358	0.011836		0.011836	0.202341	0.04608		0.04608	-0.20358	0.011836		0.03178	0.572355	-0.31362		0.011836	0.202341	0.492091
						-0.02832	0.362113	-0.30771		-0.30771	0.264513	-0.02832		-0.02832	0.362113	-0.30771		-0.41448	0.567597	-0.23224		-0.30771	0.264513	0.290131
						0.266433	0.351203	-0.33587		-0.33587	0.077062	0.266433		0.266433	0.351203	-0.33587		-0.06315	0.277852	-0.16895		-0.33587	0.077062	0.259445
						0.313586	0.492073	-0.17898		-0.17898	0.025439	0.313586		0.313586	0.492073	-0.17898		-0.1344	0.277822	-0.18245		-0.17898	0.025439	0.295579
						0.379379	0.599816	0.014708		0.014708	0.474075	0.379379		0.379379	0.599816	0.014708		-0.10937	0.132834	-0.13273		0.014708	0.474075	-0.21099
						0.305557	0.043975	-0.50588		-0.50588	0.23108	0.305557		0.305557	0.043975	-0.50588		0.0702	-0.03991	-0.35009		-0.50588	0.23108	0.228001
						0.498852	0.377717	-0.2447		-0.2447	0.389506	0.498852		0.498852	0.377717	-0.2447		-0.0517	0.132625	-0.51844		-0.2447	0.389506	-0.01467
						0.360618	-0.43653	0.130957		0.130957	0.216222	0.360618		0.360618	-0.43653	0.130957		0.234329	0.086238	-0.08733		0.130957	0.216222	0.126841
						0.077179	-0.44682	-0.04568		-0.04568	0.414545	0.077179		0.077179	-0.44682	-0.04568		0.376022	0.595366	-0.40619		-0.04568	0.414545	0.024509
						0.272142	0.027973	0.178889		0.178889	-0.13559	0.272142		0.272142	0.027973	0.178889		0.61507	0.425474	-0.27992		0.178889	-0.13559	0.325027
						0.385815	-0.23636	-0.1755		-0.1755	-0.02759	0.385815		0.385815	-0.23636	-0.1755		0.090867	0.285097	-0.28785		-0.1755	-0.02759	0.00943
						0.205792	0.065472	0.130128		0.130128	0.239154	0.205792		0.205792	0.065472	0.130128		0.041285	0.383423	-0.63985		0.130128	0.239154	-0.10771
						0.875255	-0.29335	0.247502		0.247502	-0.10318	0.875255		0.875255	-0.29335	0.247502		0.093771	0.214957	-0.49374		0.247502	-0.10318	0.194556
						0.060307	-0.16754	0.036391		0.036391	0.077231	0.060307		0.060307	-0.16754	0.036391		0.279581	0.419261	-0.59794		0.036391	0.077231	0.29277
						0.072567	0.094502	-0.48155		-0.48155	-0.27876	0.072567		0.072567	0.094502	-0.48155		0.01348	0.336844	-0.60615		-0.48155	-0.27876	-0.06053
						0.346702	-0.22346	0.008403		0.008403	-0.18458	0.346702		0.346702	-0.22346	0.008403		-0.29108	0.22089	-0.43494		0.008403	-0.18458	0.057607
						0.036803	-0.17713	-0.13028		-0.13028	-0.01237	0.036803		0.036803	-0.17713	-0.13028		-0.00345	0.38082	-0.24089		-0.13028	-0.01237	0.141152
						0.239076	0.236611	-0.13939		-0.13939	-0.05595	0.239076		0.239076	0.236611	-0.13939		-0.22697	0.28967	-0.4072		-0.13939	-0.05595	-0.09089
						0.563693	0.423066	-0.1435		-0.1435	-0.28863	0.563693		0.563693	0.423066	-0.1435		0.153071	0.126617	-0.43876		-0.1435	-0.28863	-0.15703
						-0.05326	0.350302	-0.38588		-0.38588	0.174415	-0.05326		-0.05326	0.350302	-0.38588		0.077177	-0.13658	-1.8954		-0.38588	0.174415	0.147244
						-0.31659	-0.38612	-0.41583		-0.41583	0.005444	-0.31659		-0.31659	-0.38612	-0.41583		0.044723	0.10986	-2.64107		-0.41583	0.005444	0.075828
						-0.07339	-0.07905	-0.48328		-0.48328	-0.15252	-0.07339		-0.07339	-0.07905	-0.48328		0.004386	0.2007	-0.7829		-0.48328	-0.15252	-0.34938
						0.357238	0.217958	0.021273		0.021273	0.184099	0.357238		0.357238	0.217958	0.021273		0.113282	0.366289	-0.77569		0.021273	0.184099	0.106848
						0.149657	0.679721	-0.32056		-0.32056	0.153929	0.149657		0.149657	0.679721	-0.32056		-0.06582	0.187164	-0.69604		-0.32056	0.153929	0.334882
						0.173102	0.265467	-0.42889		-0.42889	0.220748	0.173102		0.173102	0.265467	-0.42889		0.138284	0.441005	-0.24304		-0.42889	0.220748	-0.29655
						0.131131	0.495226	-0.0493		-0.0493	0.222859	0.131131		0.131131	0.495226	-0.0493		-0.20948	0.209778	-1.35083		-0.0493	0.222859	-0.09825
						0.409952	0.534722	-0.1917		-0.1917	0.016029	0.409952		0.409952	0.534722	-0.1917		0.083493	0.213572	-0.46144		-0.1917	0.016029	-0.48246
						0.149303	0.358256	-0.09727		-0.09727	-0.08891	0.149303		0.149303	0.358256	-0.09727		0.092947	0.204902	-0.49905		-0.09727	-0.08891	-0.45506
						0.151574	-0.00756	0.080026		0.080026	0.297287	0.151574		0.151574	-0.00756	0.080026		0.091208	0.136256	-0.65203		0.080026	0.297287	-0.01924
						0.401081	0.648548	-0.24238		-0.24238	0.051782	0.401081		0.401081	0.648548	-0.24238		0.224545	0.265521	-1.07963		-0.24238	0.051782	0.137202
						0.465838	0.851301	-0.21784		-0.21784	0.209137	0.465838		0.465838	0.851301	-0.21784		0.362236	0.156753	-0.42889		-0.21784	0.209137	-0.08436
						0.741252	-0.04025	-0.04246		-0.04246	-0.05177	0.741252		0.741252	-0.04025	-0.04246		0.142323	0.276353	0.251823		-0.04246	-0.05177	0.148995
						0.41748	0.451322	-0.14809		-0.14809	-0.11027	0.41748		0.41748	0.451322	-0.14809		-0.11792	0.244483	-0.5763		-0.14809	-0.11027	-0.07132
						0.406657	0.435361	-0.05505		-0.05505	-0.10947	0.406657		0.406657	0.435361	-0.05505		0.398742	0.314954	-0.30109		-0.05505	-0.10947	0.213257
						0.791344	1.03654	0.047013		0.047013	0.230306	0.791344		0.791344	1.03654	0.047013		0.37549	0.645046	-0.00203		0.047013	0.230306	-0.081
						0.372902	0.253956	0.192576		0.192576	0.015895	0.372902		0.372902	0.253956	0.192576		0.096778	0.057812	-0.12046		0.192576	0.015895	-0.13646
						0.077866	0.324489	0.23689		0.23689	-0.00656	0.077866		0.077866	0.324489	0.23689		0.164824	0.031839	-0.60257		0.23689	-0.00656	-0.13608
						-0.20728	-0.02062	-0.1174		-0.1174	0.296287	-0.20728		-0.20728	-0.02062	-0.1174		0.140815	0.538874	-0.43627		-0.1174	0.296287	0.017063
						0.173798	0.031539	-0.14936		-0.14936	-0.09445	0.173798		0.173798	0.031539	-0.14936		0.231475	-0.07066	-0.39098		-0.14936	-0.09445	0.161335
						0.304249	0.185651	-0.13897		-0.13897	0.308032	0.304249		0.304249	0.185651	-0.13897		0.320464	-0.32318	-0.05108		-0.13897	0.308032	-0.08106
						1.08883	0.296608	-0.13336		-0.13336	0.135243	1.08883		1.08883	0.296608	-0.13336		0.2637	-0.21377	-0.05085		-0.13336	0.135243	-0.29634
						0.319584	0.072196	0.197601		0.197601	0.344205	0.319584		0.319584	0.072196	0.197601		0.258284	0.339354	-0.09802		0.197601	0.344205	0.304215
						0.209494	0.472478	-0.09808		-0.09808	0.011543	0.209494		0.209494	0.472478	-0.09808		-0.1086	0.398363	-0.3744		-0.09808	0.011543	-0.2872
						0.197114	0.275515	-0.11811		-0.11811	-0.09455	0.197114		0.197114	0.275515	-0.11811		-0.07693	0.042028	-0.15741		-0.11811	-0.09455	-0.21993
						0.104215	0.167324	-0.47789		-0.47789	-0.12295	0.104215		0.104215	0.167324	-0.47789		-0.41856	0.152988	-0.10553		-0.47789	-0.12295	-0.18932
						0.160156	0.365661	-0.42215		-0.42215	0.022759	0.160156		0.160156	0.365661	-0.42215		-0.17094	0.121757	-0.16484		-0.42215	0.022759	-0.15101
						0.387254	-0.42577	-0.17184		-0.17184	-0.07471	0.387254		0.387254	-0.42577	-0.17184		0.041885	-0.06793	-0.13526		-0.17184	-0.07471	-0.13011
						0.32548	-0.07076	-0.08993		-0.08993	0.55316	0.32548		0.32548	-0.07076	-0.08993		-0.31816	0.347371	-0.17812		-0.08993	0.55316	-0.55914
						0.15841	0.103789	-0.23981		-0.23981	-0.01986	0.15841		0.15841	0.103789	-0.23981		0.322484	-0.01254	-0.23974		-0.23981	-0.01986	-0.23394
						0.081821	0.154736	0.015805		0.015805	0.035614	0.081821		0.081821	0.154736	0.015805		0.495769	0.261477	0.017878		0.015805	0.035614	0.037097
						0.272288	-0.57745	-0.21299		-0.21299	0.07287	0.272288		0.272288	-0.57745	-0.21299		0.285532	0.272902	-0.04847		-0.21299	0.07287	-0.00105
						0.157723	-0.63516	-0.12223		-0.12223	0.098445	0.157723		0.157723	-0.63516	-0.12223		0.07009	0.437427	-0.03746		-0.12223	0.098445	-0.18502
						0.521053	0.102717	-0.56154		-0.56154	0.030758	0.521053		0.521053	0.102717	-0.56154		0.397913	0.563556	0.059879		-0.56154	0.030758	0.107498
						-0.18349	-0.12763	0.203415		0.203415	0.1081	-0.18349		-0.18349	-0.12763	0.203415		0.292533	0.495525	-0.19415		0.203415	0.1081	-0.28293
						0.113696	-0.20723	0.065118		0.065118	-0.06706	0.113696		0.113696	-0.20723	0.065118		0.132351	0.007791	-0.18501		0.065118	-0.06706	0.048348
						0.132418	0.043591	-0.37249		-0.37249	-0.01382	0.132418		0.132418	0.043591	-0.37249		0.055725	-0.32777	0.080009		-0.37249	-0.01382	-0.00886
						0.054062	-0.68981	0.141876		0.141876	0.220062	0.054062		0.054062	-0.68981	0.141876		0.001152	-0.1282	0.268209		0.141876	0.220062	-0.39879
						0.487312	-0.54796	-0.11608		-0.11608	0.057429	0.487312		0.487312	-0.54796	-0.11608		0.20642	-0.12323	-0.04091		-0.11608	0.057429	-0.23615
						-0.35071	-0.074	-0.05076		-0.05076	0.354591	-0.35071		-0.35071	-0.074	-0.05076		-0.02183	0.414821	-0.27402		-0.05076	0.354591	-0.01654
						0.208819	-0.0904	-0.16758		-0.16758	0.006681	0.208819		0.208819	-0.0904	-0.16758		0.250664	0.23783	-0.05009		-0.16758	0.006681	0.060306
						-0.08552	0.758886	0.232084		0.232084	0.262397	-0.08552		-0.08552	0.758886	0.232084		-0.08636	0.29239	-0.29273		0.232084	0.262397	0.064511
						0.0507	0.482058	-0.40693		-0.40693	0.071211	0.0507		0.0507	0.482058	-0.40693		0.178882	0.598398	-0.02563		-0.40693	0.071211	0.01944
						0.188742	0.096203	-0.14681		-0.14681	0.249925	0.188742		0.188742	0.096203	-0.14681		0.119785	0.409318	-0.27794		-0.14681	0.249925	-0.09424
						0.113515	0.256176	0.094633		0.094633	-0.1334	0.113515		0.113515	0.256176	0.094633		0.083165	0.121363	-0.10153		0.094633	-0.1334	-0.07529
						0.429712	-0.16003	-0.10806		-0.10806	0.07243	0.429712		0.429712	-0.16003	-0.10806		0.16533	0.390653	0.405338		-0.10806	0.07243	0.110823
						0.131886	0.314955	0.153832		0.153832	0.155363	0.131886		0.131886	0.314955	0.153832		0.247437	0.041613	-0.36369		0.153832	0.155363	-0.18085
						0.096492	-0.43336	0.398227		0.398227	0.118348	0.096492		0.096492	-0.43336	0.398227		-0.03725	0.984034	0.120784		0.398227	0.118348	-0.15517
						0.419346	-0.07304	0.253957		0.253957	0.039708	0.419346		0.419346	-0.07304	0.253957		0.179003	0.380253	0.02306		0.253957	0.039708	-0.23228
						-0.06024	0.405889	0.254566		0.254566	-0.11023	-0.06024		-0.06024	0.405889	0.254566		-0.15151	0.275019	0.071531		0.254566	-0.11023	-0.01335
						0.513193	-0.1695	-0.2296		-0.2296	0.019706	0.513193		0.513193	-0.1695	-0.2296		0.165003	0.488272	0.154621		-0.2296	0.019706	-0.08006
						0.247546	0.642284	0.0491		0.0491	0.171275	0.247546		0.247546	0.642284	0.0491		0.21952	0.152669	-0.05625		0.0491	0.171275	0.230313
						0.178132	0.266982	0.205663		0.205663	0.296764	0.178132		0.178132	0.266982	0.205663		0.045134	0.271944	-0.27243		0.205663	0.296764	0.148171
						-0.04232	0.280638	0.076306		0.076306	0.286991	-0.04232		-0.04232	0.280638	0.076306		0.630144	0.326815	-0.16948		0.076306	0.286991	-0.25283
						0.741749	0.318084	0.385367		0.385367	0.082143	0.741749		0.741749	0.318084	0.385367		0.153908	-0.04024	-0.23873		0.385367	0.082143	-0.06087
						0.154998	0.48725	-0.5554		-0.5554	0.167864	0.154998		0.154998	0.48725	-0.5554		0.314592	0.064659	-0.20054		-0.5554	0.167864	0.016743
						0.254261	-0.03288	-0.27476		-0.27476	-0.20964	0.254261		0.254261	-0.03288	-0.27476		0.078683	0.049314	-0.11603		-0.27476	-0.20964	-0.29159
						-0.00794	0.19029	-0.45266		-0.45266	-0.25443	-0.00794		-0.00794	0.19029	-0.45266		0.476523	-0.23064	-0.2804		-0.45266	-0.25443	-0.25014
						0.108551	0.059479	-0.16706		-0.16706	-0.0059	0.108551		0.108551	0.059479	-0.16706		0.271113	0.324953	-0.12403		-0.16706	-0.0059	-0.22944
						0.55576	-0.23631	-0.06808		-0.06808	0.566312	0.55576		0.55576	-0.23631	-0.06808		0.182807	0.547967	0.035954		-0.06808	0.566312	-0.24747
						0.519015	0.459702	0.085949		0.085949	0.077693	0.519015		0.519015	0.459702	0.085949		0.405799	0.368877	-0.09677		0.085949	0.077693	0.046732
						-0.04925	-0.21557	-0.5482		-0.5482	-0.0261	-0.04925		-0.04925	-0.21557	-0.5482		0.008245	0.257434	-0.41266		-0.5482	-0.0261	-0.30171
						0.217444	0.58955	-0.66891		-0.66891	-0.18625	0.217444		0.217444	0.58955	-0.66891		-0.01812	0.192218	-0.11657		-0.66891	-0.18625	-0.04413
						0.401319	0.404115	-0.41274		-0.41274	-0.43288	0.401319		0.401319	0.404115	-0.41274		0.212379	0.12543	-0.52052		-0.41274	-0.43288	0.07311
						0.019993	0.09417	-0.02147		-0.02147	-0.06913	0.019993		0.019993	0.09417	-0.02147		0.053852	0.318599	-0.17141		-0.02147	-0.06913	-0.36292
						0.137089	-0.50975	0.261968		0.261968	0.164084	0.137089		0.137089	-0.50975	0.261968		0.392065	0.191423	0.133975		0.261968	0.164084	-0.32837
						0.123988	-0.32571	0.318756		0.318756	0.101476	0.123988		0.123988	-0.32571	0.318756		0.267171	-0.07133	0.194553		0.318756	0.101476	0.044526
						-0.04091	0.470053	0.352651		0.352651	-0.14382	-0.04091		-0.04091	0.470053	0.352651		0.172714	0.286566	-0.33975		0.352651	-0.14382	-0.06263
						-0.07392	0.113821	0.25797		0.25797	0.320916	-0.07392		-0.07392	0.113821	0.25797		-0.0261	0.128093	-0.25284		0.25797	0.320916	-0.13102
						-0.12116	0.242048	0.084708		0.084708	-0.24102	-0.12116		-0.12116	0.242048	0.084708		-0.24147	0.148481	-0.02349		0.084708	-0.24102	-0.175
						0.512608	-0.23319	0.315989		0.315989	0.028472	0.512608		0.512608	-0.23319	0.315989		-0.05932	0.14869	0.033647		0.315989	0.028472	-0.09151
						0.18885	-0.24183	-0.06858		-0.06858	-0.20767	0.18885		0.18885	-0.24183	-0.06858		0.35765	0.326685	-0.00498		-0.06858	-0.20767	0.314593
						0.086229	0.298042	0.171322		0.171322	0.109957	0.086229		0.086229	0.298042	0.171322		0.398796	0.283539	0.271333		0.171322	0.109957	0.011829
						0.100023	0.06482	0.342477		0.342477	-0.23862	0.100023		0.100023	0.06482	0.342477		-0.0474	0.501039	-0.15358		0.342477	-0.23862	-0.13565
						0.231521	0.431681	0.285922		0.285922	-0.62564	0.231521		0.231521	0.431681	0.285922		0.014195	-0.06983	0.058026		0.285922	-0.62564	0.178649
						0.302732	-0.25607	0.240721		0.240721	-0.24473	0.302732		0.302732	-0.25607	0.240721		-0.23659	-0.07704	-0.34722		0.240721	-0.24473	-0.32972
						0.318286	-0.00955	0.458739		0.458739	-0.09564	0.318286		0.318286	-0.00955	0.458739		0.151215	0.170894	-0.38094		0.458739	-0.09564	-0.32728
						0.102932	0.052312	0.45844		0.45844	-0.08305	0.102932		0.102932	0.052312	0.45844		0.088054	-0.00921	-0.57725		0.45844	-0.08305	-0.33738
						-0.08988	-0.15965	0.243805		0.243805	-0.21775	-0.08988		-0.08988	-0.15965	0.243805		0.108743	0.039525	0.236147		0.243805	-0.21775	-0.28468
						0.40878	-0.18024	0.336369		0.336369	-0.20817	0.40878		0.40878	-0.18024	0.336369		0.074566	-0.20628	-0.29938		0.336369	-0.20817	0.047047
						0.512518	-0.13524	0.418525		0.418525	0.210896	0.512518		0.512518	-0.13524	0.418525		0.076129	0.2078	-0.05527		0.418525	0.210896	0.005646
						0.17597	0.06991	0.209521		0.209521	-0.42459	0.17597		0.17597	0.06991	0.209521		0.007743	0.098158	0.05642		0.209521	-0.42459	-0.19557
						-0.34983	0.519016	-0.14452		-0.14452	-0.09403	-0.34983		-0.34983	0.519016	-0.14452		0.237123	-0.05273	-0.42929		-0.14452	-0.09403	-0.18269
						-0.136	0.019479	0.620937		0.620937	0.262169	-0.136		-0.136	0.019479	0.620937		-0.55447	0.345128	-0.08398		0.620937	0.262169	-0.06342
						-0.07434	0.455926	0.269769		0.269769	0.047702	-0.07434		-0.07434	0.455926	0.269769		-0.27613	0.149837	-0.044		0.269769	0.047702	-0.01735
						-0.16868	0.332772	0.083291		0.083291	-0.50569	-0.16868		-0.16868	0.332772	0.083291		0.172416	0.304405	-0.42978		0.083291	-0.50569	0.189596
						0.007877	0.282236	0.316019		0.316019	-0.09701	0.007877		0.007877	0.282236	0.316019		-0.12367	-0.09056	-0.37234		0.316019	-0.09701	-0.0947
						0.5417	0.446381	0.164406		0.164406	-0.15787	0.5417		0.5417	0.446381	0.164406		0.261693	0.088713	0.401652		0.164406	-0.15787	-0.13736
						0.205669	0.772676	0.462098		0.462098	-0.07857	0.205669		0.205669	0.772676	0.462098		0.317478	0.605098	-0.03746		0.462098	-0.07857	0.015327
						0.341178	-0.06993	0.614797		0.614797	0.010476	0.341178		0.341178	-0.06993	0.614797		0.048988	0.233905	-0.37534		0.614797	0.010476	-0.3529
						0.303958	-0.21514	0.465879		0.465879	-0.04101	0.303958		0.303958	-0.21514	0.465879		-0.01803	0.074763	-0.61235		0.465879	-0.04101	-0.24854
						0.349804	0.626592	0.080168		0.080168	0.072416	0.349804		0.349804	0.626592	0.080168		-0.04226	0.382374	-0.03887		0.080168	0.072416	-0.43796
						0.206475	0.141828	0.264447		0.264447	0.183533	0.206475		0.206475	0.141828	0.264447		0.105301	0.525	-0.00493		0.264447	0.183533	-0.19126
						-0.09192	-0.19425	0.220149		0.220149	-0.42306	-0.09192		-0.09192	-0.19425	0.220149		-0.01058	-0.05245	-1.21643		0.220149	-0.42306	-0.32139
						0.284351	-0.0346	0.506456		0.506456	-0.10404	0.284351		0.284351	-0.0346	0.506456		0.148024	0.238843	-1.22952		0.506456	-0.10404	-0.55123
						0.159048	-0.0044	0.149552		0.149552	-0.10368	0.159048		0.159048	-0.0044	0.149552		0.335345	0.075946	-0.62919		0.149552	-0.10368	-0.26572
						0.204217	0.015432	0.222489		0.222489	0.282184	0.204217		0.204217	0.015432	0.222489		0.055359	0.067783	-0.65969		0.222489	0.282184	-0.01071
						0.017002	-0.10895	0.407113		0.407113	-0.02012	0.017002		0.017002	-0.10895	0.407113		-0.00345	0.573453	-1.45575		0.407113	-0.02012	0.206248
						0.327057	0.096852	0.345483		0.345483	-0.13938	0.327057		0.327057	0.096852	0.345483		-0.21057	0.321129	-3.31372		0.345483	-0.13938	0.193139
						0.171041	0.634492	0.530133		0.530133	-0.11833	0.171041		0.171041	0.634492	0.530133		-0.06681	0.379385	-1.2303		0.530133	-0.11833	0.258767
						0.33855	0.189266	0.11276		0.11276	-0.12894	0.33855		0.33855	0.189266	0.11276		0.064348	0.180863	-2.24053		0.11276	-0.12894	0.156291
						0.271631	0.110129	0.123572		0.123572	-0.16106	0.271631		0.271631	0.110129	0.123572		0.134578	0.237794	-0.61885		0.123572	-0.16106	0.343344
						0.667137	0.516162	0.16769		0.16769	-0.07464	0.667137		0.667137	0.516162	0.16769		-0.2572	0.311703	-0.50344		0.16769	-0.07464	-0.09472
						0.29818	0.027438	-0.2426		-0.2426	-0.14964	0.29818		0.29818	0.027438	-0.2426		0.13033	0.344359	-0.22658		-0.2426	-0.14964	0.320708
						-0.26709	0.083279	0.336001		0.336001	-0.1147	-0.26709		-0.26709	0.083279	0.336001		0.028212	-0.03976	-0.48914		0.336001	-0.1147	-0.09191
						0.247264	-0.1531	0.346679		0.346679	0.196349	0.247264		0.247264	-0.1531	0.346679		0.024152	0.529494	0.205947		0.346679	0.196349	-0.08197
						0.090532	0.435056	0.266608		0.266608	0.001632	0.090532		0.090532	0.435056	0.266608		0.069311	0.101078	-0.379		0.266608	0.001632	0.175683
						0.033978	0.17807	-0.09375		-0.09375	-0.1401	0.033978		0.033978	0.17807	-0.09375		-0.02222	0.353912	-0.32424		-0.09375	-0.1401	-0.10439
						0.422075	0.194266	0.54849		0.54849	-0.17802	0.422075		0.422075	0.194266	0.54849		0.050269	-0.11688	-0.17187		0.54849	-0.17802	-0.25198
						0.014669	0.35089	0.142653		0.142653	0.018495	0.014669		0.014669	0.35089	0.142653		0.326718	0.069121	-0.06545		0.142653	0.018495	-0.20753
						-0.18854	0.102952	0.362613		0.362613	-0.03003	-0.18854		-0.18854	0.102952	0.362613		0.017449	0.334642	-0.35698		0.362613	-0.03003	-0.56988
						0.150314	0.526719	-0.04567		-0.04567	0.003894	0.150314		0.150314	0.526719	-0.04567		0.00187	0.534443	-0.10357		-0.04567	0.003894	0.223261
						0.121116	0.497684	0.174668		0.174668	-0.00218	0.121116		0.121116	0.497684	0.174668		-0.17005	0.327471	-0.41404		0.174668	-0.00218	-0.10963
						-0.05516	0.020796	-0.18161		-0.18161	0.199086	-0.05516		-0.05516	0.020796	-0.18161		-0.16974	0.422976	-0.48297		-0.18161	0.199086	0.041597
						-0.00167	0.035928	-0.26367		-0.26367	-0.14826	-0.00167		-0.00167	0.035928	-0.26367		0.520685	0.640983	-0.21489		-0.26367	-0.14826	0.55269
						0.381985	-0.07688	-0.00552		-0.00552	-0.20193	0.381985		0.381985	-0.07688	-0.00552		-0.08597	0.135491	-0.23767		-0.00552	-0.20193	0.395771
						-0.21553	-0.00287	-0.06757		-0.06757	0.005852	-0.21553		-0.21553	-0.00287	-0.06757		-0.1831	0.218539	0.086706		-0.06757	0.005852	0.303599
						0.144609	0.125864	-0.03179		-0.03179	0.121452	0.144609		0.144609	0.125864	-0.03179		0.177242	0.329065	0.198616		-0.03179	0.121452	-0.20058
						0.103683	0.012661	-0.39127		-0.39127	-0.06774	0.103683		0.103683	0.012661	-0.39127		0.518915	0.612616	-0.35773		-0.39127	-0.06774	-0.1273
						-0.43426	0.423727	0.365075		0.365075	0.036667	-0.43426		-0.43426	0.423727	0.365075		-0.07681	0.110543	-0.12149		0.365075	0.036667	0.159174
						0.03095	-0.02189	-0.05004		-0.05004	-0.03375	0.03095		0.03095	-0.02189	-0.05004		0.171962	-0.65177	-0.03812		-0.05004	-0.03375	-0.11222
						-0.12805	-0.07151	-0.009		-0.009	-0.26419	-0.12805		-0.12805	-0.07151	-0.009		0.075853	0.3881	0.124694		-0.009	-0.26419	-0.26695
						-0.28927	0.325114	0.145863		0.145863	-0.41237	-0.28927		-0.28927	0.325114	0.145863		0.030368	0.182251	-0.00165		0.145863	-0.41237	0.218756
						0.473109	-0.16383	0.267002		0.267002	-0.16382	0.473109		0.473109	-0.16383	0.267002		0.043658	0.02846	-0.25162		0.267002	-0.16382	0.104146
						0.195395	0.109468	-0.48701		-0.48701	-0.09161	0.195395		0.195395	0.109468	-0.48701		-0.17704	-0.0456	0.247182		-0.48701	-0.09161	-0.14441
						-0.15346	-0.25374	-0.25645		-0.25645	-0.14104	-0.15346		-0.15346	-0.25374	-0.25645		0.121751	0.209716	0.097642		-0.25645	-0.14104	0.46472
						-0.02444	-0.01774	0.216021		0.216021	0.103861	-0.02444		-0.02444	-0.01774	0.216021		-0.26305	0.096704	0.063374		0.216021	0.103861	-0.44939
						0.198017	0.058005	-0.07672		-0.07672	0.060505	0.198017		0.198017	0.058005	-0.07672		0.09181	0.006821	0.499171		-0.07672	0.060505	-0.31133
						0.247934	0.230343	-0.06769		-0.06769	0.191015	0.247934		0.247934	0.230343	-0.06769		0.200049	0.370664	0.186675		-0.06769	0.191015	-0.24383
						0.053838	-0.13692	-0.05368		-0.05368	-0.05999	0.053838		0.053838	-0.13692	-0.05368		0.110892	-0.24521	-0.32514		-0.05368	-0.05999	0.092415
						-0.04456	-0.24713	-0.11865		-0.11865	0.133703	-0.04456		-0.04456	-0.24713	-0.11865		-0.01618	-0.16887	-0.21431		-0.11865	0.133703	-0.21588
						-0.1848	0.244596	-0.4269		-0.4269	-0.0822	-0.1848		-0.1848	0.244596	-0.4269		0.286138	0.631708	0.051115		-0.4269	-0.0822	-0.00221
						0.28419	0.113911	-0.34214		-0.34214	-0.20657	0.28419		0.28419	0.113911	-0.34214		0.173237	0.266929	-0.08672		-0.34214	-0.20657	-0.15445
						0.137169	-0.3402	-0.1107		-0.1107	0.039941	0.137169		0.137169	-0.3402	-0.1107		-0.21588	0.362153	0.103571		-0.1107	0.039941	0.480479
						0.177318	0.17532	-0.11752		-0.11752	-0.06528	0.177318		0.177318	0.17532	-0.11752		0.189594	-0.12829	-0.04634		-0.11752	-0.06528	-0.25793
						0.188915	0.027768	-0.04078		-0.04078	-0.30462	0.188915		0.188915	0.027768	-0.04078		0.043013	-0.19427	-0.11891		-0.04078	-0.30462	-0.15079
						0.097913	0.244382	-0.23109		-0.23109	-0.10463	0.097913		0.097913	0.244382	-0.23109		-0.04971	0.405269	0.103066		-0.23109	-0.10463	-0.02372
						0.080182	-0.09114	0.011983		0.011983	-0.15455	0.080182		0.080182	-0.09114	0.011983		-0.04425	0.023406	0.12677		0.011983	-0.15455	-0.10816
						0.055596	-0.21969	0.104976		0.104976	0.145026	0.055596		0.055596	-0.21969	0.104976		0.027875	0.287086	0.252991		0.104976	0.145026	0.020393
						-0.11194	0.234261	0.089739		0.089739	0.046275	-0.11194		-0.11194	0.234261	0.089739		0.244088	0.228752	-0.39703		0.089739	0.046275	-0.09011
						0.176384	0.098674	-0.13435		-0.13435	-0.19642	0.176384		0.176384	0.098674	-0.13435		0.179153	0.102679	-0.14971		-0.13435	-0.19642	0.058572
						0.078344	0.182922	0.392183		0.392183	0.183895	0.078344		0.078344	0.182922	0.392183		0.037553	-0.07384	0.014874		0.392183	0.183895	0.010299
						0.160746	0.032024	0.060441		0.060441	0.094695	0.160746		0.160746	0.032024	0.060441		0.106321	0.242391	0.281054		0.060441	0.094695	0.291291
						-0.2154	0.138692	-0.03678		-0.03678	-0.08881	-0.2154		-0.2154	0.138692	-0.03678		0.084871	0.401083	0.253781		-0.03678	-0.08881	0.214486
						-0.49361	0.478336	-0.17275		-0.17275	0.32437	-0.49361		-0.49361	0.478336	-0.17275		0.101715	-0.08728	0.277546		-0.17275	0.32437	0.105883
						-0.59142	0.406023	-0.29436		-0.29436	-0.10636	-0.59142		-0.59142	0.406023	-0.29436		0.136939	-0.21904	0.024758		-0.29436	-0.10636	-0.0859
						0.317462	0.401957	-0.00041		-0.00041	0.13433	0.317462		0.317462	0.401957	-0.00041		0.065363	0.453141	-0.13746		-0.00041	0.13433	0.219403
						-0.61782	-0.14339	0.079496		0.079496	-0.22177	-0.61782		-0.61782	-0.14339	0.079496		-0.01457	0.347921	-0.12124		0.079496	-0.22177	-0.42579
						-0.19073	0.299617	0.165857		0.165857	-0.03437	-0.19073		-0.19073	0.299617	0.165857		0.096283	0.195664	0.084944		0.165857	-0.03437	-0.18986
						0.021852	0.189217	0.11735		0.11735	-0.14171	0.021852		0.021852	0.189217	0.11735		0.213766	0.545502	0.11317		0.11735	-0.14171	0.221808
						0.1484	0.310237	-0.12925		-0.12925	-0.0034	0.1484		0.1484	0.310237	-0.12925		0.121087	0.418366	-0.29165		-0.12925	-0.0034	-0.14896
						0.241462	0.538198	0.331965		0.331965	-0.15753	0.241462		0.241462	0.538198	0.331965		0.35174	0.022368	-0.13967		0.331965	-0.15753	0.049742
						-0.18957	0.315584	0.059648		0.059648	-0.06336	-0.18957		-0.18957	0.315584	0.059648		-0.07142	0.195344	0.105001		0.059648	-0.06336	-0.10859
						0.16663	-0.18655	-0.11296		-0.11296	-0.2152	0.16663		0.16663	-0.18655	-0.11296		0.370075	-0.00731	0.225761		-0.11296	-0.2152	0.006358
						0.05653	0.491534	0.127142		0.127142	-0.14593	0.05653		0.05653	0.491534	0.127142		0.338806	0.458338	0.162265		0.127142	-0.14593	0.314133
						0.197716	0.018494	0.060851		0.060851	-0.00467	0.197716		0.197716	0.018494	0.060851		0.037488	-0.1284	-0.1281		0.060851	-0.00467	-0.10043
						0.495103	0.207468	0.110957		0.110957	-0.02761	0.495103		0.495103	0.207468	0.110957		0.312696	0.189066	-0.03691		0.110957	-0.02761	0.048639
						-0.02701	0.362972	-0.01889		-0.01889	0.059061	-0.02701		-0.02701	0.362972	-0.01889		0.279274	0.12439	-0.09838		-0.01889	0.059061	-0.31568
						-0.18126	0.310896	0.219125		0.219125	0.124297	-0.18126		-0.18126	0.310896	0.219125		0.405976	0.353287	0.14035		0.219125	0.124297	-0.1035
						0.149233	0.276903	0.051381		0.051381	-0.04156	0.149233		0.149233	0.276903	0.051381		-0.05306	0.63502	0.040416		0.051381	-0.04156	-0.20474
						0.576319	0.138274	-0.06158		-0.06158	-0.33341	0.576319		0.576319	0.138274	-0.06158		0.151726	0.329603	0.044644		-0.06158	-0.33341	0.06232
						0.148297	0.530651	-0.1525		-0.1525	-0.12004	0.148297		0.148297	0.530651	-0.1525		-0.0624	0.210602	-0.16685		-0.1525	-0.12004	-0.02739
						-0.1006	0.376344	-0.00231		-0.00231	-0.397	-0.1006		-0.1006	0.376344	-0.00231		0.15181	0.39913	-0.23489		-0.00231	-0.397	-0.24785
						-0.22069	0.222591	0.41589		0.41589	0.2923	-0.22069		-0.22069	0.222591	0.41589		0.299391	0.177612	-0.06182		0.41589	0.2923	-0.03217
						-0.27475	0.250041	0.226135		0.226135	-0.30131	-0.27475		-0.27475	0.250041	0.226135		0.271424	0.065972	0.231599		0.226135	-0.30131	0.566184
						-0.4247	0.211718	-0.03854		-0.03854	-0.35433	-0.4247		-0.4247	0.211718	-0.03854		0.091319	0.364338	-0.19265		-0.03854	-0.35433	0.522818
						0.215014	0.194988	0.083853		0.083853	-0.16854	0.215014		0.215014	0.194988	0.083853		0.228657	0.073604	-0.36463		0.083853	-0.16854	0.034422
						0.020609	0.438136	-0.19047		-0.19047	0.245008	0.020609		0.020609	0.438136	-0.19047		-0.239	-0.01479	-0.147		-0.19047	0.245008	0.10098
						-0.31651	0.280722	0.438772		0.438772	-0.12395	-0.31651		-0.31651	0.280722	0.438772		0.058008	0.498638	-0.17634		0.438772	-0.12395	-0.10268
						-0.42868	-0.2136	0.174882		0.174882	0.331561	-0.42868		-0.42868	-0.2136	0.174882		-0.17592	0.52369	-0.11512		0.174882	0.331561	-0.21735
						0.128648	-0.12455	-0.04217		-0.04217	0.393607	0.128648		0.128648	-0.12455	-0.04217		0.146862	-0.03201	0.020266		-0.04217	0.393607	-0.563
						-0.01398	0.515628	0.224582		0.224582	-0.07773	-0.01398		-0.01398	0.515628	0.224582		-0.0823	0.044826	-0.13258		0.224582	-0.07773	-0.67437
						0.150037	0.040629	0.083033		0.083033	0.466609	0.150037		0.150037	0.040629	0.083033		-0.23952	0.00983	0.114807		0.083033	0.466609	-0.22737
						0.088094	-0.0537	0.017329		0.017329	0.125855	0.088094		0.088094	-0.0537	0.017329		-0.0629	-0.16224	-0.00059		0.017329	0.125855	-0.24746
						0.117888	-0.00789	-0.20309		-0.20309	0.289301	0.117888		0.117888	-0.00789	-0.20309		0.19353	0.294911	0.172505		-0.20309	0.289301	-0.17064
						0.103106	0.328694	0.013235		0.013235	0.361531	0.103106		0.103106	0.328694	0.013235		0.2602	0.411192	-0.15539		0.013235	0.361531	0.296642
						-0.18678	0.003789	0.287196		0.287196	0.667098	-0.18678		-0.18678	0.003789	0.287196		0.085136	-0.06986	0.24749		0.287196	0.667098	-0.0675
						0.111634	0.194604	0.136711		0.136711	0.317004	0.111634		0.111634	0.194604	0.136711		-0.1522	0.331314	-0.15524		0.136711	0.317004	-0.41098
						-0.10741	0.70048	0.199826		0.199826	0.029048	-0.10741		-0.10741	0.70048	0.199826		-0.29236	0.211997	0.009222		0.199826	0.029048	0.021221
						0.165798	0.285898	-0.05097		-0.05097	0.394581	0.165798		0.165798	0.285898	-0.05097		0.173966	-0.23027	-0.1404		-0.05097	0.394581	0.023006
						0.511637	0.590665	0.212166		0.212166	0.060145	0.511637		0.511637	0.590665	0.212166		0.089152	0.119849	-0.07884		0.212166	0.060145	-0.14527
						0.045864	0.073047	0.893381		0.893381	0.045869	0.045864		0.045864	0.073047	0.893381		-0.06129	0.26709	0.046371		0.893381	0.045869	0.205019
						0.030358	-0.1712	-0.06915		-0.06915	0.311928	0.030358		0.030358	-0.1712	-0.06915		0.052828	0.229028	-0.3682		-0.06915	0.311928	-0.50221
						-0.43315	0.759602	-0.23124		-0.23124	0.186684	-0.43315		-0.43315	0.759602	-0.23124		0.314394	0.14238	0.286051		-0.23124	0.186684	0.013693
						-0.43236	0.622595	-0.28722		-0.28722	-0.0948	-0.43236		-0.43236	0.622595	-0.28722		-0.05552	0.341645	0.00731		-0.28722	-0.0948	-0.21026
						-0.32726	-0.2279	0.04341		0.04341	0.385038	-0.32726		-0.32726	-0.2279	0.04341		0.593842	0.097984	-0.14215		0.04341	0.385038	-0.15761
						-0.1055	0.77381	-0.18257		-0.18257	-0.15298	-0.1055		-0.1055	0.77381	-0.18257		0.092692	0.075632	-0.23649		-0.18257	-0.15298	-0.34142
						-0.4208	0.34266	0.267973		0.267973	0.329809	-0.4208		-0.4208	0.34266	0.267973		0.069769	0.15788	0.154789		0.267973	0.329809	-0.17715
						-0.06031	0.429902	0.281585		0.281585	0.106081	-0.06031		-0.06031	0.429902	0.281585		0.231797	0.349127	-0.24535		0.281585	0.106081	-0.54748
						0.010218	0.148538	0.55238		0.55238	0.12319	0.010218		0.010218	0.148538	0.55238		0.231138	-0.00291	-0.02351		0.55238	0.12319	0.079447
						-0.05531	0.04088	-0.56234		-0.56234	0.022331	-0.05531		-0.05531	0.04088	-0.56234		0.020337	-0.02479	0.14884		-0.56234	0.022331	-0.02285
						0.097495	-0.40105	1.14615		1.14615	0.048915	0.097495		0.097495	-0.40105	1.14615		-0.15017	0.151957	-0.17812		1.14615	0.048915	-0.05999
						-0.28959	0.048669	0.001493		0.001493	-0.07353	-0.28959		-0.28959	0.048669	0.001493		0.619448	0.292327	-0.25001		0.001493	-0.07353	-0.29697
						-0.19623	-0.12046	0.281659		0.281659	-0.06218	-0.19623		-0.19623	-0.12046	0.281659		0.041701	0.10876	-0.01936		0.281659	-0.06218	0.500652
						-0.59721	0.139248	0.304212		0.304212	0.186269	-0.59721		-0.59721	0.139248	0.304212		0.220631	0.438559	0.049485		0.304212	0.186269	0.06439
						0.118471	0.350093	0.469666		0.469666	0.008456	0.118471		0.118471	0.350093	0.469666		0.007858	0.27526	0.048709		0.469666	0.008456	0.142792
						0.355577	-0.01786	0.633992		0.633992	-0.24381	0.355577		0.355577	-0.01786	0.633992		0.04459	0.531581	-0.02224		0.633992	-0.24381	0.048521
						-0.32689	-0.09188	0.29487		0.29487	0.164533	-0.32689		-0.32689	-0.09188	0.29487		-0.13143	-0.06224	0.145302		0.29487	0.164533	0.549358
						-0.51426	0.365224	0.504068		0.504068	0.147149	-0.51426		-0.51426	0.365224	0.504068		0.190007	-0.00858	-0.30886		0.504068	0.147149	0.412107
						-0.18274	0.092843	-0.19606		-0.19606	0.16132	-0.18274		-0.18274	0.092843	-0.19606		-0.10977	-0.05887	-0.1223		-0.19606	0.16132	0.747577
						-0.42114	0.412197	0.409487		0.409487	0.130376	-0.42114		-0.42114	0.412197	0.409487		0.183506	-0.33254	-0.06943		0.409487	0.130376	0.674762
						-0.32137	0.149195	0.222901		0.222901	0.464423	-0.32137		-0.32137	0.149195	0.222901		0.176879	-0.28398	-0.38884		0.222901	0.464423	-0.23809
						-0.32946	0.216662	-0.1057		-0.1057	0.35121	-0.32946		-0.32946	0.216662	-0.1057		-0.26671	0.239653	0.150764		-0.1057	0.35121	0.173176
						-0.23849	0.295739	-0.06803		-0.06803	0.098134	-0.23849		-0.23849	0.295739	-0.06803		0.065048	0.158092	0.005202		-0.06803	0.098134	0.320825
						-0.72774	0.24413	-0.08256		-0.08256	-0.04343	-0.72774		-0.72774	0.24413	-0.08256		-0.00775	-0.10843	-0.13223		-0.08256	-0.04343	0.630548
						-0.26082	0.031428	0.077235		0.077235	0.679781	-0.26082		-0.26082	0.031428	0.077235		-0.08601	0.173299	0.286595		0.077235	0.679781	0.128453
						0.022608	-0.31069	0.549151		0.549151	0.518391	0.022608		0.022608	-0.31069	0.549151		-0.23968	0.550026	0.006902		0.549151	0.518391	0.350715
						-0.50974	0.341228	0.123455		0.123455	0.177134	-0.50974		-0.50974	0.341228	0.123455		-0.13089	0.380158	0.010556		0.123455	0.177134	0.358071
						0.196457	0.625221	0.32092		0.32092	0.484436	0.196457		0.196457	0.625221	0.32092		0.038889	0.231503	-0.0831		0.32092	0.484436	0.400028
						-0.18234	0.12576	0.462369		0.462369	0.270431	-0.18234		-0.18234	0.12576	0.462369		0.035247	-0.18065	-0.11181		0.462369	0.270431	0.056836
						0.140203	0.135317	0.135346		0.135346	0.254096	0.140203		0.140203	0.135317	0.135346		-0.01855	0.186425	0.205101		0.135346	0.254096	0.204412
						-0.05964	-0.21806	0.520802		0.520802	-0.18038	-0.05964		-0.05964	-0.21806	0.520802		-0.2714	-0.11131	0.013013		0.520802	-0.18038	0.360689
						0.542262	-0.08796	0.255495		0.255495	0.563738	0.542262		0.542262	-0.08796	0.255495		-0.25262	-0.16755	-0.1995		0.255495	0.563738	0.226989
						-0.08067	0.266552	0.171414		0.171414	0.485723	-0.08067		-0.08067	0.266552	0.171414		0.346137	0.200684	0.012305		0.171414	0.485723	-0.17244
						-0.25399	-0.29061	0.363425		0.363425	-0.09867	-0.25399		-0.25399	-0.29061	0.363425		0.056474	0.465974	0.022822		0.363425	-0.09867	0.289123
						0.110358	-0.11596	0.290889		0.290889	0.091422	0.110358		0.110358	-0.11596	0.290889		0.464449	0.265801	-0.05621		0.290889	0.091422	0.591333
						-0.52398	-0.28627	-0.01723		-0.01723	0.350827	-0.52398		-0.52398	-0.28627	-0.01723		0.294412	0.020369	0.088432		-0.01723	0.350827	0.321491
						-0.2698	-0.0959	0.400728		0.400728	0.530094	-0.2698		-0.2698	-0.0959	0.400728		0.239032	0.26682	0.052354		0.400728	0.530094	0.410609
						0.094516	-0.06342	-0.18826		-0.18826	0.408416	0.094516		0.094516	-0.06342	-0.18826		-0.35115	0.314721	0.166068		-0.18826	0.408416	-0.2304
						-0.16259	0.011824	0.098516		0.098516	0.146636	-0.16259		-0.16259	0.011824	0.098516		-0.30384	-0.08586	0.068566		0.098516	0.146636	0.623468
						0.015315	0.096454	0.73611		0.73611	0.236082	0.015315		0.015315	0.096454	0.73611		0.634297	0.476819	0.016914		0.73611	0.236082	0.058273
						-0.62418	0.193477	0.564454		0.564454	0.08328	-0.62418		-0.62418	0.193477	0.564454		0.046674	0.414578	-0.13206		0.564454	0.08328	-0.05538
						-0.10927	0.073546	0.000659		0.000659	0.376406	-0.10927		-0.10927	0.073546	0.000659		-0.07066	0.280613	0.157724		0.000659	0.376406	0.13652
						-0.24106	0.131114	0.331388		0.331388	0.724537	-0.24106		-0.24106	0.131114	0.331388		0.173081	0.342771	0.142361		0.331388	0.724537	0.406911
						-0.34422	0.207976	0.658834		0.658834	0.239823	-0.34422		-0.34422	0.207976	0.658834		0.080898	0.344922	0.228863		0.658834	0.239823	0.46752
						-0.1956	0.677528	0.385111		0.385111	-0.02266	-0.1956		-0.1956	0.677528	0.385111		0.323438	0.141692	-0.06093		0.385111	-0.02266	0.264843
						-0.11604	0.420586	0.407577		0.407577	0.365141	-0.11604		-0.11604	0.420586	0.407577		0.09045	-0.01803	-0.42508		0.407577	0.365141	0.50737
						0.069988	0.523889	0.269577		0.269577	-0.10852	0.069988		0.069988	0.523889	0.269577		0.19389	0.289784	0.363773		0.269577	-0.10852	0.804693
						0.186349	0.102869	0.366038		0.366038	0.346907	0.186349		0.186349	0.102869	0.366038		0.452704	0.006094	0.132698		0.366038	0.346907	0.551016
						-0.07264	0.033226	0.019812		0.019812	0.147984	-0.07264		-0.07264	0.033226	0.019812		0.108033	-0.36082	-0.08069		0.019812	0.147984	0.212383
						0.025911	0.101638	0.463935		0.463935	0.110267	0.025911		0.025911	0.101638	0.463935		0.166814	0.170341	0.319697		0.463935	0.110267	0.228158
						-0.00292	0.0855	0.084841		0.084841	0.008822	-0.00292		-0.00292	0.0855	0.084841		0.164353	0.107016	-0.27871		0.084841	0.008822	0.585463
						0.772686	0.180256	0.2874		0.2874	-0.03041	0.772686		0.772686	0.180256	0.2874		0.302587	-0.1123	0.276922		0.2874	-0.03041	-0.25906
						0.739962	0.29901	0.274474		0.274474	0.204235	0.739962		0.739962	0.29901	0.274474		0.312878	0.072809	-0.37913		0.274474	0.204235	0.338962
						0.094088	0.421446	0.555376		0.555376	0.255522	0.094088		0.094088	0.421446	0.555376		-0.04006	-0.24928	-0.27697		0.555376	0.255522	0.607796
						0.284704	0.019923	0.21926		0.21926	0.026728	0.284704		0.284704	0.019923	0.21926		-0.06875	0.406987	-0.36947		0.21926	0.026728	0.761798
						0.108009	0.492788	0.235004		0.235004	0.144204	0.108009		0.108009	0.492788	0.235004		-0.00951	0.01314	-0.08409		0.235004	0.144204	0.417881
						0.282551	0.201155	0.405801		0.405801	0.107493	0.282551		0.282551	0.201155	0.405801		0.1236	0.646574	0.017255		0.405801	0.107493	0.378872
						0.253655	0.10824	0.456451		0.456451	-0.24172	0.253655		0.253655	0.10824	0.456451		0.516469	0.336638	0.131406		0.456451	-0.24172	0.292581
						0.121054	-0.26814	0.132113		0.132113	0.082346	0.121054		0.121054	-0.26814	0.132113		0.003611	0.35871	-0.32555		0.132113	0.082346	0.363482
						0.610217	0.480533	-0.12342		-0.12342	0.352475	0.610217		0.610217	0.480533	-0.12342		-0.05666	0.329858	-0.08949		-0.12342	0.352475	0.743939
						0.435101	0.10716	0.245933		0.245933	0.01109	0.435101		0.435101	0.10716	0.245933		-0.0233	0.035613	0.124894		0.245933	0.01109	0.499326
						0.215247	-0.12423	0.46514		0.46514	0.402674	0.215247		0.215247	-0.12423	0.46514		-0.35548	0.204819	0.087375		0.46514	0.402674	0.077501
						1.01193	0.185139	0.158875		0.158875	0.166179	1.01193		1.01193	0.185139	0.158875		-0.20331	0.0832	-0.00669		0.158875	0.166179	-0.2651
						0.516758	0.117087	0.328104		0.328104	0.43786	0.516758		0.516758	0.117087	0.328104		-0.03597	0.12402	0.187976		0.328104	0.43786	0.202776
						0.388739	0.171834	0.235043		0.235043	0.068555	0.388739		0.388739	0.171834	0.235043		-0.25059	0.214434	0.098666		0.235043	0.068555	-0.21148
						0.428774	0.029964	-0.13498		-0.13498	-0.12841	0.428774		0.428774	0.029964	-0.13498		-0.60918	0.185631	0.049085		-0.13498	-0.12841	-0.22657
						0.39496	-0.27439	-0.23817		-0.23817	0.188188	0.39496		0.39496	-0.27439	-0.23817		0.053924	-0.16551	0.231468		-0.23817	0.188188	0.063153
						0.348305	0.202618	0.384187		0.384187	0.025011	0.348305		0.348305	0.202618	0.384187		0.052442	0.098939	0.441583		0.384187	0.025011	-0.1664
						1.04029	0.428474	0.021271		0.021271	-0.27117	1.04029		1.04029	0.428474	0.021271		0.251255	0.07142	0.128768		0.021271	-0.27117	-0.38896
						0.699628	0.349252	-0.06148		-0.06148	0.403174	0.699628		0.699628	0.349252	-0.06148		-0.05776	0.019134	0.159534		-0.06148	0.403174	-0.50127
						0.653367	0.086289	-0.45211		-0.45211	0.303592	0.653367		0.653367	0.086289	-0.45211		-0.07308	0.168636	-0.08565		-0.45211	0.303592	0.099165
						0.483831	0.31535	0.03685		0.03685	0.231926	0.483831		0.483831	0.31535	0.03685		-0.10891	-0.01066	-0.27383		0.03685	0.231926	0.399854
						0.6481	0.282856	-0.0458		-0.0458	0.321699	0.6481		0.6481	0.282856	-0.0458		-0.21576	0.248348	0.153845		-0.0458	0.321699	-0.07525
						0.250345	0.092646	-0.21661		-0.21661	0.769857	0.250345		0.250345	0.092646	-0.21661		0.075056	-0.34747	-0.36203		-0.21661	0.769857	0.098449
						-0.43692	0.097088	-0.19582		-0.19582	-0.22763	-0.43692		-0.43692	0.097088	-0.19582		0.36911	-0.28872	-0.59125		-0.19582	-0.22763	0.587606
						0.540151	0.185852	-0.28156		-0.28156	0.337318	0.540151		0.540151	0.185852	-0.28156		0.075393	0.10361	-0.23157		-0.28156	0.337318	-0.37065
						0.584234	0.287068	-0.02996		-0.02996	0.19136	0.584234		0.584234	0.287068	-0.02996		0.447449	0.170852	-0.03877		-0.02996	0.19136	0.078031
						0.072175	0.420891	-0.0846		-0.0846	0.273662	0.072175		0.072175	0.420891	-0.0846		0.017001	0.077137	0.060768		-0.0846	0.273662	-0.18148
						-0.22152	0.037949	-0.61777		-0.61777	0.162256	-0.22152		-0.22152	0.037949	-0.61777		0.470472	0.275901	0.212417		-0.61777	0.162256	-0.21138
						0.040169	0.150551	-0.42549		-0.42549	0.363139	0.040169		0.040169	0.150551	-0.42549		0.122036	-0.1963	-0.2106		-0.42549	0.363139	0.305233
						-0.28484	-0.05468	-0.29601		-0.29601	0.337827	-0.28484		-0.28484	-0.05468	-0.29601		-0.17326	-0.31202	-0.17091		-0.29601	0.337827	0.055901
						-0.24525	0.094189	-0.13836		-0.13836	0.301991	-0.24525		-0.24525	0.094189	-0.13836		-0.00821	-0.26488	0.556007		-0.13836	0.301991	-0.10641
						-0.27389	0.069039	-0.44542		-0.44542	0.408631	-0.27389		-0.27389	0.069039	-0.44542		-0.13148	0.567176	0.023884		-0.44542	0.408631	0.110355
						-0.15667	0.057264	-0.49685		-0.49685	0.535111	-0.15667		-0.15667	0.057264	-0.49685		-0.2139	0.331442	-0.10694		-0.49685	0.535111	-0.08352
						-0.19384	0.363162	0.066794		0.066794	-0.05706	-0.19384		-0.19384	0.363162	0.066794		0.173435	-0.19558	-0.10379		0.066794	-0.05706	0.263191
						-0.20743	0.054539	-0.48581		-0.48581	-0.07485	-0.20743		-0.20743	0.054539	-0.48581		-0.13132	-0.21781	-0.12678		-0.48581	-0.07485	0.213147
						-0.02256	0.577617	-0.18114		-0.18114	-0.13429	-0.02256		-0.02256	0.577617	-0.18114		0.021059	0.188588	-0.23179		-0.18114	-0.13429	0.293378
						0.319473	0.622348	-0.8396		-0.8396	-0.13338	0.319473		0.319473	0.622348	-0.8396		0.200632	0.067913	-0.12032		-0.8396	-0.13338	0.219151
						0.146618	-0.04712	-0.02596		-0.02596	0.496479	0.146618		0.146618	-0.04712	-0.02596		0.561417	0.047354	-0.35324		-0.02596	0.496479	0.433996
						0.283851	-0.04289	-0.53909		-0.53909	0.059978	0.283851		0.283851	-0.04289	-0.53909		-0.61663	-0.2234	-0.11167		-0.53909	0.059978	0.195823
						-0.23066	0.403103	-0.2259		-0.2259	-0.0029	-0.23066		-0.23066	0.403103	-0.2259		-0.11398	-0.28476	0.105038		-0.2259	-0.0029	0.082706
						0.142198	0.678759	0.072556		0.072556	0.133704	0.142198		0.142198	0.678759	0.072556		0.185788	0.053681	0.061373		0.072556	0.133704	0.239618
						0.030916	0.359884	-0.20939		-0.20939	0.04414	0.030916		0.030916	0.359884	-0.20939		0.1438	-0.1608	-0.06676		-0.20939	0.04414	0.003876
						0.127809	0.572424	-0.29562		-0.29562	-0.1059	0.127809		0.127809	0.572424	-0.29562		0.029388	0.002717	-0.07038		-0.29562	-0.1059	0.009211
						-0.15733	0.279981	-0.27057		-0.27057	0.23043	-0.15733		-0.15733	0.279981	-0.27057		0.167646	-0.21283	-0.02856		-0.27057	0.23043	0.254252
						-0.21391	-0.17588	-0.24633		-0.24633	0.439826	-0.21391		-0.21391	-0.17588	-0.24633		-0.03486	0.14514	-0.16462		-0.24633	0.439826	0.394216
						-0.18903	0.174731	0.245009		0.245009	0.042329	-0.18903		-0.18903	0.174731	0.245009		0.267544	-0.18912	-0.29919		0.245009	0.042329	0.011181
						-0.02247	0.342093	-0.37022		-0.37022	0.276853	-0.02247		-0.02247	0.342093	-0.37022		0.104212	0.006802	-0.39622		-0.37022	0.276853	-0.0245
						-0.2517	0.435496	-0.31696		-0.31696	0.187944	-0.2517		-0.2517	0.435496	-0.31696		-0.06166	0.079385	0.00022		-0.31696	0.187944	-0.19414
						-0.34266	-0.38999	-0.51381		-0.51381	0.202664	-0.34266		-0.34266	-0.38999	-0.51381		0.093418	0.350476	-0.34787		-0.51381	0.202664	0.043431
						0.167824	0.43831	0.016453		0.016453	-0.44941	0.167824		0.167824	0.43831	0.016453		0.030151	0.15585	0.254784		0.016453	-0.44941	-0.20545
						-0.31316	0.075127	-0.39503		-0.39503	-0.25969	-0.31316		-0.31316	0.075127	-0.39503		-0.31074	0.254571	0.184972		-0.39503	-0.25969	0.14983
						0.154229	0.059295	-0.29551		-0.29551	-0.07462	0.154229		0.154229	0.059295	-0.29551		-0.146	0.001134	-0.66003		-0.29551	-0.07462	-0.27607
						-0.22179	0.070481	-0.18493		-0.18493	0.589462	-0.22179		-0.22179	0.070481	-0.18493		0.246296	0.110068	-0.40219		-0.18493	0.589462	0.428865
						-0.23953	0.35577	0.196879		0.196879	0.566111	-0.23953		-0.23953	0.35577	0.196879		0.13253	0.047715	-0.07676		0.196879	0.566111	-0.26052
						-0.29689	-0.11178	-0.32523		-0.32523	0.329003	-0.29689		-0.29689	-0.11178	-0.32523		-0.14296	0.266751	0.094522		-0.32523	0.329003	-0.21942
						-0.16422	0.419667	-0.40419		-0.40419	0.30476	-0.16422		-0.16422	0.419667	-0.40419		-0.09612	0.124778	-0.02198		-0.40419	0.30476	0.008178
						0.49131	0.417733	-0.38357		-0.38357	-0.15559	0.49131		0.49131	0.417733	-0.38357		-0.34285	0.247316	-0.32003		-0.38357	-0.15559	-0.37002
						-0.20066	0.278558	-0.16764		-0.16764	0.274587	-0.20066		-0.20066	0.278558	-0.16764		0.191815	0.191085	0.098697		-0.16764	0.274587	0.198495
						-0.04782	0.658919	0.430097		0.430097	0.282305	-0.04782		-0.04782	0.658919	0.430097		0.100143	-0.02268	0.267843		0.430097	0.282305	-0.33087
						-0.21204	0.043548	0.150081		0.150081	-0.18262	-0.21204		-0.21204	0.043548	0.150081		-0.00123	0.131977	0.186281		0.150081	-0.18262	0.052701
						0.289692	0.000579	0.312188		0.312188	0.694306	0.289692		0.289692	0.000579	0.312188		-0.13688	0.065962	0.128669		0.312188	0.694306	0.227579
						-0.32853	0.11937	0.18081		0.18081	0.331028	-0.32853		-0.32853	0.11937	0.18081		-0.18365	0.063336	0.277093		0.18081	0.331028	0.131987
						-0.2364	0.472134	-0.02133		-0.02133	0.192605	-0.2364		-0.2364	0.472134	-0.02133		-0.1447	0.239235	0.114501		-0.02133	0.192605	0.203136
						0.211139	-0.03184	0.149224		0.149224	0.300241	0.211139		0.211139	-0.03184	0.149224		-0.53564	0.379501	0.085326		0.149224	0.300241	-0.21958
						-0.17067	0.463707	-0.23218		-0.23218	0.228981	-0.17067		-0.17067	0.463707	-0.23218		-0.07377	0.231522	0.181966		-0.23218	0.228981	0.14403
						-0.30392	0.226309	0.105073		0.105073	0.442066	-0.30392		-0.30392	0.226309	0.105073		-0.51264	-0.01702	-0.48919		0.105073	0.442066	0.226981
						-0.19001	0.555206	-0.01634		-0.01634	0.259392	-0.19001		-0.19001	0.555206	-0.01634		0.423784	0.106757	0.251349		-0.01634	0.259392	0.276754
						-0.18281	0.996271	0.145532		0.145532	0.289278	-0.18281		-0.18281	0.996271	0.145532		0.392778	-0.26796	0.267481		0.145532	0.289278	0.271748
						-0.224	-0.08968	0.514835		0.514835	0.2405	-0.224		-0.224	-0.08968	0.514835		0.223811	0.419032	-0.21756		0.514835	0.2405	0.306798
						-0.23578	0.173123	0.204297		0.204297	0.329628	-0.23578		-0.23578	0.173123	0.204297		-0.07239	0.504741	0.198925		0.204297	0.329628	0.156646
						-0.83113	-0.16047	0.012905		0.012905	0.31905	-0.83113		-0.83113	-0.16047	0.012905		-0.14364	0.046727	-0.40904		0.012905	0.31905	0.176092
						-0.28011	0.591015	0.190581		0.190581	0.311244	-0.28011		-0.28011	0.591015	0.190581		0.045628	0.205322	-0.03717		0.190581	0.311244	0.021765
						-0.60728	0.324889	-0.21084		-0.21084	0.121029	-0.60728		-0.60728	0.324889	-0.21084		0.029944	0.601175	-0.09337		-0.21084	0.121029	0.480693
						-0.59904	0.107312	0.026183		0.026183	0.104719	-0.59904		-0.59904	0.107312	0.026183		-0.51618	1.23727	0.037907		0.026183	0.104719	0.607951
						-0.23422	0.626753	0.030926		0.030926	0.256646	-0.23422		-0.23422	0.626753	0.030926		0.309232	0.278714	-0.03097		0.030926	0.256646	0.140012
						-0.42625	-0.05145	0.086425		0.086425	-0.05447	-0.42625		-0.42625	-0.05145	0.086425		0.181586	0.372288	0.420055		0.086425	-0.05447	0.402519
						-0.27606	0.224848	-0.06085		-0.06085	0.309294	-0.27606		-0.27606	0.224848	-0.06085		0.030406	0.565755	-0.13427		-0.06085	0.309294	0.550366
						-0.09006	0.151919	0.248751		0.248751	-0.28153	-0.09006		-0.09006	0.151919	0.248751		0.086742	-0.3509	-0.26102		0.248751	-0.28153	0.634006
						-0.1551	-0.01435	0.00028		0.00028	-0.01621	-0.1551		-0.1551	-0.01435	0.00028		-0.08195	0.781797	0.378393		0.00028	-0.01621	0.03447
						-0.49607	-0.14364	0.107918		0.107918	-0.06634	-0.49607		-0.49607	-0.14364	0.107918		0.531453	0.108379	0.012556		0.107918	-0.06634	0.323828
						-1.11234	0.193584	-0.10836		-0.10836	-0.21682	-1.11234		-1.11234	0.193584	-0.10836		0.141767	0.266875	0.016728		-0.10836	-0.21682	0.576689
						-0.45387	0.566853	0.1586		0.1586	0.161572	-0.45387		-0.45387	0.566853	0.1586		0.22011	0.335558	-0.00799		0.1586	0.161572	0.936382
						-0.02773	0.184755	-0.30653		-0.30653	0.112926	-0.02773		-0.02773	0.184755	-0.30653		0.135806	0.340562	-0.32141		-0.30653	0.112926	0.199299
						-0.51821	0.322248	0.052553		0.052553	0.228527	-0.51821		-0.51821	0.322248	0.052553		0.020174	0.133444	-0.26775		0.052553	0.228527	0.436945
						0.062609	-0.30676	-0.08895		-0.08895	-0.02265	0.062609		0.062609	-0.30676	-0.08895		-0.14626	-0.14604	-0.0048		-0.08895	-0.02265	0.084367
						-0.28248	0.437885	-0.03154		-0.03154	-0.0408	-0.28248		-0.28248	0.437885	-0.03154		0.244584	0.053861	0.108247		-0.03154	-0.0408	0.083642
						0.118504	-0.04438	0.099127		0.099127	0.229959	0.118504		0.118504	-0.04438	0.099127		-0.12413	0.863409	0.076167		0.099127	0.229959	0.333341
						0.112182	0.455336	0.21921		0.21921	0.108682	0.112182		0.112182	0.455336	0.21921		-0.16238	0.052488	-0.06701		0.21921	0.108682	0.735867
						-0.48243	0.29015	-0.118		-0.118	-0.07269	-0.48243		-0.48243	0.29015	-0.118		0.100575	0.50063	0.125995		-0.118	-0.07269	0.11984
						-0.12023	0.147048	0.126212		0.126212	0.500197	-0.12023		-0.12023	0.147048	0.126212		-0.01254	0.211571	0.078851		0.126212	0.500197	0.654553
						-0.38692	0.068103	-0.55415		-0.55415	0.261301	-0.38692		-0.38692	0.068103	-0.55415		0.390406	1.16339	-0.1486		-0.55415	0.261301	-0.11787
						-0.07091	0.417546	-0.02487		-0.02487	0.266462	-0.07091		-0.07091	0.417546	-0.02487		-0.24219	0.315072	-0.16541		-0.02487	0.266462	0.481947
						-0.38281	0.025192	0.479809		0.479809	0.363018	-0.38281		-0.38281	0.025192	0.479809		-0.12981	0.03437	-0.11957		0.479809	0.363018	-0.04706
						0.255764	0.091998	0.326535		0.326535	0.203326	0.255764		0.255764	0.091998	0.326535		-0.03608	0.588897	0.192839		0.326535	0.203326	0.172222
						0.148248	0.141799	-0.05637		-0.05637	0.096459	0.148248		0.148248	0.141799	-0.05637		-0.1007	0.028098	-0.12289		-0.05637	0.096459	0.247294
						0.018777	0.451506	0.340973		0.340973	0.19204	0.018777		0.018777	0.451506	0.340973		0.015899	-0.09911	0.159485		0.340973	0.19204	0.319962
						0.023135	-0.1291	-0.09034		-0.09034	0.455495	0.023135		0.023135	-0.1291	-0.09034		0.151374	0.633585	-0.10636		-0.09034	0.455495	0.734057
						0.501322	0.031561	0.193217		0.193217	0.029885	0.501322		0.501322	0.031561	0.193217		0.357066	0.455586	-0.20883		0.193217	0.029885	0.242957
						-0.41116	0.557552	0.000535		0.000535	-0.13052	-0.41116		-0.41116	0.557552	0.000535		0.082557	0.254752	-0.19083		0.000535	-0.13052	0.132014
						0.146155	0.406133	-0.08558		-0.08558	0.022616	0.146155		0.146155	0.406133	-0.08558		-0.34108	0.129262	0.206766		-0.08558	0.022616	0.448055
						0.100542	0.149951	0.122423		0.122423	-0.07643	0.100542		0.100542	0.149951	0.122423		-0.35045	0.038364	0.105334		0.122423	-0.07643	0.333395
						-0.10024	-0.16997	0.062648		0.062648	1.04073	-0.10024		-0.10024	-0.16997	0.062648		-0.29424	0.338463	0.312868		0.062648	1.04073	0.24374
						-0.07463	0.517415	-0.06564		-0.06564	-0.1834	-0.07463		-0.07463	0.517415	-0.06564		0.080875	0.044464	0.101003		-0.06564	-0.1834	0.683383
						-0.1313	0.284352	-0.10408		-0.10408	0.147419	-0.1313		-0.1313	0.284352	-0.10408		-0.2138	-0.13158	-0.21153		-0.10408	0.147419	-0.11198
						0.001142	0.140628	0.206786		0.206786	0.561663	0.001142		0.001142	0.140628	0.206786		0.287931	1.36428	-0.36147		0.206786	0.561663	0.260372
						-0.11492	0.200113	0.206915		0.206915	-0.07665	-0.11492		-0.11492	0.200113	0.206915		0.112497	1.28479	-0.00794		0.206915	-0.07665	0.396743
						0.197625	0.258311	0.124432		0.124432	-0.39512	0.197625		0.197625	0.258311	0.124432		0.030298	1.04912	-0.2164		0.124432	-0.39512	-0.02468
						0.065341	0.4586	-0.05955		-0.05955	-0.56333	0.065341		0.065341	0.4586	-0.05955		0.168668	0.571685	-0.02633		-0.05955	-0.56333	0.182307
						0.066436	0.389592	0.05597		0.05597	-0.0886	0.066436		0.066436	0.389592	0.05597		-0.01621	0.893586	0.003682		0.05597	-0.0886	0.045342
						0.15338	0.359433	0.12882		0.12882	-0.32742	0.15338		0.15338	0.359433	0.12882		-0.16533	0.49309	-0.38288		0.12882	-0.32742	0.103474
						0.148962	0.963768	-0.32537		-0.32537	-0.02186	0.148962		0.148962	0.963768	-0.32537		0.034762	-0.1836	-0.05193		-0.32537	-0.02186	0.310747
						0.122881	0.306639	-0.13146		-0.13146	-0.33185	0.122881		0.122881	0.306639	-0.13146		0.213057	0.380626	-0.00755		-0.13146	-0.33185	-0.06739
						0.105221	0.748824	-0.04714		-0.04714	-0.07898	0.105221		0.105221	0.748824	-0.04714		-0.24395	0.479541	-0.39747		-0.04714	-0.07898	0.207483
						0.030604	0.090874	0.116736		0.116736	-0.16586	0.030604		0.030604	0.090874	0.116736			0.753283	-0.27507		0.116736	-0.16586	0.587196
						0.15984	0.034936	-0.05644		-0.05644	-0.155	0.15984		0.15984	0.034936	-0.05644		0.245893	0.525099	-0.07633		-0.05644	-0.155	0.728935
						0.033455	0.078194	0.042319		0.042319	0.022837	0.033455		0.033455	0.078194	0.042319		0.243093	0.598527	-0.21558		0.042319	0.022837	0.250512
						-0.27087	-0.02073	-0.32203		-0.32203	-0.04083	-0.27087		-0.27087	-0.02073	-0.32203		0.820052	0.400433	-0.01751		-0.32203	-0.04083	0.260416
						-0.34318	-0.06952	-0.03512		-0.03512	-0.23286	-0.34318		-0.34318	-0.06952	-0.03512		0.190182	0.372305	0.087241		-0.03512	-0.23286	0.555475
						-0.22456	0.076678	-0.24284		-0.24284	-0.04523	-0.22456		-0.22456	0.076678	-0.24284		0.127923	0.375609	0.100193		-0.24284	-0.04523	0.509511
						0.062537	0.196065	0.354092		0.354092	-0.07661	0.062537		0.062537	0.196065	0.354092		0.664776	0.172787	-0.52942		0.354092	-0.07661	0.245844
						-0.0312	0.064393	0.090501		0.090501	-0.3469	-0.0312		-0.0312	0.064393	0.090501		-0.07406	-0.12448	0.053458		0.090501	-0.3469	-0.27505
						0.248269	0.858415	0.375256		0.375256	-0.57828	0.248269		0.248269	0.858415	0.375256		0.392741	-0.2312	-0.14064		0.375256	-0.57828	0.070662
						0.442811	0.01508	0.088471		0.088471	-0.0857	0.442811		0.442811	0.01508	0.088471		0.020152	0.534922	0.264558		0.088471	-0.0857	0.3785
						0.37359	0.323887	-0.08698		-0.08698	-0.25426	0.37359		0.37359	0.323887	-0.08698		0.144685	-0.19143	-0.06857		-0.08698	-0.25426	0.244656
						0.12499	0.339258	-0.07223		-0.07223	-0.39278	0.12499		0.12499	0.339258	-0.07223		-0.36996	0.119937	0.390966		-0.07223	-0.39278	0.285112
						-0.20217	-0.15438	-0.2481		-0.2481	-0.30023	-0.20217		-0.20217	-0.15438	-0.2481		-0.14369	0.101758	-0.39943		-0.2481	-0.30023	0.613319
						-0.11003	-0.13671	-0.1379		-0.1379	-0.2299	-0.11003		-0.11003	-0.13671	-0.1379		-0.4743	0.342932	-0.08175		-0.1379	-0.2299	0.44971
						0.217996	0.138955	0.161265		0.161265	-0.16642	0.217996		0.217996	0.138955	0.161265		-0.14568	-0.22143	0.239728		0.161265	-0.16642	0.673564
						0.063716	0.465448	0.133235		0.133235	0.10911	0.063716		0.063716	0.465448	0.133235		0.027265	-0.03493	0.107081		0.133235	0.10911	0.497261
						0.462439	0.213878	0.001313		0.001313	0.142024	0.462439		0.462439	0.213878	0.001313		-0.04452	0.042721	-0.38324		0.001313	0.142024	0.527927
						0.207566	-0.16783	0.113305		0.113305	-0.06889	0.207566		0.207566	-0.16783	0.113305		0.161534	0.4004	0.203237		0.113305	-0.06889	0.143215
						-0.20028	0.069847	-0.05232		-0.05232	-0.20551	-0.20028		-0.20028	0.069847	-0.05232		-0.05941	-0.15373	-0.06568		-0.05232	-0.20551	0.163763
						-0.19967	-0.04692	-0.01426		-0.01426	0.018748	-0.19967		-0.19967	-0.04692	-0.01426		-0.05058	0.216119	-0.10667		-0.01426	0.018748	0.220682
						0.323277	0.673124	0.054692		0.054692	0.017897	0.323277		0.323277	0.673124	0.054692		-0.229	0.390309	0.364113		0.054692	0.017897	0.096888
						0.003599	-0.32419	0.003247		0.003247	0.359363	0.003599		0.003599	-0.32419	0.003247		-0.16867	0.085189	-0.18028		0.003247	0.359363	0.097859
						0.098146	0.432966	0.434134		0.434134	0.03413	0.098146		0.098146	0.432966	0.434134		-0.33408	0.093945	-0.3165		0.434134	0.03413	0.239509
						-0.07635	0.451057	0.249727		0.249727	0.218147	-0.07635		-0.07635	0.451057	0.249727		-0.45721	0.435237	-0.25353		0.249727	0.218147	0.371953
						-0.18364	-0.29525	0.386062		0.386062	0.067011	-0.18364		-0.18364	-0.29525	0.386062		-0.20249	0.33453	-0.34226		0.386062	0.067011	0.11991
						-0.09718	0.44136	-0.27595		-0.27595	0.012685	-0.09718		-0.09718	0.44136	-0.27595		-0.12594	0.065676	-0.26345		-0.27595	0.012685	0.450023
						0.017886	0.02023	-0.02896		-0.02896	-0.03308	0.017886		0.017886	0.02023	-0.02896		-0.15412	0.230436	-0.16353		-0.02896	-0.03308	0.311931
						-0.16285	0.136113	0.042578		0.042578	0.149032	-0.16285		-0.16285	0.136113	0.042578		-0.23361	-0.18653	0.227191		0.042578	0.149032	-0.19
						0.094505	-0.08775	-0.01937		-0.01937	0.2057	0.094505		0.094505	-0.08775	-0.01937		-0.32854	0.123591	0.232026		-0.01937	0.2057	0.199649
						0.10838	-0.34685	0.350134		0.350134	-0.20336	0.10838		0.10838	-0.34685	0.350134		-0.01713	-0.21601	-0.29573		0.350134	-0.20336	0.469067
						0.385484	-0.14555	0.124237		0.124237	0.346394	0.385484		0.385484	-0.14555	0.124237		-0.09464	-0.21185	-0.54216		0.124237	0.346394	0.326487
						0.122002	-0.25903	0.404175		0.404175	0.124164	0.122002		0.122002	-0.25903	0.404175		0.322904	-0.06654	0.259219		0.404175	0.124164	-0.00469
						-0.01071	-0.46362	0.150074		0.150074	-0.04293	-0.01071		-0.01071	-0.46362	0.150074		-0.30042	0.36074	-0.41845		0.150074	-0.04293	0.552069
						0.15059	-0.21151	0.533827		0.533827	0.155116	0.15059		0.15059	-0.21151	0.533827		0.043722	0.044521	0.108139		0.533827	0.155116	-0.22284
						0.131791	0.002266	0.040919		0.040919	0.226678	0.131791		0.131791	0.002266	0.040919		-0.01848	0.350418	0.028311		0.040919	0.226678	0.111095
						-0.01879	-0.16408	0.027018		0.027018	-0.10244	-0.01879		-0.01879	-0.16408	0.027018		0.514413	0.091089	-0.06163		0.027018	-0.10244	0.535876
						0.05859	0.373489	0.724911		0.724911	-0.17092	0.05859		0.05859	0.373489	0.724911		0.437053	0.12199	-0.17316		0.724911	-0.17092	-0.06964
						0.385583	0.010889	0.136369		0.136369	-0.03896	0.385583		0.385583	0.010889	0.136369		0.285975	-0.0062	0.480752		0.136369	-0.03896	-0.10277
						-0.45489	-0.05524	0.095193		0.095193	0.130147	-0.45489		-0.45489	-0.05524	0.095193		0.358067	0.082882	0.247444		0.095193	0.130147	-0.1989
						0.049797	-0.19909	-0.02157		-0.02157	0.01916	0.049797		0.049797	-0.19909	-0.02157		-0.13778	0.56245	0.048134		-0.02157	0.01916	0.064574
						0.616846	-0.35279	0.253006		0.253006	0.060951	0.616846		0.616846	-0.35279	0.253006		0.23098	0.108262	-0.02795		0.253006	0.060951	0.049766
						-0.13164	0.179758	0.182619		0.182619	0.256085	-0.13164		-0.13164	0.179758	0.182619		0.141502	0.395203	-0.08521		0.182619	0.256085	-0.18559
						0.133669	0.019264	0.04131		0.04131	-0.0584	0.133669		0.133669	0.019264	0.04131		-0.1243	0.438698	0.067036		0.04131	-0.0584	0.279217
						0.075641	-0.21735	0.326873		0.326873	0.191448	0.075641		0.075641	-0.21735	0.326873		0.04544	0.309383	0.030582		0.326873	0.191448	0.058399
						0.22227	-0.05247	0.057464		0.057464	-0.49086	0.22227		0.22227	-0.05247	0.057464		-0.16785	0.018124	-0.28475		0.057464	-0.49086	-0.009
						-0.14202	-0.18298	0.039924		0.039924	0.151556	-0.14202		-0.14202	-0.18298	0.039924		0.139188	0.134749	-0.15435		0.039924	0.151556	0.266187
						0.312165	-0.09808	0.332578		0.332578	0.247207	0.312165		0.312165	-0.09808	0.332578		0.193813	0.46884	0.155745		0.332578	0.247207	0.088588
						0.528403	-0.15122	0.280995		0.280995	0.131706	0.528403		0.528403	-0.15122	0.280995		0.018192	0.369938	-0.21157		0.280995	0.131706	-0.13466
						0.055032	0.03736	-0.08332		-0.08332	0.197862	0.055032		0.055032	0.03736	-0.08332		0.015166	0.210812	-0.20761		-0.08332	0.197862	-0.12684
						0.024135	0.284281	0.321567		0.321567	0.242541	0.024135		0.024135	0.284281	0.321567		0.171713	-0.0725	-0.00118		0.321567	0.242541	-0.21463
						0.072587	-0.14624	0.09444		0.09444	-0.07538	0.072587		0.072587	-0.14624	0.09444		-0.07087	0.309302	-0.084		0.09444	-0.07538	-0.00284
						-0.48502	-0.27649	0.185082		0.185082	-0.05987	-0.48502		-0.48502	-0.27649	0.185082		0.385127	0.123706	0.301733		0.185082	-0.05987	-0.06974
						0.611464	0.243042	0.02626		0.02626	-0.22993	0.611464		0.611464	0.243042	0.02626		0.155549	0.167915	0.144611		0.02626	-0.22993	-0.16406
						0.352263	0.010692	0.216491		0.216491	0.221542	0.352263		0.352263	0.010692	0.216491		-0.11117	-0.11202	-0.52988		0.216491	0.221542	-0.20593
						0.143643	-0.13598	0.039717		0.039717	0.027029	0.143643		0.143643	-0.13598	0.039717		0.18154	0.174209	0.066469		0.039717	0.027029	0.362154
						-0.09776	0.297174	0.380188		0.380188	0.731481	-0.09776		-0.09776	0.297174	0.380188		-0.03681	0.0531	-0.00897		0.380188	0.731481	-0.08969
						0.344567	0.128236	0.054252		0.054252	0.531033	0.344567		0.344567	0.128236	0.054252		0.125219	-0.35903	-0.13197		0.054252	0.531033	-0.01662
						0.065571	0.001281	0.073683		0.073683	0.019981	0.065571		0.065571	0.001281	0.073683		0.047576	0.002497	-0.09371		0.073683	0.019981	-0.12259
						0.113402	-0.18711	-0.08576		-0.08576	0.180116	0.113402		0.113402	-0.18711	-0.08576		0.100842	0.002869	-0.03249		-0.08576	0.180116	0.116376
						-0.02718	0.026355	0.430226		0.430226	0.521355	-0.02718		-0.02718	0.026355	0.430226		-0.15859	-0.15964	0.007456		0.430226	0.521355	-0.12873
						-0.00941	0.602952	0.248663		0.248663	0.124737	-0.00941		-0.00941	0.602952	0.248663		-0.38117	0.061397	-0.13483		0.248663	0.124737	-0.30016
						0.132359	0.018648	0.343755		0.343755	0.000739	0.132359		0.132359	0.018648	0.343755		-0.21891	0.252478	-0.28192		0.343755	0.000739	-0.15664
						-0.22856	0.352637	-0.02788		-0.02788	0.132471	-0.22856		-0.22856	0.352637	-0.02788		0.07355	-0.19035	-0.07593		-0.02788	0.132471	0.017284
						0.206742	0.090234	0.099272		0.099272	0.344695	0.206742		0.206742	0.090234	0.099272		-0.11171	-0.10753	-0.03565		0.099272	0.344695	0.257055
						0.342709	-0.36928	-0.11407		-0.11407	0.172763	0.342709		0.342709	-0.36928	-0.11407		0.085421	0.588192	0.059297		-0.11407	0.172763	0.073574
						0.211369	0.271802	0.049561		0.049561	0.061466	0.211369		0.211369	0.271802	0.049561		-0.34115	0.160921	0.50035		0.049561	0.061466	-0.21381
						-0.01507	0.348612	0.069501		0.069501	0.154527	-0.01507		-0.01507	0.348612	0.069501		-0.17815	-0.08259	-0.17301		0.069501	0.154527	0.024309
						0.280409	0.47415	-0.13182		-0.13182	0.095344	0.280409		0.280409	0.47415	-0.13182		-0.33892	-0.17192	-0.0139		-0.13182	0.095344	-0.27816
						-0.42008	0.657086	0.010668		0.010668	0.326382	-0.42008		-0.42008	0.657086	0.010668		0.094762	-0.11449	-0.01613		0.010668	0.326382	-0.49378
						-0.06177	0.552434	0.065597		0.065597	0.029461	-0.06177		-0.06177	0.552434	0.065597		-0.14675	-0.16092	0.260021		0.065597	0.029461	-0.05521
						0.045113	0.38363	-0.10848		-0.10848	0.03139	0.045113		0.045113	0.38363	-0.10848		0.294611	0.028336	0.415058		-0.10848	0.03139	0.080877
						0.268609	0.132534	0.55138		0.55138	-0.04783	0.268609		0.268609	0.132534	0.55138		0.174944	0.116926	0.065196		0.55138	-0.04783	-0.4201
						0.360063	0.057824	-0.04447		-0.04447	0.19218	0.360063		0.360063	0.057824	-0.04447		0.201697	0.33054	0.091879		-0.04447	0.19218	0.530867
						0.166335	0.209401	0.236229		0.236229	-0.11459	0.166335		0.166335	0.209401	0.236229		0.134217	0.065791	0.1422		0.236229	-0.11459	0.132916
						0.443992	0.248114	0.31058		0.31058	0.098264	0.443992		0.443992	0.248114	0.31058		0.267777	-0.23363	-0.41092		0.31058	0.098264	0.003832
						0.151155	-0.01448	0.216074		0.216074	0.015248	0.151155		0.151155	-0.01448	0.216074		-0.02188	0.084045	0.091256		0.216074	0.015248	0.071275
						-0.08075	-0.05472	0.051726		0.051726	0.090757	-0.08075		-0.08075	-0.05472	0.051726		0.055394	-0.06091	-0.15939		0.051726	0.090757	-0.05604
						0.198396	0.287835	0.741674		0.741674	0.219777	0.198396		0.198396	0.287835	0.741674		0.048499	0.030752	0.192688		0.741674	0.219777	0.088071
						-0.41398	0.674047	0.465498		0.465498	0.016085	-0.41398		-0.41398	0.674047	0.465498		-0.11127	0.193717	0.189433		0.465498	0.016085	-0.35343
						-0.1515	0.6927	0.135421		0.135421	0.144837	-0.1515		-0.1515	0.6927	0.135421		-0.13658	0.203882	-0.2282		0.135421	0.144837	0.022401
						-0.3058	0.16255	0.190634		0.190634	0.067777	-0.3058		-0.3058	0.16255	0.190634		0.014246	0.067683	-0.10631		0.190634	0.067777	-0.19172
						-0.69266	0.620095	0.09911		0.09911	0.288525	-0.69266		-0.69266	0.620095	0.09911		-0.1366	-0.27728	-0.62189		0.09911	0.288525	0.015206
						-0.16969	-0.16098	0.042386		0.042386	0.199455	-0.16969		-0.16969	-0.16098	0.042386		0.094051	0.204631	0.095092		0.042386	0.199455	0.308767
						-0.83891	0.11996	0.078493		0.078493	0.432741	-0.83891		-0.83891	0.11996	0.078493		0.236057	-0.33482	0.078669		0.078493	0.432741	-0.10277
						0.111358	0.40289	0.072733		0.072733	0.134254	0.111358		0.111358	0.40289	0.072733		0.101149	0.201078	0.063478		0.072733	0.134254	-0.06469
						0.062961	0.724796	0.4186		0.4186	0.395513	0.062961		0.062961	0.724796	0.4186		0.290123	0.329981	0.352293		0.4186	0.395513	0.330103
						-0.16434	0.630749	-0.13915		-0.13915	0.123745	-0.16434		-0.16434	0.630749	-0.13915		0.260853	0.330406	-0.21482		-0.13915	0.123745	-0.5024
						-0.10714	-0.08683	0.051909		0.051909	-0.11614	-0.10714		-0.10714	-0.08683	0.051909		0.116506	0.118505	0.684403		0.051909	-0.11614	-0.02143
						-0.33358	0.298393	-0.08422		-0.08422	0.003568	-0.33358		-0.33358	0.298393	-0.08422		-0.00483	0.014183	-0.11939		-0.08422	0.003568	0.003072
						-0.25445	0.420714	-0.02815		-0.02815	0.247906	-0.25445		-0.25445	0.420714	-0.02815		0.134545	0.011653	-0.40604		-0.02815	0.247906	-0.17791
						0.307578	-0.0613	-0.19799		-0.19799	-0.23948	0.307578		0.307578	-0.0613	-0.19799		0.175223	0.134248	0.057039		-0.19799	-0.23948	-0.07815
						0.215188	0.204071	-0.03548		-0.03548	-0.35056	0.215188		0.215188	0.204071	-0.03548		0.107531	0.150505	-0.26667		-0.03548	-0.35056	-0.23885
						-0.13536	0.151371	0.275643		0.275643	0.072206	-0.13536		-0.13536	0.151371	0.275643		0.438262	-0.00361	0.19138		0.275643	0.072206	-0.15181
						0.096031	-0.00958	-0.23126		-0.23126	0.319089	0.096031		0.096031	-0.00958	-0.23126		0.144801	0.347425	-0.1571		-0.23126	0.319089	-0.21203
						0.086826	0.579158	-0.02237		-0.02237	0.192932	0.086826		0.086826	0.579158	-0.02237		0.097419	0.521317	-0.08956		-0.02237	0.192932	-0.22016
						-0.00224	0.433962	0.052682		0.052682	-0.27502	-0.00224		-0.00224	0.433962	0.052682		0.052337	-0.02933	0.299678		0.052682	-0.27502	0.737025
						0.210342	0.555875	0.041702		0.041702	0.148947	0.210342		0.210342	0.555875	0.041702		0.156192	0.107688	0.083611		0.041702	0.148947	-0.73785
						0.230735	0.317775	0.279351		0.279351	-0.11532	0.230735		0.230735	0.317775	0.279351		0.006025	0.276778	0.044553		0.279351	-0.11532	-0.36505
						0.007871	-0.19579	0.014138		0.014138	0.282143	0.007871		0.007871	-0.19579	0.014138		0.209228	0.139869	0.074428		0.014138	0.282143	-0.23052
						0.125691	0.482344	0.026442		0.026442	-0.01195	0.125691		0.125691	0.482344	0.026442		-0.22658	0.140043	0.191008		0.026442	-0.01195	-0.38116
						-0.19872	0.510654	-0.10234		-0.10234	-0.24808	-0.19872		-0.19872	0.510654	-0.10234		0.272571	0.023801	-0.08623		-0.10234	-0.24808	0.018902
						0.135917	0.431523	-0.2432		-0.2432	-0.00355	0.135917		0.135917	0.431523	-0.2432		-0.05685	-0.07713	0.333908		-0.2432	-0.00355	0.298839
						0.218016	0.342223	0.197042		0.197042	0.003916	0.218016		0.218016	0.342223	0.197042		-0.3476	-0.12325	-0.06101		0.197042	0.003916	-0.28537
						0.46092	0.155105	-0.08289		-0.08289	-0.0721	0.46092		0.46092	0.155105	-0.08289		-0.05081	-0.17084	-0.37104		-0.08289	-0.0721	-0.14616
						0.167113	0.299502	0.203738		0.203738	0.006712	0.167113		0.167113	0.299502	0.203738		0.028736	0.256967	-0.02401		0.203738	0.006712	-0.12843
						0.09591	0.218989	0.283434		0.283434	-0.31567	0.09591		0.09591	0.218989	0.283434		0.210139	0.17723	0.163219		0.283434	-0.31567	0.243082
						0.269194	0.535912	0.415479		0.415479	0.345517	0.269194		0.269194	0.535912	0.415479		0.307969	-0.0193	0.030789		0.415479	0.345517	0.077739
						-0.13904	-0.16303	0.527829		0.527829	0.12045	-0.13904		-0.13904	-0.16303	0.527829		0.024645	0.255554	-0.27237		0.527829	0.12045	-0.00818
						0.051055	0.214068	-0.24807		-0.24807	0.073485	0.051055		0.051055	0.214068	-0.24807		0.279552	0.449787	-0.26774		-0.24807	0.073485	-0.0621
						-0.10739	0.427921	-0.21913		-0.21913	0.122176	-0.10739		-0.10739	0.427921	-0.21913		0.295815	0.188998	-0.2113		-0.21913	0.122176	0.181058
						0.304873	0.328641	0.395933		0.395933	0.244173	0.304873		0.304873	0.328641	0.395933		0.303309	-0.05569	-0.39189		0.395933	0.244173	-0.22162
						0.172373	-0.52097	0.097114		0.097114	0.072164	0.172373		0.172373	-0.52097	0.097114		0.110939	0.035146	0.125554		0.097114	0.072164	0.369444
						-0.2663	0.351869	0.251425		0.251425	-0.45917	-0.2663		-0.2663	0.351869	0.251425		0.023258	0.249835	-0.24255		0.251425	-0.45917	-0.06781
						0.048174	-0.04131	-0.14428		-0.14428	-0.00335	0.048174		0.048174	-0.04131	-0.14428		-0.21659	-0.19737	0.082572		-0.14428	-0.00335	-0.06117
						0.31855	-0.02318	-0.05874		-0.05874	-0.14682	0.31855		0.31855	-0.02318	-0.05874		-0.32443	0.227634	-0.18435		-0.05874	-0.14682	0.388069
						-0.14604	0.001579	0.161231		0.161231	-0.40345	-0.14604		-0.14604	0.001579	0.161231		-0.14971	0.085601	0.272032		0.161231	-0.40345	-0.64117
						-0.07	0.080101	0.269291		0.269291	-0.04442	-0.07		-0.07	0.080101	0.269291		-0.30176	0.027661	-0.0869		0.269291	-0.04442	-0.15049
						0.177049	-0.14429	-0.07463		-0.07463	-0.45716	0.177049		0.177049	-0.14429	-0.07463		0.083469	-0.06003	-0.18255		-0.07463	-0.45716	-0.30045
						-0.34285	-0.16311	-0.02053		-0.02053	-0.1837	-0.34285		-0.34285	-0.16311	-0.02053		0.023822	0.165236	-0.06596		-0.02053	-0.1837	-0.04255
						0.112946	0.241882	0.169088		0.169088	-0.13698	0.112946		0.112946	0.241882	0.169088		0.328776	0.171865	0.164478		0.169088	-0.13698	0.002697
						-0.18172	0.303296	0.215811		0.215811	-0.10153	-0.18172		-0.18172	0.303296	0.215811		-0.21069	0.067565	0.232419		0.215811	-0.10153	-0.2271
						0.128649	0.271214	0.316503		0.316503	0.244513	0.128649		0.128649	0.271214	0.316503		0.084896	0.247412	-0.58015		0.316503	0.244513	0.00891
						0.122498	0.599641	0.169999		0.169999	-0.23627	0.122498		0.122498	0.599641	0.169999		-0.06955	0.208797	0.057787		0.169999	-0.23627	-0.27893
						0.161901	0.438906	-0.1957		-0.1957	0.151561	0.161901		0.161901	0.438906	-0.1957		0.21643	-0.04526	0.143683		-0.1957	0.151561	-0.14502
						0.225202	-0.10823	-0.22006		-0.22006	-0.10839	0.225202		0.225202	-0.10823	-0.22006		0.14239	0.073545	0.421547		-0.22006	-0.10839	0.073003
						0.152917	0.275031	0.052088		0.052088	0.289365	0.152917		0.152917	0.275031	0.052088		0.360836	0.145336	-0.05682		0.052088	0.289365	0.335692
						0.111446	-0.27566	0.081009		0.081009	0.368321	0.111446		0.111446	-0.27566	0.081009		0.084563	0.133985	-0.10912		0.081009	0.368321	-0.16932
						0.084785	0.052889	0.30139		0.30139	0.23797	0.084785		0.084785	0.052889	0.30139		-0.2877	-0.14658	-0.14238		0.30139	0.23797	-0.09014
						0.073475	0.210959	0.771184		0.771184	0.08283	0.073475		0.073475	0.210959	0.771184		-0.20787	0.232997	-0.48617		0.771184	0.08283	-0.21845
						0.128054	0.241495	0.213314		0.213314	-0.17324	0.128054		0.128054	0.241495	0.213314		0.200656	0.153372	-0.0548		0.213314	-0.17324	0.033997
						-0.40196	-0.00505	0.240345		0.240345	0.022326	-0.40196		-0.40196	-0.00505	0.240345		0.319372	0.186481	0.263138		0.240345	0.022326	-0.06422
						-0.41927	0.166673	0.453735		0.453735	-0.59845	-0.41927		-0.41927	0.166673	0.453735		-0.00192	0.309617	-0.02499		0.453735	-0.59845	-0.05398
						0.233669	0.459955	0.312378		0.312378	-0.27235	0.233669		0.233669	0.459955	0.312378		0.304303	0.296972	-0.05115		0.312378	-0.27235	0.125224
						0.010225	0.412124	0.211495		0.211495	-0.05294	0.010225		0.010225	0.412124	0.211495		0.13122	0.133174	-0.22231		0.211495	-0.05294	0.190948
						0.300432	0.040929	0.256446		0.256446	0.140188	0.300432		0.300432	0.040929	0.256446		-0.17328	0.052502	-0.13378		0.256446	0.140188	0.196025
						0.401101	0.196547	0.335517		0.335517	-0.20093	0.401101		0.401101	0.196547	0.335517		0.053461	0.261091	-0.05764		0.335517	-0.20093	0.17837
						0.009674	0.131106	0.087832		0.087832	0.296017	0.009674		0.009674	0.131106	0.087832		0.068284	-0.03409	-0.16124		0.087832	0.296017	0.426372
						0.425938	0.584071	0.265232		0.265232	0.119062	0.425938		0.425938	0.584071	0.265232		0.029088	-0.68693	-0.41575		0.265232	0.119062	0.331337
						-0.00608	0.492498	-0.04853		-0.04853	-0.30561	-0.00608		-0.00608	0.492498	-0.04853		-0.03323	0.489777	-0.1346		-0.04853	-0.30561	0.196207
						0.438039	0.489109	0.32697		0.32697	0.09514	0.438039		0.438039	0.489109	0.32697		0.168082	-0.10725	-0.1403		0.32697	0.09514	0.352043
						0.30326	0.161209	0.388709		0.388709	-0.07859	0.30326		0.30326	0.161209	0.388709		0.357452	0.644131	-0.43533		0.388709	-0.07859	-0.12549
						0.076741	-0.05083	0.178153		0.178153	-0.116	0.076741		0.076741	-0.05083	0.178153		0.269825	0.409629	-0.12535		0.178153	-0.116	-0.08883
						0.075327	-0.12613	-0.11876		-0.11876	-0.18125	0.075327		0.075327	-0.12613	-0.11876		0.046994	0.191252	0.002767		-0.11876	-0.18125	-0.00476
						0.137854	0.543691	0.142337		0.142337	0.122432	0.137854		0.137854	0.543691	0.142337		-0.02824	0.585641	0.217026		0.142337	0.122432	0.218149
						0.277996	-0.17089	0.085812		0.085812	0.138392	0.277996		0.277996	-0.17089	0.085812		0.164974	-0.13794	-0.22015		0.085812	0.138392	-0.29634
						0.059864	0.096834	0.236946		0.236946	-0.16321	0.059864		0.059864	0.096834	0.236946		-0.16957	0.389287	-0.11528		0.236946	-0.16321	0.142351
						-0.13403	0.824173	-0.09844		-0.09844	0.161611	-0.13403		-0.13403	0.824173	-0.09844		-0.10647	0.580782	-0.22764		-0.09844	0.161611	0.057637
						-0.08278	0.463807	0.145791		0.145791	0.023133	-0.08278		-0.08278	0.463807	0.145791		-0.12935	0.157215	-0.10864		0.145791	0.023133	0.283048
						0.253914	0.687627	0.214738		0.214738	0.013203	0.253914		0.253914	0.687627	0.214738		-0.22142	0.06325	-0.18815		0.214738	0.013203	0.091129
						0.056789	0.077123	0.182819		0.182819	0.233586	0.056789		0.056789	0.077123	0.182819		-0.06058	0.233313	0.331375		0.182819	0.233586	0.017345
						0.531445	0.081506	0.217579		0.217579	-0.02177	0.531445		0.531445	0.081506	0.217579		-0.204	0.158299	0.091509		0.217579	-0.02177	0.594596
						0.157151	0.64087	-0.28245		-0.28245	-0.04085	0.157151		0.157151	0.64087	-0.28245		0.132541	0.352305	0.221613		-0.28245	-0.04085	0.081335
						0.095394	0.337909	0.456668		0.456668	-0.37741	0.095394		0.095394	0.337909	0.456668		-0.27017	-0.08053	-0.15877		0.456668	-0.37741	0.04094
						0.417474	0.18258	0.107442		0.107442	0.387005	0.417474		0.417474	0.18258	0.107442		-0.01724	0.198517	0.108778		0.107442	0.387005	0.025742
						0.40682	0.025689	-0.0249		-0.0249	-0.00533	0.40682		0.40682	0.025689	-0.0249		-0.19986	0.701642	0.512364		-0.0249	-0.00533	0.346019
						0.117279	0.164915	-0.32449		-0.32449	-0.07633	0.117279		0.117279	0.164915	-0.32449		-0.302	0.042119	-0.06031		-0.32449	-0.07633	-0.18893
						0.490505	0.260672	0.074096		0.074096	0.30386	0.490505		0.490505	0.260672	0.074096		-0.08338	0.304609	0.165166		0.074096	0.30386	-0.31199
						-0.0184	0.320909	0.516092		0.516092	-0.01172	-0.0184		-0.0184	0.320909	0.516092		-0.80768	0.158368	0.048656		0.516092	-0.01172	-0.21541
						0.28719	0.376091	-0.08906		-0.08906	-0.04409	0.28719		0.28719	0.376091	-0.08906		-0.26201	0.053213	-0.49427		-0.08906	-0.04409	-0.05309
						-0.05542	0.676171	-0.07308		-0.07308	-0.11055	-0.05542		-0.05542	0.676171	-0.07308		-0.25004	-0.3267	0.265319		-0.07308	-0.11055	0.201477
						0.193389	0.173165	-0.073		-0.073	-0.27078	0.193389		0.193389	0.173165	-0.073		-0.54541	0.198871	-0.14596		-0.073	-0.27078	0.381506
[truncated: 163,557 more rows]
